# Supplementary material for: Dynamics of miRNA transcriptome during gonadal development of zebrafish
Source: Sci Rep. 2017 Mar 6;7:43850. doi: 10.1038/srep43850 (PMC5338332; doi:10.1038/srep43850)
Supplement: Supplementary Dataset 1 [file srep43850-s2.xls]

## Sheet: Total reads
Supplementary Dataset S1
Dynamics of miRNA transcriptome during gonadal development of zebrafish
Christopher Presslauer, Teshome Tilahun Bizuayehu, Martina Kopp, Jorge M.O. Fernandes, Igor Babiak
Total number of reads before and after quality trimming for each small RNA library
		Total reads			Quality trimmed reads
	Library #	Run 1	Run 2	Total	Run 1	Run 2	Total
Gonad 3 weeks	W3_G	3215359	3562539	6777898	2651317	2955671	5606988
Testis 6 weeks	W6_M1	5633889		5633889	4803503		4803503
	W6_M2	4926900		4926900	4333604		4333604
	W6_M3	3700181		3700181	3149848		3149848
	W6_M4	3919731		3919731	3221940		3221940
	W6-M5	4072909		4072909	3397311		3397311
Ovary 6 weeks	W6_F1	4157968		4157968	3679337		3679337
	W6_F2	4124216		4124216	3698662		3698662
	W6_F3	4549773		4549773	4059485		4059485
	W6_F4	4495288		4495288	4058674		4058674
	W6_F5	3598121		3598121	3139445		3139445
Testis 9 weeks	W9_M1	3097842	3837749	6935591	2770877	3362083	6132960
	W9_M2	4612252	4823564	9435816	4127288	4188755	8316043
	W9_M3	3598149	3591200	7189349	3273436	3209852	6483288
	W9_M4	3415122	3271574	6686696	3016730	2814220	5830950
	W9_M5	4021962	3828276	7850238	3641671	3407698	7049369
Ovary 9 weeks	W9_F1	4170672		4170672	3687134		3687134
	W9_F2	4942817		4942817	4441590		4441590
	W9_F3	5583848		5583848	5107770		5107770
	W9_F4	5566496		5566496	4985204		4985204
	W9_F5	4185859		4185859	3787993		3787993
Testis 12 weeks	W12_M1	3682215		3682215	2742173		2742173
	W12_M2	3164889		3164889	2625774		2625774
	W12_M3	3660606		3660606	3063395		3063395
	W12_M4	4011043		4011043	3294146		3294146
	W12_M5	3229904		3229904	2479609		2479609
Ovary 12 weeks	W12_F1	5584971		5584971	4937973		4937973
	W12_F2	3890313		3890313	3411227		3411227
	W12_F3	4522969		4522969	3836718		3836718
	W12_F4	3428646		3428646	2720492		2720492
	W12_F5	4184930		4184930	3563214		3563214
Testis 24 weeks	W24_M1	4735839		4735839	4082559		4082559
	W24_M2	4377295		4377295	3112265		3112265
	W24_M3	4650123		4650123	4106169		4106169
	W24_M4	4575526		4575526	3997527		3997527
	W24_M5	4563010		4563010	3864088		3864088
Ovary 24 weeks	W24_F1	3975271		3975271	3471080		3471080
	W24_F2	4377295		4377295	3110999		3110999
	W24_F3	4810673		4810673	4232139		4232139
	W24_F4	4382877		4382877	3225909		3225909
	W24_F5	4201633		4201633	3016153		3016153
Unfertilized eggs	Egg1	2739974	2877233	5617207	1990000	2098371	4088371
	Egg2	2490496	2623959	5114455	1625890	1732710	3358600
	Egg3	2340264	2393885	4734149	1739984	1787702	3527686
	Egg4	2270466	2323108	4593574	1837931	1892382	3730313
	Egg5	2339086	2426811	4765897	1788044	1867900	3655944
Spermatozoa	Spermatozoa1	3024723	3110102	6134825	2546090	2619999	5166089

## Sheet: Mapped reads
Total number of reads mapped to each class of RNA
	Library #	lincRNA	miscRNA	piRNA	Processed Transcripts	pseudogenes	ribozyme	sense_intronic	snoRNA	snRNA	sRNA	tRNA	tRF	rRNA	scaRNA	antisense	miRNA	Total
Gonad 3 weeks	W3_G	81969	443	313557	3413	77	33	352	1532	892	0	5663	3048	4956	9	18483	14905	449332
Testis 6 weeks	W6_M1	756040	1280	1873786	39550	2112	334	3998	16412	4264	0	247170	8596	13856	62	187228	197426	3352114
	W6_M2	752548	1122	1856710	37894	1408	170	3814	9378	2452	2	60050	7416	13066	28	169136	139786	3054980
	W6_M3	440140	1132	1458946	24278	754	198	2196	5122	2190	0	52544	1126	8006	64	113830	210676	2321202
	W6_M4	460414	2126	1683182	17098	824	258	2026	4452	1800	0	17556	854	9184	40	86924	169900	2456638
	W6_M5	396326	1082	1874446	19498	1226	250	2096	4598	2208	0	39312	1392	7372	76	95104	158102	2603088
Ovary 6 weeks	W6_F1	656864	712	1710056	45562	756	54	4148	6650	1610	4	15812	2072	13184	24	215198	59956	2732662
	W6_F2	623002	922	1617164	41180	712	64	5604	8820	1246	2	120008	3420	17586	28	197098	105748	2742604
	W6_F3	639946	382	1755520	49258	620	8	7132	7348	1420	0	14824	2666	7802	30	210928	89856	2787740
	W6_F4	703378	1160	1480492	53538	998	82	6598	10978	2038	2	159436	3426	27788	52	226128	49238	2725332
	W6_F5	475662	292	1584196	35360	722	24	4582	7958	892	4	211772	1832	10520	30	163548	71478	2568872
Testis 9 weeks	W9_M1	267556	1686	1034204	12006	348	136	1076	9108	830	0	10358	1156	22562	52	53042	43670	1457790
	W9_M2	2846922	13490	11244230	141744	5896	1406	18278	97774	18866	6	558612	31724	274472	314	630536	873824	16758094
	W9_M3	240950	1044	884940	11410	516	56	1878	11632	1702	0	125848	4192	14602	20	53320	146554	1498664
	W9_M4	471210	2452	1759690	26910	1068	276	2450	9804	4310	2	71756	5538	76368	46	104048	142516	2678444
	W9_M5	184482	622	628238	9358	382	80	948	2170	896	0	31542	2282	9792	16	40518	58200	969526
Ovary 9 weeks	W9_F1	465224	1434	1809648	36758	448	104	3716	43368	2438	0	125658	1584	44460	64	147470	138830	2821204
	W9_F2	591558	1296	2131664	39956	512	24	5260	22998	1822	2	23490	2240	22786	44	192894	343392	3379938
	W9_F3	613620	1364	2478350	49806	534	106	6918	34200	2522	2	33024	4404	50812	54	215698	168524	3659938
	W9_F4	715074	976	2323132	47014	620	32	6452	22046	2630	4	220898	5916	25816	38	224404	352136	3947188
	W9_F5	500722	490	2058410	33648	696	30	4804	8810	1404	2	152834	1996	11216	14	190616	121104	3086796
Testis 12 weeks	W12_M1	450576	9394	959848	32168	1234	1298	1960	5390	3002	2	351754	11308	24042	64	139016	243664	2234720
	W12_M2	916294	11124	1756654	57334	1760	2072	3418	8226	4716	2	103038	28258	39446	86	242972	444692	3620092
	W12_M3	735764	16122	1569748	47046	1490	2486	3260	7622	5544	0	168436	23108	38116	104	211778	549600	3380224
	W12_M4	622940	16900	1713644	48596	3844	2826	3466	9912	10530	0	1238364	23426	47918	138	205212	670300	4618016
	W12_M5	557698	13750	1524748	35946	1640	2078	4220	6640	8636	0	352772	9004	40892	118	152420	405522	3116084
Ovary 12 weeks	W12_F1	713590	836	2130748	49022	680	50	2982	13040	1354	0	28436	9192	19530	52	213460	919806	4102778
	W12_F2	433460	890	1624330	26664	532	14	4862	12244	1136	0	261760	4976	18714	28	124792	492174	3006576
	W12_F3	493874	1602	1650252	31478	552	68	2734	12268	1084	2	388460	5324	20342	50	141564	859754	3609408
	W12_F4	321342	994	1050562	20400	220	48	2304	8428	1062	0	22066	5394	17594	24	90330	443724	1984492
	W12_F5	465410	4700	1764528	32794	538	698	3312	15168	1634	4	746284	5590	29006	118	135992	426620	3632396
Testis 24 weeks	Ad_M1	440236	5382	1135082	22332	3086	1696	2358	6740	8680	0	604900	12374	15472	62	140492	600324	2999216
	Ad_M2	478052	3608	1255190	21904	3352	1434	2818	5804	6974	0	1202850	11194	6866	32	159320	695500	3854898
	Ad_M3	442252	3110	1148362	20470	2552	1210	2380	4918	6658	4	740734	7856	9456	38	142654	612144	3144798
	Ad_M4	391242	3008	1016148	17268	1732	1114	2214	3830	4680	0	1279460	9574	5228	44	129318	734742	3599602
	Ad_M5	421010	2742	920398	16884	2158	1160	2894	4126	4956	4	1557230	10896	5822	32	129424	721526	3801262
Ovary 24 weeks	Ad_F1	312796	3828	1729004	13024	420	486	5222	22394	35412	0	965006	5588	54144	154	103638	704966	3956082
	Ad_F2	311708	420	1324936	16428	574	24	11694	12636	406	0	795066	2756	7524	26	115372	897656	3497226
	Ad_F3	495454	1084	1853278	28072	758	62	8550	29038	980	0	1139432	35264	12128	86	180030	409678	4193894
	Ad_F4	314082	1128	1409062	17690	512	88	10506	24740	706	0	796056	6444	25880	62	125974	882198	3615128
	Ad_F5	299898	1542	1392624	15674	370	46	5924	16932	584	0	926818	3768	16258	36	89984	1144290	3914748
Unfertilized eggs	Egg1	476574	3902	3298612	12852	256	120	2114	12768	5264	2	302116	54480	73710	64	65878	27036	4335748
	Egg2	349634	2032	2856528	19952	282	58	5606	15858	1844	0	159758	13408	49542	44	100616	35958	3611120
	Egg3	295868	2514	2680190	13160	312	72	3842	9028	2374	2	97152	8582	60286	34	70652	148184	3392252
	Egg4	203886	2086	1899862	712	40	90	110	4006	1602	0	201706	26222	61804	16	5916	9752	2417810
	Egg5	166666	534	1628338	8950	164	28	2202	5138	828	2	19438	2086	13010	10	51952	20010	1919356
Spermatozoa	Spermatozoa1	520904	5232	1007884	14372	272	172	966	546	2956	0	9418	766	10878	102	164404	48692	1787564

## Sheet: Length distribution
Distribution of reads for each library by size (# nucleotides)
	Undifferentiated gonad																						Ovary
	3 weeks post fertilization		6 weeks post fertilization										9 weeks post fertilization										12 weeks post fertilization										24 weeks post fertilization										6 weeks post fertilization
	W3_G		W6_F1		W6_F2		W6_F3		W6_F4		W6_F5		W9_F1		W9_F2		W9_F3		W9_F4		W9_F5		W12_F1		W12_F2		W12_F3		W12_F4		W12_F5		W24_F1		W24_F2		W24_F3		W24_F4		W24_F5		W6_M1		W6_M2		W6_M3		W6_M4
Length (nt)	Total reads	% reads	Total reads	% reads	Total reads	% reads	Total reads	% reads	Total reads	% reads	Total reads	% reads	Total reads	% reads	Total reads	% reads	Total reads	% reads	Total reads	% reads	Total reads	% reads	Total reads	% reads	Total reads	% reads	Total reads	% reads	Total reads	% reads	Total reads	% reads	Total reads	% reads	Total reads	% reads	Total reads	% reads	Total reads	% reads	Total reads	% reads	Total reads	% reads	Total reads	% reads	Total reads	% reads	Total reads
15	12396	1.32297	1942	0.049359	1578	0.0407573	1143	0.0264473	728	0.0171128	2210	0.0639272	18598	0.517662	16924	0.377417	6486	0.122691	4670	0.0876241	3300	0.0825657	18675	0.376607	15587	0.463078	21242	0.578101	47777	1.91354	23613	0.662593	43892	1.2091	14138	0.418892	10011	0.219921	19630	0.572188	17457	0.519872	14520	0.320971	7987	0.186453	6003	0.180872	13765
16	83162	8.87554	11839	0.300907	11747	0.303407	8494	0.196538	6039	0.141957	12108	0.35024	79453	2.21152	78140	1.74258	40688	0.769667	30890	0.579595	26682	0.667582	49815	1.00459	33724	1.00191	51587	1.40394	130211	5.21514	57113	1.60262	55118	1.51835	33980	1.00679	20748	0.455792	34532	1.00656	36546	1.08835	56019	1.23832	40442	0.944103	28962	0.872633	74549
17	71838	7.66697	11096	0.282022	11455	0.295865	9596	0.222037	5517	0.129686	9383	0.271416	38427	1.06959	31887	0.711102	22698	0.429362	17232	0.323327	15218	0.380753	30884	0.622819	25447	0.756011	35774	0.973589	108881	4.36085	42816	1.20144	66971	1.84487	36059	1.06838	24729	0.543246	37288	1.0869	36458	1.08573	43334	0.957917	28402	0.663034	14933	0.449936	34282
18	44024	4.6985	13098	0.332907	13249	0.342201	10795	0.24978	7231	0.169976	10774	0.311652	43316	1.20567	29712	0.662598	23612	0.446652	21343	0.400463	24150	0.604231	35011	0.706045	27037	0.803249	36433	0.991523	52387	2.09818	36146	1.01428	73715	2.03065	61578	1.82448	29212	0.641728	60462	1.76239	59995	1.78666	31274	0.691326	20828	0.486222	13676	0.412062	27735
19	21643	2.30987	10535	0.267764	8685	0.22432	9331	0.215905	6937	0.163065	8752	0.253163	22093	0.614943	20379	0.454466	21287	0.402671	13715	0.257337	14033	0.351105	19869	0.400686	20133	0.598136	21966	0.597804	16641	0.666497	31506	0.884075	66386	1.82875	27240	0.807088	24539	0.539072	29511	0.860206	25616	0.762849	24865	0.549652	18683	0.436148	12710	0.382956	24331
20	19868	2.12043	13137	0.333898	11340	0.292895	11855	0.274306	11062	0.26003	11242	0.32519	26486	0.737219	27980	0.623974	24533	0.464074	19573	0.367252	15413	0.385632	23889	0.481755	19714	0.585688	23622	0.642872	39292	1.5737	26789	0.751714	77428	2.13293	41143	1.21902	34034	0.747658	46788	1.36381	42936	1.27864	29669	0.655846	21536	0.50275	13593	0.409561	22802
21	17046	1.81925	17432	0.443062	16497	0.426092	16939	0.391942	14349	0.337297	15856	0.458656	36518	1.01645	42577	0.949497	34519	0.652972	34060	0.639075	21243	0.531498	45185	0.911218	36608	1.0876	49377	1.34379	45549	1.82431	36546	1.0255	118505	3.26449	125442	3.7167	71111	1.56216	134347	3.91603	168777	5.02621	37063	0.819294	27576	0.643751	21201	0.638792	27859
22	47450	5.06414	46821	1.19003	61723	1.59421	58846	1.36161	42815	1.00644	49890	1.44313	72371	2.0144	123743	2.75956	87289	1.65119	121611	2.28181	69140	1.72988	374431	7.55092	204573	6.07771	342727	9.32731	184469	7.38826	199242	5.59084	255547	7.03962	309041	9.15651	150470	3.30552	306284	8.92777	373630	11.1268	100703	2.22608	78652	1.8361	94535	2.84837	90013
23	28869	3.08107	72665	1.8469	72964	1.88455	72435	1.67603	67658	1.59041	67785	1.96077	76906	2.14062	131404	2.9304	101452	1.9191	122298	2.2947	157980	3.95265	131921	2.66037	93643	2.78206	113497	3.08882	58714	2.35158	86448	2.42578	187226	5.15756	93138	2.75957	93480	2.05357	106312	3.09885	125081	3.72493	95532	2.11178	88217	2.05939	66149	1.99309	78072
24	22046	2.35288	117053	2.97509	117599	3.0374	116355	2.69227	104286	2.45141	112903	3.26587	100518	2.79785	125523	2.79925	138963	2.62867	122875	2.30553	94119	2.35485	143487	2.89361	89904	2.67098	108084	2.9415	63571	2.54611	113842	3.19447	96066	2.64635	64512	1.91141	87388	1.91974	74109	2.16018	76025	2.26404	115773	2.55921	108192	2.5257	75278	2.26815	91487
25	30611	3.26699	193431	4.91636	197447	5.09975	194761	4.50647	180216	4.23627	182303	5.27336	171655	4.7779	218558	4.874	258714	4.89391	231015	4.33458	171894	4.30077	217976	4.39579	145271	4.31589	160618	4.37122	97453	3.90314	189877	5.32805	134328	3.70037	107193	3.176	167352	3.67638	119774	3.49125	125034	3.72353	179800	3.97456	170860	3.98866	126999	3.82652	139080
26	44401	4.73874	333865	8.48571	320488	8.27771	330391	7.64474	312545	7.34688	305878	8.84793	270580	7.5314	372200	8.30032	457879	8.66138	413081	7.75072	318221	7.96186	359620	7.25224	235069	6.98372	264909	7.20949	155091	6.21163	295403	8.28917	203249	5.59895	207196	6.13897	288153	6.33014	220150	6.41708	229640	6.83872	338031	7.47232	317601	7.41428	253559	7.6398	267850
27	71989	7.68309	580290	14.749	488050	12.6056	542484	12.5522	498429	11.7164	505513	14.6226	435086	12.1103	596748	13.3079	721723	13.6523	714144	13.3996	526204	13.1656	583364	11.7643	382027	11.3497	424907	11.5638	250593	10.0366	422989	11.8693	297407	8.19274	313009	9.27408	458950	10.0822	306471	8.93322	279571	8.32567	570705	12.6157	532726	12.4363	548430	16.5244	470947
28	90029	9.60842	637964	16.2149	607493	15.6906	683978	15.8262	628427	14.7722	574207	16.6097	527164	14.6732	716142	15.9705	866855	16.3977	850334	15.955	641971	16.0621	715760	14.4343	473765	14.0752	483536	13.1594	295541	11.8369	465609	13.0652	377662	10.4035	382241	11.3253	608471	13.3669	379988	11.0761	335982	10.0056	637797	14.0988	603302	14.0839	519470	15.6518	449707
29	96143	10.2609	668156	16.9822	647851	16.733	750657	17.369	702666	16.5173	586532	16.9662	551263	15.344	729332	16.2646	870980	16.4757	900155	16.8898	654923	16.3861	802291	16.1793	537062	15.9557	524996	14.2878	343649	13.7637	489807	13.7442	390977	10.7703	414981	12.2954	685702	15.0635	389989	11.3677	347614	10.352	805674	17.8098	804062	18.7705	624566	18.8184	534005
30	81103	8.65579	526072	13.371	519477	13.4173	621482	14.3801	593016	13.9398	435618	12.6008	472583	13.154	593772	13.2415	706887	13.3717	734229	13.7765	525818	13.1559	621242	12.5282	424234	12.6037	387298	10.5403	265006	10.6139	316844	8.89081	331020	9.11869	361214	10.7023	570635	12.5357	346210	10.0916	307388	9.15407	563615	12.459	544137	12.7027	393192	11.847	272003
31	55637	5.93791	334866	8.51115	341228	8.81339	426397	9.86617	414806	9.75069	251583	7.27737	282501	7.86322	343845	7.66798	431007	8.15306	453251	8.50444	324546	8.12012	382422	7.71207	245374	7.28988	221338	6.02371	157391	6.30374	180922	5.07677	204762	5.64063	215983	6.39932	361773	7.94742	217029	6.3261	163317	4.86361	357828	7.90995	367078	8.5693	229250	6.90737	141095
32	32979	3.51971	168576	4.28463	179858	4.64545	225682	5.22193	236947	5.56983	109661	3.17209	150329	4.1843	162992	3.63484	218588	4.13488	213764	4.0109	161051	4.02948	180547	3.64098	117443	3.48914	104996	2.85746	78944	3.16182	83664	2.34766	99386	2.73781	93434	2.76834	171817	3.77447	109432	3.1898	76229	2.27011	182673	4.03807	210839	4.92196	104720	3.15524	54123
33	27591	2.94467	73998	1.88078	83878	2.16644	105354	2.43773	120235	2.82632	43502	1.25835	72121	2.00744	64945	1.44832	100183	1.89509	92488	1.73537	73768	1.84567	81833	1.65028	49679	1.47593	42500	1.15664	36664	1.46845	37005	1.03838	50235	1.38384	39725	1.177	68997	1.51572	53926	1.57187	34805	1.0365	106361	2.35116	114610	2.67553	65445	1.97188	35502
34	12149	1.29661	34003	0.86424	90421	2.33543	46208	1.06918	129431	3.04249	119954	3.46983	84837	2.36138	26073	0.581446	49548	0.937265	136638	2.56377	102237	2.55796	46494	0.937616	147486	4.3817	208817	5.68295	24876	0.996321	387326	10.8686	444252	12.2379	413202	12.2427	549574	12.073	394483	11.4986	468812	13.9613	133470	2.95041	64696	1.5103	32241	0.97143	14865
35	7893	0.842387	17811	0.452695	20289	0.524034	24383	0.564185	39171	0.920778	11156	0.322702	18466	0.513988	11001	0.24533	25835	0.488703	21300	0.399656	18077	0.452285	26533	0.535075	15379	0.456898	14601	0.397366	12416	0.497279	12537	0.351795	17323	0.477201	9241	0.2738	22631	0.497157	15119	0.440699	10604	0.315789	26169	0.578477	36432	0.850491	16370	0.493233	14383
36	5657	0.603748	12391	0.314937	12531	0.323656	14808	0.342634	28532	0.670691	7721	0.22334	12961	0.36076	6716	0.149772	19022	0.359826	15009	0.281617	10211	0.255478	16146	0.325606	7917	0.235208	8704	0.236879	7554	0.302549	7994	0.224316	11288	0.310953	4098	0.121419	11580	0.254389	8226	0.239777	5037	0.150003	17993	0.397743	22159	0.517293	13321	0.401366	11386
37	4100	0.437576	10586	0.26906	10133	0.26172	11920	0.27581	25456	0.598385	6344	0.183509	8612	0.239709	4534	0.101111	14870	0.281285	11812	0.221631	7639	0.191127	13904	0.280393	6347	0.188565	7200	0.195948	6405	0.25653	6341	0.177932	8965	0.246961	2531	0.0749905	11140	0.244723	5655	0.164836	3271	0.0974109	15179	0.335538	15813	0.369148	12248	0.369036	10429
38	3756	0.400862	9543	0.242551	9085	0.234652	10343	0.239321	25548	0.600547	5921	0.171273	7501	0.208785	3691	0.0823119	13841	0.261821	11560	0.216903	7204	0.180244	12223	0.246494	4527	0.134494	5824	0.1585	5315	0.212874	4985	0.139882	6901	0.190104	1932	0.0572428	8507	0.186882	5070	0.147784	2421	0.0720978	14476	0.319998	14832	0.346247	11609	0.349782	10722
39	2526	0.26959	8605	0.21871	8671	0.223959	9270	0.214493	27308	0.641919	5731	0.165777	6731	0.187353	3049	0.0679948	15161	0.28679	11976	0.224708	6369	0.159352	12782	0.257767	4612	0.137019	5562	0.15137	6642	0.266022	4919	0.13803	4954	0.136469	1983	0.0587539	11331	0.248919	7053	0.205585	4549	0.13547	12947	0.286199	12088	0.28219	10606	0.319562	10236
40	2074	0.221349	8663	0.220184	7962	0.205646	7903	0.182863	24764	0.582118	4531	0.131065	5614	0.156262	2297	0.0512247	13824	0.261499	10559	0.198121	5404	0.135208	12443	0.25093	3394	0.100833	4332	0.117895	5754	0.230456	3441	0.0965563	6564	0.18082	861	0.0255104	9746	0.2141	2852	0.083132	1144	0.0340685	12303	0.271963	11892	0.277614	9854	0.296904	8501
Total Reads	936980		3934438		3871699		4321810		4254119		3457058		3592690		4484164		5286444		5329582		3996815		4958747		3365956		3674447		2496786		3563724		3630127		3375095		4552081		3430690		3357939		4523773		4283642		3318920		2929729
[truncated: 45 more columns]
