# Supplementary material for: Dynamics of miRNA transcriptome during gonadal development of zebrafish
Source: Sci Rep. 2017 Mar 6;7:43850. doi: 10.1038/srep43850 (PMC5338332; doi:10.1038/srep43850)
Supplement: Supplementary Dataset 2 [file srep43850-s3.xls]

## Sheet: Low input RNA test
Supplementary Dataset S2
Dynamics of miRNA transcriptome during gonadal development of zebrafish
Christopher Presslauer, Teshome Tilahun Bizuayehu, Martina Kopp, Jorge M.O. Fernandes, Igor Babiak
Absolute number of reads produced for individual miRNAs between different total RNA input amounts used during small RNA library preparation
mature	Ovary1000ng	Ovary100ng	Ovary25ng	Testis1000ng	Testis100ng	Testis25ng
dre-mir-143-1-3p	13389	6014	1577	37098	20253	9855
dre-mir-10b-1-5p	12588	2431	882	20348	12090	8136
dre-mir-21-1-5p	65261	33322	10147	18230	15555	8687
dre-mir-181a-1-5p	20021	8885	2473	18000	11863	7385
dre-mir-92a-1-3p	4335	3452	1249	17607	20842	13292
dre-let-7a-1-5p	5352	3829	1224	13269	8584	5078
dre-mir-26a-1-5p	4153	3036	1048	9671	7983	5320
dre-mir-462-5p	1778	865	285	9085	7462	5582
dre-mir-10c-5p	6226	1618	524	6531	3780	2742
dre-mir-22a-3p	6991	3636	957	6254	3619	1568
dre-mir-202-5p	3007	708	154	4594	1527	553
dre-mir-26b-5p	1676	939	265	4125	2188	1064
dre-mir-125a-1-5p	387	242	83	3759	3925	2818
dre-mir-27b-3p	2036	999	340	3363	2541	1704
dre-mir-92b-3p	514	844	307	3064	3638	3364
dre-mir-100-1-5p	1153	544	157	2809	2244	1643
dre-mir-30d-5p	2333	1019	311	2255	1487	820
dre-mir-10a-5p	315	79	22	2187	1256	840
dre-mir-25-3p	1086	546	146	2047	2004	1266
dre-mir-125b-1-5p	500	334	210	1860	1963	1635
dre-mir-30e-2-5p	1238	381	109	1536	847	366
dre-mir-126a-5p	681	281	70	1458	930	630
dre-mir-735-5p	103	92	43	1394	2365	1659
dre-mir-126a-3p	883	337	116	1383	1072	568
dre-let-7d-1-5p	223	108	37	1364	981	589
dre-mir-30c-5p	795	441	122	1307	1033	460
dre-let-7c-1-5p	342	178	54	1282	819	477
dre-mir-192-5p	1796	1036	316	1228	898	650
dre-mir-199-1-3p	864	551	133	1161	882	437
dre-mir-199-1-5p	217	448	191	1060	1291	848
dre-mir-204-1-5p	1253	683	187	1028	942	620
dre-mir-27c-1-3p	1486	713	188	975	668	454
dre-let-7b-5p	349	161	55	814	508	288
dre-mir-125c-5p	264	208	67	810	798	470
dre-mir-145-5p	565	59	25	796	182	83
dre-mir-731-5p	114	82	33	793	824	559
dre-let-7e-5p	1006	1304	384	791	812	549
dre-mir-15b-5p	648	358	73	781	491	221
dre-mir-101a-3p	408	111	19	746	344	153
dre-mir-2184-5p	486	158	44	667	330	157
dre-mir-16b-5p	339	170	47	623	408	214
dre-mir-146b-5p	2098	995	179	549	287	179
dre-mir-146a-5p	8817	2039	371	542	209	199
dre-mir-338-1-3p	284	112	42	539	355	196
dre-mir-2189-3p	4	0	0	503	155	47
dre-mir-128-1-3p	125	196	64	495	519	255
dre-mir-30e-2-3p	218	101	29	493	444	287
dre-mir-181b-1-5p	601	421	172	492	607	365
dre-mir-222a-3p	470	698	173	445	496	273
dre-mir-27a-3p	283	155	47	438	365	236
dre-mir-140-3p	246	73	18	421	202	73
dre-let-7g-1-5p	141	110	33	415	245	136
dre-mir-221-3p	497	148	41	413	151	54
dre-let-7f-5p	343	529	168	379	431	301
dre-mir-16c-3p	143	93	31	305	346	202
dre-mir-1388-5p	321	131	45	299	149	108
dre-mir-214-3p	180	46	12	296	166	89
dre-mir-30b-5p	468	135	47	291	115	48
dre-mir-150-5p	121	105	70	288	314	249
dre-mir-99-1-5p	103	37	10	272	177	120
dre-mir-19b-3p	469	62	14	259	93	37
dre-let-7h-5p	166	101	32	250	152	100
dre-mir-451-5p	155	75	18	237	135	72
dre-mir-22b-3p	113	56	24	236	162	84
dre-mir-16c-5p	333	141	34	228	143	92
dre-mir-133a-1-3p	73	51	13	225	160	98
dre-mir-15c-5p	61	78	22	214	251	159
dre-mir-205-5p	513	289	75	207	131	67
dre-mir-724-5p	384	179	58	197	147	50
dre-mir-222a-5p	230	128	43	192	146	68
dre-mir-458-3p	236	142	27	188	131	62
dre-let-7j-5p	111	163	41	188	271	117
dre-mir-130c-1-3p	57	48	14	183	158	92
dre-mir-141-3p	109	31	9	180	86	36
dre-mir-148-3p	157	49	14	179	144	61
dre-mir-130a-3p	105	89	42	174	114	68
dre-mir-10d-5p	21	9	1	171	129	88
dre-mir-455-1-5p	201	94	24	168	96	43
dre-mir-738-5p	61	63	20	157	92	45
dre-mir-216b-5p	2	1	1	157	76	22
dre-mir-132-1-3p	16	12	3	155	128	53
dre-mir-31-5p	15	5	1	153	47	17
dre-mir-182-5p	34	13	0	151	119	86
dre-mir-103-3p	125	65	15	148	86	32
dre-mir-199-3-3p	171	80	21	137	105	58
dre-mir-187-1-3p	15	0	0	130	49	15
dre-mir-153b-3p	14	8	1	128	75	36
dre-mir-210-3p	230	187	67	124	105	40
dre-mir-460-3p	25	7	1	121	59	40
dre-mir-203b-3p	347	107	24	117	69	22
dre-mir-196a-1-5p	112	43	17	116	113	74
dre-mir-126b-3p	138	21	4	110	51	13
dre-mir-1388-3p	101	106	30	108	187	122
dre-mir-23a-1-3p	235	72	29	107	57	45
dre-mir-429a-3p	95	58	26	107	68	20
dre-mir-17a-1-5p	164	30	9	106	53	14
dre-mir-212-5p	4	3	1	105	77	58
dre-mir-142a-5p	114	68	18	104	114	51
dre-mir-15a-1-5p	74	24	7	104	47	27
dre-mir-375-1-3p	80	73	26	102	172	74
dre-mir-29a-3p	52	32	8	102	53	24
dre-mir-16a-5p	112	22	2	99	45	33
dre-mir-93-5p	121	12	2	98	27	9
dre-mir-200a-3p	150	38	8	96	46	13
dre-mir-457a-5p	133	26	2	96	28	13
dre-mir-193b-3p	46	10	3	96	23	14
dre-mir-27e-3p	29	24	4	94	69	22
dre-mir-27b-5p	23	36	10	94	77	53
dre-mir-107a-3p	103	76	17	91	48	25
dre-let-7b-3p	45	43	12	90	83	57
dre-mir-489-3p	56	24	10	89	81	40
dre-mir-27d-3p	16	15	2	89	83	46
dre-let-7i-5p	674	602	201	85	92	54
dre-mir-184-1-3p	139	66	8	82	55	41
dre-mir-130b-3p	42	31	10	81	74	43
dre-mir-125b-1-3p	12	18	8	80	84	70
dre-mir-100-2-3p	41	26	7	78	77	60
dre-mir-454b-3p	123	39	10	76	21	18
dre-mir-30c-3p	12	5	5	76	79	82
dre-mir-122-5p	168	69	13	75	41	17
dre-mir-365-1-3p	57	10	7	75	43	33
dre-mir-456-3p	86	88	38	73	91	58
dre-mir-23b-3p	70	23	9	73	50	27
dre-mir-210-5p	48	45	15	72	90	47
dre-mir-9-1-5p	42	23	5	72	62	22
dre-mir-223-3p	174	81	16	71	32	17
dre-mir-132-2-5p	12	16	2	68	47	20
dre-mir-155-5p	14	8	6	66	37	27
dre-mir-145-3p	28	13	4	64	46	34
dre-mir-20a-5p	149	21	2	63	14	9
dre-mir-19d-3p	74	10	4	63	18	8
dre-mir-194a-5p	66	33	10	60	47	28
dre-mir-99-2-3p	25	12	1	60	29	14
dre-mir-222b-3p	50	41	6	58	60	35
dre-mir-181c-5p	44	17	5	58	57	18
dre-mir-202-3p	33	40	25	58	132	140
dre-mir-30a-5p	38	14	7	56	42	15
dre-let-7j-3p	24	25	11	55	54	30
dre-mir-139-5p	32	14	3	54	36	12
dre-mir-24-1-3p	84	13	1	52	10	8
dre-mir-460-5p	11	4	2	49	47	34
dre-mir-130b-5p	12	32	19	48	96	48
dre-mir-218a-1-5p	85	47	7	47	15	21
dre-mir-2185-1-5p	84	83	27	46	63	28
dre-mir-723-3p	0	0	0	46	17	4
dre-mir-301a-3p	58	15	6	44	27	11
dre-mir-2188-5p	55	9	6	44	19	11
dre-mir-196b-5p	45	19	11	44	55	33
dre-mir-144-5p	11	4	0	44	28	10
dre-mir-181a-1-3p	46	15	3	40	28	5
dre-mir-212-3p	8	4	2	40	42	42
dre-mir-216a-5p	2	0	0	40	24	12
dre-let-7a-3-5p	19	16	3	39	40	27
dre-mir-200b-3p	76	17	5	38	15	8
dre-let-7a-5-3p	31	15	4	38	27	14
dre-mir-152-3p	69	23	3	37	20	8
dre-mir-181a-2-3p	66	16	4	37	53	28
dre-mir-143-1-5p	22	2	5	36	14	9
dre-mir-204-2-5p	49	16	5	34	12	11
dre-mir-142b-5p	43	24	5	34	37	13
dre-mir-200c-3p	19	5	0	34	6	4
dre-mir-196a-1-3p	9	9	1	34	27	12
dre-mir-7a-1-5p	4	0	0	34	4	2
dre-mir-148-5p	52	19	15	33	26	12
dre-mir-725-1-3p	52	20	2	32	10	6
dre-mir-499-5p	1	0	0	32	20	5
dre-mir-99-2-5p	10	6	2	31	16	10
dre-mir-142a-3p	52	11	3	30	11	6
dre-mir-15b-3p	11	2	5	30	30	22
dre-mir-459-5p	2	1	0	30	13	15
dre-mir-146a-3p	194	137	37	29	22	8
dre-mir-19a-3p	97	15	4	28	11	4
dre-let-7a-3-3p	15	8	3	28	12	10
dre-mir-454a-3p	47	4	0	27	9	1
dre-mir-214-5p	6	8	2	26	24	9
dre-mir-455-1-3p	42	4	3	24	3	1
dre-mir-722-3p	11	5	0	24	10	5
dre-mir-430b-10-3p	634	546	174	23	20	11
dre-mir-2187-5p	2	0	0	23	18	7
dre-mir-196d-5p	32	7	0	22	19	12
dre-mir-9-4-3p	0	0	1	21	22	8
dre-mir-193a-1-3p	11	4	4	20	7	2
dre-mir-26a-3-5p	10	8	4	19	9	7
dre-mir-100-1-3p	9	1	2	19	10	5
dre-mir-92a-2-3p	52	1	0	18	8	8
dre-mir-737-5p	33	8	1	18	13	2
dre-mir-27a-5p	55	23	15	17	12	9
dre-mir-217-5p	0	0	0	17	18	3
dre-mir-19c-3p	18	0	1	16	3	1
dre-mir-146b-3p	46	42	12	15	19	13
dre-mir-22a-5p	28	5	1	15	5	0
dre-mir-455-2-5p	21	8	3	15	3	4
dre-mir-29a-5p	15	4	0	15	6	6
dre-mir-101a-5p	3	0	0	15	6	4
dre-mir-21-2-5p	64	26	3	14	11	1
dre-mir-363-3p	21	12	5	14	6	10
dre-mir-140-5p	16	1	0	14	4	5
dre-mir-101b-3p	10	10	2	14	10	3
dre-mir-200a-5p	9	2	1	14	4	1
dre-mir-144-3p	3	14	7	14	29	31
dre-mir-92a-1-5p	3	1	1	14	6	7
dre-mir-30d-3p	29	11	6	13	20	5
dre-mir-138-5p	27	12	3	13	11	2
dre-mir-457b-5p	10	3	2	13	4	1
dre-mir-193b-5p	1	6	2	13	18	24
dre-mir-203a-3p	55	18	2	12	2	2
dre-mir-26a-2-5p	31	4	0	12	5	1
dre-mir-21-1-3p	29	14	6	12	7	1
dre-mir-29b-1-3p	18	4	1	12	9	8
dre-mir-218a-2-3p	5	8	0	12	7	0
dre-mir-727-3p	3	4	2	12	12	5
dre-mir-733-3p	1	3	0	12	6	8
dre-mir-183-5p	1	1	0	12	12	8
dre-mir-218a-1-3p	3	3	2	11	5	8
dre-mir-459-3p	1	0	0	11	12	9
dre-mir-153b-5p	0	1	0	11	13	3
dre-mir-499-3p	0	0	0	11	4	4
dre-mir-34b-5p	246	78	17	10	7	2
dre-mir-34a-5p	134	29	2	10	3	4
dre-mir-27c-1-5p	35	15	1	10	9	3
dre-mir-181a-2-5p	34	4	1	10	1	1
dre-mir-152-5p	15	7	2	10	5	2
dre-mir-203b-5p	15	4	1	10	0	3
dre-mir-196c-5p	12	0	1	10	6	3
dre-mir-125b-2-3p	5	3	1	10	7	11
dre-mir-31-3p	4	1	0	10	1	0
dre-mir-130c-1-5p	2	10	3	10	16	15
dre-mir-34c-5p	193	135	32	9	7	7
dre-mir-135c-1-5p	19	5	0	9	2	1
dre-mir-223-5p	17	9	3	9	4	5
dre-mir-107b-3p	8	0	0	9	3	1
dre-mir-2185-1-3p	4	3	0	9	0	3
dre-let-7a-1-3p	3	3	1	9	3	1
dre-mir-193a-1-5p	2	3	0	9	6	0
dre-mir-34c-3p	184	49	9	8	2	0
dre-mir-734-3p	28	13	1	8	10	3
dre-mir-221-5p	19	3	1	8	8	3
dre-let-7a-2-5p	5	4	0	8	4	6
dre-mir-731-3p	5	0	1	8	2	5
dre-let-7c-1-3p	3	3	1	8	7	5
dre-mir-462-3p	2	1	0	8	11	12
dre-let-7h-3p	14	6	1	7	8	6
dre-mir-20a-3p	6	3	1	7	4	1
dre-mir-196b-3p	6	1	0	7	3	2
dre-mir-18c-5p	6	0	0	7	0	0
dre-mir-194b-3p	4	4	2	7	3	5
dre-mir-125b-3-3p	4	0	1	7	14	11
dre-mir-25-5p	3	1	0	7	13	5
dre-mir-22b-5p	1	1	1	7	1	1
dre-mir-187-1-5p	0	0	0	7	7	4
dre-mir-153a-3p	0	0	0	7	6	2
dre-mir-451-3p	8	6	0	6	5	1
dre-mir-129-1-5p	7	3	0	6	8	1
dre-mir-24-3-5p	6	6	0	6	8	2
dre-mir-150-3p	4	2	0	6	1	0
dre-mir-7b-5p	1	0	0	6	1	0
dre-mir-10a-3p	0	0	0	6	6	2
dre-mir-101b-5p	11	2	0	5	9	3
dre-mir-107a-5p	7	5	2	5	3	4
dre-mir-457b-3p	5	3	1	5	5	4
dre-mir-15a-1-3p	4	1	0	5	0	0
dre-mir-10c-3p	3	3	0	5	7	3
dre-mir-125c-3p	3	1	1	5	8	4
dre-mir-2189-5p	0	0	1	5	3	3
dre-mir-2187-3p	0	0	0	5	2	2
dre-mir-20b-5p	15	1	0	4	2	0
dre-mir-338-2-5p	5	3	0	4	2	1
dre-mir-726-3p	4	4	1	4	2	6
dre-mir-730-5p	4	1	0	4	5	3
dre-mir-30b-3p	3	0	1	4	4	3
dre-mir-99-1-3p	2	2	0	4	0	1
dre-mir-29b-1-5p	2	0	0	4	3	1
dre-mir-730-3p	1	0	0	4	1	0
dre-mir-125a-1-3p	0	3	1	4	1	2
dre-mir-27e-5p	0	0	1	4	1	0
dre-mir-7146-5p	0	0	0	4	0	0
dre-mir-29b-2-5p	0	0	0	4	0	0
dre-mir-23a-2-3p	13	2	0	3	1	1
dre-mir-194b-5p	11	3	2	3	1	0
dre-mir-430a-10-5p	6	2	0	3	3	1
dre-mir-218a-2-5p	6	2	0	3	1	1
dre-mir-192-3p	6	1	0	3	1	0
dre-mir-338-1-5p	4	0	0	3	1	0
dre-mir-457a-3p	4	0	0	3	1	0
dre-mir-15a-2-5p	4	0	0	3	2	2
dre-mir-196a-2-3p	3	4	0	3	1	1
dre-mir-19b-5p	3	1	0	3	3	0
dre-mir-2188-3p	1	2	3	3	9	5
dre-mir-1-1-3p	1	0	0	3	0	1
dre-mir-132-1-5p	1	0	0	3	2	0
dre-mir-153c-3p	0	1	0	3	6	3
dre-mir-10b-2-3p	0	1	0	3	2	0
dre-mir-206-2-3p	0	0	0	3	2	0
dre-mir-726-5p	7	3	1	2	1	3
dre-mir-26a-1-3p	6	0	1	2	4	1
dre-mir-125b-3-5p	5	2	0	2	4	3
dre-mir-93-3p	4	1	0	2	1	0
dre-mir-733-5p	3	5	0	2	1	1
dre-mir-24-2-5p	3	2	0	2	1	0
dre-mir-137-1-3p	3	1	0	2	0	0
dre-mir-27d-5p	3	0	0	2	7	7
dre-mir-206-1-3p	3	0	0	2	0	2
dre-mir-430a-12-5p	3	0	0	2	0	0
dre-mir-92a-2-5p	2	3	2	2	4	1
dre-mir-430a-11-5p	2	2	0	2	1	2
dre-let-7a-2-3p	2	1	0	2	4	0
dre-mir-7b-3p	2	1	0	2	2	1
dre-mir-727-5p	2	1	0	2	3	0
dre-mir-26a-3-3p	2	0	0	2	2	0
dre-mir-10b-2-5p	2	0	0	2	2	1
dre-mir-130a-5p	1	4	1	2	0	2
dre-mir-10b-1-3p	1	0	0	2	2	0
dre-mir-18a-5p	0	0	1	2	2	1
dre-mir-9-7-3p	0	0	0	2	0	1
dre-mir-16a-3p	0	0	0	2	1	0
dre-mir-728-3p	0	0	0	2	0	0
dre-mir-216a-3p	0	0	0	2	3	4
dre-mir-135b-5p	0	0	0	2	2	0
dre-mir-26a-2-3p	0	0	0	2	1	0
dre-mir-732-3p	0	0	0	2	0	0
dre-mir-96-5p	0	0	0	2	2	0
dre-mir-34b-3p	44	17	4	1	0	1
dre-mir-738-3p	5	31	8	1	1	0
dre-mir-190a-5p	5	0	0	1	0	0
dre-mir-7148-5p	3	2	0	1	2	1
dre-mir-9-1-3p	3	0	0	1	1	0
dre-mir-222b-5p	2	3	0	1	1	0
dre-mir-103-5p	2	0	0	1	0	0
dre-mir-122-3p	2	0	0	1	0	1
dre-mir-18b-5p	1	1	0	1	0	0
dre-mir-17a-2-3p	1	1	0	1	0	0
dre-mir-2184-3p	1	0	0	1	7	6
dre-mir-365-2-5p	1	0	0	1	0	1
dre-mir-139-3p	1	0	0	1	0	0
dre-mir-30a-3p	1	0	0	1	0	0
dre-mir-190b-5p	1	0	0	1	0	0
dre-mir-454b-5p	1	0	0	1	0	0
dre-mir-125a-2-5p	1	0	0	1	5	0
dre-mir-199-3-5p	1	0	0	1	0	0
dre-mir-181b-2-5p	1	0	0	1	0	0
dre-mir-196d-3p	0	2	0	1	1	0
dre-mir-125a-2-3p	0	1	0	1	4	4
dre-mir-181c-3p	0	1	0	1	1	1
dre-mir-15c-3p	0	1	0	1	0	0
dre-let-7a-4-3p	0	1	0	1	0	0
dre-mir-130c-2-5p	0	0	1	1	0	0
dre-mir-301a-5p	0	0	1	1	1	0
dre-mir-16b-3p	0	0	1	1	1	0
dre-mir-219-3-5p	0	0	0	1	0	0
dre-mir-430a-18-5p	0	0	0	1	0	0
dre-mir-722-5p	0	0	0	1	3	2
dre-mir-133c-3p	0	0	0	1	1	0
dre-mir-124-1-3p	0	0	0	1	1	0
dre-mir-219-1-3p	0	0	0	1	1	0
dre-mir-430a-12-3p	0	0	0	1	0	0
dre-mir-24-1-5p	0	0	0	1	1	0
dre-mir-190a-3p	0	0	0	1	0	1
dre-mir-135b-3p	0	0	0	1	1	0
dre-mir-18a-3p	0	0	0	1	0	1
dre-mir-724-3p	0	0	0	1	0	0
dre-mir-17a-1-3p	0	0	0	1	1	0
dre-mir-24-4-5p	0	0	0	1	0	0
dre-mir-200b-5p	0	0	0	1	0	0
dre-mir-26b-3p	0	0	0	1	0	0
dre-mir-429b-3p	0	0	0	1	1	0
dre-mir-1788-3p	0	0	0	1	0	0
dre-mir-365-1-5p	0	0	0	1	1	0
dre-mir-301c-3p	0	0	0	1	0	1
dre-mir-219-1-5p	0	0	0	1	0	0
dre-mir-729-5p	0	0	0	1	0	0
dre-mir-454a-5p	0	0	0	1	1	0
dre-mir-9-3-5p	0	0	0	1	0	0
dre-mir-430a-10-3p	98	120	41	0	4	2
dre-mir-430c-10-3p	11	2	0	0	0	0
dre-mir-430b-10-5p	9	1	0	0	0	0
dre-mir-135a-5p	9	1	0	0	1	0
dre-let-7a-6-3p	6	0	0	0	0	1
dre-let-7i-3p	3	1	1	0	0	0
dre-mir-181b-1-3p	3	1	0	0	0	0
dre-mir-18b-3p	3	0	0	0	0	0
dre-mir-7146-3p	2	0	0	0	0	0
dre-let-7g-1-3p	2	0	0	0	0	0
dre-let-7f-3p	2	0	0	0	0	0
dre-mir-7145-3p	1	3	0	0	1	0
dre-mir-137-2-5p	1	1	0	0	0	0
dre-mir-21-2-3p	1	1	0	0	1	0
dre-mir-24-4-3p	1	1	0	0	1	0
dre-mir-133a-1-5p	1	0	0	0	1	0
dre-mir-218b-5p	1	0	0	0	0	1
dre-mir-203a-5p	1	0	0	0	0	1
dre-mir-2193-5p	1	0	0	0	1	0
dre-mir-489-5p	1	0	0	0	2	0
dre-mir-23b-5p	1	0	0	0	0	0
dre-mir-133b-3p	1	0	0	0	0	0
dre-let-7g-2-3p	1	0	0	0	0	0
dre-let-7g-2-5p	1	0	0	0	0	0
dre-mir-734-5p	1	0	0	0	0	0
dre-mir-128-1-5p	0	2	0	0	3	2
dre-mir-430c-10-5p	0	2	0	0	0	0
dre-mir-141-5p	0	1	0	0	1	0
dre-mir-128-2-5p	0	1	0	0	0	0
dre-let-7a-6-5p	0	1	0	0	3	1
dre-mir-7147-5p	0	1	0	0	1	1
dre-mir-301c-5p	0	1	0	0	0	1
dre-mir-2192-5p	0	1	0	0	0	0
dre-mir-194a-3p	0	1	0	0	0	0
dre-mir-735-3p	0	1	0	0	0	0
dre-mir-458-5p	0	0	1	0	0	0
dre-mir-2192-3p	0	0	0	0	0	2
dre-mir-20b-3p	0	0	0	0	1	0
dre-mir-2196-5p	0	0	0	0	0	2
dre-let-7d-1-3p	0	0	0	0	1	0
dre-mir-199-2-5p	0	0	0	0	1	0
dre-mir-7a-3-3p	0	0	0	0	0	1
dre-mir-461-5p	0	0	0	0	0	1
dre-mir-204-1-3p	0	0	0	0	1	1
dre-mir-133c-5p	0	0	0	0	0	1
dre-mir-7147-3p	0	0	0	0	1	0
dre-mir-129-1-3p	0	0	0	0	1	0
dre-mir-725-1-5p	0	0	0	0	1	0
dre-mir-2191-3p	0	0	0	0	0	1
dre-mir-1306-3p	0	0	0	0	1	0
dre-mir-206-1-5p	0	0	0	0	0	1
dre-mir-217-3p	0	0	0	0	0	1
dre-mir-132-2-3p	0	0	0	0	1	0
