# Supplementary material for: Dynamics of miRNA transcriptome during gonadal development of zebrafish
Source: Sci Rep. 2017 Mar 6;7:43850. doi: 10.1038/srep43850 (PMC5338332; doi:10.1038/srep43850)
Supplement: Supplementary Dataset 3 [file srep43850-s4.xls]

## Sheet: Total Reads
Supplementary Dataset S3
Dynamics of miRNA transcriptome during gonadal development of zebrafish
Christopher Presslauer, Teshome Tilahun Bizuayehu, Martina Kopp, Jorge M.O. Fernandes, Igor Babiak
Absolute number of reads for individual miRNA in each small RNA library
	Undifferentiated Gonad									Ovary																		Testis																Gametes
	3 Weeks	6 Weeks post Fertilization					9 Weeks post fertilization					12 Weeks post fertilization					24 Weeks post fertilization					6 Weeks post Fertilization					9 Weeks post fertilization					12 Weeks post fertilization					24 Weeks post fertilization					Spermatozoa		Unfertilized Eggs
miRNA	W3_G	W6_F1	W6_F2	W6_F3	W6_F4	W6_F5	W9_F1	W9_F2	W9_F3	W9_F4	W9_F5	W12_F1	W12_F2	W12_F3	W12_F4	W12_F5	W24_F1	W24_F2	W24_F3	W24_F4	W24_F5	W6_M1	W6_M2	W6_M3	W6_M4	W6_M5	W9_M1	W9_M2	W9_M3	W9_M4	W9_M5	W12_M1	W12_M2	W12_M3	W12_M4	W12_M5	W24_M1	W24_M2	W24_M3	W24_M4	W24_M5	Sperm	Eggs1	Eggs2	Eggs3	Eggs4	Eggs5
dre-mir-99-2-5p	0	1	5	7	7	9	9	24	12	27	17	49	36	17	14	32	8	23	27	36	13	8	4	1	1	1	1	5	3	5	0	9	11	33	24	7	57	101	73	72	70	0	3	4	3	0	1
dre-mir-99-2-3p	1	0	0	2	0	0	4	14	6	12	4	4	1	0	1	3	5	6	3	7	9	1	1	3	0	3	0	3	6	1	1	5	4	4	3	1	10	18	14	9	10	1	0	1	5	0	0
dre-mir-99-1-5p	7	21	58	117	25	97	48	188	139	312	281	484	446	355	177	375	505	812	663	1054	1042	25	43	16	9	9	2	20	13	33	21	125	162	329	338	142	843	1165	1135	938	858	1	21	18	14	0	7
dre-mir-99-1-3p	1	0	0	0	0	0	1	2	1	2	1	6	1	4	1	2	15	6	11	8	4	0	0	0	0	0	0	0	0	0	0	1	1	3	0	0	3	11	8	7	7	1	0	0	0	0	0
dre-mir-96-5p	0	0	0	0	0	0	0	0	0	0	0	0	0	0	0	0	2	0	0	0	0	1	0	0	0	0	0	0	0	0	0	0	1	0	2	0	12	19	12	8	10	0	0	0	0	0	0
dre-mir-96-3p	3	0	0	0	0	0	0	0	0	1	1	2	0	0	0	0	0	0	0	0	1	0	0	0	0	0	0	0	1	1	0	0	0	0	1	0	0	1	0	0	0	0	4	5	4	0	1
dre-mir-93-5p	1	18	35	106	14	83	28	27	39	73	25	177	183	180	75	258	142	231	141	118	128	30	16	8	7	9	4	13	5	7	5	34	100	77	68	51	180	290	228	249	250	3	12	31	33	0	10
dre-mir-93-3p	0	1	1	0	0	0	1	0	2	0	0	0	0	4	0	0	2	1	2	0	1	4	2	0	0	0	0	1	0	0	1	0	0	3	0	2	0	4	1	3	4	0	0	0	0	0	0
dre-mir-92b-3p	2267	2464	4056	2106	2196	3036	2742	13905	3610	5220	2159	18971	6065	15341	6608	9220	231	296	360	281	424	21230	13667	7123	7081	6324	2233	12325	4065	7094	4890	10690	19477	19309	21029	13848	7426	3662	4403	3943	2924	9524	10	5	12	56	6
dre-mir-92b-5p	0	0	0	0	0	0	0	0	0	0	0	0	0	0	0	0	0	0	0	0	0	0	0	0	0	0	0	0	0	0	0	0	1	0	0	0	0	0	0	0	1	0	0	0	0	0	0
dre-mir-92a-2-3p	1	8	16	65	2	48	255	246	173	295	108	55	31	84	29	37	4	4	2	2	2	147	99	58	38	44	50	207	210	141	65	12	40	31	42	17	14	7	18	6	17	2	6	5	2	0	4
dre-mir-92a-2-5p	3	6	5	4	1	5	6	22	12	13	7	3	3	1	1	5	2	0	0	1	1	16	11	1	0	4	2	5	1	6	3	0	1	3	2	1	0	2	1	1	2	0	0	0	1	0	0
dre-mir-92a-1-3p	4410	8608	16297	16209	5788	12432	24169	26864	19799	24511	9600	313367	145294	301631	151058	141608	13883	26800	18024	24441	31217	22335	14395	8706	7786	7973	6151	24781	17951	20402	8057	71765	149086	168740	209212	133482	110393	69172	83442	67489	68475	3599	2792	5652	3153	357	2975
dre-mir-92a-1-5p	5	2	4	8	3	2	12	21	17	8	6	3	2	4	1	4	1	2	3	2	2	10	4	19	10	11	3	0	2	1	3	0	3	1	3	2	0	1	0	1	2	1	0	0	0	0	0
dre-mir-9-7-3p	0	0	0	0	0	0	0	0	1	1	0	2	0	1	1	6	2	0	1	0	2	0	0	0	0	0	0	0	0	0	0	3	1	2	0	2	8	17	8	21	21	1	1	0	1	0	0
dre-mir-9-5-3p	0	0	0	0	0	0	0	0	0	0	0	0	0	0	0	0	2	0	0	0	0	0	0	0	0	0	0	0	0	0	0	0	0	0	0	0	0	0	0	0	0	0	0	0	0	0	0
dre-mir-9-4-3p	1	0	1	0	0	1	2	5	0	5	1	4	12	32	9	4	9	10	20	4	10	3	0	0	1	2	0	1	2	2	1	15	27	14	16	14	79	356	137	221	233	6	10	3	8	1	5
dre-mir-9-3-3p	0	0	0	0	0	0	0	0	0	0	0	0	1	1	0	1	0	0	0	0	0	0	0	0	0	0	0	0	0	0	0	0	0	0	0	0	0	0	0	0	0	0	0	0	0	0	0
dre-mir-9-3-5p	0	0	0	0	0	0	0	0	0	0	0	0	0	0	0	0	0	0	0	0	0	0	0	1	0	0	0	0	0	0	0	0	0	0	0	0	0	0	0	0	0	0	0	0	0	0	0
dre-mir-9-2-5p	1	0	0	0	0	0	0	0	0	0	0	0	1	0	1	2	0	0	1	0	0	0	0	0	0	0	0	0	0	0	0	0	0	0	0	0	0	0	0	0	0	0	0	0	0	0	0
dre-mir-9-1-5p	0	1	9	16	1	14	12	25	34	40	33	30	19	60	23	51	62	103	68	62	95	5	1	13	3	14	2	7	5	16	3	8	8	23	19	12	105	174	106	144	208	17	21	28	53	1	16
dre-mir-9-1-3p	0	0	0	0	0	0	0	0	0	1	1	3	6	5	5	7	19	18	13	6	4	0	0	0	0	0	0	0	0	0	0	2	0	0	0	0	1	24	9	21	20	0	0	0	5	0	0
dre-mir-7b-5p	0	0	4	1	0	1	0	0	1	1	1	12	10	11	4	5	38	48	42	39	26	2	0	13	0	15	0	1	1	0	0	4	12	13	21	8	51	99	46	65	78	3	0	9	3	0	2
dre-mir-7b-3p	0	0	0	2	0	2	0	2	1	2	3	1	2	1	0	2	3	4	3	6	5	1	1	0	0	0	0	1	0	0	0	0	0	2	4	1	3	0	1	2	0	0	0	2	0	0	0
dre-mir-7a-3-3p	0	0	0	0	0	0	1	0	1	0	0	2	0	0	2	1	0	1	0	0	0	0	0	0	0	0	0	0	0	0	0	1	1	0	1	1	1	0	2	1	0	0	0	0	0	0	0
dre-mir-7a-3-5p	0	0	0	0	0	0	0	0	0	0	1	0	0	0	1	2	0	0	0	0	0	1	0	1	0	2	0	0	0	0	0	0	0	0	0	0	0	1	0	1	0	0	0	0	0	0	0
dre-mir-7a-2-3p	0	0	0	0	0	0	0	0	0	0	0	0	0	0	0	0	0	0	0	0	0	0	0	0	0	0	0	0	0	0	0	0	1	0	0	2	0	0	1	1	0	0	0	0	0	0	0
dre-mir-7a-2-5p	0	0	0	0	0	0	0	0	0	0	0	0	0	0	0	0	0	0	0	0	0	0	0	0	0	0	0	0	0	0	0	0	0	0	0	0	0	0	0	1	0	0	0	0	0	0	0
dre-mir-7a-1-5p	0	1	0	1	1	1	0	0	1	0	1	11	9	14	6	11	36	46	28	44	63	2	0	32	12	35	1	0	0	1	0	27	42	54	35	16	78	443	223	345	334	0	0	0	0	0	0
dre-mir-7a-1-3p	0	0	0	0	0	0	0	0	0	0	0	0	0	1	0	0	0	0	0	0	0	0	0	0	0	0	0	0	0	0	0	0	0	0	0	0	0	0	0	0	0	0	0	0	0	0	0
dre-mir-740-5p	0	0	0	0	0	0	0	0	0	0	0	0	0	0	0	0	0	0	0	0	0	0	0	0	0	0	0	0	0	0	0	0	0	0	0	1	0	1	0	2	1	0	0	0	0	0	0
dre-mir-738-5p	39	3	10	2	0	0	0	9	0	0	0	2	10	6	5	1	472	7	12	3	5	63	46	11	171	30	52	103	108	130	28	15	20	67	47	21	59	68	38	49	104	5243	126	69	317	15	87
dre-mir-738-3p	0	0	0	0	0	0	0	0	0	0	0	0	0	0	2	1	29	0	0	0	0	2	2	0	7	3	1	2	0	3	0	3	1	2	4	0	1	1	0	1	0	8	32	12	46	1	63
dre-mir-737-5p	0	3	0	1	0	1	1	1	0	1	3	0	0	4	0	1	6	3	17	2	1	0	0	4	0	4	0	1	0	1	1	4	3	6	4	3	2	34	24	32	35	18	2	1	6	0	0
dre-mir-737-3p	1	0	0	0	0	0	0	0	0	0	0	0	0	1	0	1	2	0	4	0	0	0	0	0	0	0	0	0	0	0	0	0	0	2	1	0	1	4	0	5	4	0	0	0	0	0	0
dre-mir-735-5p	45	13	8	2	4	10	9	79	109	96	31	106	103	204	169	83	405	35	31	75	126	203	186	90	100	106	37	240	59	131	48	600	609	1349	516	737	1302	434	969	906	502	192	83	28	154	17	40
dre-mir-735-3p	0	0	0	0	0	0	0	0	0	0	0	3	0	0	0	1	0	0	0	0	0	0	0	0	0	0	0	1	0	0	0	0	2	0	0	3	1	1	1	1	1	0	0	0	0	0	0
dre-mir-734-3p	1	3	1	2	1	0	2	12	3	6	4	22	104	99	48	10	34	79	73	54	69	0	0	0	0	0	0	1	1	0	0	8	6	7	27	7	29	45	31	39	61	0	0	0	0	0	0
dre-mir-734-5p	0	0	0	0	0	0	0	1	0	0	1	0	0	0	0	0	0	0	0	0	1	0	0	0	0	0	0	0	0	0	0	0	0	0	1	0	0	0	0	0	0	0	0	0	0	0	0
dre-mir-733-5p	0	0	2	0	1	0	3	2	0	4	0	0	0	1	0	1	5	1	1	1	0	5	1	8	7	4	0	1	0	0	0	0	1	2	4	1	7	1	1	2	1	0	0	0	2	1	0
dre-mir-733-3p	0	0	0	0	0	0	0	1	0	1	0	0	0	0	0	0	0	0	0	0	0	0	0	0	1	0	0	1	0	2	1	2	1	0	5	1	8	3	7	7	5	0	3	2	1	0	0
dre-mir-732-3p	0	0	2	0	0	0	0	1	0	0	1	0	0	0	0	0	0	0	0	0	0	0	0	0	0	0	0	0	0	0	0	0	0	0	0	0	0	1	0	0	0	0	0	0	0	0	0
dre-mir-731-5p	113	150	70	128	114	122	69	362	223	415	140	583	266	278	161	153	75	62	95	71	54	68	89	57	45	35	35	140	151	156	63	133	148	204	465	245	778	454	348	780	398	12	26	52	56	17	15
dre-mir-731-3p	0	0	0	1	0	1	1	0	2	3	1	6	8	3	1	5	14	18	11	12	4	0	0	0	0	0	0	0	0	1	0	1	1	2	3	1	7	14	1	9	5	0	0	1	0	0	0
dre-mir-730-5p	0	1	0	2	0	0	1	2	1	3	2	1	3	0	0	0	4	1	2	4	1	1	1	0	0	0	1	2	0	1	0	3	0	4	1	0	4	3	6	9	5	0	0	0	1	0	0
dre-mir-730-3p	0	0	0	0	0	0	1	1	2	1	0	3	0	0	0	0	1	0	0	0	0	0	0	0	0	0	0	0	0	1	0	0	0	1	0	2	0	1	2	3	2	0	0	0	1	0	0
dre-mir-729-3p	0	0	0	0	0	0	0	0	0	0	0	0	1	0	0	0	1	0	0	0	0	0	0	0	0	0	0	0	0	0	0	1	2	2	0	0	3	4	3	1	3	0	0	0	0	0	0
dre-mir-729-5p	0	0	0	0	0	0	0	0	0	0	0	0	0	0	0	0	0	0	0	0	0	0	0	0	0	0	0	0	0	0	0	0	0	0	0	0	0	1	0	0	0	0	0	0	0	0	0
dre-mir-728-3p	0	0	0	0	0	0	0	0	0	0	0	0	0	0	0	0	1	1	0	0	0	0	0	0	0	0	0	0	0	0	0	0	0	0	0	0	0	1	0	0	1	0	0	0	0	0	0
dre-mir-727-5p	0	0	3	1	0	8	3	4	10	4	3	3	12	9	8	20	7	6	5	8	10	1	0	0	0	0	0	1	2	0	0	0	5	6	3	2	6	0	4	4	2	0	0	1	0	0	0
dre-mir-727-3p	0	0	1	0	0	1	1	4	6	1	8	6	5	1	1	10	4	1	5	0	3	1	1	0	2	1	0	0	1	3	0	1	3	1	4	0	5	3	0	3	4	1	1	0	1	0	1
dre-mir-726-3p	0	0	0	0	0	0	1	1	0	4	1	0	3	4	0	0	1	11	3	1	1	2	0	0	0	0	0	0	0	0	0	0	0	3	0	2	6	7	4	8	9	0	1	1	3	0	3
dre-mir-726-5p	0	0	0	0	0	0	0	0	2	0	1	0	0	1	0	0	2	1	3	0	0	0	0	0	0	0	0	0	0	0	0	0	0	0	0	0	2	1	1	4	2	1	0	0	7	0	1
dre-mir-725-1-3p	4	0	2	2	2	2	1	4	20	18	9	0	15	39	67	10	37	25	9	18	3	2	0	4	7	6	1	8	1	11	0	7	7	17	24	20	65	46	33	44	48	5	9	1	20	0	7
dre-mir-725-1-5p	0	0	1	0	0	1	1	0	0	0	0	0	6	7	7	0	2	4	0	3	1	1	0	0	0	0	0	0	0	2	0	0	0	1	2	1	0	2	1	1	0	0	0	0	0	0	0
dre-mir-724-5p	2	3	16	17	2	8	23	636	104	248	20	375	489	370	202	125	134	338	136	711	525	14	21	3	2	8	1	3	5	5	1	54	70	85	74	47	357	675	598	168	149	3	78	100	95	0	31
dre-mir-724-3p	0	0	0	0	0	0	0	1	0	0	0	1	1	2	0	0	0	1	1	3	0	0	0	0	0	0	0	0	0	0	0	0	0	0	1	0	0	3	1	0	2	0	0	2	0	0	0
dre-mir-723-3p	0	0	0	0	0	0	0	0	0	0	0	0	0	0	0	0	0	0	0	0	1	0	0	0	0	0	0	1	0	0	0	2	2	1	9	4	8	80	28	74	56	1	0	0	0	0	0
dre-mir-723-5p	0	0	0	0	0	0	0	0	0	0	0	0	0	0	0	0	0	0	0	0	0	0	0	0	0	0	0	0	0	0	0	0	0	0	0	0	0	1	0	1	0	0	0	0	0	0	0
dre-mir-722-3p	1	0	0	0	0	0	1	1	1	2	0	1	1	0	2	2	0	1	7	2	1	0	0	0	0	0	0	2	0	0	0	2	0	2	4	3	7	46	19	32	169	0	0	1	0	0	0
dre-mir-722-5p	0	0	0	0	0	0	0	0	0	0	0	0	0	0	0	2	1	0	1	0	0	0	0	0	0	0	0	0	0	0	0	0	0	2	2	0	1	7	4	5	17	0	0	0	0	0	0
dre-mir-7149-3p	0	0	0	0	0	0	0	0	0	0	0	0	0	0	0	0	0	1	0	0	0	0	0	0	0	0	0	0	0	0	0	0	0	0	0	0	0	0	0	0	0	0	0	0	0	0	0
dre-mir-7148-5p	0	1	0	0	0	0	1	1	0	3	1	2	1	1	0	2	1	1	2	0	0	0	0	0	0	0	0	0	0	0	0	0	0	0	0	1	1	1	1	0	1	0	2	1	2	0	0
dre-mir-7147-5p	0	0	0	0	0	0	0	0	0	1	0	0	0	0	0	0	3	0	0	0	0	0	0	0	0	0	0	0	0	0	0	0	0	0	0	0	1	3	0	0	1	0	0	0	0	0	0
dre-mir-7147-3p	0	0	1	0	0	0	0	0	0	0	0	0	0	0	1	0	0	0	0	0	0	0	0	0	0	0	0	1	0	0	0	0	0	0	0	0	0	1	0	0	0	0	0	0	0	0	1
dre-mir-7146-5p	0	1	0	0	0	0	1	0	0	0	0	0	0	0	0	0	0	0	0	1	4	0	0	0	0	1	0	0	1	0	0	0	0	0	0	0	1	0	1	0	1	2	0	0	0	0	0
dre-mir-7146-3p	1	0	0	0	0	0	0	0	0	1	0	0	0	0	0	0	1	0	1	0	0	1	0	0	0	0	0	1	0	0	0	0	0	0	0	0	0	1	1	0	2	0	1	0	5	0	3
dre-mir-7145-3p	0	0	0	0	0	2	0	0	0	0	0	0	1	0	0	0	6	1	0	1	1	0	1	0	0	1	0	1	1	0	1	0	1	0	1	0	0	4	0	0	1	0	1	0	1	1	0
dre-mir-7145-5p	0	0	0	0	0	0	0	0	0	0	0	0	1	0	0	1	0	0	0	0	0	0	0	0	0	0	0	0	0	0	0	0	0	0	0	0	0	0	0	0	0	0	0	0	0	0	0
dre-mir-499-5p	0	0	0	0	0	2	0	1	0	3	0	1	7	7	13	1	2	5	5	14	1	0	0	0	1	0	0	0	0	1	0	16	23	19	20	13	131	422	265	284	293	1	0	0	0	0	0
dre-mir-499-3p	0	0	0	0	0	0	0	0	0	3	1	0	0	0	0	0	0	0	1	0	0	0	0	0	0	0	0	1	0	0	0	0	1	0	0	1	1	3	3	2	7	0	0	0	0	0	0
dre-mir-489-3p	10	5	22	6	5	4	21	58	41	44	13	7	6	12	18	18	15	29	11	24	51	14	35	11	15	1	9	32	28	31	18	12	12	17	38	8	41	17	41	36	26	0	1	4	3	0	1
dre-mir-489-5p	0	0	0	0	0	0	0	0	1	0	0	0	0	0	2	0	4	0	3	0	0	0	0	0	0	0	0	0	0	0	0	0	0	0	1	0	1	4	5	7	1	0	0	0	0	0	0
dre-mir-462-5p	747	4926	1521	1905	4006	1743	1199	2211	1583	2790	1044	5836	2536	3356	1936	1751	1034	699	1217	1508	1186	7326	6368	6564	7507	4688	5203	21202	14098	10035	4754	2867	2741	4377	9670	7516	6799	4600	2867	5664	3459	160	194	335	527	94	109
dre-mir-462-3p	8	2	4	1	2	2	4	23	4	11	3	20	6	17	4	3	2	6	4	4	3	2	2	6	1	3	1	2	3	9	0	1	2	4	2	11	10	4	3	7	1	1	0	0	0	0	0
dre-mir-461-5p	0	0	0	0	1	0	0	0	0	0	0	0	1	0	0	2	0	1	0	0	0	0	1	0	0	0	0	0	0	0	0	0	0	0	0	2	0	0	2	1	1	0	0	0	0	0	0
dre-mir-461-3p	0	0	0	0	0	0	0	0	0	0	0	0	1	0	0	0	0	0	0	0	0	0	0	0	0	0	0	0	0	0	0	0	0	0	0	0	0	0	0	0	0	0	0	0	0	0	0
dre-mir-460-5p	1	0	1	1	0	1	1	2	0	3	4	0	7	3	17	4	4	3	4	1	2	0	4	1	0	0	1	1	0	3	2	8	14	17	29	15	100	68	86	92	70	1	0	1	0	0	1
dre-mir-460-3p	1	0	7	0	1	0	0	0	4	5	0	0	6	1	3	1	6	1	1	0	0	9	12	4	0	2	1	16	5	9	2	2	5	7	8	2	24	93	41	84	69	4	0	0	0	0	0
dre-mir-459-5p	0	0	0	0	0	0	0	0	0	3	3	0	5	1	1	2	0	0	15	0	0	0	0	0	1	0	0	0	0	0	0	2	2	2	9	9	1	18	36	3	6	0	0	0	0	0	0
dre-mir-459-3p	0	0	1	1	2	0	0	2	0	1	2	2	0	1	1	0	0	0	0	0	0	0	0	0	0	0	0	0	0	0	8	0	1	0	1	1	0	1	3	0	3	0	0	0	0	0	0
dre-mir-458-3p	2	3	5	6	4	3	6	64	11	25	19	39	43	42	12	19	308	179	142	138	95	12	11	8	5	8	4	4	5	7	1	11	26	33	26	10	49	346	115	235	122	9	1	0	6	0	0
dre-mir-458-5p	0	0	0	0	0	0	0	0	0	1	0	0	0	0	0	0	0	0	1	0	1	0	0	0	0	0	0	0	0	0	0	0	0	0	0	1	0	1	0	0	0	0	0	0	0	0	0
dre-mir-457b-5p	0	3	1	0	2	2	1	3	1	5	1	15	12	19	7	10	59	49	41	17	23	2	0	0	0	0	0	0	1	0	0	5	7	9	10	1	22	40	35	49	24	0	0	0	2	0	0
dre-mir-457b-3p	0	0	0	1	0	2	3	5	1	7	0	5	7	4	4	4	5	2	3	4	6	3	3	0	0	0	0	4	2	1	0	2	3	4	2	1	5	5	2	5	7	0	1	0	1	0	1
dre-mir-457a-5p	0	3	24	26	4	12	12	22	20	45	26	81	83	128	17	137	536	594	575	338	360	5	11	1	0	0	2	4	1	1	1	11	39	32	28	15	49	306	109	153	166	0	5	6	28	0	6
dre-mir-457a-3p	0	1	0	1	1	0	0	2	2	0	0	4	1	4	0	3	1	2	0	0	0	0	0	0	0	0	0	2	1	1	1	1	0	0	2	0	4	10	2	5	6	0	0	0	2	0	0
dre-mir-456-3p	8	17	47	33	16	65	90	137	79	145	47	70	51	95	100	34	50	42	40	94	61	62	39	95	50	93	18	40	42	25	13	13	23	29	40	16	49	20	29	23	36	14	20	32	31	5	19
dre-mir-456-5p	0	0	0	0	0	0	0	0	1	0	0	0	0	0	0	0	1	0	1	1	0	0	0	0	0	0	0	0	0	1	0	0	0	1	0	0	0	0	0	0	0	0	0	0	0	0	0
dre-mir-455-2-5p	2	4	15	7	1	3	5	21	15	34	6	323	396	251	554	342	325	212	296	252	257	3	4	0	0	0	2	8	2	3	0	38	46	77	79	71	97	146	126	116	113	2	3	11	4	0	4
dre-mir-455-1-5p	15	31	53	81	14	42	110	378	303	511	186	2842	1739	1837	1100	1738	904	988	1262	1067	802	46	37	6	11	9	6	23	25	21	10	98	137	304	316	159	500	564	605	528	555	1	13	11	8	2	7
dre-mir-455-1-3p	6	12	21	19	3	12	11	35	28	63	15	126	52	77	37	64	137	117	119	115	94	10	9	3	2	1	2	11	21	4	2	27	33	117	39	21	28	37	24	11	20	0	0	0	2	1	0
dre-mir-454b-3p	1	5	7	5	6	4	9	41	27	57	47	30	23	34	6	26	164	75	111	39	42	7	14	18	3	18	1	4	2	1	0	0	3	6	4	0	7	47	33	38	30	0	2	13	20	0	9
dre-mir-454b-5p	0	0	0	1	1	0	0	1	0	1	0	0	0	0	0	1	0	0	0	0	0	0	0	0	0	0	0	0	0	0	0	0	0	0	0	0	0	0	0	0	0	0	0	0	0	0	0
dre-mir-454a-3p	0	1	1	2	0	0	0	3	1	11	3	9	6	8	0	5	60	7	25	3	1	1	1	2	0	1	1	0	1	0	1	1	5	2	4	1	6	36	10	22	19	0	9	10	30	0	12
dre-mir-454a-5p	1	0	0	0	0	0	0	1	0	0	3	1	0	0	0	1	0	0	2	0	1	0	0	0	0	0	0	0	0	0	0	1	1	0	1	0	1	0	1	3	0	0	1	2	0	0	2
dre-mir-451-5p	1	5	5	7	2	15	12	81	53	96	26	98	122	156	74	37	617	369	374	219	291	3	3	1	13	4	1	4	3	7	1	60	45	40	152	28	338	630	376	1093	1584	0	3	8	10	0	4
dre-mir-451-3p	0	0	0	0	0	0	1	0	0	1	0	0	0	1	1	0	6	4	2	1	12	0	0	0	0	0	0	0	0	0	0	0	1	0	0	0	1	6	0	1	4	0	0	0	0	0	0
dre-mir-430c-10-3p	0	7	13	22	3	33	10	9	18	27	13	7	3	6	0	20	17	12	18	6	8	0	1	0	0	1	0	1	0	1	0	0	0	0	0	0	0	0	0	0	0	0	11	30	24	1	7
dre-mir-430c-10-5p	0	0	0	1	1	0	0	0	0	0	0	1	0	0	0	0	0	1	1	0	0	0	0	0	3	3	0	0	2	1	0	0	0	0	0	0	0	1	0	0	0	0	0	0	3	0	1
dre-mir-430b-6-5p	0	0	0	0	0	0	0	0	0	0	0	0	0	0	0	0	0	0	0	0	0	0	0	1	0	0	0	1	0	0	0	0	0	0	0	0	0	0	0	0	0	0	0	0	0	0	0
dre-mir-430b-6-3p	0	0	1	1	0	0	0	0	0	0	0	0	0	0	0	0	0	0	0	0	0	0	0	0	0	0	0	0	0	0	0	0	0	0	0	0	0	0	0	0	0	0	0	0	0	0	0
dre-mir-430b-4-5p	0	0	0	0	0	0	0	0	0	0	0	0	0	0	0	0	0	0	0	0	0	1	0	0	0	0	0	0	0	0	0	0	0	0	0	0	0	0	0	0	0	0	0	0	0	0	0
dre-mir-430b-20-5p	0	0	0	0	0	0	0	0	0	0	0	0	0	0	0	0	0	0	0	0	0	0	0	0	0	0	0	0	0	0	0	0	0	0	1	0	0	0	0	0	0	0	0	0	0	0	0
dre-mir-430b-18-5p	0	0	0	0	0	0	0	0	0	0	0	0	0	0	0	0	0	0	1	0	0	0	0	0	0	0	0	0	0	0	0	0	0	0	0	0	0	0	0	0	0	0	0	0	0	0	0
dre-mir-430b-10-3p	35	375	529	673	436	983	1858	4102	3661	4013	2106	1564	1015	1181	556	1030	173	208	139	227	145	56	16	29	7	16	24	30	14	9	7	7	9	14	15	5	8	15	9	15	13	2	455	864	400	17	359
dre-mir-430b-10-5p	0	0	0	0	0	1	1	0	0	2	2	1	1	5	2	7	6	19	10	5	2	0	0	1	0	0	0	0	0	1	0	0	0	0	0	0	1	0	1	1	1	1	0	3	7	0	1
dre-mir-430a-18-5p	0	0	0	0	0	0	0	0	0	0	0	0	0	0	0	0	0	0	0	0	0	0	0	0	0	0	0	0	0	0	0	2	0	0	0	0	1	0	0	0	0	1	0	0	0	0	0
dre-mir-430a-16-3p	0	0	0	0	0	1	0	0	0	0	0	0	0	0	0	0	0	0	0	0	0	0	0	0	0	0	0	0	0	0	0	0	0	0	0	0	0	0	0	0	0	0	0	0	0	0	0
dre-mir-430a-12-3p	0	1	1	0	0	0	0	1	1	1	0	0	0	0	0	0	0	0	0	0	0	2	0	0	1	0	0	0	0	1	0	0	0	0	0	0	0	0	0	0	0	0	0	0	0	0	0
dre-mir-430a-12-5p	0	0	0	0	0	1	0	0	1	0	1	0	0	1	0	0	0	0	2	1	0	2	0	0	0	2	1	0	0	0	0	0	0	0	0	0	0	0	0	0	0	0	1	3	2	0	0
dre-mir-430a-11-5p	0	1	8	1	6	1	1	9	8	10	3	11	7	8	5	5	1	5	5	5	5	2	0	2	3	0	1	5	0	2	1	0	6	2	5	2	2	0	3	1	1	0	5	8	1	0	7
dre-mir-430a-10-3p	7	66	132	146	56	250	160	322	295	256	173	86	60	42	36	79	70	103	38	68	74	14	2	7	3	8	1	6	3	1	1	0	1	0	0	0	1	0	0	0	0	2	80	117	74	6	54
dre-mir-430a-10-5p	0	2	1	3	0	1	4	3	7	3	4	8	3	11	2	8	3	9	4	0	5	6	2	2	4	8	2	6	2	1	0	5	4	0	4	1	4	1	8	4	2	0	1	3	3	0	1
dre-mir-430a-1-5p	0	0	0	0	0	0	0	0	0	1	0	0	0	0	0	0	0	0	0	0	0	0	0	0	0	0	0	0	0	0	0	0	0	0	0	0	0	0	0	0	0	0	0	0	0	0	0
dre-mir-429b-3p	0	0	0	0	0	0	0	0	0	0	1	0	1	2	2	0	0	0	0	0	1	0	0	0	0	0	0	0	0	0	0	2	0	0	1	0	7	6	4	7	15	1	0	0	0	0	0
dre-mir-429a-3p	34	7	9	9	2	6	7	66	36	46	21	44	45	54	25	65	109	31	76	48	14	3	7	4	3	0	1	5	8	12	0	5	8	16	25	6	40	47	36	134	67	4	5	21	22	0	13
dre-mir-375-2-3p	0	0	0	2	0	0	0	0	0	1	0	2	3	2	5	3	1	0	0	0	0	0	0	0	0	0	0	0	0	0	0	0	0	0	0	0	0	0	0	0	0	0	0	0	0	0	0
dre-mir-375-1-3p	105	118	102	167	73	200	210	349	190	278	87	892	419	1039	546	207	64	176	102	105	94	163	136	296	62	96	20	106	791	145	221	25	81	90	112	44	97	26	63	72	28	36	30	38	20	1	4
dre-mir-375-1-5p	0	1	0	0	0	0	1	0	0	1	0	0	1	0	0	0	1	0	0	0	0	0	0	0	0	0	0	0	3	0	0	0	0	0	0	0	0	0	0	0	0	0	0	0	0	0	0
dre-mir-365-3-3p	0	0	0	0	0	0	0	0	0	0	0	0	0	0	0	0	0	0	0	0	0	0	0	0	0	0	0	0	0	0	0	0	0	0	0	0	0	0	0	1	0	0	0	0	0	0	0
dre-mir-365-3-5p	0	0	0	0	0	0	0	0	0	0	0	1	0	0	0	0	0	0	0	0	0	0	0	0	0	0	0	0	0	0	0	0	0	0	0	0	0	0	0	0	0	0	0	0	0	0	0
dre-mir-365-2-5p	1	0	0	0	0	1	0	3	1	0	0	4	3	3	1	3	0	3	2	0	1	1	3	0	1	0	0	0	1	1	1	0	3	2	0	0	0	1	1	1	2	0	0	0	0	0	0
dre-mir-365-1-3p	3	0	4	4	2	2	10	16	8	25	11	33	48	28	26	19	173	50	127	52	38	5	5	0	0	0	1	6	12	4	5	11	27	35	78	38	125	88	88	124	118	0	2	0	8	0	0
dre-mir-365-1-5p	0	0	0	0	0	0	0	0	0	0	0	1	0	0	0	0	3	0	1	0	0	0	0	0	0	0	0	0	0	0	0	1	0	0	0	0	1	0	2	0	0	1	0	0	0	0	0
dre-mir-363-3p	1	0	9	3	1	7	3	17	8	18	15	25	37	31	16	30	96	82	92	45	31	1	3	1	1	0	0	1	2	2	1	0	6	15	13	6	16	56	24	30	91	1	22	23	39	0	23
dre-mir-363-5p	0	0	0	0	0	0	0	0	0	0	0	0	1	0	0	0	0	0	0	0	1	0	0	0	0	0	0	0	0	0	0	0	1	0	0	0	0	1	0	0	1	1	0	0	0	0	0
dre-mir-34c-5p	0	4	4	6	5	15	7	246	36	71	42	132	161	302	37	92	79	199	116	149	362	1	0	2	1	1	0	0	0	1	0	4	8	4	8	6	12	9	3	16	9	1	0	1	4	1	3
dre-mir-34c-3p	0	1	4	7	2	6	7	247	33	101	37	38	60	52	3	64	24	89	44	51	46	0	0	0	0	0	0	0	0	0	0	0	6	3	5	1	2	3	3	3	3	0	2	5	7	0	5
dre-mir-34b-5p	0	0	4	2	1	2	1	43	8	19	4	98	143	246	13	87	112	143	294	115	207	0	0	0	0	0	2	0	0	0	0	2	1	2	2	4	14	42	12	35	20	0	0	1	0	0	4
dre-mir-34b-3p	0	0	1	1	1	0	1	27	3	13	3	13	15	15	3	8	36	33	61	12	9	0	0	0	0	0	0	0	0	0	0	0	0	0	1	0	0	2	0	0	2	0	1	0	1	0	2
dre-mir-34a-5p	1	0	1	8	1	1	0	8	3	23	1	20	45	40	4	2	265	326	331	41	54	0	1	3	0	1	0	0	0	0	0	1	1	3	2	2	12	10	12	17	11	0	6	3	74	1	0
dre-mir-34a-3p	0	0	0	0	0	0	0	0	0	0	0	0	0	0	0	0	3	0	1	0	0	0	0	0	0	0	0	0	0	0	0	0	0	0	0	0	0	0	0	0	0	0	0	0	0	0	0
dre-mir-338-2-5p	0	2	3	0	2	1	0	1	3	4	0	4	3	4	3	2	3	1	3	2	0	0	0	1	1	0	0	0	0	0	0	1	1	1	5	2	3	9	5	22	19	2	0	0	0	0	0
dre-mir-338-2-3p	1	0	0	0	0	0	0	0	0	0	0	0	0	1	0	0	0	0	0	0	0	0	0	0	0	0	0	0	0	0	0	0	0	0	0	0	0	0	0	0	0	0	0	0	0	0	0
dre-mir-338-1-3p	3	6	8	12	8	4	13	65	44	164	49	313	645	537	580	417	588	420	947	603	370	5	3	10	4	6	7	9	7	10	2	140	153	233	249	79	1587	4808	3470	4242	4226	1	2	5	42	2	3
dre-mir-338-1-5p	3	0	0	1	0	2	1	0	3	4	0	18	13	13	23	10	0	3	0	3	1	0	1	1	0	0	0	1	0	0	0	16	13	21	17	10	15	5	9	6	3	0	1	0	0	0	0
dre-mir-31-5p	0	0	3	3	1	3	2	16	1	38	2	111	217	241	32	14	31	22	31	33	32	12	8	18	13	13	1	11	8	34	7	157	393	264	476	242	1341	635	717	902	734	17	0	1	0	0	0
dre-mir-31-3p	0	0	0	1	0	0	0	7	0	7	0	0	6	1	0	2	6	8	10	9	5	0	0	0	0	0	0	0	0	0	0	0	1	1	0	0	3	1	2	2	1	0	0	0	0	0	0
dre-mir-30e-2-3p	16	37	55	73	18	54	47	264	140	284	84	169	114	117	51	69	431	336	211	406	284	62	50	174	43	199	7	40	42	44	22	34	46	83	97	38	271	262	289	262	324	14	15	24	77	4	9
dre-mir-30e-2-5p	18	39	34	31	15	26	31	149	98	239	122	97	81	103	22	59	560	144	257	63	47	36	45	18	32	17	11	41	12	26	9	56	78	81	73	30	98	1356	584	842	1075	3	4	18	199	3	45
dre-mir-30d-5p	76	181	315	171	76	94	514	1908	855	2567	818	8037	6241	7015	2530	4766	7937	3531	4740	2363	2141	291	253	57	72	34	64	346	336	241	117	1689	3150	4813	4685	2103	4456	10054	6163	7906	8095	15	188	247	1122	33	123
dre-mir-30d-3p	0	0	1	1	0	1	1	6	3	6	4	0	0	0	0	1	11	0	8	6	4	1	1	5	2	7	1	0	0	1	0	1	0	2	0	0	2	1	2	3	0	0	0	0	9	0	0
dre-mir-30c-5p	17	101	93	99	24	42	159	524	262	543	385	228	221	283	79	218	882	658	569	637	458	224	215	35	30	40	54	217	103	138	41	145	169	273	393	229	1411	1677	1538	1601	1856	3	59	109	288	8	77
dre-mir-30c-3p	16	62	37	7	20	4	58	119	39	73	29	121	39	53	45	18	1	5	3	5	9	214	195	94	103	69	69	191	149	102	111	16	31	69	48	20	35	7	13	17	9	5	3	0	12	3	1
dre-mir-30b-5p	3	6	7	7	5	3	23	69	37	81	43	25	39	35	11	31	388	238	282	168	110	5	6	1	2	0	0	5	3	3	1	7	5	21	6	8	78	235	131	177	219	0	5	13	109	2	18
dre-mir-30b-3p	2	5	7	5	4	6	3	9	4	6	1	28	7	16	19	9	1	3	1	6	5	14	7	9	6	6	4	7	6	5	4	12	19	29	19	7	6	2	5	1	5	7	0	0	1	0	0
dre-mir-30a-5p	1	4	7	4	1	2	7	24	7	49	10	59	46	57	29	46	80	18	40	10	10	0	1	0	3	1	2	6	4	4	1	17	27	55	46	18	43	165	82	100	118	0	0	0	12	2	0
dre-mir-30a-3p	0	0	0	0	0	0	0	1	0	1	0	0	0	0	0	0	0	0	0	1	0	1	0	0	0	2	0	0	0	0	0	0	0	1	0	0	0	0	0	1	0	0	0	0	0	0	0
dre-mir-301c-3p	4	0	0	0	0	0	0	1	0	0	0	2	2	0	0	2	0	0	1	0	0	1	0	0	0	0	0	0	0	0	0	1	1	0	0	1	0	9	4	3	14	0	0	0	0	0	1
dre-mir-301c-5p	0	0	1	0	0	1	1	2	1	0	0	0	0	1	0	0	0	0	0	0	0	0	0	0	0	0	0	0	0	0	0	1	1	2	1	0	1	1	2	0	0	0	0	0	0	0	0
dre-mir-301b-3p	0	0	0	0	0	0	0	0	0	0	0	0	5	3	4	1	14	3	18	5	5	0	0	0	0	0	0	0	0	0	0	1	2	6	1	0	2	16	11	22	9	0	0	0	0	0	0
dre-mir-301b-5p	0	0	0	0	0	0	0	2	0	0	1	0	1	0	0	0	0	0	1	0	0	0	0	0	0	0	1	0	0	0	0	0	0	0	1	0	1	3	2	1	0	7	0	0	0	0	0
dre-mir-301a-3p	4	0	1	1	0	0	0	4	5	12	3	34	23	28	8	14	192	18	42	1	4	6	4	6	1	3	0	0	1	0	0	12	13	14	19	3	7	155	69	109	92	1	2	0	8	0	1
dre-mir-301a-5p	0	0	0	0	0	0	0	0	0	0	0	1	0	0	0	1	0	0	0	0	0	0	0	0	0	0	0	0	0	0	0	0	0	1	1	0	1	3	1	3	0	0	0	0	0	0	0
dre-mir-29b-2-5p	1	2	0	0	0	0	2	1	0	5	0	2	2	1	1	0	5	3	10	5	2	0	0	0	0	0	0	0	0	0	0	0	0	0	0	0	0	0	1	3	0	1	0	0	0	0	0
dre-mir-29b-1-3p	0	0	0	1	0	0	0	0	0	2	0	5	9	8	0	1	565	239	450	184	93	0	0	0	0	0	0	1	0	0	0	2	2	5	3	0	18	147	34	66	74	0	0	0	3	0	2
dre-mir-29b-1-5p	0	0	0	1	0	0	2	3	0	3	0	1	3	3	1	1	2	1	0	0	2	0	0	0	0	0	0	0	1	1	0	1	0	1	0	0	2	4	4	4	3	0	0	0	0	0	0
dre-mir-29a-3p	1	0	0	2	1	0	1	17	10	23	4	237	409	317	59	77	1127	470	1596	310	286	0	0	0	0	0	1	1	1	1	0	95	88	117	156	46	584	4020	2056	3141	2961	1	1	3	19	0	8
dre-mir-29a-5p	0	0	0	0	0	1	0	6	2	4	0	11	17	12	1	3	58	24	58	18	14	2	1	0	0	0	1	5	6	1	1	7	3	4	6	0	50	58	52	56	49	0	0	0	0	0	0
dre-mir-27e-3p	4	0	4	1	0	1	1	15	4	22	4	20	26	14	32	9	60	35	32	21	24	5	3	4	0	0	0	5	3	2	1	17	28	21	82	50	125	247	145	222	247	0	0	0	8	0	0
dre-mir-27e-5p	0	0	0	0	0	0	0	0	0	0	1	0	0	0	0	0	0	0	1	0	0	2	2	1	0	0	0	1	0	1	1	0	0	0	0	0	0	2	1	1	3	0	0	0	0	0	0
dre-mir-27d-3p	10	0	2	0	0	0	4	16	11	15	4	6	6	7	11	5	13	11	4	27	39	5	10	5	1	7	2	8	4	5	3	5	17	21	28	11	58	35	55	80	60	0	0	0	0	0	0
dre-mir-27d-5p	5	0	3	0	0	2	0	10	3	4	0	7	3	5	11	6	3	4	0	6	6	5	5	1	0	0	0	4	0	6	4	1	3	4	6	4	8	9	3	3	4	3	0	0	1	0	0
dre-mir-27c-1-3p	25	11	33	15	12	12	36	392	199	506	225	68	56	72	23	37	623	194	214	140	127	34	30	56	14	43	11	29	18	37	19	12	4	15	38	8	71	200	124	164	159	23	7	12	298	19	21
dre-mir-27c-1-5p	1	0	2	0	0	0	1	16	2	20	2	52	24	25	14	5	380	115	78	62	88	0	0	1	0	0	0	0	0	1	0	7	2	7	10	8	23	44	33	70	43	0	0	1	7	0	0
dre-mir-27b-3p	84	58	127	115	48	57	147	1385	427	1601	426	250	364	214	123	113	1292	273	467	391	313	228	212	161	73	100	29	135	92	200	84	81	77	160	183	78	548	885	605	847	838	11	15	19	162	17	26
dre-mir-27b-5p	2	0	1	3	2	2	3	16	5	28	9	15	15	28	10	12	101	22	32	27	39	5	1	4	7	1	1	9	9	6	2	6	8	18	37	12	57	67	57	115	57	0	0	0	4	0	0
dre-mir-27a-3p	47	4	9	4	1	4	20	176	63	220	53	4	16	13	11	3	103	14	25	7	8	17	26	23	7	11	6	22	23	21	6	5	7	7	26	11	33	40	46	49	51	0	2	0	9	4	0
dre-mir-27a-5p	1	4	2	2	0	4	6	21	3	26	1	9	11	11	12	2	54	12	7	20	14	4	1	6	0	0	0	1	0	5	0	0	3	4	2	0	12	9	7	8	10	0	0	1	2	1	0
dre-mir-26b-5p	24	31	51	78	13	47	148	410	395	567	289	692	700	708	500	493	1639	1547	1652	1238	865	94	81	76	46	83	43	119	84	88	33	314	383	589	604	322	1979	8242	4660	6771	6158	9	11	7	106	2	13
dre-mir-26b-3p	0	0	0	0	0	0	0	0	0	0	1	2	0	1	0	2	3	3	1	1	2	0	0	0	0	0	0	0	0	0	0	0	0	0	1	0	3	1	2	6	8	0	0	0	0	0	0
dre-mir-26a-3-5p	0	2	0	0	0	0	2	8	2	3	0	2	9	6	2	7	5	3	6	3	2	0	0	1	0	0	0	2	0	2	1	1	3	5	13	3	21	46	42	50	58	0	0	0	0	0	0
dre-mir-26a-3-3p	0	1	0	0	0	0	0	3	2	2	1	1	0	1	0	0	2	2	3	7	0	0	0	0	0	0	0	0	0	1	0	1	0	0	2	1	3	8	4	7	2	0	0	0	0	0	0
dre-mir-26a-2-5p	2	0	1	2	0	1	3	8	7	11	10	2	4	4	2	4	5	11	5	16	17	2	3	5	0	0	3	1	4	3	1	1	2	3	5	1	9	26	18	19	27	0	0	0	1	0	0
dre-mir-26a-2-3p	0	0	0	0	0	0	0	0	0	0	0	0	0	1	0	0	1	0	0	0	0	0	0	0	0	0	0	0	0	0	0	0	0	0	0	0	0	6	5	3	3	0	0	0	0	0	0
dre-mir-26a-1-5p	152	324	492	286	192	280	684	2077	1472	2982	2796	1717	1493	1746	1234	1138	1551	1102	1290	894	685	541	464	336	220	279	110	415	275	416	162	543	674	1213	1327	674	4905	11303	8602	11228	10056	54	80	73	635	14	125
dre-mir-26a-1-3p	0	0	0	5	0	0	2	3	1	3	2	10	5	2	1	3	12	5	3	3	4	0	0	0	0	0	0	1	0	0	0	1	0	2	1	0	3	8	1	6	4	0	0	0	0	0	0
dre-mir-25-3p	90	301	534	835	165	663	531	2024	1363	1965	1175	1766	1536	1874	1477	1977	1279	2442	980	2088	2793	636	405	332	196	345	92	419	238	434	162	1181	1973	2468	3790	2621	4909	2115	3878	3146	2730	207	641	1027	847	41	442
dre-mir-25-5p	4	20	19	4	13	12	5	17	13	16	3	55	13	38	11	22	4	0	2	4	6	59	50	2	8	5	4	8	8	11	4	28	78	57	33	37	32	15	12	25	12	3	1	0	2	0	0
dre-mir-24-4-3p	0	0	0	0	0	0	1	0	0	0	0	0	0	0	0	0	6	3	1	4	2	0	0	0	0	0	0	0	0	0	0	0	0	0	0	0	0	1	2	2	2	0	0	0	0	0	0
dre-mir-24-4-5p	0	0	0	0	0	0	0	0	0	0	0	0	0	0	0	0	0	0	0	0	0	0	0	0	0	0	0	0	0	0	0	0	0	0	0	0	0	0	1	0	1	0	0	0	0	0	0
dre-mir-24-3-5p	0	0	0	2	0	0	1	2	2	10	2	4	6	2	3	5	15	12	4	0	2	0	0	0	0	0	0	0	1	0	1	0	2	2	7	1	12	24	10	31	20	0	0	0	0	0	0
dre-mir-24-2-5p	0	0	1	0	0	1	0	3	1	3	1	2	1	0	1	0	1	0	1	1	0	0	1	0	0	0	0	0	1	0	0	0	0	0	2	0	1	1	1	1	1	0	0	0	0	0	0
dre-mir-24-1-3p	2	5	10	22	6	7	1	8	3	22	5	29	24	36	15	27	425	197	147	162	186	3	5	4	6	1	0	4	0	7	0	3	7	7	5	7	61	133	73	106	107	0	0	1	7	0	2
dre-mir-24-1-5p	0	0	0	0	0	0	0	0	0	0	0	0	0	0	0	0	0	2	0	1	5	0	0	0	0	0	0	0	0	0	0	0	0	0	0	0	0	1	0	3	3	0	0	0	0	0	0
dre-mir-23b-3p	2	6	7	11	3	7	6	25	12	54	13	73	64	54	35	38	636	384	320	479	802	11	7	0	0	2	3	2	5	3	0	20	23	42	76	22	166	234	168	210	205	1	3	3	6	1	1
dre-mir-23b-5p	0	0	1	1	0	0	0	0	0	0	0	0	0	1	0	1	2	1	0	1	1	0	0	0	0	0	0	0	0	0	0	0	0	1	2	0	3	0	4	0	1	2	0	0	1	0	0
dre-mir-23a-3-5p	0	0	0	0	0	0	0	0	0	0	0	0	0	0	0	0	0	0	0	0	1	0	0	0	0	0	0	0	0	0	0	0	0	0	0	0	0	1	0	0	0	0	0	0	0	0	0
dre-mir-23a-2-3p	1	0	0	0	0	0	0	5	1	4	4	20	9	7	14	8	116	15	45	32	48	0	1	0	0	0	0	1	0	1	0	0	2	4	7	0	16	16	10	15	16	0	0	1	0	0	0
dre-mir-23a-2-5p	0	0	0	0	0	0	0	0	0	0	0	0	0	0	0	0	1	1	0	1	2	0	0	0	0	0	0	0	0	0	0	0	0	0	0	0	1	0	0	2	0	0	1	0	0	0	0
dre-mir-23a-1-3p	12	2	16	10	2	8	10	62	33	86	39	126	128	102	109	71	964	378	472	474	585	3	11	0	5	3	3	8	2	3	1	18	20	37	86	36	207	254	239	300	236	3	4	3	41	2	4
dre-mir-23a-1-5p	0	0	0	0	0	0	0	0	0	2	0	0	0	0	0	0	0	0	0	0	0	0	0	0	0	0	0	0	0	0	0	0	0	0	0	0	0	0	0	0	0	0	0	0	0	0	0
dre-mir-22b-3p	3	13	14	7	2	4	21	63	48	74	21	17	19	13	13	18	18	22	16	30	30	55	21	10	17	3	14	63	17	14	10	11	24	26	32	11	46	150	91	134	140	13	11	13	37	1	9
dre-mir-22b-5p	0	0	0	0	0	0	0	0	1	3	1	1	0	1	3	1	1	8	2	9	12	0	0	0	2	0	0	0	0	0	1	0	1	0	3	1	10	5	11	8	7	1	0	1	0	0	0
dre-mir-22a-3p	107	887	1236	1318	483	961	1902	3924	2804	4726	1324	2452	2909	2622	1128	2118	9120	12366	4350	15812	21164	1226	825	241	260	171	206	952	492	337	132	484	612	801	770	380	2660	4875	3254	5481	5804	21	703	1148	2029	45	844
dre-mir-22a-5p	0	0	1	1	0	2	0	3	3	11	2	13	16	13	10	11	62	141	59	147	328	0	0	0	0	0	0	0	0	0	0	0	2	5	4	5	52	66	55	60	68	0	0	2	12	0	0
dre-mir-223-3p	1	3	0	1	0	1	1	32	8	39	14	92	73	67	12	9	578	88	299	53	45	2	0	0	0	0	0	1	1	1	0	11	14	23	34	27	231	115	87	217	95	0	14	0	115	48	1
dre-mir-223-5p	3	0	0	0	1	1	0	21	1	15	4	4	4	3	0	0	10	9	4	3	2	2	0	6	3	2	0	0	1	0	1	0	0	0	1	2	0	1	0	8	1	0	0	0	10	2	1
dre-mir-222b-3p	0	3	2	4	1	5	7	21	11	10	7	18	9	17	4	8	48	9	34	9	15	4	2	3	0	0	1	6	4	3	1	5	1	5	13	13	22	22	27	43	15	0	2	0	9	1	0
dre-mir-222b-5p	0	0	0	0	0	0	0	0	0	1	0	0	0	0	0	0	1	1	2	0	0	0	0	0	0	0	0	0	0	0	0	0	0	0	0	0	0	3	0	3	0	0	0	0	1	0	0
dre-mir-222a-3p	151	163	216	118	127	102	150	1740	259	1148	231	3523	809	1275	934	240	678	408	434	424	1112	304	235	150	156	103	81	419	233	127	60	241	419	522	843	395	1624	860	1094	1604	669	16	6	8	59	21	4
dre-mir-222a-5p	12	10	12	21	11	12	10	154	31	133	30	92	60	83	47	59	327	152	110	89	124	34	29	86	39	69	8	46	29	32	6	17	30	41	28	10	77	146	124	205	148	5	3	1	20	2	2
dre-mir-221-3p	8	50	73	111	45	52	49	302	90	450	88	455	325	344	278	143	1127	516	486	579	865	86	46	89	36	44	10	56	44	42	21	69	70	153	189	98	571	451	519	795	426	27	13	4	98	10	2
dre-mir-221-5p	2	1	1	3	1	0	0	14	0	14	8	57	22	12	11	17	619	97	283	78	75	1	0	2	0	0	0	0	3	0	0	1	4	3	9	4	29	93	48	67	55	0	0	0	3	0	0
dre-mir-2196-3p	0	0	0	0	0	0	0	0	0	0	0	0	0	0	0	0	0	0	0	0	0	0	0	0	0	0	0	0	0	0	0	0	0	0	0	0	0	0	0	0	1	0	0	0	0	0	0
dre-mir-2196-5p	0	0	0	0	0	0	0	0	0	0	0	0	0	0	0	0	0	0	0	0	1	0	0	0	0	0	0	0	0	0	0	0	0	0	0	0	0	0	0	0	0	0	0	0	0	0	0
dre-mir-2195-5p	0	0	0	0	0	0	0	0	0	0	0	0	0	0	0	0	1	0	0	0	0	0	0	0	0	0	0	0	0	0	0	0	0	0	0	0	0	0	0	0	0	0	0	0	0	0	0
dre-mir-2195-3p	0	0	0	0	0	0	0	0	0	0	0	0	0	0	0	0	0	0	0	0	0	0	0	0	0	0	0	0	0	0	0	0	0	0	0	0	0	1	0	1	0	0	0	0	0	0	0
dre-mir-2194-3p	0	0	0	0	0	0	0	0	0	0	0	0	0	0	0	0	0	0	0	0	0	0	0	0	0	0	0	0	0	0	0	0	1	0	0	0	0	0	0	0	0	0	0	0	0	0	0
dre-mir-2193-3p	0	0	0	0	0	0	0	0	0	0	0	0	0	0	0	1	0	0	0	0	0	0	0	0	0	0	0	0	0	0	0	0	0	0	0	0	0	0	0	0	0	0	0	0	0	0	0
dre-mir-2193-5p	0	0	0	1	0	0	0	0	0	0	0	0	0	0	0	0	0	0	0	0	0	0	0	0	0	0	0	0	0	0	0	0	0	0	0	0	0	0	0	0	0	0	0	0	0	0	0
dre-mir-2192-3p	0	0	0	0	0	1	0	0	0	0	0	0	0	0	3	0	0	3	1	0	0	0	1	0	0	0	0	0	0	0	0	0	0	1	0	0	0	0	0	0	1	0	0	0	0	0	0
dre-mir-2191-3p	0	0	0	0	0	0	0	0	0	0	0	1	0	0	1	2	2	2	7	1	1	0	0	0	0	0	0	0	0	0	0	1	0	1	1	0	5	0	1	1	1	0	2	1	3	0	0
dre-mir-2191-5p	0	0	0	0	0	0	0	0	1	0	0	0	0	1	0	1	0	0	0	0	0	0	0	2	2	4	0	1	0	1	0	1	2	3	1	0	2	1	0	0	0	2	0	0	0	0	1
dre-mir-219-3-5p	0	0	0	0	0	0	0	0	0	0	0	0	0	0	0	0	0	0	1	0	0	0	0	0	0	0	0	0	0	0	0	0	0	0	0	0	0	0	0	0	0	1	0	0	0	0	0
dre-mir-219-2-3p	0	0	0	0	0	0	0	0	0	0	0	0	0	0	0	0	0	0	0	0	0	0	0	0	0	0	0	0	0	0	0	0	0	0	0	0	0	0	0	2	0	0	0	0	0	0	0
dre-mir-219-1-3p	0	0	0	0	0	0	0	0	0	0	0	1	3	3	3	2	0	1	0	0	0	3	0	0	0	1	0	0	0	0	0	2	5	5	6	2	8	12	9	16	11	0	0	1	0	0	0
dre-mir-219-1-5p	0	0	0	0	0	0	0	0	0	0	0	0	0	0	0	0	0	0	0	0	0	0	0	0	0	0	0	0	0	0	0	2	0	0	0	0	0	1	0	2	1	0	0	0	0	0	0
dre-mir-218b-5p	0	0	0	0	0	0	0	0	0	1	0	0	0	0	0	0	0	0	0	0	0	0	0	0	0	0	0	0	0	0	0	0	0	0	0	0	0	0	0	2	0	0	0	0	0	0	1
dre-mir-218a-2-3p	0	6	5	15	2	9	4	7	3	9	3	5	0	1	1	2	2	2	0	0	0	9	2	5	3	4	4	10	0	4	3	0	1	1	3	0	4	7	1	2	6	0	6	1	4	0	4
dre-mir-218a-2-5p	0	1	0	0	0	1	1	2	2	5	2	0	1	1	0	2	2	1	0	0	0	0	0	0	0	0	0	0	1	0	0	0	0	0	0	0	0	4	1	2	0	0	0	0	2	0	0
dre-mir-218a-1-5p	1	3	4	9	1	8	5	29	18	33	13	19	21	25	8	15	112	89	71	78	98	1	0	1	1	1	1	3	0	1	1	3	2	5	6	0	9	65	26	44	38	0	0	1	10	0	1
dre-mir-218a-1-3p	1	3	1	1	0	0	0	11	6	11	5	4	4	13	3	4	7	1	2	5	8	2	5	0	0	0	0	1	1	2	2	4	6	14	15	4	12	7	14	6	6	0	0	0	0	0	0
dre-mir-2189-3p	0	3	1	24	0	5	0	0	2	6	6	2	0	4	1	26	51	19	8	10	6	9	0	21	25	25	9	17	5	17	4	192	125	167	673	164	48	46	27	58	61	14	1	4	14	1	10
dre-mir-2189-5p	0	0	3	1	0	0	0	0	0	1	0	1	0	0	1	14	0	2	0	3	0	2	0	0	1	0	2	4	0	1	2	93	91	129	236	78	6	7	4	4	4	0	0	0	1	1	1
dre-mir-2188-5p	2	12	10	39	9	31	10	36	16	57	34	27	30	28	8	32	157	98	47	110	96	2	13	0	0	0	3	8	5	3	1	3	4	3	8	3	22	37	18	32	72	0	10	17	13	0	6
dre-mir-2188-3p	0	0	0	0	0	1	0	2	1	1	1	0	0	1	0	0	4	0	1	0	0	1	0	1	2	1	1	0	0	0	0	1	0	0	1	1	2	3	0	4	4	0	0	0	0	0	0
dre-mir-2187-5p	0	0	0	0	0	0	0	0	0	0	0	2	1	2	0	2	2	3	1	0	0	1	0	1	0	0	0	0	0	0	0	7	12	14	11	2	9	184	91	145	133	3	0	0	2	0	1
dre-mir-2187-3p	0	0	0	0	0	0	0	0	0	0	1	0	2	1	0	1	0	0	0	0	0	0	0	0	0	1	0	0	0	0	0	0	1	1	2	0	2	7	3	6	5	0	0	0	0	0	0
dre-mir-2186-3p	0	0	0	0	0	0	0	0	0	0	0	0	0	0	0	0	0	0	0	0	0	0	0	0	0	0	0	0	0	0	0	0	0	0	0	0	0	1	0	1	0	0	0	0	0	0	0
dre-mir-2186-5p	0	0	1	0	0	0	0	0	0	0	0	0	0	0	0	0	1	0	1	0	0	0	0	1	0	0	1	0	0	0	0	0	0	0	0	0	0	0	0	0	1	1	0	0	0	0	0
dre-mir-2185-1-5p	7	11	30	3	1	7	82	61	176	260	10	12	12	50	28	13	10	13	4	8	154	49	27	37	40	16	46	161	93	64	24	25	50	49	53	17	64	36	30	35	36	14	5	12	5	2	3
dre-mir-2185-1-3p	0	6	9	10	2	4	8	8	5	16	8	6	9	5	3	8	11	9	7	5	18	7	12	0	6	2	2	20	3	5	2	6	6	8	9	7	9	7	8	7	7	0	1	12	7	0	1
dre-mir-2184-5p	1	3	1	0	0	0	5	14	10	21	4	217	322	341	281	115	2794	3811	4095	4108	4443	4	4	1	2	4	4	4	25	5	1	313	251	469	313	161	401	3066	2551	3817	2534	2	1	0	2	0	3
dre-mir-2184-3p	1	0	0	1	0	0	0	0	0	3	0	1	2	4	0	0	6	1	9	2	4	0	0	0	0	0	0	0	0	0	0	0	1	1	0	0	4	3	8	12	4	0	0	0	0	0	0
dre-mir-217-5p	0	0	1	0	0	0	0	0	0	0	0	0	0	0	0	3	4	0	8	1	0	0	2	0	0	0	0	0	0	0	0	0	1	1	0	4	5	13	23	4	8	1	0	0	0	0	0
dre-mir-217-3p	0	0	0	0	0	0	0	0	0	0	1	0	0	0	1	0	0	0	3	0	0	0	0	0	0	0	0	0	0	0	0	0	0	0	0	1	1	1	1	0	0	0	0	0	0	0	0
dre-mir-216b-5p	0	1	0	0	1	0	1	10	1	8	10	1	0	0	0	4	0	1	17	0	2	5	0	0	0	0	1	3	2	6	6	2	3	1	14	7	6	38	28	13	17	0	0	0	0	0	0
dre-mir-216a-3p	2	1	2	0	0	0	0	1	0	0	0	1	0	0	4	1	0	0	0	1	0	3	10	1	2	2	0	2	0	0	6	1	4	8	7	7	1	0	3	1	1	0	0	0	0	0	0
dre-mir-216a-5p	0	0	1	0	0	1	0	2	0	2	1	1	1	1	1	1	0	1	4	0	1	0	0	0	0	0	0	0	0	1	0	0	3	1	4	2	8	17	20	9	13	0	0	0	1	0	0
dre-mir-214-3p	58	272	1832	272	179	294	203	493	372	641	257	5681	2889	3962	3144	3650	238	687	364	911	1246	495	627	51	60	23	17	266	177	216	72	1771	4614	5173	3071	1430	724	355	419	440	216	1	0	2	1	1	1
dre-mir-214-5p	2	1	1	5	0	3	2	14	10	16	15	10	6	2	4	4	11	11	11	8	16	3	2	0	1	2	2	2	4	4	0	1	1	2	5	1	15	5	6	22	6	5	0	0	0	0	0
dre-mir-212-5p	1	0	0	2	0	0	0	46	0	28	2	74	30	33	0	1	54	31	54	11	13	1	2	0	0	0	0	1	0	12	8	35	82	98	236	37	615	552	358	356	390	0	0	0	0	0	0
dre-mir-212-3p	0	1	0	0	0	0	0	6	0	4	1	0	0	1	0	0	1	0	2	0	0	0	0	0	0	0	0	1	0	3	1	3	6	2	6	0	6	23	8	11	5	0	0	0	2	1	0
dre-mir-210-3p	2	23	38	21	10	9	51	125	94	152	55	88	37	33	19	60	308	49	78	41	32	128	63	24	27	17	28	71	75	38	26	11	21	16	17	13	53	104	69	104	95	1	2	2	114	3	3
dre-mir-210-5p	1	3	6	5	4	9	10	30	33	40	33	12	3	7	3	3	19	13	14	6	3	39	10	0	7	0	3	15	21	9	4	11	8	11	22	20	48	38	64	58	41	2	0	0	11	1	0
dre-mir-21-2-5p	1	2	7	4	3	5	2	18	3	8	2	36	15	29	1	5	72	15	19	13	9	8	5	4	3	2	1	10	18	5	1	1	7	6	6	4	7	14	8	17	13	2	5	0	49	0	0
dre-mir-21-1-5p	1182	1527	2266	2634	1547	1739	3048	19561	4000	19132	3538	20061	12722	14914	2909	2152	42655	7903	13864	4930	4398	4500	3246	4696	2560	2928	882	3625	14739	2816	1385	1199	1957	2722	2433	1191	5913	7200	6376	11848	5982	519	3528	771	49821	2947	1369
dre-mir-21-1-3p	34	0	1	0	0	0	0	5	2	7	1	9	3	6	0	1	46	1	6	0	2	1	0	0	0	0	0	0	0	0	1	0	0	0	0	1	0	3	2	4	2	1	1	0	12	0	1
dre-mir-20b-5p	0	1	11	2	0	7	2	5	1	4	5	4	7	6	2	2	15	17	19	15	6	4	4	0	0	0	0	2	0	0	1	4	5	4	6	2	5	5	1	4	11	0	3	4	4	0	2
dre-mir-20b-3p	0	0	0	0	0	0	0	0	0	0	0	1	0	3	0	1	2	0	0	0	0	0	0	0	0	0	0	0	0	0	0	0	0	0	1	0	0	0	0	1	1	0	0	0	0	0	0
dre-mir-20a-5p	0	16	25	48	9	42	13	22	26	62	28	115	99	126	52	167	391	234	313	107	125	8	2	5	3	1	2	10	3	5	0	19	37	36	25	19	43	322	115	186	216	0	4	11	56	0	11
dre-mir-20a-3p	0	6	4	4	3	0	1	1	3	3	5	1	3	2	1	2	7	3	2	0	0	4	0	0	0	1	1	3	1	1	0	1	1	1	0	3	5	7	4	6	7	0	0	1	2	1	0
dre-mir-206-2-3p	0	0	3	2	1	0	0	0	0	0	0	1	0	0	0	0	3	30	3	14	0	0	0	0	0	0	0	0	0	2	1	0	0	0	2	0	5	5	1	2	6	0	0	1	0	0	0
dre-mir-206-2-5p	0	0	0	0	0	0	0	0	0	0	0	0	0	0	1	0	0	0	0	0	0	0	0	0	0	0	0	0	0	0	0	0	0	0	0	0	0	0	0	1	0	0	0	0	0	0	0
dre-mir-206-1-3p	0	1	400	1	5	16	1	1	0	1	5	0	0	0	75	0	1	3	1	7	6	4	4	0	1	0	0	4	0	0	0	0	1	1	19	16	5	0	6	1	0	0	0	0	0	0	0
dre-mir-206-1-5p	0	0	1	0	0	0	0	0	0	0	0	0	0	0	0	0	0	0	0	0	0	0	0	0	0	0	0	0	0	0	1	0	0	0	0	0	0	0	0	0	0	0	0	0	0	0	0
dre-mir-205-5p	112	11	10	78	7	3	1	12	6	25	139	10	1175	370	5885	815	209	227	35	278	14	24	10	25	16	6	5	2056	55	2071	29	46	91	1659	1476	1171	1631	77	60	40	226	13	1	2	1	0	1
dre-mir-205-3p	0	0	0	0	0	0	0	0	0	0	0	0	0	0	0	0	1	0	0	1	0	0	0	0	0	0	0	1	0	0	0	0	0	0	0	0	0	0	0	0	0	0	0	0	0	0	0
dre-mir-204-2-5p	0	4	3	3	3	1	5	17	15	15	20	7	12	5	9	3	23	23	22	19	28	2	3	0	3	1	0	0	0	1	1	4	0	1	47	3	16	5	3	4	1	0	9	23	19	0	6
dre-mir-204-2-3p	0	0	0	0	0	0	0	0	0	0	0	1	0	0	0	1	1	1	1	0	0	0	0	0	0	0	0	0	0	0	0	0	0	0	0	0	0	0	0	0	0	0	0	0	0	0	0
dre-mir-204-1-5p	21	118	124	103	58	90	161	552	580	482	833	228	460	202	334	240	373	380	259	521	1031	197	169	66	110	62	21	120	114	69	24	106	158	173	1918	401	890	267	396	367	292	367	280	439	400	28	155
dre-mir-204-1-3p	0	0	0	0	0	0	0	1	0	0	0	1	0	0	1	0	0	0	0	0	0	0	0	0	0	0	0	0	0	0	0	0	0	0	0	0	0	0	1	0	0	0	0	0	0	0	0
dre-mir-203b-3p	3	2	2	19	3	1	0	3	1	3	29	7	411	91	1271	331	300	242	58	239	29	2	2	0	3	0	0	47	2	84	4	44	72	636	682	451	1008	325	229	284	354	26	3	5	7	0	8
dre-mir-203b-5p	0	0	0	0	0	0	0	0	0	0	0	0	1	0	2	2	4	2	2	4	0	0	0	0	0	0	0	1	0	1	0	0	0	0	1	0	8	1	2	0	4	2	0	0	2	0	0
dre-mir-203a-3p	29	1	0	0	2	1	0	0	1	0	1	2	46	21	129	30	69	107	29	49	40	2	8	22	0	14	2	2	24	14	0	3	4	30	37	21	126	27	25	37	44	17	3	3	7	1	1
dre-mir-203a-5p	0	0	0	0	0	0	0	0	0	0	0	0	0	0	0	0	0	0	0	1	0	0	0	0	0	0	0	0	0	0	0	0	0	0	0	0	0	0	0	1	0	0	0	0	1	0	0
dre-mir-202-5p	15	32	24	49	22	31	260	522	514	1035	668	1006	968	977	251	454	6072	7598	9676	6291	7465	73	38	17	12	8	10	53	20	41	10	531	522	592	673	232	5974	9007	7570	9676	9458	1	1	5	11	1	5
dre-mir-202-3p	217	168	222	178	149	195	362	459	359	521	264	8048	2981	4572	3270	2431	135	277	190	294	580	303	207	129	129	198	65	239	107	183	85	2368	3472	2762	4110	1508	1106	151	422	249	195	4	0	0	1	1	0
dre-mir-200c-3p	0	0	1	2	0	1	0	1	0	2	4	2	10	6	7	10	53	28	22	20	22	1	0	0	0	0	0	0	0	4	0	5	8	6	16	4	61	107	30	41	61	0	0	0	0	0	0
dre-mir-200b-3p	4	5	4	9	3	14	1	25	12	26	13	100	131	132	49	126	542	231	456	92	137	1	0	0	0	0	1	1	3	4	0	15	17	42	36	29	133	101	82	162	96	0	8	21	23	1	7
dre-mir-200b-5p	0	0	0	0	0	0	0	0	1	0	3	2	0	1	1	0	1	0	2	1	0	0	0	0	0	0	0	0	2	0	0	0	0	0	0	0	1	0	0	1	0	0	0	0	0	0	0
dre-mir-200a-3p	27	4	4	14	5	7	1	24	16	17	16	87	105	74	26	140	458	160	290	114	102	5	4	0	0	0	0	1	5	2	0	13	6	15	27	6	58	109	79	135	82	1	30	91	107	0	43
dre-mir-200a-5p	3	0	3	3	1	0	1	11	4	15	3	2	1	2	0	0	9	1	1	0	2	5	2	0	1	0	1	4	1	0	0	0	0	0	0	0	1	0	0	0	0	34	1	1	3	0	3
dre-mir-19d-3p	5	0	1	3	2	3	6	26	13	45	11	227	164	196	79	192	933	906	540	840	545	0	2	2	6	0	1	2	2	2	0	77	204	219	185	101	260	1028	394	696	786	0	27	53	53	1	11
dre-mir-19d-5p	0	2	1	0	1	6	1	2	0	1	0	1	1	0	0	0	0	0	0	0	0	5	1	2	0	0	1	3	1	2	0	1	5	1	0	1	0	0	0	0	0	0	0	0	0	0	0
dre-mir-19c-3p	0	0	1	1	0	0	1	0	0	1	4	5	9	15	6	5	71	23	80	14	9	1	0	0	0	0	0	1	0	0	0	5	5	5	11	3	34	147	55	87	151	0	1	0	2	0	3
dre-mir-19c-5p	0	0	0	0	0	0	0	0	0	0	0	1	0	0	0	0	1	0	0	0	0	0	1	0	0	0	0	0	0	0	0	1	0	0	0	0	0	1	0	0	0	0	0	1	0	0	0
dre-mir-19b-3p	5	10	12	26	8	16	12	47	61	99	59	234	222	312	92	347	4043	4078	2612	4195	2146	7	4	5	3	4	0	7	2	2	3	60	95	99	100	58	279	2001	813	1026	1179	2	30	39	58	1	34
dre-mir-19b-5p	0	0	0	0	0	0	0	0	1	1	3	1	0	0	0	0	2	0	2	0	0	0	0	0	0	0	0	0	1	0	0	0	0	0	1	1	1	2	1	2	2	0	0	0	1	0	0
dre-mir-19a-3p	3	1	1	1	0	1	0	4	8	13	7	115	134	161	53	145	679	390	689	101	200	0	0	0	0	0	1	0	0	0	0	36	50	48	42	23	32	681	253	361	352	0	0	1	3	0	1
dre-mir-19a-5p	0	0	0	0	0	0	0	1	0	0	0	0	0	0	1	0	3	0	6	2	0	0	0	0	0	0	0	0	0	0	0	0	0	0	0	0	0	3	0	1	2	0	0	0	0	0	1
dre-mir-199-3-3p	6	8	33	8	4	5	17	81	50	97	34	53	67	36	63	37	217	257	202	289	219	16	17	15	8	6	6	22	32	21	10	32	21	90	75	46	215	247	259	350	473	1	0	0	1	0	0
dre-mir-199-3-5p	0	0	0	0	0	0	0	1	1	0	0	2	0	4	0	0	0	0	0	0	0	0	0	0	0	0	0	0	0	1	0	0	1	1	2	0	1	4	2	5	3	0	0	0	0	0	0
dre-mir-199-2-5p	0	0	1	0	0	0	0	0	0	0	0	1	1	1	0	3	0	1	0	0	0	5	4	0	2	0	0	3	0	3	1	4	7	5	8	4	7	5	4	8	6	0	0	0	0	0	0
dre-mir-199-2-3p	0	0	0	0	0	0	0	0	0	0	0	0	0	0	0	0	0	0	0	0	1	0	1	0	0	0	0	0	0	0	0	0	0	0	0	0	0	0	0	0	0	0	0	0	0	0	0
dre-mir-199-1-3p	15	24	131	33	17	35	62	207	124	157	112	305	258	283	518	210	369	553	401	360	404	159	93	248	103	242	37	111	70	111	33	175	232	351	391	221	1084	1419	1719	2372	1132	22	13	8	32	2	19
dre-mir-199-1-5p	113	18	50	11	10	13	11	201	94	258	125	89	87	69	110	52	207	147	126	315	96	33	26	9	12	8	10	51	80	102	44	81	77	209	175	111	492	576	568	531	557	11	17	32	33	3	37
dre-mir-196d-5p	0	0	0	4	2	2	0	5	0	3	6	2	0	0	0	0	7	1	3	1	2	14	32	89	85	66	0	1	1	5	3	0	1	1	1	1	2	5	3	0	0	1	0	0	0	0	0
dre-mir-196d-3p	0	0	0	0	0	0	0	0	0	0	0	0	1	0	0	3	1	1	1	1	0	0	0	0	0	0	0	0	0	0	0	0	0	7	0	0	2	5	4	8	2	0	0	0	0	0	0
dre-mir-196c-5p	0	0	4	2	2	0	0	7	1	1	2	0	0	0	0	0	1	2	1	0	0	20	18	42	59	13	1	3	3	11	1	0	3	1	1	0	2	3	2	3	1	3	0	0	0	0	0
dre-mir-196b-5p	1	1	12	4	2	2	1	22	5	10	1	3	1	1	2	2	11	6	3	1	6	49	42	167	153	122	6	9	7	18	4	3	0	4	0	2	13	15	8	10	6	27	0	1	1	0	1
dre-mir-196b-3p	0	0	0	0	0	0	0	2	1	4	0	2	3	4	5	2	24	19	16	9	18	0	1	1	0	0	0	0	0	0	0	5	8	8	16	9	14	48	38	41	29	0	0	0	0	0	0
dre-mir-196a-2-3p	0	0	0	0	0	0	0	0	0	0	0	8	3	3	4	0	14	0	2	0	0	0	0	0	0	0	0	0	0	0	0	2	0	3	1	3	16	25	19	28	30	0	1	0	0	0	0
dre-mir-196a-1-5p	0	4	11	12	2	8	1	35	6	14	1	0	1	0	7	3	55	14	2	11	6	108	68	203	201	144	3	11	11	38	4	5	4	9	7	1	16	43	27	36	15	109	1	4	2	0	1
dre-mir-196a-1-3p	1	1	2	1	1	0	0	25	3	8	5	0	5	3	6	1	2	0	0	0	0	0	0	0	1	0	0	2	1	3	0	2	9	2	10	8	13	19	19	7	15	0	0	0	0	0	0
dre-mir-194b-3p	0	1	1	1	1	1	9	22	0	7	18	56	44	26	15	0	0	5	1	1	3	1	1	2	2	2	0	2	2	1	2	14	29	26	11	11	45	7	26	17	12	5	2	8	18	1	5
dre-mir-194b-5p	0	5	12	7	6	3	16	12	13	21	0	1	4	5	0	6	3	0	4	2	0	1	0	0	0	0	0	1	0	0	0	0	0	0	0	0	0	0	0	0	0	0	6	14	7	0	3
dre-mir-194a-5p	2	3	0	3	6	1	1	10	2	6	4	6	7	4	2	9	20	20	15	62	8	3	0	0	0	1	0	3	1	2	20	0	0	1	1	0	14	43	27	22	178	1	2	3	6	2	8
dre-mir-194a-3p	0	0	0	1	0	0	0	1	1	0	0	0	0	0	0	0	0	0	0	2	1	0	0	0	0	0	0	1	1	0	0	0	0	0	0	0	0	1	3	0	0	0	0	0	0	0	1
dre-mir-193b-5p	20	1	6	0	2	0	1	53	7	25	2	248	126	164	97	14	51	7	25	9	9	10	7	4	16	10	2	9	7	2	7	118	131	138	228	64	150	50	83	79	74	0	0	0	0	0	0
dre-mir-193b-3p	5	4	27	3	2	1	6	49	14	72	25	36	48	28	19	5	58	39	16	45	112	21	14	2	2	0	2	13	13	25	8	32	42	60	79	23	49	31	27	30	39	0	1	0	5	1	0
dre-mir-193a-2-5p	0	0	0	0	0	0	0	0	0	0	0	0	0	0	0	0	0	0	0	0	0	0	0	0	0	0	0	1	0	0	0	0	1	2	1	0	0	0	0	0	0	0	0	0	0	0	0
dre-mir-193a-2-3p	0	0	0	0	0	0	0	0	0	0	0	0	1	0	0	0	1	0	0	0	0	0	0	0	0	0	0	0	0	0	0	0	0	0	0	0	0	0	0	0	1	0	0	0	2	0	0
dre-mir-193a-1-5p	2	9	15	9	5	12	8	23	11	23	6	10	3	2	0	7	9	8	3	3	5	9	23	0	1	0	0	4	3	8	2	4	1	1	5	2	4	3	4	3	3	0	0	0	0	0	0
dre-mir-193a-1-3p	0	1	1	0	0	0	1	2	3	3	0	0	0	1	0	0	54	36	23	18	23	0	2	0	0	0	1	5	0	1	0	1	0	3	3	0	2	8	6	9	7	0	0	0	0	0	0
dre-mir-192-5p	7	8	13	4	28	4	8	155	58	92	109	289	358	475	141	460	4245	2022	3089	14013	1355	23	7	10	24	2	2	14	15	10	157	45	61	154	187	55	1261	3652	2181	2328	22156	44	20	33	61	1	66
dre-mir-192-3p	0	0	0	0	1	0	0	0	0	5	0	0	1	1	0	0	3	4	0	19	2	2	1	0	0	0	0	2	3	1	3	0	2	1	1	0	5	6	2	3	20	0	2	1	0	0	1
dre-mir-190b-5p	0	0	0	0	0	0	0	0	0	0	0	0	0	0	0	0	0	1	1	1	0	0	0	0	0	0	0	0	0	0	0	0	0	0	0	0	0	4	0	3	0	0	0	1	0	0	0
dre-mir-190b-3p	0	0	0	0	0	0	0	0	0	0	0	0	0	0	0	0	0	0	0	0	0	0	0	0	0	0	0	0	0	0	0	0	1	0	0	0	0	0	0	0	0	1	0	0	0	0	0
dre-mir-190a-5p	0	0	0	3	0	0	0	3	0	0	1	1	2	1	3	2	13	24	14	2	7	0	0	0	0	0	0	0	0	0	0	2	1	2	2	0	3	31	11	17	10	1	0	0	0	0	0
dre-mir-190a-3p	0	0	1	0	0	0	0	0	0	0	0	0	1	0	0	0	0	0	0	0	0	0	0	0	0	0	0	0	0	0	0	0	0	0	0	0	0	1	0	1	1	0	0	0	0	0	0
dre-mir-18c-5p	0	1	0	1	1	5	2	0	1	2	0	2	1	5	0	2	14	22	12	5	2	0	1	2	2	0	0	0	0	0	0	1	1	0	1	0	3	4	2	7	6	0	2	4	8	0	4
dre-mir-18c-3p	0	0	0	0	0	0	0	0	0	0	0	0	1	0	0	0	1	1	0	2	0	0	0	0	0	0	0	0	0	0	0	0	0	0	0	0	0	0	0	0	0	0	1	1	0	1	0
dre-mir-18b-3p	0	0	3	3	3	1	4	11	2	10	2	49	29	66	32	49	1	3	4	0	3	1	0	0	1	0	0	1	0	0	0	0	3	6	3	1	2	0	1	1	1	0	2	0	2	0	0
dre-mir-18b-5p	0	0	0	0	0	0	0	1	0	0	1	0	3	5	0	4	13	1	5	0	1	0	1	0	0	0	0	0	0	0	0	0	1	0	0	0	0	8	2	2	4	0	0	0	0	0	0
dre-mir-18a-3p	3	1	7	0	0	1	1	4	6	4	2	29	14	15	10	12	1	1	0	0	1	0	9	0	2	1	0	4	3	1	0	7	9	18	7	6	3	0	1	1	1	0	1	1	4	0	3
dre-mir-18a-5p	0	1	1	1	0	1	1	3	1	2	1	2	0	8	1	1	22	2	10	1	4	1	0	0	0	0	0	0	0	0	0	0	0	0	1	0	3	8	4	4	5	0	0	0	0	0	0
dre-mir-187-1-3p	2	9	10	17	3	6	12	28	16	29	5	24	24	10	20	24	21	32	11	21	28	19	16	13	5	7	3	8	10	20	3	19	38	38	79	26	153	149	135	126	120	0	0	0	0	1	0
dre-mir-187-1-5p	1	0	1	1	0	1	0	4	1	3	2	5	2	11	6	12	0	1	3	0	0	5	6	1	0	1	1	1	3	1	0	9	9	8	4	3	13	5	4	4	3	0	0	0	0	0	0
dre-mir-184-2-3p	0	0	0	0	0	0	0	0	0	0	0	0	0	0	0	0	0	0	0	1	0	0	0	0	0	0	0	0	0	0	0	0	0	0	0	0	0	0	0	0	0	0	0	0	0	0	0
dre-mir-184-1-3p	15	5	16	65	4	5	3	3	7	11	121	11	460	129	1640	337	149	283	12	303	20	10	3	16	9	11	1	78	12	614	10	20	57	232	445	305	491	37	30	32	61	28	4	9	6	0	8
dre-mir-184-1-5p	1	0	0	0	0	0	0	0	0	0	0	0	1	0	0	0	0	0	0	0	0	0	0	0	0	0	0	0	0	1	0	0	0	0	1	1	0	0	0	0	0	1	0	0	0	0	0
dre-mir-183-5p	1	1	3	2	1	2	0	1	2	3	5	3	4	3	12	6	12	57	6	41	57	1	2	1	1	9	0	0	0	5	2	4	2	6	13	10	44	60	27	26	57	0	3	21	4	0	1
dre-mir-183-3p	0	0	0	0	0	0	0	0	0	0	1	2	0	1	0	0	0	0	0	0	0	0	0	0	0	0	0	0	0	0	0	0	0	0	1	0	0	0	1	2	1	1	0	0	0	0	0
dre-mir-182-5p	2	2	2	3	1	1	0	2	2	4	9	7	20	9	47	21	20	89	12	91	96	21	16	33	18	25	4	15	9	30	9	15	87	35	103	73	304	370	238	260	417	14	12	29	23	1	16
dre-mir-182-3p	0	0	0	0	0	0	0	0	0	0	0	0	0	0	0	0	0	0	0	0	0	0	0	0	0	0	0	1	0	0	0	0	1	1	0	2	0	0	0	0	0	0	0	0	0	0	0
dre-mir-181c-5p	12	32	53	60	21	20	36	114	111	139	41	63	52	46	43	27	12	42	16	29	43	198	133	65	42	54	22	91	30	52	18	8	11	22	15	9	14	14	5	7	8	0	2	12	4	1	2
dre-mir-181c-3p	0	0	0	1	1	0	0	3	3	0	2	17	6	8	6	6	32	36	24	29	46	1	0	0	0	0	0	0	1	0	0	1	2	7	4	4	5	12	3	10	14	0	0	0	0	0	0
dre-mir-181b-2-5p	0	0	0	1	0	0	0	0	0	1	0	0	0	0	1	0	0	0	0	0	2	0	0	1	0	0	0	0	0	0	0	0	0	0	0	0	0	0	0	0	0	0	0	0	0	0	0
dre-mir-181b-2-3p	0	0	0	0	0	0	0	0	0	0	0	0	0	0	0	0	1	0	0	0	0	0	0	0	0	0	0	0	0	0	0	0	0	0	1	0	4	2	1	4	2	0	0	0	0	0	0
dre-mir-181b-1-5p	89	126	301	255	110	135	595	1861	944	1627	314	231	287	262	169	87	188	142	154	315	241	930	634	519	259	272	88	760	365	714	102	23	47	69	62	32	57	50	40	61	55	48	21	36	139	43	17
dre-mir-181b-1-3p	0	0	0	0	0	0	0	0	0	1	0	0	0	0	0	0	2	1	7	1	0	0	0	0	0	0	0	0	0	0	0	0	0	0	0	0	0	0	0	0	0	0	0	0	0	0	0
dre-mir-181a-2-3p	7	10	16	13	3	4	15	39	22	50	22	52	27	29	42	12	39	23	19	28	32	19	19	2	7	1	5	12	7	12	3	20	32	39	66	21	91	28	42	50	31	3	0	2	4	0	3
dre-mir-181a-2-5p	2	4	6	3	3	2	7	29	13	33	2	32	37	32	12	11	18	6	19	11	5	3	3	3	0	2	0	13	2	4	0	5	7	18	5	3	2	2	1	5	5	0	0	0	7	2	0
dre-mir-181a-1-5p	2090	2647	11155	6810	2164	4265	21355	48076	22488	59936	12214	8132	8600	8808	4183	3421	1932	1299	1657	1744	1289	7822	6071	3049	2096	1685	1228	8241	5274	7786	2001	928	2179	3720	1888	1054	1012	1329	925	1131	1111	320	1860	3726	3217	564	1454
dre-mir-181a-1-3p	18	4	7	3	2	3	2	14	13	27	16	17	17	22	12	8	52	79	69	71	76	3	3	2	0	0	1	4	6	4	1	4	3	11	11	6	40	35	22	33	29	1	2	1	5	0	0
dre-mir-17a-2-3p	0	1	0	0	0	0	0	0	2	1	0	3	2	1	0	2	5	3	3	2	1	1	0	0	0	0	0	0	0	0	0	0	0	1	0	0	3	5	1	2	2	0	0	0	0	0	0
dre-mir-17a-2-5p	0	0	0	0	0	0	0	0	0	1	0	0	0	1	0	0	1	0	2	0	0	1	0	0	0	0	0	0	0	0	1	0	0	0	0	0	0	0	0	0	0	0	0	0	0	0	0
dre-mir-17a-1-5p	1	32	64	107	24	89	21	46	57	100	82	148	148	132	71	331	466	399	312	237	186	18	18	8	6	4	3	15	8	11	4	17	34	36	44	32	78	223	139	156	154	2	9	15	69	1	28
dre-mir-17a-1-3p	0	0	0	4	1	0	2	1	1	0	1	0	2	2	3	5	2	1	2	3	0	0	0	0	0	0	0	1	1	0	0	0	1	0	0	1	2	1	4	4	1	0	0	0	0	0	0
dre-mir-1788-3p	0	0	0	0	0	0	0	0	0	0	0	0	2	0	4	1	3	3	2	3	0	0	0	0	0	0	0	1	0	0	0	0	0	3	2	1	3	4	1	3	0	0	0	0	0	0	0
dre-mir-1788-5p	0	0	0	0	0	0	0	0	0	0	0	0	0	0	0	0	0	0	0	0	0	0	0	0	0	0	0	0	0	0	0	0	0	0	0	0	1	1	0	2	0	0	0	0	0	0	0
dre-mir-16c-5p	2	17	21	26	8	31	43	187	101	269	87	292	194	200	164	104	314	196	197	140	134	17	16	12	6	10	8	16	20	9	12	79	134	174	332	186	326	407	386	414	362	11	31	57	105	4	24
dre-mir-16c-3p	18	34	31	33	18	25	80	354	149	217	98	25	36	30	24	8	45	45	22	75	64	158	120	117	46	76	14	82	96	93	37	14	21	36	54	27	51	23	41	47	29	20	12	10	18	13	6
dre-mir-16b-5p	25	29	54	52	17	28	120	522	227	799	153	3206	1778	1994	757	739	816	371	524	551	419	59	34	29	9	12	14	63	80	71	33	1078	1494	1928	3250	2096	2964	3217	2307	2302	2443	26	47	57	151	8	11
dre-mir-16b-3p	0	0	0	0	0	0	0	0	0	0	1	2	2	0	0	0	0	0	0	3	0	0	3	0	0	0	1	1	0	0	0	0	0	1	1	0	1	6	1	3	7	0	0	0	1	0	0
dre-mir-16a-5p	1	6	22	25	6	12	14	58	54	97	62	32	15	29	28	18	154	60	89	46	62	7	10	8	2	8	4	15	8	8	6	8	9	21	33	29	71	98	44	62	85	3	52	92	112	2	50
dre-mir-16a-3p	1	0	0	0	0	0	0	0	0	0	0	0	0	0	0	0	1	0	3	0	1	0	0	0	0	0	0	0	0	0	0	0	0	0	0	0	1	0	0	0	2	0	0	0	0	0	0
dre-mir-15c-5p	39	63	155	128	67	192	197	436	238	355	235	346	198	276	251	181	173	163	117	195	160	205	123	134	78	118	26	123	80	90	47	110	177	147	382	228	281	148	145	217	160	34	135	186	122	20	58
dre-mir-15c-3p	0	0	0	0	0	1	0	0	1	0	0	0	0	0	0	0	4	3	0	1	1	0	0	0	0	0	0	0	0	0	0	0	0	0	0	0	0	1	0	1	1	0	0	0	0	0	0
dre-mir-15b-5p	10	120	146	138	59	95	163	330	271	412	273	188	159	204	49	291	317	232	213	187	218	300	247	87	38	67	31	154	69	50	22	67	106	109	112	54	290	878	461	567	530	14	67	81	288	1	134
dre-mir-15b-3p	1	0	1	4	0	1	2	16	12	28	11	3	2	3	0	3	3	1	4	2	3	9	1	2	0	3	2	1	2	3	1	3	7	3	3	3	20	25	12	21	19	1	1	1	4	1	3
dre-mir-15a-2-5p	0	0	0	0	0	2	0	0	0	0	1	1	0	0	0	0	1	1	0	3	1	2	2	1	0	0	0	0	1	0	0	1	0	0	1	0	0	2	0	0	1	0	0	0	1	0	0
dre-mir-15a-2-3p	0	0	0	0	0	0	0	0	0	0	0	0	0	0	0	0	1	0	0	0	0	0	1	0	0	0	0	0	1	0	0	0	0	1	0	1	0	0	0	0	1	0	1	0	0	0	0
dre-mir-15a-1-5p	4	3	11	18	1	5	2	13	8	25	9	108	89	118	29	87	506	356	318	324	217	11	4	2	0	0	2	15	4	5	0	59	73	88	97	61	429	956	560	666	708	1	4	6	16	0	1
dre-mir-15a-1-3p	0	1	0	0	0	1	0	1	1	3	1	1	0	0	2	1	7	0	3	0	1	0	3	0	0	0	0	1	1	1	2	0	0	0	0	0	1	6	5	5	7	0	0	1	0	0	0
dre-mir-155-5p	1	6	6	23	2	9	5	13	5	23	20	9	1	12	3	6	11	14	11	9	17	14	12	24	5	26	2	6	10	4	1	5	8	7	9	10	17	18	14	11	23	0	5	20	26	1	9
dre-mir-155-3p	0	0	0	0	0	0	0	0	0	0	0	0	0	0	0	0	0	0	0	0	0	0	0	0	0	0	0	0	0	0	0	0	0	0	0	0	0	1	0	0	0	0	0	0	0	0	0
dre-mir-153c-3p	0	0	0	0	0	0	0	0	0	0	1	0	0	1	0	0	1	1	0	0	0	0	0	0	0	0	0	0	0	0	0	0	0	0	0	0	0	9	3	1	6	0	0	0	0	0	0
dre-mir-153c-5p	0	0	0	0	0	0	0	0	0	0	0	1	0	1	0	1	0	0	0	0	0	0	0	1	0	0	0	0	0	0	0	0	0	0	0	0	0	0	0	0	1	0	0	0	0	0	0
dre-mir-153b-3p	0	2	0	0	0	0	1	3	1	6	1	7	3	16	1	14	16	13	50	7	2	2	0	0	1	2	0	0	2	2	0	8	13	6	7	4	33	344	119	142	287	5	0	0	1	0	0
dre-mir-153b-5p	0	0	0	5	0	0	2	2	1	2	2	0	0	0	0	0	0	3	3	1	1	0	0	3	0	2	1	1	1	1	0	0	2	0	0	0	3	6	2	5	2	3	0	0	0	0	0
dre-mir-153a-5p	0	0	0	0	0	0	0	0	0	0	0	0	0	0	0	0	0	0	0	0	0	0	0	0	0	0	0	0	0	0	0	0	0	0	0	0	2	4	1	0	0	0	0	0	0	0	0
dre-mir-153a-3p	0	0	0	0	0	0	0	0	0	0	0	0	0	0	0	0	0	0	0	0	0	0	0	0	0	0	0	0	0	0	1	0	1	0	0	0	1	5	2	0	2	1	0	0	0	0	1
dre-mir-152-3p	0	0	2	0	0	2	1	2	4	3	1	78	107	164	116	117	1050	1375	692	1606	1101	1	0	1	0	0	0	3	0	2	1	27	42	47	36	46	140	425	319	426	1092	0	8	10	39	1	20
dre-mir-152-5p	0	0	0	0	0	0	0	0	0	1	3	0	0	1	0	0	3	1	3	0	0	0	0	0	0	0	0	0	0	0	0	0	4	0	0	0	0	1	2	1	5	0	1	0	2	0	2
dre-mir-150-5p	9	9	32	35	16	24	66	231	123	267	43	755	329	586	340	194	102	92	93	188	228	31	16	6	14	3	6	32	40	31	42	71	129	214	381	272	930	356	456	534	430	0	10	3	32	7	1
dre-mir-150-3p	0	1	1	0	0	0	0	2	0	2	1	3	0	1	0	0	1	0	1	1	1	0	0	0	0	0	0	0	1	0	0	0	0	2	1	1	1	0	1	2	0	0	0	0	0	0	0
dre-mir-148-3p	0	5	11	8	7	7	1	8	7	11	13	452	477	789	435	508	5012	5515	3833	6914	3809	6	3	7	3	5	2	2	5	3	1	207	372	480	605	413	1439	4541	3523	3445	5826	1	2	4	46	1	11
dre-mir-148-5p	1	0	1	1	0	0	10	16	18	28	15	7	7	8	7	5	23	22	15	31	20	0	0	0	0	0	3	4	2	2	0	5	3	3	2	1	8	16	11	18	26	2	4	4	5	0	10
dre-mir-146b-5p	10	24	15	33	15	26	12	343	69	679	129	1530	1866	1150	175	271	5321	644	2044	132	132	19	7	13	6	9	1	10	17	4	0	50	87	106	127	104	397	659	280	1699	372	11	200	71	3120	19	75
dre-mir-146b-3p	0	1	0	0	0	1	0	4	1	4	1	21	24	16	1	3	157	52	107	9	12	0	0	0	0	0	0	0	1	0	1	0	1	4	3	5	4	4	2	19	5	0	6	3	76	9	1
dre-mir-146a-5p	36	18	18	35	6	23	7	347	35	593	125	1411	1318	1298	281	239	65311	728	6612	214	209	8	12	14	23	12	6	13	61	11	7	150	136	245	247	142	705	5440	1710	5333	3347	0	12	9	524	4	20
dre-mir-146a-3p	23	0	1	0	2	0	1	38	2	21	3	54	25	30	4	1	486	67	68	18	42	0	3	0	1	0	2	5	34	1	3	5	2	5	7	4	32	48	30	88	23	6	0	1	9	1	2
dre-mir-145-5p	0	25	44	67	13	27	101	274	165	547	116	71	65	42	15	57	254	602	320	749	897	15	5	3	5	2	4	22	20	22	7	9	11	20	30	7	111	148	104	120	132	0	0	1	0	0	0
dre-mir-145-3p	0	1	0	3	0	0	1	8	4	10	7	13	13	14	3	6	37	245	38	117	117	0	2	1	0	0	0	3	0	1	0	8	4	8	11	0	139	293	298	328	317	0	0	0	0	0	1
dre-mir-144-5p	0	0	0	2	0	2	0	12	3	9	0	20	12	35	10	5	117	44	72	40	53	2	0	0	4	0	1	0	2	1	1	16	26	13	21	9	30	97	46	147	151	0	0	0	1	0	0
dre-mir-144-3p	1	1	0	0	0	1	0	3	0	2	0	2	0	1	1	0	9	0	3	0	0	0	0	0	3	0	0	0	0	0	0	4	1	0	0	0	0	5	6	5	16	0	0	0	0	0	0
dre-mir-143-1-3p	56	479	434	351	135	173	917	3499	1569	4002	1665	10257	6848	13211	2441	3941	22393	62970	31243	40447	59044	913	800	475	557	350	354	1122	656	915	462	3804	3590	6374	7851	2449	34662	55288	47238	82910	80303	6	6	11	12	0	17
dre-mir-143-1-5p	0	0	1	1	0	0	4	15	7	22	1	35	10	14	13	3	10	22	18	31	48	17	13	2	4	2	2	23	9	4	3	5	2	13	11	1	34	75	42	99	71	0	0	0	0	0	0
dre-mir-142b-5p	0	0	2	0	0	0	0	5	2	15	2	4	2	4	0	2	40	3	9	2	0	0	0	0	0	0	0	1	1	0	0	0	0	1	1	2	1	8	4	15	6	0	0	0	7	0	0
dre-mir-142a-3p	2	1	0	1	0	0	0	5	1	6	1	18	16	26	5	8	274	63	181	13	8	0	0	1	0	0	3	0	0	0	0	7	5	11	7	3	8	96	40	94	49	0	0	0	7	1	0
dre-mir-142a-5p	46	1	0	0	1	1	2	14	10	29	11	18	17	36	8	22	119	30	70	4	3	1	1	0	0	0	0	1	0	3	0	11	7	7	14	8	13	96	55	178	91	1	2	0	15	1	1
dre-mir-141-3p	61	3	2	6	6	1	6	5	8	12	16	16	21	15	45	48	95	40	56	50	60	5	2	4	0	0	1	11	13	15	10	13	19	34	46	20	151	193	106	134	173	6	4	15	12	0	2
dre-mir-141-5p	27	0	0	0	0	0	0	0	0	0	0	0	0	0	0	0	0	0	0	1	0	0	0	0	0	0	0	0	0	0	0	0	0	1	0	0	0	2	0	0	1	0	0	0	0	0	0
dre-mir-140-3p	4	23	51	48	13	26	47	138	130	245	75	205	208	250	184	103	897	1494	470	1111	1276	22	11	8	15	11	6	54	52	33	7	75	162	228	131	99	314	594	343	437	469	7	16	67	93	0	21
dre-mir-140-5p	0	2	1	2	1	0	2	3	5	6	3	10	12	14	12	12	52	19	31	8	11	0	3	0	0	0	0	0	0	1	0	3	10	8	11	4	16	85	46	41	49	2	0	4	6	0	0
dre-mir-139-5p	0	3	9	22	2	24	9	24	9	29	12	44	18	41	9	38	69	47	23	25	31	10	8	5	1	4	2	16	2	4	0	4	10	8	8	4	45	56	40	40	58	0	1	3	3	0	4
dre-mir-139-3p	0	0	0	1	1	1	0	1	0	4	0	6	4	6	1	6	0	2	0	2	3	2	4	0	0	0	0	1	0	1	0	2	3	1	3	0	0	1	0	1	0	0	0	0	0	0	0
dre-mir-1388-5p	10	44	45	44	23	68	99	192	182	276	113	493	300	503	183	339	10152	54801	6880	33741	79878	48	30	30	22	14	5	41	21	10	10	138	163	480	361	245	324	1014	490	1180	849	0	5	6	17	0	5
dre-mir-1388-3p	21	261	92	94	116	143	106	246	134	141	70	57	23	44	34	47	51	77	78	62	110	880	512	480	282	283	291	1332	461	191	214	27	13	56	32	20	32	23	26	57	33	9	0	6	5	0	4
dre-mir-138-5p	4	5	11	15	8	8	5	34	8	19	3	3	0	1	1	1	9	3	4	1	0	17	14	2	6	2	0	10	4	2	0	1	1	2	1	0	2	7	6	6	2	2	1	2	13	2	1
dre-mir-138-3p	0	0	0	0	0	0	0	0	0	1	0	0	0	0	0	0	0	0	0	0	0	0	0	0	0	0	0	0	0	0	0	0	1	0	0	0	0	0	1	0	0	0	0	0	0	0	0
dre-mir-137-2-3p	0	1	6	2	3	1	1	11	5	4	0	0	2	3	4	0	0	0	0	2	0	0	0	0	0	0	0	0	0	0	0	1	0	0	0	1	0	0	0	0	0	0	0	0	0	0	0
dre-mir-137-2-5p	0	1	1	1	0	1	0	0	0	0	1	0	0	0	0	2	0	0	0	0	2	0	0	0	0	0	0	0	0	0	0	0	0	0	0	0	0	0	0	0	0	0	0	0	0	0	0
dre-mir-137-1-3p	0	0	0	0	0	0	0	0	1	1	0	2	1	3	4	5	8	4	6	1	1	0	0	0	0	0	0	0	0	0	0	0	0	0	0	0	0	4	4	5	5	0	1	0	2	0	0
dre-mir-137-1-5p	0	0	2	3	0	2	0	1	0	2	1	1	0	0	1	0	0	0	0	1	0	0	0	0	0	0	0	1	0	1	0	0	0	0	1	0	0	0	0	0	1	0	0	0	0	0	0
dre-mir-135c-2-3p	0	0	0	0	0	0	0	0	0	0	0	0	0	0	0	0	0	0	0	0	0	0	0	0	0	0	0	0	0	0	0	0	0	0	0	0	0	1	0	0	0	0	0	0	0	0	0
dre-mir-135c-1-5p	0	1	0	0	0	0	1	1	1	3	2	5	6	4	0	3	170	69	121	26	31	0	1	0	0	0	0	0	0	0	0	1	0	7	2	0	8	84	56	64	62	0	2	6	5	0	2
dre-mir-135b-5p	0	0	0	0	0	0	0	0	0	0	1	0	0	0	0	3	4	0	1	1	3	0	0	0	0	0	0	0	0	1	0	1	4	2	0	0	5	9	6	5	8	1	0	1	7	0	0
dre-mir-135b-3p	0	0	0	0	0	0	0	0	1	0	0	0	0	0	0	0	0	0	1	0	1	0	0	0	0	0	0	0	0	0	0	0	0	0	0	0	1	2	0	1	0	0	0	0	1	0	0
dre-mir-135a-5p	0	0	0	0	0	1	0	2	0	3	1	0	4	4	1	7	16	1	26	4	7	0	0	0	0	0	0	0	0	0	0	0	0	0	0	0	0	2	1	3	3	0	1	0	6	0	0
dre-mir-135a-3p	0	0	0	0	0	0	0	0	0	0	0	0	0	0	0	0	0	0	0	0	0	0	0	0	0	0	0	0	1	0	0	0	0	0	0	1	0	0	0	0	1	0	0	0	0	0	0
dre-mir-133c-3p	0	0	0	0	0	0	0	0	0	1	0	0	0	0	0	0	0	0	0	4	0	0	0	0	0	0	0	0	0	0	0	0	0	0	1	0	0	2	0	1	1	0	0	0	0	0	0
dre-mir-133b-3p	0	0	2	0	0	0	0	0	0	1	0	0	0	0	1	0	0	2	0	2	1	0	0	0	0	0	0	0	0	0	0	0	0	0	2	0	0	0	0	0	0	0	0	0	0	0	0
dre-mir-133a-2-5p	0	0	0	0	0	0	0	0	0	0	0	0	0	0	0	0	0	0	0	0	0	0	0	0	0	0	0	0	0	0	0	0	0	0	2	0	0	0	0	0	1	0	0	0	0	0	0
dre-mir-133a-1-3p	8	3	1062	17	8	18	63	227	85	313	80	311	199	134	2746	116	81	249	85	361	176	62	40	8	14	6	18	83	22	35	36	42	187	380	700	318	292	154	520	162	183	11	0	0	0	0	0
dre-mir-133a-1-5p	0	0	0	0	0	0	0	0	0	1	1	11	2	4	39	3	1	0	3	2	1	0	0	0	0	0	0	0	0	0	0	1	3	6	20	17	6	8	11	5	7	4	0	0	0	0	0
dre-mir-132-2-5p	0	1	1	0	1	2	0	59	3	32	1	102	42	59	10	4	72	44	81	24	34	0	0	1	2	0	0	1	3	2	0	18	21	30	44	12	148	117	65	209	100	3	0	0	0	1	0
dre-mir-132-2-3p	0	0	0	0	0	0	0	0	0	0	0	0	0	0	0	1	0	0	0	0	0	0	0	0	0	0	0	0	0	0	0	0	0	0	0	0	0	0	0	0	0	0	0	0	0	0	0
dre-mir-132-1-3p	0	0	0	0	0	0	0	32	1	22	0	10	9	11	0	4	48	21	42	12	19	2	4	1	1	0	1	2	0	14	15	17	30	25	42	3	121	141	79	88	88	0	0	0	2	0	0
dre-mir-132-1-5p	0	0	0	0	0	0	0	0	0	0	0	2	1	0	0	0	1	0	4	0	1	0	0	0	0	0	0	0	0	0	0	0	2	0	4	0	4	56	20	28	29	0	0	0	0	0	0
dre-mir-130c-2-5p	0	1	0	0	0	0	1	0	0	0	0	1	1	3	0	0	1	2	0	1	1	0	0	0	0	0	0	0	0	0	0	0	0	1	0	0	1	0	2	1	3	0	0	0	0	0	0
dre-mir-130c-1-3p	12	2	4	4	0	4	14	21	20	50	25	33	31	29	20	27	166	65	127	73	39	2	4	2	4	3	1	2	5	12	2	12	19	25	37	26	67	246	130	164	211	1	7	19	34	0	24
dre-mir-130c-1-5p	1	0	0	1	1	0	3	16	11	7	2	4	7	5	8	5	1	1	2	1	0	1	2	2	3	0	0	1	3	5	1	5	8	13	16	15	61	24	46	60	32	4	0	0	0	0	0
dre-mir-130b-5p	40	28	41	18	15	14	41	164	61	63	43	215	163	230	367	198	34	22	20	47	65	51	54	15	18	12	6	32	41	25	9	86	86	161	436	196	460	79	270	217	108	6	12	14	13	1	7
dre-mir-130b-3p	3	1	5	7	0	3	9	27	19	29	18	60	82	69	44	94	153	138	142	132	88	2	4	0	0	3	2	4	4	1	4	18	18	29	51	11	76	117	106	120	99	0	5	14	29	0	20
dre-mir-130a-3p	9	4	18	10	6	9	16	40	16	72	38	23	26	21	12	11	110	89	73	47	65	7	8	13	0	4	1	11	6	10	4	9	26	26	23	11	40	97	62	85	88	2	6	5	45	1	13
dre-mir-130a-5p	0	0	0	0	0	0	2	2	0	3	0	9	5	3	3	4	4	1	1	0	3	0	0	0	0	0	0	0	0	0	0	0	3	5	3	4	26	12	13	16	15	0	2	0	1	0	1
dre-mir-1306-5p	3	1	0	2	1	0	1	1	1	0	0	2	0	3	0	0	4	0	0	0	0	1	0	0	0	0	0	1	1	0	0	5	0	1	3	1	0	0	0	0	0	0	0	0	0	0	0
dre-mir-1306-3p	0	0	0	1	0	0	0	0	0	0	0	0	0	0	0	0	0	0	0	0	0	1	0	0	0	0	0	0	1	0	0	0	0	1	1	0	0	0	0	0	0	0	1	0	0	0	0
dre-mir-129-2-3p	0	0	0	0	0	0	0	1	0	2	0	22	4	12	0	1	0	4	2	4	13	0	0	0	0	0	0	0	0	0	0	3	7	6	8	4	4	0	2	1	1	0	1	1	1	0	0
dre-mir-129-2-5p	0	0	0	0	0	0	0	0	0	0	0	0	0	0	0	0	0	0	0	0	0	0	0	0	0	0	0	0	0	0	0	0	0	0	0	0	0	1	1	0	0	0	0	0	0	0	0
dre-mir-129-1-5p	0	0	2	2	0	2	0	8	3	8	3	5	1	3	1	1	0	2	0	0	3	1	2	2	0	3	2	4	0	2	0	0	0	1	0	0	0	0	0	2	3	7	1	4	3	0	0
dre-mir-129-1-3p	0	0	2	0	0	1	1	2	7	3	4	7	10	8	3	7	9	8	5	9	8	0	0	0	0	0	0	0	0	0	0	0	0	0	1	0	1	0	2	0	1	0	3	13	1	0	1
dre-mir-128-2-3p	0	0	0	0	0	0	0	0	0	0	0	1	0	1	0	0	1	0	0	0	0	2	0	0	0	0	0	0	0	0	0	0	0	0	2	0	1	0	0	0	1	0	1	1	0	0	0
dre-mir-128-2-5p	0	0	0	1	0	1	0	1	0	0	0	0	1	0	0	0	0	1	0	1	0	0	0	0	0	0	0	0	0	0	0	1	0	0	0	0	0	0	0	0	0	0	0	0	0	0	0
dre-mir-128-1-3p	46	38	93	45	18	75	97	386	224	262	110	913	529	915	707	440	206	202	230	237	296	79	48	25	20	22	16	97	51	49	23	519	761	1054	1369	868	2564	1241	1828	2391	1601	44	102	79	99	5	45
dre-mir-128-1-5p	2	11	10	7	6	7	1	7	11	7	5	32	9	21	11	11	15	11	1	5	5	13	5	1	1	0	0	2	1	2	1	3	10	11	16	4	7	5	4	3	4	0	0	0	0	0	0
dre-mir-126b-3p	0	1	3	2	2	4	4	16	12	59	7	155	138	146	37	78	1522	707	1100	489	429	0	1	7	2	0	0	2	1	1	1	37	41	38	57	17	368	1209	543	854	1065	0	0	0	2	0	0
dre-mir-126b-5p	0	0	0	0	0	0	0	0	0	1	0	0	0	0	0	1	1	0	0	0	0	0	0	0	0	0	0	0	0	0	0	0	0	0	0	0	1	0	0	1	2	0	0	0	0	0	0
dre-mir-126a-3p	10	6	19	15	9	13	37	169	114	350	151	1539	1010	1414	444	837	7024	2318	6253	1446	1131	14	26	11	17	14	6	20	25	17	12	364	501	782	914	493	6675	21671	12116	17155	18734	0	0	1	8	0	1
dre-mir-126a-5p	7	6	10	27	5	3	6	89	55	184	102	297	258	351	62	168	890	333	1239	112	130	40	30	24	26	30	7	15	6	14	6	66	102	147	138	58	781	3618	1954	2869	3028	0	0	3	3	0	0
dre-mir-125c-5p	121	1516	1698	688	1314	786	711	1137	602	903	404	3371	2429	2727	1447	1724	279	237	230	303	361	5332	5552	1314	1645	665	1596	5237	2851	2486	1544	1978	2832	6983	4284	1581	2990	1236	2295	2055	1386	14	18	21	8	12	12
dre-mir-125c-3p	6	4	12	4	2	0	2	17	2	14	1	12	7	13	12	6	7	0	1	3	4	6	13	8	4	3	4	3	4	1	4	1	6	8	9	2	1	0	1	0	1	0	0	0	1	0	0
dre-mir-125b-3-3p	0	1	1	1	1	0	0	2	3	10	5	12	9	7	4	4	3	2	7	19	4	6	4	2	0	0	0	1	0	0	0	5	9	9	13	2	32	57	34	65	62	0	0	0	0	0	0
dre-mir-125b-3-5p	0	2	3	2	2	5	4	7	4	5	6	10	7	6	3	21	6	10	11	22	5	4	3	5	4	3	3	10	2	8	3	2	3	4	10	5	10	12	7	7	8	0	0	2	1	0	0
dre-mir-125b-2-3p	6	6	10	4	1	2	0	46	21	21	7	15	6	8	8	4	4	2	0	3	5	25	12	13	17	8	5	6	5	0	0	7	6	12	3	0	3	6	5	3	2	2	0	0	0	1	0
dre-mir-125b-2-5p	0	0	0	0	0	1	1	0	1	0	0	0	0	0	0	0	1	0	2	0	0	0	0	0	0	0	0	1	0	1	0	0	0	0	1	0	0	1	0	2	0	2	0	0	0	0	0
dre-mir-125b-1-5p	89	143	334	386	308	350	380	690	533	1117	1015	2122	1945	2060	1784	2248	1111	808	870	1232	1329	605	401	513	593	286	200	1351	1017	974	405	1312	1850	3637	4260	2719	7936	5468	7227	5777	5366	13	80	85	57	6	49
dre-mir-125b-1-3p	28	40	78	29	33	29	23	95	43	70	32	58	9	18	31	4	5	0	0	3	9	395	196	263	194	229	10	31	17	97	17	24	46	50	60	35	48	19	42	49	22	3	0	0	0	2	0
dre-mir-125a-2-5p	1	2	8	4	8	3	5	3	2	7	1	17	7	9	11	13	0	0	0	1	3	16	9	3	5	2	0	6	3	8	3	11	10	20	26	19	13	8	12	12	9	0	0	0	0	0	0
dre-mir-125a-2-3p	0	0	4	1	0	1	1	0	1	1	2	2	1	3	1	2	3	5	1	2	2	3	5	0	1	0	1	1	2	1	0	2	1	5	3	1	2	2	2	7	4	0	0	0	1	0	0
dre-mir-125a-1-5p	386	1050	2086	1434	1400	1367	1598	3064	1959	3862	2839	7637	4153	5410	4149	4343	201	249	349	428	729	4864	3433	1288	1493	1030	942	4643	2344	4019	1244	6064	6309	11206	15454	8933	9994	4934	10434	6550	6134	8	30	55	25	16	36
dre-mir-125a-1-3p	0	1	0	0	0	0	1	5	3	2	0	5	2	5	6	5	7	5	0	8	1	7	0	0	2	0	0	1	3	1	0	1	2	3	3	1	5	5	4	3	8	0	0	0	0	0	0
dre-mir-124-6-5p	0	0	0	0	0	0	0	0	0	0	0	0	0	0	0	0	0	0	0	0	0	0	0	0	0	0	0	0	0	0	0	0	1	0	0	1	0	0	0	0	0	3	0	0	0	0	0
dre-mir-124-4-5p	0	0	0	0	0	0	0	0	0	0	0	0	0	0	0	0	0	0	0	0	0	0	0	0	0	0	0	0	0	0	0	0	0	0	0	1	0	0	0	0	0	4	0	0	0	0	0
dre-mir-124-3-5p	0	0	0	0	0	0	0	0	0	0	0	0	0	0	0	0	0	0	0	0	0	0	0	0	0	0	0	0	0	0	1	0	0	0	0	0	0	0	0	0	0	4	0	0	0	0	0
dre-mir-124-2-5p	0	0	0	0	0	0	0	0	0	0	0	0	0	0	0	0	0	0	1	0	0	0	0	0	0	0	0	0	0	0	0	0	0	0	0	0	0	0	0	0	0	0	0	0	0	0	0
dre-mir-124-1-3p	0	0	0	0	0	0	0	0	0	0	1	1	1	2	0	3	6	5	2	4	1	0	1	0	0	0	0	0	0	0	0	1	1	1	4	2	4	15	7	8	7	0	0	0	0	0	0
dre-mir-124-1-5p	0	0	0	0	0	0	0	0	0	0	0	1	0	0	0	0	0	0	0	0	0	0	0	0	0	0	0	0	0	0	0	0	0	0	0	0	0	0	0	0	0	0	0	0	0	0	0
dre-mir-122-5p	1	1	9	3	12	5	3	21	25	5	12	12	1	2	9	9	15	56	28	1362	131	6	1	5	1	7	1	17	3	4	5	2	3	1	12	15	416	98	86	58	1272	1	0	2	5	0	0
dre-mir-122-3p	0	0	0	0	0	0	0	0	0	0	0	1	0	0	0	2	1	9	14	67	1	0	0	0	0	0	0	0	0	0	0	0	0	0	0	0	5	9	3	6	86	0	0	0	0	0	0
dre-mir-10d-5p	4	2	9	10	2	3	9	19	2	20	12	21	22	30	27	26	50	169	45	238	154	9	2	7	4	6	3	8	3	12	3	13	29	32	55	64	191	255	168	211	233	5	14	24	18	2	3
dre-mir-10d-3p	0	0	0	0	0	0	0	0	0	0	0	0	0	0	1	1	0	0	0	0	0	0	0	0	0	0	0	0	0	0	0	0	1	0	0	1	0	0	0	0	0	0	0	0	0	0	0
dre-mir-10c-5p	140	395	630	582	394	302	329	4189	1272	3306	1379	1990	2608	3436	837	1961	10343	11349	6655	7800	9563	1020	1101	666	555	364	116	780	526	358	257	546	653	1355	1282	537	3084	6853	5297	6503	5245	16	9	46	128	51	12
dre-mir-10c-3p	0	0	1	1	0	0	1	7	1	2	1	0	1	5	1	1	4	1	3	3	0	0	1	2	0	1	0	0	1	0	0	0	0	1	1	0	3	6	5	1	2	0	0	0	0	0	0
dre-mir-10b-2-5p	0	1	0	0	0	0	0	2	0	0	0	2	2	0	1	0	10	16	2	27	30	0	0	0	0	1	0	0	0	0	0	0	0	3	0	0	2	2	5	3	7	1	0	0	0	0	0
dre-mir-10b-2-3p	0	0	1	0	0	0	0	1	0	0	0	1	0	0	0	1	1	0	0	0	0	0	0	0	0	0	0	0	0	0	0	0	0	0	1	1	2	7	4	2	4	0	0	0	0	0	0
dre-mir-10b-1-5p	307	318	1011	1052	470	338	348	5296	1970	3446	3156	3426	4088	4771	4811	2441	81070	193067	42518	214728	273008	779	1267	1157	832	662	94	416	503	616	235	1951	2095	5423	6953	2700	19197	36174	25645	31921	27022	40	579	804	1019	40	210
dre-mir-10b-1-3p	0	0	1	0	0	0	0	1	1	1	0	1	0	0	2	0	2	0	1	0	0	0	0	0	0	0	0	0	0	0	0	0	0	0	0	0	2	1	0	2	2	0	0	0	0	0	0
dre-mir-10a-5p	75	56	163	83	93	46	37	239	195	188	411	194	172	293	466	411	734	8096	1433	15863	24129	179	205	267	164	161	20	126	71	130	50	262	520	519	974	682	2959	5385	3975	3490	3144	105	61	227	189	0	43
dre-mir-10a-3p	0	0	1	0	0	0	0	0	0	2	0	0	0	2	2	2	0	0	0	1	1	1	0	0	3	2	0	1	0	1	1	1	6	5	8	7	22	17	20	14	11	0	0	0	0	0	1
dre-mir-107b-3p	0	1	2	0	0	1	1	0	1	0	0	2	2	3	3	1	2	1	3	12	3	2	1	0	0	0	1	1	0	0	0	1	0	1	2	0	5	10	9	13	42	0	0	1	0	1	0
dre-mir-107b-5p	0	0	0	0	0	0	0	0	0	0	0	0	0	0	0	0	0	0	0	1	0	0	0	0	0	0	0	0	0	0	0	0	0	0	0	1	0	0	0	0	0	0	0	0	0	0	0
dre-mir-107a-3p	3	7	10	9	2	9	22	47	27	57	19	87	97	112	46	53	172	95	108	205	213	11	14	6	5	10	5	19	9	11	5	10	17	36	31	19	75	77	59	94	97	1	6	2	19	1	1
dre-mir-107a-5p	0	1	0	0	0	0	0	1	0	0	0	3	4	3	2	1	6	0	2	1	3	5	0	3	1	4	3	3	0	0	0	4	0	1	6	4	13	11	10	14	10	1	0	0	0	0	0
dre-mir-103-3p	4	10	16	10	11	22	37	56	23	71	21	137	115	153	83	62	219	162	96	269	351	55	26	13	15	15	15	41	25	12	16	47	72	90	102	26	208	290	202	258	278	8	7	9	27	0	10
dre-mir-103-5p	0	1	0	0	1	0	0	0	1	3	0	1	0	1	0	0	10	5	5	3	12	0	1	0	0	0	1	0	0	0	1	0	0	0	2	0	0	1	1	0	1	0	1	0	1	0	0
dre-mir-101b-5p	0	1	0	5	0	1	1	12	11	12	3	120	98	69	52	43	38	43	61	65	97	1	0	2	2	0	0	4	4	2	1	33	52	94	40	20	64	71	71	78	118	0	0	0	3	0	0
dre-mir-101b-3p	0	0	0	1	0	0	0	4	0	1	3	29	45	76	14	14	158	57	193	40	42	1	0	0	0	0	0	0	0	1	0	16	29	15	19	15	15	174	103	130	211	0	0	0	1	0	0
dre-mir-101a-3p	1	0	0	5	1	1	1	18	15	24	13	176	246	294	128	176	3774	3491	2760	2282	2589	10	6	7	12	7	5	18	4	3	2	233	212	371	299	162	573	5587	4014	4850	3886	0	1	0	30	0	5
dre-mir-101a-5p	0	0	0	0	0	0	0	1	0	3	1	0	2	3	0	0	4	0	4	3	1	0	0	0	0	0	0	0	0	1	0	0	0	1	0	0	8	25	13	18	19	0	0	0	2	0	0
dre-mir-100-2-3p	6	2	1	9	0	2	10	60	15	48	10	11	19	17	17	10	70	42	29	33	38	2	1	7	2	3	5	1	1	5	0	9	13	46	58	12	64	36	69	76	59	0	2	6	2	0	2
dre-mir-100-2-5p	0	0	0	0	0	0	0	0	0	0	0	0	0	0	0	0	0	0	0	0	0	0	0	0	0	0	0	0	0	0	0	0	0	0	0	0	0	0	0	0	1	0	0	0	0	0	0
dre-mir-100-1-5p	30	181	395	603	209	547	272	968	524	1863	1816	2688	2753	2690	1450	3763	9123	9260	4733	11362	11722	418	294	111	122	82	28	163	139	375	114	1085	1763	2954	4613	2880	12219	13950	12785	12229	13129	11	79	195	180	14	83
dre-mir-100-1-3p	0	1	0	1	0	0	0	2	1	4	4	0	0	1	0	2	0	0	2	0	2	0	0	1	2	2	0	0	0	0	0	1	2	0	3	0	1	7	5	6	5	0	0	0	0	0	0
dre-mir-1-2-3p	0	0	0	0	0	0	0	0	0	0	0	1	0	0	4	0	1	0	4	0	1	0	0	0	0	0	0	0	0	0	0	0	0	1	0	2	2	2	2	1	3	0	0	0	0	0	0
dre-mir-1-2-5p	0	0	0	0	0	0	0	0	0	0	0	0	0	0	0	0	1	0	1	0	0	0	0	0	0	0	0	0	0	0	0	0	0	0	0	0	0	0	0	0	0	0	0	0	0	0	0
dre-mir-1-1-3p	0	0	2	0	0	0	0	0	1	1	0	32	21	24	169	11	29	34	50	28	41	0	0	0	0	0	0	0	0	0	0	11	14	36	62	18	37	94	164	126	93	0	0	0	0	0	0
dre-mir-1-1-5p	0	0	2	0	0	0	0	1	0	0	0	0	0	0	0	0	0	0	0	0	0	0	0	0	0	0	0	0	0	0	0	0	0	0	0	0	0	0	0	0	1	0	0	0	0	0	0
dre-let-7j-5p	5	6	12	14	8	14	10	43	30	55	28	22	15	22	12	10	57	34	49	32	32	166	102	461	212	419	21	24	11	48	18	20	21	29	22	8	71	101	120	160	142	37	1	1	38	1	1
dre-let-7j-3p	3	1	2	2	1	1	2	114	39	108	31	55	34	39	13	6	23	0	26	8	4	11	11	0	2	3	2	9	4	10	2	6	28	14	43	19	40	40	31	47	53	6	7	2	16	4	0
dre-let-7i-5p	16	15	16	28	12	22	76	449	114	468	125	56	59	63	18	12	215	81	122	111	116	123	94	212	220	118	15	54	296	42	12	11	7	7	14	13	20	24	20	23	37	34	6	1	181	11	3
dre-let-7i-3p	1	0	0	0	0	0	1	1	1	5	0	0	0	0	0	0	2	0	1	0	0	0	0	0	0	0	0	0	0	0	0	0	0	0	0	0	0	1	0	0	1	0	0	0	0	0	0
dre-let-7h-5p	4	14	19	36	28	37	16	74	41	55	24	19	12	15	10	10	82	53	36	67	72	260	140	1384	1348	1031	15	27	25	80	9	12	4	15	11	7	52	39	30	63	53	46	9	3	49	2	2
dre-let-7h-3p	0	0	2	0	0	0	2	18	5	23	3	8	9	4	0	1	3	0	2	0	0	0	2	0	0	0	3	1	0	2	6	1	4	5	7	2	2	4	3	4	7	2	1	1	6	1	0
dre-let-7g-2-5p	0	0	0	1	0	0	0	0	0	0	0	0	0	0	0	0	0	0	0	0	1	0	0	9	0	0	0	0	0	0	0	0	0	1	0	0	0	0	0	0	1	0	0	0	0	0	0
dre-let-7g-2-3p	0	0	0	0	0	0	0	1	0	0	0	0	0	0	0	0	0	0	2	0	0	0	0	0	0	0	3	0	0	0	0	0	0	0	0	0	0	0	0	0	0	0	0	0	0	0	0
dre-let-7g-1-5p	13	10	36	37	28	41	32	162	56	180	75	52	46	61	98	17	135	59	106	150	89	286	158	1153	792	930	19	64	76	93	31	55	84	152	220	135	208	118	134	166	119	20	4	5	48	1	1
dre-let-7g-1-3p	0	0	0	0	0	0	0	0	0	0	0	0	0	1	0	0	0	1	0	0	0	0	0	0	2	0	0	0	0	0	0	0	0	0	0	0	0	0	0	0	2	0	0	0	0	0	0
dre-let-7f-5p	11	12	18	29	19	28	40	163	99	143	49	101	68	113	102	26	241	118	157	180	184	253	109	1476	615	1079	51	78	57	74	27	58	88	100	154	62	198	125	170	255	162	20	4	1	88	2	3
dre-let-7f-3p	0	0	0	0	0	0	0	0	0	0	0	0	0	0	0	0	0	0	1	0	0	0	0	0	0	0	0	1	1	0	0	0	0	0	0	0	0	0	0	0	1	0	0	0	0	0	0
dre-let-7e-5p	39	26	18	36	10	22	84	312	102	219	91	166	124	196	181	31	754	895	492	913	1164	245	112	2104	773	1390	64	107	122	89	49	122	136	189	301	105	451	453	536	890	622	5	20	8	438	4	8
dre-let-7e-3p	0	0	0	0	0	0	0	0	0	0	0	0	0	0	0	0	0	0	0	0	0	0	0	0	0	0	0	0	0	0	0	0	0	0	0	0	0	1	0	0	2	0	0	0	0	0	0
dre-let-7d-2-5p	0	0	0	0	0	0	0	1	1	0	1	2	0	0	0	0	0	0	0	2	0	1	1	1	2	2	0	0	0	0	0	0	0	1	0	0	0	0	2	2	0	0	0	0	0	0	0
dre-let-7d-1-5p	24	176	394	517	208	371	174	532	392	450	275	69	78	110	80	139	125	204	89	287	421	1253	601	6486	6797	5828	78	227	284	619	92	59	44	78	179	55	211	143	267	227	170	105	1	2	5	4	1
dre-let-7c-2-5p	0	0	0	0	0	0	0	1	0	0	0	0	0	1	0	0	0	0	1	0	0	0	0	1	1	1	0	0	0	0	0	0	1	0	0	0	0	0	0	0	0	0	0	0	0	0	0
dre-let-7c-1-5p	27	122	208	325	181	281	147	856	476	660	203	147	111	137	136	116	159	214	134	244	385	1195	690	5171	5697	3850	63	200	249	424	90	63	74	98	211	85	283	131	183	237	151	350	8	5	23	21	4
dre-let-7c-1-3p	0	1	0	0	0	0	0	0	0	1	4	0	1	0	1	0	2	9	0	9	8	1	0	0	0	0	0	0	0	0	0	2	1	0	0	1	8	3	12	8	4	0	0	0	0	0	1
dre-let-7b-5p	7	131	350	337	224	337	250	1146	549	1124	242	388	296	269	180	180	195	218	110	267	425	1222	568	603	879	366	89	371	465	757	130	97	134	146	309	118	222	88	144	158	102	150	6	1	18	21	1
dre-let-7b-3p	9	10	50	10	16	11	41	206	92	207	49	235	111	173	56	42	44	18	36	26	26	59	33	14	29	7	61	210	95	105	49	162	272	231	330	88	123	37	62	51	43	5	0	0	8	2	0
dre-let-7a-6-5p	0	0	0	0	0	0	0	1	0	2	0	0	2	0	0	1	0	0	0	0	0	0	0	2	0	0	0	0	0	1	1	0	1	2	0	0	4	3	5	7	1	0	0	0	0	0	0
dre-let-7a-6-3p	0	0	0	0	0	0	0	0	1	2	1	1	1	0	0	0	4	2	3	1	1	0	0	0	0	0	0	0	0	0	0	0	0	1	0	0	1	1	0	0	1	0	0	0	0	0	0
dre-let-7a-5-3p	0	0	4	5	0	0	6	38	6	40	8	3	10	8	1	5	178	115	78	99	56	1	0	0	0	0	0	1	5	3	4	2	3	1	12	2	11	10	11	18	15	0	0	1	23	3	0
dre-let-7a-5-5p	0	0	0	0	0	0	0	1	0	1	1	0	0	0	0	0	0	0	0	0	3	0	0	3	0	6	0	0	0	1	0	0	0	0	1	0	1	1	0	0	1	0	0	0	0	0	0
dre-let-7a-4-3p	0	1	1	3	2	2	0	3	1	3	0	1	1	0	0	1	8	4	1	0	1	0	1	0	0	0	0	1	1	1	0	1	0	0	0	0	0	0	0	0	0	0	0	0	0	0	0
dre-let-7a-4-5p	0	0	0	0	0	0	0	0	0	0	0	2	0	0	0	0	0	1	0	0	0	0	0	0	0	1	0	0	0	0	0	0	1	0	1	0	0	0	0	0	0	0	0	0	0	0	0
dre-let-7a-3-5p	4	3	5	7	6	7	8	29	12	27	3	11	14	8	18	2	12	12	15	10	17	48	17	362	331	251	2	8	4	15	3	5	15	9	25	5	26	33	10	20	24	28	0	1	5	0	0
dre-let-7a-3-3p	0	0	0	0	0	0	0	1	2	2	2	1	1	0	1	1	18	4	9	1	1	1	0	0	1	0	0	0	0	0	0	4	0	2	3	0	3	23	10	19	4	0	0	1	1	0	0
dre-let-7a-2-5p	1	1	0	2	0	1	1	4	2	3	0	0	1	2	4	0	2	4	1	1	6	2	4	36	19	22	0	1	1	2	2	2	1	3	3	0	6	2	6	7	1	4	0	0	1	0	0
dre-let-7a-2-3p	3	0	1	1	0	0	0	0	2	0	1	2	0	1	0	1	1	0	0	1	1	2	0	0	0	0	0	0	0	2	0	0	1	0	2	1	6	0	0	2	1	0	0	0	0	0	0
dre-let-7a-1-5p	128	370	626	1254	582	1077	759	4187	1768	3970	1000	823	868	910	1104	535	3149	2408	2522	3997	3654	6135	2854	44228	30133	32248	496	1020	1300	2205	512	492	651	911	1640	678	3766	2774	3495	4426	3007	2109	69	31	760	73	20
dre-let-7a-1-3p	0	0	0	0	0	0	0	2	0	3	1	0	0	2	0	1	14	1	6	1	4	0	0	0	1	0	0	1	0	0	0	1	1	1	1	0	4	5	2	5	7	0	1	1	0	0	0
dre-mir-3906-5p	0	0	0	0	0	0	0	0	0	0	0	0	0	0	0	0	0	0	0	0	0	0	0	0	0	0	0	0	0	0	0	0	0	0	0	0	0	0	0	0	0	1	0	0	0	0	0
dre-mir-2192-5p	0	0	0	0	0	0	0	0	0	0	0	0	0	0	0	0	0	0	0	0	0	0	0	0	0	0	0	0	0	0	0	0	0	0	0	0	0	0	0	0	0	2	0	0	0	0	0
dre-mir-2198-5p	0	0	0	0	0	0	0	0	0	0	0	0	0	0	0	0	0	0	0	0	0	0	0	0	0	0	0	0	0	0	0	0	0	0	0	0	0	0	0	0	0	3	0	0	0	0	0
dre-mir-200c-5p	1	0	0	0	0	0	0	0	0	0	0	0	0	0	0	0	0	0	0	0	0	0	0	0	0	0	0	0	0	0	0	0	0	0	0	0	0	0	0	0	0	0	0	0	0	0	0

## Sheet: DESeq2 normalized reads
DESeq2 normalized number of reads for individual miRNA in each small RNA library
	Undifferentiated gonad									Ovary																		Testis															Gametes
	3 weeks post fertilization	6 weeks post fertilization					9 weeks post fertilization					12 weeks post fertilization					24 weeks post fertilization					6 weeks post fertilization					9 weeks post fertilization					12 weeks post fertilization					24 weeks post fertilization						Unfertilized eggs				Spermatozoa
miRNA	W3_G	W6_F1	W6_F2	W6_F3	W6_F4	W6_F5	W9_F1	W9_F2	W9_F3	W9_F4	W9_F5	W12_F1	W12_F2	W12_F3	W12_F4	W12_F5	W24_F1	W24_F2	W24_F3	W24_F4	W24_F5	W6_M1	W6_M2	W6_M3	W6_M4	W6_M5	W9_M1	W9_M2	W9_M3	W9_M4	W9_M5	W12_M1	W12_M2	W12_M3	W12_M4	W12_M5	W24_M1	W24_M2	W24_M3	W24_M4	W24_M5	Egg1	Egg2	Egg3	Egg4	Egg5	Sperm
dre-mir-99-2-5p	0	2.1615	7.00776	9.86413	21.415	17.0515	11.9452	7.74549	7.71402	7.80426	13.2711	19.4218	18.0398	7.3999	8.49115	24.0751	2.80294	12.1106	13.275	14.6755	5.29554	6.90233	4.55638	1.20715	1.66859	1.89111	3.83992	5.44635	4.92553	6.82324	0	11.0134	10.6346	20.4419	10.3273	6.92713	16.1241	24.8055	18.8437	14.9009	15.9356	18.5637	16.165	3.53892	0	7.96849	0
dre-mir-99-2-3p	5.63402	0	0	2.81832	0	0	5.30897	4.5182	3.85701	3.46856	3.12262	1.58545	0.501106	0	0.60651	2.25704	1.75183	3.15928	1.475	2.85357	3.66614	0.862791	1.13909	3.62146	0	5.67333	0	3.26781	9.85106	1.36465	3.06912	6.11856	3.86713	2.4778	1.29092	0.98959	2.82879	4.42077	3.61386	1.86262	2.27652	0	4.04124	5.8982	0	0	6.34651
dre-mir-99-1-5p	39.4382	45.3915	81.29	164.872	76.482	183.777	63.7077	60.673	89.3541	90.1825	219.364	191.84	223.493	154.527	107.352	282.13	176.935	427.555	325.976	429.667	424.458	21.5698	48.981	19.3144	15.0173	17.02	7.67984	21.7854	21.344	45.0334	64.4515	152.964	156.619	203.799	145.443	140.522	238.467	286.122	292.981	194.126	195.325	129.946	72.7423	16.515	0	55.7794	6.34651
dre-mir-99-1-3p	5.63402	0	0	0	0	0	1.32724	0.645458	0.642835	0.578093	0.780654	2.37818	0.501106	1.74115	0.60651	1.50469	5.2555	3.15928	5.40834	3.26123	1.6294	0	0	0	0	0	0	0	0	0	0	1.22371	0.966782	1.85835	0	0	0.848638	2.70158	2.06506	1.4487	1.59356	0	0	0	0	0	6.34651
dre-mir-96-5p	0	0	0	0	0	0	0	0	0	0	0	0	0	0	0	0	0.700734	0	0	0	0	0.862791	0	0	0	0	0	0	0	0	0	0	0.966782	0	0.86061	0	3.39455	4.66637	3.0976	1.65566	2.27652	0	0	0	0	0	0
dre-mir-96-3p	16.9021	0	0	0	0	0	0	0	0	0.289047	0.780654	0.792727	0	0	0	0	0	0	0	0	0.407349	0	0	0	0	0	0	0	1.64184	1.36465	0	0	0	0	0.430305	0	0	0.245599	0	0	0	24.7516	20.2062	4.71856	0	7.96849	0
dre-mir-93-5p	5.63402	38.907	49.0543	149.371	42.8299	157.252	37.1628	8.71368	25.0706	21.1004	19.5164	70.1563	91.7024	78.3519	45.4883	194.105	49.7521	121.632	69.3251	48.1031	52.1407	25.8837	18.2255	9.65722	11.6801	17.02	15.3597	14.1605	8.20922	9.55254	15.3456	41.6062	96.6782	47.6977	29.2607	50.4691	50.9183	71.2236	58.8543	51.5324	56.913	74.2549	125.278	38.9282	0	79.6849	19.0395
dre-mir-93-3p	0	2.1615	1.40155	0	0	0	1.32724	0	1.28567	0	0	0	0	1.74115	0	0	0.700734	0.526546	0.983335	0	0.407349	3.45116	2.27819	0	0	0	0	1.08927	0	0	3.06912	0	0	1.85835	0	1.97918	0	0.982394	0.258133	0.620873	0.910608	0	0	0	0	0	0
dre-mir-92b-3p	12772.3	5325.94	5684.7	2967.69	6718.18	5752.03	3639.3	4487.54	2320.64	1508.82	1685.43	7519.41	3039.21	6677.76	4007.82	6936.63	80.9348	155.858	177	114.551	172.716	18317.1	15568	8598.55	11815.3	11959.4	8574.55	13425.3	6674.09	9680.82	15008	13081.5	18830	11961	9048.88	13703.8	2100.66	899.382	1136.56	816.034	665.655	61.8791	20.2062	14.1557	1137.25	47.8109	60444.2
dre-mir-92b-5p	0	0	0	0	0	0	0	0	0	0	0	0	0	0	0	0	0	0	0	0	0	0	0	0	0	0	0	0	0	0	0	0	0.966782	0	0	0	0	0	0	0	0.227652	0	0	0	0	0	0
dre-mir-92a-2-3p	5.63402	17.292	22.4248	91.5955	6.11856	90.9412	338.447	79.3913	111.211	85.2687	84.3106	21.8	15.5343	36.5642	17.5888	27.8368	1.40147	2.10618	0.983335	0.815307	0.814698	126.83	112.77	70.0149	63.4065	83.2088	191.996	225.479	344.787	192.415	199.493	14.6845	38.6713	19.203	18.0728	16.823	3.96031	1.71919	4.6464	1.24175	3.87009	37.1275	20.2062	2.35928	0	31.874	12.693
dre-mir-92a-2-5p	16.9021	12.969	7.00776	5.63665	3.05928	9.47304	7.96346	7.10003	7.71402	3.7576	5.46458	1.18909	1.50332	0.435288	0.60651	3.76173	0.700734	0	0	0.407653	0.407349	13.8047	12.53	1.20715	0	7.56443	7.67984	5.44635	1.64184	8.18789	9.20735	0	0.966782	1.85835	0.86061	0.98959	0	0.491197	0.258133	0.206958	0.455304	0	0	1.17964	0	0	0
dre-mir-92a-1-3p	24846	18606.2	22841.1	22841.1	17707.1	23553.8	32078.2	8669.79	12727.5	7084.82	7494.28	124207	72807.7	131296	91618.2	106538	4864.14	14111.4	8861.82	9963.46	12716.2	19270.4	16397.3	10509.5	12991.7	15077.8	23619.4	26993.2	29472.7	27841.6	24727.9	87819.7	144134	104526	90025	132092	31227.9	16988.5	21539.1	13967.4	15588.5	17276.6	22841.1	3719.41	7249.98	23706.3	22841.1
dre-mir-92a-1-5p	28.1701	4.323	5.60621	11.2733	9.17784	3.78921	15.9269	6.7773	10.9282	2.31237	4.68392	1.18909	1.00221	1.74115	0.60651	3.00938	0.350367	1.05309	1.475	0.815307	0.814698	8.62791	4.55638	22.9359	16.6859	20.8022	11.5198	0	3.28369	1.36465	9.20735	0	2.90035	0.61945	1.29092	1.97918	0	0.245599	0	0.206958	0.455304	0	0	0	0	0	6.34651
dre-mir-9-7-3p	0	0	0	0	0	0	0	0	0.642835	0.289047	0	0.792727	0	0.435288	0.60651	4.51407	0.700734	0	0.491668	0	0.814698	0	0	0	0	0	0	0	0	0	0	3.67114	0.966782	1.2389	0	1.97918	2.26303	4.17518	2.06506	4.34611	4.78069	6.18791	0	1.17964	0	0	6.34651
dre-mir-9-5-3p	0	0	0	0	0	0	0	0	0	0	0	0	0	0	0	0	0.700734	0	0	0	0	0	0	0	0	0	0	0	0	0	0	0	0	0	0	0	0	0	0	0	0	0	0	0	0	0	0
dre-mir-9-4-3p	5.63402	0	1.40155	0	0	1.89461	2.65449	1.61364	0	1.44523	0.780654	1.58545	6.01327	13.9292	5.45859	3.00938	3.1533	5.26546	9.83335	1.63061	4.07349	2.58837	0	0	1.66859	3.78222	0	1.08927	3.28369	2.7293	3.06912	18.3557	26.1031	8.6723	6.88488	13.8543	22.3475	87.4331	35.3642	45.7376	53.0429	61.8791	12.1237	9.43713	20.3081	39.8424	38.0791
dre-mir-9-3-3p	0	0	0	0	0	0	0	0	0	0	0	0	0.501106	0.435288	0	0.752346	0	0	0	0	0	0	0	0	0	0	0	0	0	0	0	0	0	0	0	0	0	0	0	0	0	0	0	0	0	0	0
dre-mir-9-3-5p	0	0	0	0	0	0	0	0	0	0	0	0	0	0	0	0	0	0	0	0	0	0	0	1.20715	0	0	0	0	0	0	0	0	0	0	0	0	0	0	0	0	0	0	0	0	0	0	0
dre-mir-9-2-5p	5.63402	0	0	0	0	0	0	0	0	0	0	0	0.501106	0	0.60651	1.50469	0	0	0.491668	0	0	0	0	0	0	0	0	0	0	0	0	0	0	0	0	0	0	0	0	0	0	0	0	0	0	0	0
dre-mir-9-1-5p	0	2.1615	12.614	22.5466	3.05928	26.5245	15.9269	8.06822	21.8564	11.5619	25.7616	11.8909	9.52102	26.1173	13.9497	38.3696	21.7227	54.2342	33.4334	25.2745	38.6982	4.31396	1.13909	15.693	5.00577	26.4755	7.67984	7.62489	8.20922	21.8344	9.20735	9.7897	7.73426	14.2474	8.1758	11.8751	29.7023	42.7341	27.3621	29.8019	47.3516	129.946	113.155	62.521	20.3081	127.496	107.891
dre-mir-9-1-3p	0	0	0	0	0	0	0	0	0	0.289047	0.780654	1.18909	3.00664	2.17644	3.03255	5.26642	6.65697	9.47783	6.39168	2.44592	1.6294	0	0	0	0	0	0	0	0	0	0	2.44742	0	0	0	0	0.282879	5.89436	2.3232	4.34611	4.55304	0	0	5.8982	0	0	0
dre-mir-7b-5p	0	0	5.60621	1.40916	0	1.89461	0	0	0.642835	0.289047	0.780654	4.75636	5.01106	4.78817	2.42604	3.76173	13.3139	25.2742	20.65	15.8985	10.5911	1.72558	0	15.693	0	28.3666	0	1.08927	1.64184	0	0	4.89485	11.6014	8.05285	9.03641	7.91672	14.4268	24.3143	11.8741	13.4522	17.7569	0	36.3712	3.53892	0	15.937	19.0395
dre-mir-7b-3p	0	0	0	2.81832	0	3.78921	0	0.645458	0.642835	0.578093	2.34196	0.396363	1.00221	0.435288	0	1.50469	1.0511	2.10618	1.475	2.44592	2.03674	0.862791	1.13909	0	0	0	0	1.08927	0	0	0	0	0	1.2389	1.72122	0.98959	0.848638	0	0.258133	0.413915	0	0	8.08248	0	0	0	0
dre-mir-7a-3-3p	0	0	0	0	0	0	1.32724	0	0.642835	0	0	0.792727	0	0	1.21302	0.752346	0	0.526546	0	0	0	0	0	0	0	0	0	0	0	0	0	1.22371	0.966782	0	0.430305	0.98959	0.282879	0	0.516266	0.206958	0	0	0	0	0	0	0
dre-mir-7a-3-5p	0	0	0	0	0	0	0	0	0	0	0.780654	0	0	0	0.60651	1.50469	0	0	0	0	0	0.862791	0	1.20715	0	3.78222	0	0	0	0	0	0	0	0	0	0	0	0.245599	0	0.206958	0	0	0	0	0	0	0
dre-mir-7a-2-3p	0	0	0	0	0	0	0	0	0	0	0	0	0	0	0	0	0	0	0	0	0	0	0	0	0	0	0	0	0	0	0	0	0.966782	0	0	1.97918	0	0	0.258133	0.206958	0	0	0	0	0	0	0
dre-mir-7a-2-5p	0	0	0	0	0	0	0	0	0	0	0	0	0	0	0	0	0	0	0	0	0	0	0	0	0	0	0	0	0	0	0	0	0	0	0	0	0	0	0	0.206958	0	0	0	0	0	0	0
dre-mir-7a-1-5p	0	2.1615	0	1.40916	3.05928	1.89461	0	0	0.642835	0	0.780654	4.36	4.50996	6.09404	3.63906	8.2758	12.6132	24.2211	13.7667	17.9367	25.663	1.72558	0	38.6289	20.0231	66.1888	3.83992	0	0	1.36465	0	33.0402	40.6048	33.4503	15.0607	15.8334	22.0646	108.8	57.5637	71.4004	76.0358	0	0	0	0	0	0
dre-mir-7a-1-3p	0	0	0	0	0	0	0	0	0	0	0	0	0	0.435288	0	0	0	0	0	0	0	0	0	0	0	0	0	0	0	0	0	0	0	0	0	0	0	0	0	0	0	0	0	0	0	0	0
dre-mir-740-5p	0	0	0	0	0	0	0	0	0	0	0	0	0	0	0	0	0	0	0	0	0	0	0	0	0	0	0	0	0	0	0	0	0	0	0	0.98959	0	0.245599	0	0.413915	0.227652	0	0	0	0	0	0
dre-mir-738-5p	219.727	6.4845	14.0155	2.81832	0	0	0	2.90456	0	0	0	0.792727	5.01106	2.61173	3.03255	0.752346	165.373	3.68582	5.90001	1.22296	2.03674	54.3558	52.3983	13.2787	285.329	56.7333	199.676	112.195	177.319	177.404	85.9353	18.3557	19.3356	41.5032	20.2243	20.7814	16.6899	16.7007	9.80906	10.1409	23.6758	779.677	278.846	373.946	304.621	693.258	33274.8
dre-mir-738-3p	0	0	0	0	0	0	0	0	0	0	0	0	0	0	1.21302	0.752346	10.1606	0	0	0	0	1.72558	2.27819	0	11.6801	5.67333	3.83992	2.17854	0	4.09394	0	3.67114	0.966782	1.2389	1.72122	0	0.282879	0.245599	0	0.206958	0	198.013	48.4949	54.2635	20.3081	502.015	50.7721
dre-mir-737-5p	0	6.4845	0	1.40916	0	1.89461	1.32724	0.322729	0	0.289047	2.34196	0	0	1.74115	0	0.752346	2.1022	1.57964	8.35835	0.815307	0.407349	0	0	4.82861	0	7.56443	0	1.08927	0	1.36465	3.06912	4.89485	2.90035	3.7167	1.72122	2.96877	0.565758	8.35035	6.19519	6.62264	7.96782	12.3758	4.04124	7.07785	0	0	114.237
dre-mir-737-3p	5.63402	0	0	0	0	0	0	0	0	0	0	0	0	0.435288	0	0.752346	0.700734	0	1.96667	0	0	0	0	0	0	0	0	0	0	0	0	0	0	1.2389	0.430305	0	0.282879	0.982394	0	1.03479	0.910608	0	0	0	0	0	0
dre-mir-735-5p	253.531	28.0995	11.2124	2.81832	12.2371	18.9461	11.9452	25.4956	70.069	27.7485	24.2003	42.0145	51.6139	88.7988	102.5	62.4447	141.899	18.4291	15.2417	30.574	51.326	175.147	211.872	108.644	166.859	200.458	142.077	261.425	96.8688	178.769	147.318	734.227	588.77	835.638	222.037	729.328	368.309	106.59	250.131	187.504	114.281	513.597	113.155	181.665	345.237	318.74	1218.53
dre-mir-735-3p	0	0	0	0	0	0	0	0	0	0	0	1.18909	0	0	0	0.752346	0	0	0	0	0	0	0	0	0	0	0	1.08927	0	0	0	0	1.93356	0	0	2.96877	0.282879	0.245599	0.258133	0.206958	0.227652	0	0	0	0	0	0
dre-mir-734-3p	5.63402	6.4845	1.40155	2.81832	3.05928	0	2.65449	3.87275	1.92851	1.73428	3.12262	8.72	52.115	43.0936	29.1125	7.52346	11.9125	41.5971	35.8917	22.0133	28.1071	0	0	0	0	0	0	1.08927	1.64184	0	0	9.7897	5.80069	4.33615	11.6182	6.92713	8.2035	11.0519	8.00213	8.07135	13.8868	0	0	0	0	0	0
dre-mir-734-5p	0	0	0	0	0	0	0	0.322729	0	0	0.780654	0	0	0	0	0	0	0	0	0	0.407349	0	0	0	0	0	0	0	0	0	0	0	0	0	0.430305	0	0	0	0	0	0	0	0	0	0	0	0
dre-mir-733-5p	0	0	2.8031	0	3.05928	0	3.98173	0.645458	0	1.15619	0	0	0	0.435288	0	0.752346	1.75183	0.526546	0.491668	0.407653	0	4.31396	1.13909	9.65722	11.6801	7.56443	0	1.08927	0	0	0	0	0.966782	1.2389	1.72122	0.98959	1.98015	0.245599	0.258133	0.413915	0.227652	0	0	2.35928	20.3081	0	0
dre-mir-733-3p	0	0	0	0	0	0	0	0.322729	0	0.289047	0	0	0	0	0	0	0	0	0	0	0	0	0	0	1.66859	0	0	1.08927	0	2.7293	3.06912	2.44742	0.966782	0	2.15153	0.98959	2.26303	0.736796	1.80693	1.4487	1.13826	18.5637	8.08248	1.17964	0	0	0
dre-mir-732-3p	0	0	2.8031	0	0	0	0	0.322729	0	0	0.780654	0	0	0	0	0	0	0	0	0	0	0	0	0	0	0	0	0	0	0	0	0	0	0	0	0	0	0.245599	0	0	0	0	0	0	0	0	0
dre-mir-731-5p	636.645	324.225	98.1087	180.373	348.758	231.142	91.5798	116.828	143.352	119.954	109.292	231.08	133.294	121.01	97.6482	115.109	26.2775	32.6459	46.7084	28.9434	21.9968	58.6698	101.379	68.8077	75.0866	66.1888	134.397	152.498	247.918	212.885	193.354	162.754	143.084	126.368	200.092	242.449	220.08	111.502	89.8303	161.427	90.6055	160.886	210.145	66.0599	345.237	119.527	76.1581
dre-mir-731-3p	0	0	0	1.40916	0	1.89461	1.32724	0	1.28567	0.86714	0.780654	2.37818	4.00885	1.30587	0.60651	3.76173	4.90514	9.47783	5.40834	4.89184	1.6294	0	0	0	0	0	0	0	0	1.36465	0	1.22371	0.966782	1.2389	1.29092	0.98959	1.98015	3.43838	0.258133	1.86262	1.13826	0	4.04124	0	0	0	0
dre-mir-730-5p	0	2.1615	0	2.81832	0	0	1.32724	0.645458	0.642835	0.86714	1.56131	0.396363	1.50332	0	0	0	1.40147	0.526546	0.983335	1.63061	0.407349	0.862791	1.13909	0	0	0	3.83992	2.17854	0	1.36465	0	3.67114	0	2.4778	0.430305	0	1.13152	0.736796	1.5488	1.86262	1.13826	0	0	1.17964	0	0	0
dre-mir-730-3p	0	0	0	0	0	0	1.32724	0.322729	1.28567	0.289047	0	1.18909	0	0	0	0	0.350367	0	0	0	0	0	0	0	0	0	0	0	0	1.36465	0	0	0	0.61945	0	1.97918	0	0.245599	0.516266	0.620873	0.455304	0	0	1.17964	0	0	0
dre-mir-729-3p	0	0	0	0	0	0	0	0	0	0	0	0	0.501106	0	0	0	0.350367	0	0	0	0	0	0	0	0	0	0	0	0	0	0	1.22371	1.93356	1.2389	0	0	0.848638	0.982394	0.774399	0.206958	0.682956	0	0	0	0	0	0
dre-mir-729-5p	0	0	0	0	0	0	0	0	0	0	0	0	0	0	0	0	0	0	0	0	0	0	0	0	0	0	0	0	0	0	0	0	0	0	0	0	0	0.245599	0	0	0	0	0	0	0	0	0
dre-mir-728-3p	0	0	0	0	0	0	0	0	0	0	0	0	0	0	0	0	0.350367	0.526546	0	0	0	0	0	0	0	0	0	0	0	0	0	0	0	0	0	0	0	0.245599	0	0	0.227652	0	0	0	0	0	0
dre-mir-727-5p	0	0	4.20466	1.40916	0	15.1569	3.98173	1.29092	6.42835	1.15619	2.34196	1.18909	6.01327	3.9176	4.85208	15.0469	2.45257	3.15928	2.45834	3.26123	4.07349	0.862791	0	0	0	0	0	1.08927	3.28369	0	0	0	4.83391	3.7167	1.29092	1.97918	1.69728	0	1.03253	0.82783	0.455304	0	4.04124	0	0	0	0
dre-mir-727-3p	0	0	1.40155	0	0	1.89461	1.32724	1.29092	3.85701	0.289047	6.24523	2.37818	2.50553	0.435288	0.60651	7.52346	1.40147	0.526546	2.45834	0	1.22205	0.862791	1.13909	0	3.33718	1.89111	0	0	1.64184	4.09394	0	1.22371	2.90035	0.61945	1.72122	0	1.4144	0.736796	0	0.620873	0.910608	6.18791	0	1.17964	0	7.96849	6.34651
dre-mir-726-3p	0	0	0	0	0	0	1.32724	0.322729	0	1.15619	0.780654	0	1.50332	1.74115	0	0	0.350367	5.79201	1.475	0.407653	0.407349	1.72558	0	0	0	0	0	0	0	0	0	0	0	1.85835	0	1.97918	1.69728	1.71919	1.03253	1.65566	2.04887	6.18791	4.04124	3.53892	0	23.9055	0
dre-mir-726-5p	0	0	0	0	0	0	0	0	1.28567	0	0.780654	0	0	0.435288	0	0	0.700734	0.526546	1.475	0	0	0	0	0	0	0	0	0	0	0	0	0	0	0	0	0	0.565758	0.245599	0.258133	0.82783	0.455304	0	0	8.25749	0	7.96849	6.34651
dre-mir-725-1-3p	22.5361	0	2.8031	2.81832	6.11856	3.78921	1.32724	1.29092	12.8567	5.20284	7.02589	0	7.51659	16.9762	40.6362	7.52346	12.9636	13.1637	4.42501	7.33776	1.22205	1.72558	0	4.82861	11.6801	11.3467	3.83992	8.71416	1.64184	15.0111	0	8.56599	6.76747	10.5307	10.3273	19.7918	18.3872	11.2975	8.51839	9.10613	10.9273	55.6912	4.04124	23.5928	0	55.7794	31.7326
dre-mir-725-1-5p	0	0	1.40155	0	0	1.89461	1.32724	0	0	0	0	0	3.00664	3.04702	4.24557	0	0.700734	2.10618	0	1.22296	0.407349	0.862791	0	0	0	0	0	0	0	2.7293	0	0	0	0.61945	0.86061	0.98959	0	0.491197	0.258133	0.206958	0	0	0	0	0	0	0
dre-mir-724-5p	11.268	6.4845	22.4248	23.9557	6.11856	15.1569	30.5266	205.255	66.8549	71.6835	15.6131	148.636	245.041	161.057	122.515	94.0432	46.9492	177.973	66.8668	289.842	213.858	12.0791	23.921	3.62146	3.33718	15.1289	3.83992	3.26781	8.20922	6.82324	3.06912	66.0805	67.6747	52.6533	31.8426	46.5107	100.988	165.779	154.364	34.7689	33.9202	482.657	404.124	112.066	0	247.023	19.0395
dre-mir-724-3p	0	0	0	0	0	0	0	0.322729	0	0	0	0.396363	0.501106	0.870577	0	0	0	0.526546	0.491668	1.22296	0	0	0	0	0	0	0	0	0	0	0	0	0	0	0.430305	0	0	0.736796	0.258133	0	0.455304	0	8.08248	0	0	0	0
dre-mir-723-3p	0	0	0	0	0	0	0	0	0	0	0	0	0	0	0	0	0	0	0	0	0.407349	0	0	0	0	0	0	1.08927	0	0	0	2.44742	1.93356	0.61945	3.87275	3.95836	2.26303	19.6479	7.22773	15.3149	12.7485	0	0	0	0	0	6.34651
dre-mir-723-5p	0	0	0	0	0	0	0	0	0	0	0	0	0	0	0	0	0	0	0	0	0	0	0	0	0	0	0	0	0	0	0	0	0	0	0	0	0	0.245599	0	0.206958	0	0	0	0	0	0	0
dre-mir-722-3p	5.63402	0	0	0	0	0	1.32724	0.322729	0.642835	0.578093	0	0.396363	0.501106	0	1.21302	1.50469	0	0.526546	3.44167	0.815307	0.407349	0	0	0	0	0	0	2.17854	0	0	0	2.44742	0	1.2389	1.72122	2.96877	1.98015	11.2975	4.90453	6.62264	38.4732	0	4.04124	0	0	0	0
dre-mir-722-5p	0	0	0	0	0	0	0	0	0	0	0	0	0	0	0	1.50469	0.350367	0	0.491668	0	0	0	0	0	0	0	0	0	0	0	0	0	0	1.2389	0.86061	0	0.282879	1.71919	1.03253	1.03479	3.87009	0	0	0	0	0	0
dre-mir-7149-3p	0	0	0	0	0	0	0	0	0	0	0	0	0	0	0	0	0	0.526546	0	0	0	0	0	0	0	0	0	0	0	0	0	0	0	0	0	0	0	0	0	0	0	0	0	0	0	0	0
dre-mir-7148-5p	0	2.1615	0	0	0	0	1.32724	0.322729	0	0.86714	0.780654	0.792727	0.501106	0.435288	0	1.50469	0.350367	0.526546	0.983335	0	0	0	0	0	0	0	0	0	0	0	0	0	0	0	0	0.98959	0.282879	0.245599	0.258133	0	0.227652	12.3758	4.04124	2.35928	0	0	0
dre-mir-7147-5p	0	0	0	0	0	0	0	0	0	0.289047	0	0	0	0	0	0	1.0511	0	0	0	0	0	0	0	0	0	0	0	0	0	0	0	0	0	0	0	0.282879	0.736796	0	0	0.227652	0	0	0	0	0	0
dre-mir-7147-3p	0	0	1.40155	0	0	0	0	0	0	0	0	0	0	0	0.60651	0	0	0	0	0	0	0	0	0	0	0	0	1.08927	0	0	0	0	0	0	0	0	0	0.245599	0	0	0	0	0	0	0	7.96849	0
dre-mir-7146-5p	0	2.1615	0	0	0	0	1.32724	0	0	0	0	0	0	0	0	0	0	0	0	0.407653	1.6294	0	0	0	0	1.89111	0	0	1.64184	0	0	0	0	0	0	0	0.282879	0	0.258133	0	0.227652	0	0	0	0	0	12.693
dre-mir-7146-3p	5.63402	0	0	0	0	0	0	0	0	0.289047	0	0	0	0	0	0	0.350367	0	0.491668	0	0	0.862791	0	0	0	0	0	1.08927	0	0	0	0	0	0	0	0	0	0.245599	0.258133	0	0.455304	6.18791	0	5.8982	0	23.9055	0
dre-mir-7145-3p	0	0	0	0	0	3.78921	0	0	0	0	0	0	0.501106	0	0	0	2.1022	0.526546	0	0.407653	0.407349	0	1.13909	0	0	1.89111	0	1.08927	1.64184	0	3.06912	0	0.966782	0	0.430305	0	0	0.982394	0	0	0.227652	6.18791	0	1.17964	20.3081	0	0
dre-mir-7145-5p	0	0	0	0	0	0	0	0	0	0	0	0	0.501106	0	0	0.752346	0	0	0	0	0	0	0	0	0	0	0	0	0	0	0	0	0	0	0	0	0	0	0	0	0	0	0	0	0	0	0
dre-mir-499-5p	0	0	0	0	0	3.78921	0	0.322729	0	0.86714	0	0.396363	3.50774	3.04702	7.88463	0.752346	0.700734	2.63273	2.45834	5.70715	0.407349	0	0	0	1.66859	0	0	0	0	1.36465	0	19.5794	22.236	11.7696	8.6061	12.8647	37.0572	103.643	68.4053	58.776	66.7021	0	0	0	0	0	6.34651
dre-mir-499-3p	0	0	0	0	0	0	0	0	0	0.86714	0.780654	0	0	0	0	0	0	0	0.491668	0	0	0	0	0	0	0	0	1.08927	0	0	0	0	0.966782	0	0	0.98959	0.282879	0.736796	0.774399	0.413915	1.59356	0	0	0	0	0	0
dre-mir-489-3p	56.3402	10.8075	30.8341	8.45497	15.2964	7.57843	27.8721	18.7183	26.3562	12.718	10.1485	2.77454	3.00664	5.22346	10.9172	13.5422	5.2555	15.2698	5.40834	9.78368	20.7748	12.0791	39.8683	13.2787	25.0289	1.89111	34.5593	34.8566	45.9716	42.3041	55.2441	14.6845	11.6014	10.5307	16.3516	7.91672	11.598	4.17518	10.5835	7.45047	5.91895	6.18791	16.165	3.53892	0	7.96849	0
dre-mir-489-5p	0	0	0	0	0	0	0	0	0.642835	0	0	0	0	0	1.21302	0	1.40147	0	1.475	0	0	0	0	0	0	0	0	0	0	0	0	0	0	0	0.430305	0	0.282879	0.982394	1.29067	1.4487	0.227652	0	0	0	0	0	0
dre-mir-462-5p	4208.62	10647.6	2131.76	2684.45	12255.5	3302.3	1591.37	713.553	1017.61	806.44	815.003	2313.18	1270.81	1460.83	1174.2	1317.36	362.279	368.056	598.36	614.741	483.116	6320.81	7253.75	7923.75	12526.1	8865.52	19979.1	23094.7	23146.7	13694.2	14590.6	3508.38	2649.95	2711.33	4161.05	7437.76	1923.3	1129.75	740.068	1172.21	787.449	1200.45	1353.82	621.671	1908.96	868.565	1015.44
dre-mir-462-3p	45.0722	4.323	5.60621	1.40916	6.11856	3.78921	5.30897	7.42276	2.57134	3.17951	2.34196	7.92727	3.00664	7.3999	2.42604	2.25704	0.700734	3.15928	1.96667	1.63061	1.22205	1.72558	2.27819	7.24292	1.66859	5.67333	3.83992	2.17854	4.92553	12.2818	0	1.22371	1.93356	2.4778	0.86061	10.8855	2.82879	0.982394	0.774399	1.4487	0.227652	0	0	0	0	0	6.34651
dre-mir-461-5p	0	0	0	0	3.05928	0	0	0	0	0	0	0	0.501106	0	0	1.50469	0	0.526546	0	0	0	0	1.13909	0	0	0	0	0	0	0	0	0	0	0	0	1.97918	0	0	0.516266	0.206958	0.227652	0	0	0	0	0	0
dre-mir-461-3p	0	0	0	0	0	0	0	0	0	0	0	0	0.501106	0	0	0	0	0	0	0	0	0	0	0	0	0	0	0	0	0	0	0	0	0	0	0	0	0	0	0	0	0	0	0	0	0	0
dre-mir-460-5p	5.63402	0	1.40155	1.40916	0	1.89461	1.32724	0.645458	0	0.86714	3.12262	0	3.50774	1.30587	10.3107	3.00938	1.40147	1.57964	1.96667	0.407653	0.814698	0	4.55638	1.20715	0	0	3.83992	1.08927	0	4.09394	6.13824	9.7897	13.5349	10.5307	12.4788	14.8438	28.2879	16.7007	22.1994	19.0401	15.9356	0	4.04124	0	0	7.96849	6.34651
dre-mir-460-3p	5.63402	0	9.81087	0	3.05928	0	0	0	2.57134	1.44523	0	0	3.00664	0.435288	1.81953	0.752346	2.1022	0.526546	0.491668	0	0	7.76512	13.6691	4.82861	0	3.78222	3.83992	17.4283	8.20922	12.2818	6.13824	2.44742	4.83391	4.33615	3.44244	1.97918	6.7891	22.8407	10.5835	17.3844	15.708	0	0	0	0	0	25.386
dre-mir-459-5p	0	0	0	0	0	0	0	0	0	0.86714	2.34196	0	2.50553	0.435288	0.60651	1.50469	0	0	7.37501	0	0	0	0	0	1.66859	0	0	0	0	0	0	2.44742	1.93356	1.2389	3.87275	8.90631	0.282879	4.42077	9.29279	0.620873	1.36591	0	0	0	0	0	0
dre-mir-459-3p	0	0	1.40155	1.40916	6.11856	0	0	0.645458	0	0.289047	1.56131	0.792727	0	0.435288	0.60651	0	0	0	0	0	0	0	0	0	0	0	0	0	0	0	24.5529	0	0.966782	0	0.430305	0.98959	0	0.245599	0.774399	0	0.682956	0	0	0	0	0	0
dre-mir-458-3p	11.268	6.4845	7.00776	8.45497	12.2371	5.68382	7.96346	20.6546	7.07119	7.22616	14.8324	15.4582	21.5476	18.2821	7.27812	14.2946	107.913	94.2517	69.8168	56.2562	38.6982	10.3535	12.53	9.65722	8.34296	15.1289	15.3597	4.35708	8.20922	9.55254	3.06912	13.4608	25.1363	20.4419	11.1879	9.8959	13.8611	84.9771	29.6853	48.635	27.7736	6.18791	0	7.07785	0	0	57.1186
dre-mir-458-5p	0	0	0	0	0	0	0	0	0	0.289047	0	0	0	0	0	0	0	0	0.491668	0	0.407349	0	0	0	0	0	0	0	0	0	0	0	0	0	0	0.98959	0	0.245599	0	0	0	0	0	0	0	0	0
dre-mir-457b-5p	0	6.4845	1.40155	0	6.11856	3.78921	1.32724	0.968186	0.642835	1.44523	0.780654	5.94545	6.01327	8.27048	4.24557	7.52346	20.6716	25.8008	20.1584	6.93011	9.36903	1.72558	0	0	0	0	0	0	1.64184	0	0	6.11856	6.76747	5.57505	4.30305	0.98959	6.22334	9.82394	9.03466	10.1409	5.46365	0	0	2.35928	0	0	0
dre-mir-457b-3p	0	0	0	1.40916	0	3.78921	3.98173	1.61364	0.642835	2.02333	0	1.98182	3.50774	1.74115	2.42604	3.00938	1.75183	1.05309	1.475	1.63061	2.44409	2.58837	3.41728	0	0	0	0	4.35708	3.28369	1.36465	0	2.44742	2.90035	2.4778	0.86061	0.98959	1.4144	1.22799	0.516266	1.03479	1.59356	6.18791	0	1.17964	0	7.96849	0
dre-mir-457a-5p	0	6.4845	33.6373	36.6382	12.2371	22.7353	15.9269	7.10003	12.8567	13.0071	20.297	32.1054	41.5918	55.7169	10.3107	103.071	187.797	312.768	282.709	137.787	146.646	4.31396	12.53	1.20715	0	0	7.67984	4.35708	1.64184	1.36465	3.06912	13.4608	37.7045	19.8224	12.0485	14.8438	13.8611	75.1532	28.1365	31.6645	37.7902	30.9396	24.2474	33.0299	0	47.8109	0
dre-mir-457a-3p	0	2.1615	0	1.40916	3.05928	0	0	0.645458	1.28567	0	0	1.58545	0.501106	1.74115	0	2.25704	0.350367	1.05309	0	0	0	0	0	0	0	0	0	2.17854	1.64184	1.36465	3.06912	1.22371	0	0	0.86061	0	1.13152	2.45599	0.516266	1.03479	1.36591	0	0	2.35928	0	0	0
dre-mir-456-3p	45.0722	36.7455	65.873	46.5023	48.9485	123.149	119.452	44.2138	50.784	41.9117	36.6907	27.7454	25.5564	41.3524	60.651	25.5798	17.5183	22.1149	19.6667	38.3194	24.8483	53.493	44.4247	114.68	83.4296	175.873	69.1186	43.5708	68.9574	34.1162	39.8985	15.9083	22.236	17.9641	17.2122	15.8334	13.8611	4.91197	7.48586	4.76003	8.19548	123.758	129.32	36.5689	101.54	151.401	88.8512
dre-mir-456-5p	0	0	0	0	0	0	0	0	0.642835	0	0	0	0	0	0	0	0.350367	0	0.491668	0.407653	0	0	0	0	0	0	0	0	0	1.36465	0	0	0	0.61945	0	0	0	0	0	0	0	0	0	0	0	0	0
dre-mir-455-2-5p	11.268	8.64601	21.0233	9.86413	3.05928	5.68382	6.63622	6.7773	9.64253	9.82758	4.68392	128.025	198.438	109.257	336.007	257.302	113.869	111.628	145.534	102.729	104.689	2.58837	4.55638	0	0	0	7.67984	8.71416	3.28369	4.09394	0	46.5011	44.472	47.6977	33.9941	70.2609	27.4393	35.8574	32.5248	24.0071	25.7247	18.5637	44.4537	4.71856	0	31.874	12.693
dre-mir-455-1-5p	84.5104	67.0065	74.2823	114.142	42.8299	79.5735	145.997	121.991	194.779	147.703	145.202	1126.46	871.424	799.625	667.161	1307.58	316.732	520.228	620.485	434.966	326.694	39.6884	42.1465	7.24292	18.3545	17.02	23.0395	25.0532	41.0461	28.6576	30.6912	119.924	132.449	188.313	135.976	157.345	141.44	138.518	156.171	109.274	126.347	80.4428	44.4537	9.43713	40.6162	55.7794	6.34651
dre-mir-455-1-3p	33.8041	25.938	29.4326	26.7741	9.17784	22.7353	14.5997	11.2955	17.9994	18.2099	11.7098	49.9418	26.0575	33.5172	22.4409	48.1501	48.0003	61.6059	58.5085	46.8801	38.2908	8.62791	10.2518	3.62146	3.33718	1.89111	7.67984	11.982	34.4787	5.45859	6.13824	33.0402	31.9038	72.4757	16.7819	20.7814	7.92062	9.08715	6.19519	2.27653	4.55304	0	0	2.35928	20.3081	0	0
dre-mir-454b-3p	5.63402	10.8075	9.81087	7.04581	18.3557	7.57843	11.9452	13.2319	17.3566	16.4757	36.6907	11.8909	11.5254	14.7998	3.63906	19.561	57.4602	39.491	54.5751	15.8985	17.1087	6.03954	15.9473	21.7287	5.00577	34.04	3.83992	4.35708	3.28369	1.36465	0	0	2.90035	3.7167	1.72122	0	1.98015	11.5431	8.51839	7.86439	6.82956	12.3758	52.5361	23.5928	0	71.7164	0
dre-mir-454b-5p	0	0	0	1.40916	3.05928	0	0	0.322729	0	0.289047	0	0	0	0	0	0.752346	0	0	0	0	0	0	0	0	0	0	0	0	0	0	0	0	0	0	0	0	0	0	0	0	0	0	0	0	0	0	0
dre-mir-454a-3p	0	2.1615	1.40155	2.81832	0	0	0	0.968186	0.642835	3.17951	2.34196	3.56727	3.00664	3.48231	0	3.76173	21.022	3.68582	12.2917	1.22296	0.407349	0.862791	1.13909	2.41431	0	1.89111	3.83992	0	1.64184	0	3.06912	1.22371	4.83391	1.2389	1.72122	0.98959	1.69728	8.84155	2.58133	4.55307	4.32539	55.6912	40.4124	35.3892	0	95.6219	0
dre-mir-454a-5p	5.63402	0	0	0	0	0	0	0.322729	0	0	2.34196	0.396363	0	0	0	0.752346	0	0	0.983335	0	0.407349	0	0	0	0	0	0	0	0	0	0	1.22371	0.966782	0	0.430305	0	0.282879	0	0.258133	0.620873	0	6.18791	8.08248	0	0	15.937	0
dre-mir-451-5p	5.63402	10.8075	7.00776	9.86413	6.11856	28.4191	15.9269	26.141	34.0703	27.7485	20.297	38.8436	61.135	67.905	44.8818	27.8368	216.176	194.295	183.884	89.2761	118.539	2.58837	3.41728	1.20715	21.6917	7.56443	3.83992	4.35708	4.92553	9.55254	3.06912	73.4227	43.5052	24.778	65.4064	27.7085	95.6132	154.727	97.058	226.205	360.601	18.5637	32.3299	11.7964	0	31.874	0
dre-mir-451-3p	0	0	0	0	0	0	1.32724	0	0	0.289047	0	0	0	0.435288	0.60651	0	2.1022	2.10618	0.983335	0.407653	4.88819	0	0	0	0	0	0	0	0	0	0	0	0.966782	0	0	0	0.282879	1.47359	0	0.206958	0.910608	0	0	0	0	0	0
dre-mir-430c-10-3p	0	15.1305	18.2202	31.0015	9.17784	62.522	13.2724	2.90456	11.571	7.80426	10.1485	2.77454	1.50332	2.61173	0	15.0469	5.95624	6.31855	8.85002	2.44592	3.25879	0	1.13909	0	0	1.89111	0	1.08927	0	1.36465	0	0	0	0	0	0	0	0	0	0	0	68.067	121.237	28.3114	20.3081	55.7794	0
dre-mir-430c-10-5p	0	0	0	1.40916	3.05928	0	0	0	0	0	0	0.396363	0	0	0	0	0	0.526546	0.491668	0	0	0	0	0	5.00577	5.67333	0	0	3.28369	1.36465	0	0	0	0	0	0	0	0.245599	0	0	0	0	0	3.53892	0	7.96849	0
dre-mir-430b-6-5p	0	0	0	0	0	0	0	0	0	0	0	0	0	0	0	0	0	0	0	0	0	0	0	1.20715	0	0	0	1.08927	0	0	0	0	0	0	0	0	0	0	0	0	0	0	0	0	0	0	0
dre-mir-430b-6-3p	0	0	1.40155	1.40916	0	0	0	0	0	0	0	0	0	0	0	0	0	0	0	0	0	0	0	0	0	0	0	0	0	0	0	0	0	0	0	0	0	0	0	0	0	0	0	0	0	0	0
dre-mir-430b-4-5p	0	0	0	0	0	0	0	0	0	0	0	0	0	0	0	0	0	0	0	0	0	0.862791	0	0	0	0	0	0	0	0	0	0	0	0	0	0	0	0	0	0	0	0	0	0	0	0	0
dre-mir-430b-20-5p	0	0	0	0	0	0	0	0	0	0	0	0	0	0	0	0	0	0	0	0	0	0	0	0	0	0	0	0	0	0	0	0	0	0	0.430305	0	0	0	0	0	0	0	0	0	0	0	0
dre-mir-430b-18-5p	0	0	0	0	0	0	0	0	0	0	0	0	0	0	0	0	0	0	0.491668	0	0	0	0	0	0	0	0	0	0	0	0	0	0	0	0	0	0	0	0	0	0	0	0	0	0	0	0
dre-mir-430b-10-3p	197.191	810.563	741.421	948.366	1333.85	1862.4	2466.02	1323.83	2353.42	1159.94	1644.06	619.912	508.623	514.076	337.22	774.916	60.6135	109.522	68.3418	92.5373	59.0656	48.3163	18.2255	35.0074	11.6801	30.2577	92.1581	32.6781	22.9858	12.2818	21.4838	8.56599	8.70104	8.6723	6.45458	4.94795	2.26303	3.68398	2.3232	3.10436	2.95948	2815.5	3491.63	471.856	345.237	2860.69	12.693
dre-mir-430b-10-5p	0	0	0	0	0	1.89461	1.32724	0	0	0.578093	1.56131	0.396363	0.501106	2.17644	1.21302	5.26642	2.1022	10.0044	4.91668	2.03827	0.814698	0	0	1.20715	0	0	0	0	0	1.36465	0	0	0	0	0	0	0.282879	0	0.258133	0.206958	0.227652	0	12.1237	8.25749	0	7.96849	6.34651
dre-mir-430a-18-5p	0	0	0	0	0	0	0	0	0	0	0	0	0	0	0	0	0	0	0	0	0	0	0	0	0	0	0	0	0	0	0	2.44742	0	0	0	0	0.282879	0	0	0	0	0	0	0	0	0	6.34651
dre-mir-430a-16-3p	0	0	0	0	0	1.89461	0	0	0	0	0	0	0	0	0	0	0	0	0	0	0	0	0	0	0	0	0	0	0	0	0	0	0	0	0	0	0	0	0	0	0	0	0	0	0	0	0
dre-mir-430a-12-3p	0	2.1615	1.40155	0	0	0	0	0.322729	0.642835	0.289047	0	0	0	0	0	0	0	0	0	0	0	1.72558	0	0	1.66859	0	0	0	0	1.36465	0	0	0	0	0	0	0	0	0	0	0	0	0	0	0	0	0
dre-mir-430a-12-5p	0	0	0	0	0	1.89461	0	0	0.642835	0	0.780654	0	0	0.435288	0	0	0	0	0.983335	0.407653	0	1.72558	0	0	0	3.78222	3.83992	0	0	0	0	0	0	0	0	0	0	0	0	0	0	6.18791	12.1237	2.35928	0	0	0
dre-mir-430a-11-5p	0	2.1615	11.2124	1.40916	18.3557	1.89461	1.32724	2.90456	5.14268	2.89047	2.34196	4.36	3.50774	3.48231	3.03255	3.76173	0.350367	2.63273	2.45834	2.03827	2.03674	1.72558	0	2.41431	5.00577	0	3.83992	5.44635	0	2.7293	3.06912	0	5.80069	1.2389	2.15153	1.97918	0.565758	0	0.774399	0.206958	0.227652	30.9396	32.3299	1.17964	0	55.7794	0
dre-mir-430a-10-3p	39.4382	142.659	185.005	205.738	171.32	473.652	212.359	103.919	189.636	73.9959	135.053	34.0873	30.0664	18.2821	21.8344	59.4353	24.5257	54.2342	18.6834	27.7204	30.1438	12.0791	2.27819	8.45007	5.00577	15.1289	3.83992	6.53562	4.92553	1.36465	3.06912	0	0.966782	0	0	0	0.282879	0	0	0	0	495.033	472.825	87.2934	121.848	430.298	12.693
dre-mir-430a-10-5p	0	4.323	1.40155	4.22748	0	1.89461	5.30897	0.968186	4.49985	0.86714	3.12262	3.17091	1.50332	4.78817	1.21302	6.01877	1.0511	4.73891	1.96667	0	2.03674	5.17675	2.27819	2.41431	6.67436	15.1289	7.67984	6.53562	3.28369	1.36465	0	6.11856	3.86713	0	1.72122	0.98959	1.13152	0.245599	2.06506	0.82783	0.455304	6.18791	12.1237	3.53892	0	7.96849	0
dre-mir-430a-1-5p	0	0	0	0	0	0	0	0	0	0.289047	0	0	0	0	0	0	0	0	0	0	0	0	0	0	0	0	0	0	0	0	0	0	0	0	0	0	0	0	0	0	0	0	0	0	0	0	0
dre-mir-429b-3p	0	0	0	0	0	0	0	0	0	0	0.780654	0	0.501106	0.870577	1.21302	0	0	0	0	0	0.407349	0	0	0	0	0	0	0	0	0	0	2.44742	0	0	0.430305	0	1.98015	1.47359	1.03253	1.4487	3.41478	0	0	0	0	0	6.34651
dre-mir-429a-3p	191.557	15.1305	12.614	12.6825	6.11856	11.3676	9.29071	21.3001	23.1421	13.2961	16.3937	17.44	22.5498	23.5056	15.1628	48.9025	38.19	16.3229	37.3667	19.5674	5.70289	2.58837	7.97366	4.82861	5.00577	0	3.83992	5.44635	13.1347	16.3758	0	6.11856	7.73426	9.9112	10.7576	5.93754	11.3152	11.5431	9.29279	27.7323	15.2527	30.9396	84.8661	25.9521	0	103.59	25.386
dre-mir-375-2-3p	0	0	0	2.81832	0	0	0	0	0	0.289047	0	0.792727	1.50332	0.870577	3.03255	2.25704	0.350367	0	0	0	0	0	0	0	0	0	0	0	0	0	0	0	0	0	0	0	0	0	0	0	0	0	0	0	0	0	0
dre-mir-375-1-3p	591.572	255.057	142.958	235.33	223.327	378.921	278.721	112.632	122.139	80.3549	67.9169	353.556	209.963	452.265	331.155	155.736	22.4235	92.6721	50.1501	42.8036	38.2908	140.635	154.917	357.317	103.453	181.546	76.7984	115.463	1298.7	197.874	678.275	30.5928	78.3094	55.7505	48.1942	43.5419	27.4393	6.38556	16.2624	14.9009	6.37426	185.637	153.567	23.5928	20.3081	31.874	228.474
dre-mir-375-1-5p	0	2.1615	0	0	0	0	1.32724	0	0	0.289047	0	0	0.501106	0	0	0	0.350367	0	0	0	0	0	0	0	0	0	0	0	4.92553	0	0	0	0	0	0	0	0	0	0	0	0	0	0	0	0	0	0
dre-mir-365-3-3p	0	0	0	0	0	0	0	0	0	0	0	0	0	0	0	0	0	0	0	0	0	0	0	0	0	0	0	0	0	0	0	0	0	0	0	0	0	0	0	0.206958	0	0	0	0	0	0	0
dre-mir-365-3-5p	0	0	0	0	0	0	0	0	0	0	0	0.396363	0	0	0	0	0	0	0	0	0	0	0	0	0	0	0	0	0	0	0	0	0	0	0	0	0	0	0	0	0	0	0	0	0	0	0
dre-mir-365-2-5p	5.63402	0	0	0	0	1.89461	0	0.968186	0.642835	0	0	1.58545	1.50332	1.30587	0.60651	2.25704	0	1.57964	0.983335	0	0.407349	0.862791	3.41728	0	1.66859	0	0	0	1.64184	1.36465	3.06912	0	2.90035	1.2389	0	0	0	0.245599	0.258133	0.206958	0.455304	0	0	0	0	0	0
dre-mir-365-1-3p	16.9021	0	5.60621	5.63665	6.11856	3.78921	13.2724	5.16366	5.14268	7.22616	8.5872	13.08	24.0531	12.1881	15.7693	14.2946	60.6135	26.3273	62.4418	21.198	15.4793	4.31396	5.69547	0	0	0	3.83992	6.53562	19.7021	5.45859	15.3456	13.4608	26.1031	21.6808	33.5638	37.6044	35.3599	21.6127	22.7157	25.6627	26.8629	12.3758	0	9.43713	0	0	0
dre-mir-365-1-5p	0	0	0	0	0	0	0	0	0	0	0	0.396363	0	0	0	0	1.0511	0	0.491668	0	0	0	0	0	0	0	0	0	0	0	0	1.22371	0	0	0	0	0.282879	0	0.516266	0	0	0	0	0	0	0	6.34651
dre-mir-363-3p	5.63402	0	12.614	4.22748	3.05928	13.2623	3.98173	5.48639	5.14268	5.20284	11.7098	9.90909	18.5409	13.4939	9.70417	22.5704	33.6352	43.1768	45.2334	18.3444	12.6278	0.862791	3.41728	1.20715	1.66859	0	0	1.08927	3.28369	2.7293	3.06912	0	5.80069	9.29175	5.59397	5.93754	4.52607	13.7535	6.19519	6.20873	20.7163	136.134	92.9485	46.006	0	183.275	6.34651
dre-mir-363-5p	0	0	0	0	0	0	0	0	0	0	0	0	0.501106	0	0	0	0	0	0	0	0.407349	0	0	0	0	0	0	0	0	0	0	0	0.966782	0	0	0	0	0.245599	0	0	0.227652	0	0	0	0	0	6.34651
dre-mir-34c-5p	0	8.64601	5.60621	8.45497	15.2964	28.4191	9.29071	79.3913	23.1421	20.5223	32.7875	52.32	80.6781	131.457	22.4409	69.2158	27.679	104.783	57.0334	60.7404	147.46	0.862791	0	2.41431	1.66859	1.89111	0	0	0	1.36465	0	4.89485	7.73426	2.4778	3.44244	5.93754	3.39455	2.21039	0.774399	3.31132	2.04887	0	4.04124	4.71856	20.3081	23.9055	6.34651
dre-mir-34c-3p	0	2.1615	5.60621	9.86413	6.11856	11.3676	9.29071	79.714	21.2136	29.1937	28.8842	15.0618	30.0664	22.635	1.81953	48.1501	8.40881	46.8626	21.6334	20.7903	18.7381	0	0	0	0	0	0	0	0	0	0	0	5.80069	1.85835	2.15153	0.98959	0.565758	0.736796	0.774399	0.620873	0.682956	12.3758	20.2062	8.25749	0	39.8424	0
dre-mir-34b-5p	0	0	5.60621	2.81832	3.05928	3.78921	1.32724	13.8773	5.14268	5.49188	3.12262	38.8436	71.6582	107.081	7.88463	65.4541	39.2411	75.2961	144.55	46.8801	84.3212	0	0	0	0	0	7.67984	0	0	0	0	2.44742	0.966782	1.2389	0.86061	3.95836	3.96031	10.3151	3.0976	7.24352	4.55304	0	4.04124	0	0	31.874	0
dre-mir-34b-3p	0	0	1.40155	1.40916	3.05928	0	1.32724	8.71368	1.92851	3.7576	2.34196	5.15272	7.51659	6.52933	1.81953	6.01877	12.6132	17.376	29.9917	4.89184	3.66614	0	0	0	0	0	0	0	0	0	0	0	0	0	0.430305	0	0	0.491197	0	0	0.455304	6.18791	0	1.17964	0	15.937	0
dre-mir-34a-5p	5.63402	0	1.40155	11.2733	3.05928	1.89461	0	2.58183	1.92851	6.64807	0.780654	7.92727	22.5498	17.4115	2.42604	1.50469	92.8472	171.654	162.742	16.7138	21.9968	0	1.13909	3.62146	0	1.89111	0	0	0	0	0	1.22371	0.966782	1.85835	0.86061	1.97918	3.39455	2.45599	3.0976	3.51828	2.50417	37.1275	12.1237	87.2934	20.3081	0	0
dre-mir-34a-3p	0	0	0	0	0	0	0	0	0	0	0	0	0	0	0	0	1.0511	0	0.491668	0	0	0	0	0	0	0	0	0	0	0	0	0	0	0	0	0	0	0	0	0	0	0	0	0	0	0	0
dre-mir-338-2-5p	0	4.323	4.20466	0	6.11856	1.89461	0	0.322729	1.92851	1.15619	0	1.58545	1.50332	1.74115	1.81953	1.50469	1.0511	0.526546	1.475	0.815307	0	0	0	1.20715	1.66859	0	0	0	0	0	0	1.22371	0.966782	0.61945	2.15153	1.97918	0.848638	2.21039	1.29067	4.55307	4.32539	0	0	0	0	0	12.693
dre-mir-338-2-3p	5.63402	0	0	0	0	0	0	0	0	0	0	0	0	0.435288	0	0	0	0	0	0	0	0	0	0	0	0	0	0	0	0	0	0	0	0	0	0	0	0	0	0	0	0	0	0	0	0	0
dre-mir-338-1-3p	16.9021	12.969	11.2124	16.9099	24.4742	7.57843	17.2542	20.9774	28.2848	47.4036	38.2521	124.062	323.213	233.75	351.776	313.728	206.016	221.149	465.609	245.815	150.719	4.31396	3.41728	12.0715	6.67436	11.3467	26.8795	9.80343	11.4929	13.6465	6.13824	171.32	147.918	144.332	107.146	78.1776	448.929	1180.84	895.722	877.914	962.058	12.3758	20.2062	49.5449	40.6162	23.9055	6.34651
dre-mir-338-1-5p	16.9021	0	0	1.40916	0	3.78921	1.32724	0	1.92851	1.15619	0	7.13454	6.51438	5.65875	13.9497	7.52346	0	1.57964	0	1.22296	0.407349	0	1.13909	1.20715	0	0	0	1.08927	0	0	0	19.5794	12.5682	13.0085	7.31519	9.8959	4.24319	1.22799	2.3232	1.24175	0.682956	6.18791	0	0	0	0	0
dre-mir-31-5p	0	0	4.20466	4.22748	3.05928	5.68382	2.65449	5.16366	0.642835	10.9838	1.56131	43.9963	108.74	104.905	19.4083	10.5328	10.8614	11.584	15.2417	13.4526	13.0352	10.3535	9.11275	21.7287	21.6917	24.5844	3.83992	11.982	13.1347	46.398	21.4838	192.123	379.945	163.535	204.825	239.481	379.341	155.955	185.081	186.676	167.097	0	4.04124	0	0	0	107.891
dre-mir-31-3p	0	0	0	1.40916	0	0	0	2.2591	0	2.02333	0	0	3.00664	0.435288	0	1.50469	2.1022	4.21237	4.91668	3.66888	2.03674	0	0	0	0	0	0	0	0	0	0	0	0.966782	0.61945	0	0	0.848638	0.245599	0.516266	0.413915	0.227652	0	0	0	0	0	0
dre-mir-30e-2-3p	90.1444	79.9756	77.0854	102.869	55.0671	102.309	62.3805	85.2004	89.9969	82.0892	65.5749	66.9854	57.1261	50.9287	30.932	51.9119	151.008	176.919	103.742	165.507	115.687	53.493	56.9547	210.045	71.7494	376.331	26.8795	43.5708	68.9574	60.0445	67.5206	41.6062	44.472	51.4144	41.7396	37.6044	76.6603	64.3468	74.6005	54.2229	73.7593	92.8187	96.9898	90.8324	81.2323	71.7164	88.8512
dre-mir-30e-2-5p	101.412	84.2986	47.6528	43.684	45.8892	49.2598	41.1446	48.0866	62.9979	69.0821	95.2398	38.4473	40.5896	44.8347	13.3432	44.3884	196.205	75.8226	126.359	25.6822	19.1454	31.0605	51.2592	21.7287	53.3949	32.1488	42.2391	44.6601	19.7021	35.4809	27.6221	68.5279	75.409	50.1755	31.4123	29.6877	27.7222	333.032	150.75	174.258	244.726	24.7516	72.7423	234.749	60.9242	358.582	19.0395
dre-mir-30d-5p	428.186	391.232	441.489	240.967	232.505	178.093	682.203	615.766	549.624	741.982	638.575	3185.57	3127.4	3053.55	1534.47	3585.68	2780.86	1859.23	2330.5	963.285	872.134	251.072	288.191	68.8077	120.139	64.2977	245.755	376.888	551.659	328.88	359.087	2066.85	3045.36	2981.41	2015.98	2081.11	1260.51	2469.25	1590.87	1636.21	1842.84	1163.33	998.187	1323.56	670.167	980.124	95.1977
dre-mir-30d-3p	0	0	1.40155	1.40916	0	1.89461	1.32724	1.93637	1.92851	1.73428	3.12262	0	0	0	0	0.752346	3.85404	0	3.93334	2.44592	1.6294	0.862791	1.13909	6.03576	3.33718	13.2378	3.83992	0	0	1.36465	0	1.22371	0	1.2389	0	0	0.565758	0.245599	0.516266	0.620873	0	0	0	10.6168	0	0	0
dre-mir-30c-5p	95.7784	218.312	130.344	139.507	73.4227	79.5735	211.032	169.11	168.423	156.952	300.552	90.3709	110.744	123.187	47.9143	164.011	309.024	346.467	279.759	259.675	186.566	193.265	244.905	42.2503	50.0577	75.6443	207.356	236.372	169.11	188.321	125.834	177.438	163.386	169.11	169.11	226.616	399.143	411.869	397.009	331.339	422.522	365.087	440.495	339.737	162.465	613.574	19.0395
dre-mir-30c-3p	90.1444	134.013	51.8574	9.86413	61.1856	7.57843	76.9801	38.4047	25.0706	21.1004	22.639	47.96	19.5431	23.0703	27.293	13.5422	0.350367	2.63273	1.475	2.03827	3.66614	184.637	222.123	113.472	171.865	130.486	264.955	208.051	244.635	139.194	340.672	19.5794	29.9702	42.7421	20.6546	19.7918	9.90077	1.71919	3.35573	3.51828	2.04887	18.5637	0	14.1557	60.9242	7.96849	31.7326
dre-mir-30b-5p	16.9021	12.969	9.81087	9.86413	15.2964	5.68382	30.5266	22.2683	23.7849	23.4128	33.5681	9.90909	19.5431	15.2351	6.67161	23.3227	135.942	125.318	138.65	68.4858	44.8084	4.31396	6.83456	1.20715	3.33718	0	0	5.44635	4.92553	4.09394	3.06912	8.56599	4.83391	13.0085	2.58183	7.91672	22.0646	57.7157	33.8154	36.6315	49.8558	30.9396	52.5361	128.581	40.6162	143.433	0
dre-mir-30b-3p	11.268	10.8075	9.81087	7.04581	12.2371	11.3676	3.98173	2.90456	2.57134	1.73428	0.780654	11.0982	3.50774	6.96461	11.5237	6.77111	0.350367	1.57964	0.491668	2.44592	2.03674	12.0791	7.97366	10.8644	10.0115	11.3467	15.3597	7.62489	9.85106	6.82324	12.2765	14.6845	18.3689	17.9641	8.1758	6.92713	1.69728	0.491197	1.29067	0.206958	1.13826	0	0	1.17964	0	0	44.4256
dre-mir-30a-5p	5.63402	8.64601	9.81087	5.63665	3.05928	3.78921	9.29071	7.74549	4.49985	14.1633	7.80654	23.3854	23.0509	24.8114	17.5888	34.6079	28.0294	9.47783	19.6667	4.07653	4.07349	0	1.13909	0	5.00577	1.89111	7.67984	6.53562	6.56737	5.45859	3.06912	20.8031	26.1031	34.0698	19.794	17.8126	12.1638	40.5238	21.1669	20.6958	26.8629	0	0	14.1557	40.6162	0	0
dre-mir-30a-3p	0	0	0	0	0	0	0	0.322729	0	0.289047	0	0	0	0	0	0	0	0	0	0.407653	0	0.862791	0	0	0	3.78222	0	0	0	0	0	0	0	0.61945	0	0	0	0	0	0.206958	0	0	0	0	0	0	0
dre-mir-301c-3p	22.5361	0	0	0	0	0	0	0.322729	0	0	0	0.792727	1.00221	0	0	1.50469	0	0	0.491668	0	0	0.862791	0	0	0	0	0	0	0	0	0	1.22371	0.966782	0	0	0.98959	0	2.21039	1.03253	0.620873	3.18713	0	0	0	0	7.96849	0
dre-mir-301c-5p	0	0	1.40155	0	0	1.89461	1.32724	0.645458	0.642835	0	0	0	0	0.435288	0	0	0	0	0	0	0	0	0	0	0	0	0	0	0	0	0	1.22371	0.966782	1.2389	0.430305	0	0.282879	0.245599	0.516266	0	0	0	0	0	0	0	0
dre-mir-301b-3p	0	0	0	0	0	0	0	0	0	0	0	0	2.50553	1.30587	2.42604	0.752346	4.90514	1.57964	8.85002	2.03827	2.03674	0	0	0	0	0	0	0	0	0	0	1.22371	1.93356	3.7167	0.430305	0	0.565758	3.92958	2.83946	4.55307	2.04887	0	0	0	0	0	0
dre-mir-301b-5p	0	0	0	0	0	0	0	0.645458	0	0	0.780654	0	0.501106	0	0	0	0	0	0.491668	0	0	0	0	0	0	0	3.83992	0	0	0	0	0	0	0	0.430305	0	0.282879	0.736796	0.516266	0.206958	0	0	0	0	0	0	44.4256
dre-mir-301a-3p	22.5361	0	1.40155	1.40916	0	0	0	1.29092	3.21418	3.46856	2.34196	13.4764	11.5254	12.1881	4.85208	10.5328	67.2705	9.47783	20.65	0.407653	1.6294	5.17675	4.55638	7.24292	1.66859	5.67333	0	0	1.64184	0	0	14.6845	12.5682	8.6723	8.1758	2.96877	1.98015	38.0678	17.8112	22.5584	20.944	12.3758	0	9.43713	0	7.96849	6.34651
dre-mir-301a-5p	0	0	0	0	0	0	0	0	0	0	0	0.396363	0	0	0	0.752346	0	0	0	0	0	0	0	0	0	0	0	0	0	0	0	0	0	0.61945	0.430305	0	0.282879	0.736796	0.258133	0.620873	0	0	0	0	0	0	0
dre-mir-29b-2-5p	5.63402	4.323	0	0	0	0	2.65449	0.322729	0	1.44523	0	0.792727	1.00221	0.435288	0.60651	0	1.75183	1.57964	4.91668	2.03827	0.814698	0	0	0	0	0	0	0	0	0	0	0	0	0	0	0	0	0	0.258133	0.620873	0	0	0	0	0	0	6.34651
dre-mir-29b-1-3p	0	0	0	1.40916	0	0	0	0	0	0.578093	0	1.98182	4.50996	3.48231	0	0.752346	197.957	125.845	221.25	75.0082	37.8835	0	0	0	0	0	0	1.08927	0	0	0	2.44742	1.93356	3.09725	1.29092	0	5.09183	36.103	8.77652	13.6592	16.8463	0	0	3.53892	0	15.937	0
dre-mir-29b-1-5p	0	0	0	1.40916	0	0	2.65449	0.968186	0	0.86714	0	0.396363	1.50332	1.30587	0.60651	0.752346	0.700734	0.526546	0	0	0.814698	0	0	0	0	0	0	0	1.64184	1.36465	0	1.22371	0	0.61945	0	0	0.565758	0.982394	1.03253	0.82783	0.682956	0	0	0	0	0	0
dre-mir-29a-3p	5.63402	0	0	2.81832	3.05928	0	1.32724	5.48639	6.42835	6.64807	3.12262	93.9381	204.952	137.986	35.7841	57.9306	394.864	247.477	784.702	126.373	116.502	0	0	0	0	0	3.83992	1.08927	1.64184	1.36465	0	116.253	85.0768	72.4757	67.1276	45.5211	165.201	987.306	530.722	650.054	674.078	6.18791	12.1237	22.4132	0	63.7479	6.34651
dre-mir-29a-5p	0	0	0	0	0	1.89461	0	1.93637	1.28567	1.15619	0	4.36	8.51881	5.22346	0.60651	2.25704	20.3213	12.6371	28.5167	7.33776	5.70289	1.72558	1.13909	0	0	0	3.83992	5.44635	9.85106	1.36465	3.06912	8.56599	2.90035	2.4778	2.58183	0	14.144	14.2447	13.4229	11.5896	11.155	0	0	0	0	0	0
dre-mir-27e-3p	22.5361	0	5.60621	1.40916	0	1.89461	1.32724	4.84093	2.57134	6.35902	3.12262	7.92727	13.0288	6.09404	19.4083	6.77111	21.022	18.4291	15.7334	8.56072	9.77638	4.31396	3.41728	4.82861	0	0	0	5.44635	4.92553	2.7293	3.06912	20.8031	27.0699	13.0085	35.285	49.4795	35.3599	60.6628	37.4293	45.9446	56.2301	0	0	9.43713	0	0	0
dre-mir-27e-5p	0	0	0	0	0	0	0	0	0	0	0.780654	0	0	0	0	0	0	0	0.491668	0	0	1.72558	2.27819	1.20715	0	0	0	1.08927	0	1.36465	3.06912	0	0	0	0	0	0	0.491197	0.258133	0.206958	0.682956	0	0	0	0	0	0
dre-mir-27d-3p	56.3402	0	2.8031	0	0	0	5.30897	5.16366	7.07119	4.3357	3.12262	2.37818	3.00664	3.04702	6.67161	3.76173	4.55477	5.79201	1.96667	11.0066	15.8866	4.31396	11.3909	6.03576	1.66859	13.2378	7.67984	8.71416	6.56737	6.82324	9.20735	6.11856	16.4353	13.0085	12.0485	10.8855	16.407	8.59595	14.1973	16.5566	13.6591	0	0	0	0	0	0
dre-mir-27d-5p	28.1701	0	4.20466	0	0	3.78921	0	3.22729	1.92851	1.15619	0	2.77454	1.50332	2.17644	6.67161	4.51407	1.0511	2.10618	0	2.44592	2.44409	4.31396	5.69547	1.20715	0	0	0	4.35708	0	8.18789	12.2765	1.22371	2.90035	2.4778	2.58183	3.95836	2.26303	2.21039	0.774399	0.620873	0.910608	0	0	1.17964	0	0	19.0395
dre-mir-27c-1-3p	140.851	23.7765	46.2512	21.1374	36.7114	22.7353	47.7808	126.51	127.924	146.258	175.647	26.9527	28.0619	31.3408	13.9497	27.8368	218.279	102.15	105.217	57.0715	51.7333	29.3349	34.1728	67.6005	23.3603	81.3177	42.2391	31.5888	29.5532	50.492	58.3132	14.6845	3.86713	9.29175	16.3516	7.91672	20.0844	49.1197	32.0085	33.941	36.1967	43.3154	48.4949	351.533	385.853	167.338	145.97
dre-mir-27c-1-5p	5.63402	0	2.8031	0	0	0	1.32724	5.16366	1.28567	5.78093	1.56131	20.6109	12.0265	10.8822	8.49115	3.76173	133.139	60.5528	38.3501	25.2745	35.8467	0	0	1.20715	0	0	0	0	0	1.36465	0	8.56599	1.93356	4.33615	4.30305	7.91672	6.50622	10.8063	8.51839	14.487	9.78904	0	4.04124	8.25749	0	0	0
dre-mir-27b-3p	473.258	125.367	177.997	162.054	146.845	107.993	195.105	446.979	274.491	462.764	332.559	99.0909	182.403	93.1517	74.6008	85.0151	452.674	143.747	229.609	159.392	127.5	196.716	241.488	194.352	121.807	189.111	111.358	147.051	151.05	272.93	257.806	99.1207	74.4422	99.112	78.7458	77.188	155.018	217.355	156.171	175.293	190.772	92.8187	76.7836	191.102	345.237	207.181	69.8116
dre-mir-27b-5p	11.268	0	1.40155	4.22748	6.11856	3.78921	3.98173	5.16366	3.21418	8.0933	7.02589	5.94545	7.51659	12.1881	6.0651	9.02815	35.3871	11.584	15.7334	11.0066	15.8866	4.31396	1.13909	4.82861	11.6801	1.89111	3.83992	9.80343	14.7766	8.18789	6.13824	7.34227	7.73426	11.1501	15.9213	11.8751	16.1241	16.4551	14.7136	23.8001	12.9762	0	0	4.71856	0	0	0
dre-mir-27a-3p	264.799	8.64601	12.614	5.63665	3.05928	7.57843	26.5449	56.8003	40.4986	63.5902	41.3747	1.58545	8.0177	5.65875	6.67161	2.25704	36.0878	7.37164	12.2917	2.85357	3.25879	14.6674	29.6164	27.7645	11.6801	20.8022	23.0395	23.9639	37.7624	28.6576	18.4147	6.11856	6.76747	4.33615	11.1879	10.8855	9.33502	9.82394	11.8741	10.1409	11.6103	12.3758	0	10.6168	81.2323	0	0
dre-mir-27a-5p	5.63402	8.64601	2.8031	2.81832	0	7.57843	7.96346	6.7773	1.92851	7.51521	0.780654	3.56727	5.51217	4.78817	7.27812	1.50469	18.9198	6.31855	3.44167	8.15307	5.70289	3.45116	1.13909	7.24292	0	0	0	1.08927	0	6.82324	0	0	2.90035	2.4778	0.86061	0	3.39455	2.21039	1.80693	1.65566	2.27652	0	4.04124	2.35928	20.3081	0	0
dre-mir-26b-5p	135.217	67.0065	71.4792	109.915	39.7706	89.0466	196.432	132.319	253.92	163.889	225.609	274.284	350.774	308.184	303.255	370.906	574.251	814.567	812.235	504.675	352.357	81.1024	92.2666	91.7436	76.7552	156.962	165.117	129.623	137.915	120.089	101.281	384.246	370.278	364.856	259.904	318.648	559.818	2024.22	1202.9	1401.31	1401.88	68.067	28.2887	125.042	40.6162	103.59	57.1186
dre-mir-26b-3p	0	0	0	0	0	0	0	0	0	0	0.780654	0.792727	0	0.435288	0	1.50469	1.0511	1.57964	0.491668	0.407653	0.814698	0	0	0	0	0	0	0	0	0	0	0	0	0	0.430305	0	0.848638	0.245599	0.516266	1.24175	1.82122	0	0	0	0	0	0
dre-mir-26a-3-5p	0	4.323	0	0	0	0	2.65449	2.58183	1.28567	0.86714	0	0.792727	4.50996	2.61173	1.21302	5.26642	1.75183	1.57964	2.95001	1.22296	0.814698	0	0	1.20715	0	0	0	2.17854	0	2.7293	3.06912	1.22371	2.90035	3.09725	5.59397	2.96877	5.94046	11.2975	10.8416	10.3479	13.2038	0	0	0	0	0	0
dre-mir-26a-3-3p	0	2.1615	0	0	0	0	0	0.968186	1.28567	0.578093	0.780654	0.396363	0	0.435288	0	0	0.700734	1.05309	1.475	2.85357	0	0	0	0	0	0	0	0	0	1.36465	0	1.22371	0	0	0.86061	0.98959	0.848638	1.96479	1.03253	1.4487	0.455304	0	0	0	0	0	0
dre-mir-26a-2-5p	11.268	0	1.40155	2.81832	0	1.89461	3.98173	2.58183	4.49985	3.17951	7.80654	0.792727	2.00442	1.74115	1.21302	3.00938	1.75183	5.79201	2.45834	6.52245	6.92493	1.72558	3.41728	6.03576	0	0	11.5198	1.08927	6.56737	4.09394	3.06912	1.22371	1.93356	1.85835	2.15153	0.98959	2.54591	6.38556	4.6464	3.93219	6.14661	0	0	1.17964	0	0	0
dre-mir-26a-2-3p	0	0	0	0	0	0	0	0	0	0	0	0	0	0.435288	0	0	0.350367	0	0	0	0	0	0	0	0	0	0	0	0	0	0	0	0	0	0	0	0	1.47359	1.29067	0.620873	0.682956	0	0	0	0	0	0
dre-mir-26a-1-5p	856.372	700.326	689.564	403.02	587.382	530.49	907.835	670.308	946.254	861.937	2182.71	680.556	748.152	760.014	748.434	856.17	543.419	580.254	634.251	364.442	279.034	466.77	528.54	405.603	367.09	527.619	422.391	452.047	451.507	567.694	497.197	664.476	651.611	751.393	571.015	666.983	1387.52	2776	2220.46	2323.72	2289.27	495.033	295.011	749.072	284.313	996.061	342.712
dre-mir-26a-1-3p	0	0	0	7.04581	0	0	2.65449	0.968186	0.642835	0.86714	1.56131	3.96363	2.50553	0.870577	0.60651	2.25704	4.2044	2.63273	1.475	1.22296	1.6294	0	0	0	0	0	0	1.08927	0	0	0	1.22371	0	1.2389	0.430305	0	0.848638	1.96479	0.258133	1.24175	0.910608	0	0	0	0	0	0
dre-mir-25-3p	507.062	650.612	748.429	1176.65	504.781	1256.12	704.766	653.203	876.184	567.976	917.269	699.978	769.699	815.73	895.816	1487.39	448.119	1285.83	481.834	851.18	1137.73	548.735	461.333	400.775	327.044	652.432	353.273	456.404	390.759	592.257	497.197	1445.2	1907.46	1528.8	1630.86	2593.71	1388.65	519.441	1001.04	651.089	621.49	3966.45	4150.35	999.156	832.631	3522.07	1313.73
dre-mir-25-5p	22.5361	43.23	26.6295	5.63665	39.7706	22.7353	6.63622	5.48639	8.35686	4.62474	2.34196	21.8	6.51438	16.541	6.67161	16.5516	1.40147	0	0.983335	1.63061	2.44409	50.9047	56.9547	2.41431	13.3487	9.45554	15.3597	8.71416	13.1347	15.0111	12.2765	34.2639	75.409	35.3087	14.2001	36.6148	9.05214	3.68398	3.0976	5.17394	2.73183	6.18791	0	2.35928	0	0	19.0395
dre-mir-24-4-3p	0	0	0	0	0	0	1.32724	0	0	0	0	0	0	0	0	0	2.1022	1.57964	0.491668	1.63061	0.814698	0	0	0	0	0	0	0	0	0	0	0	0	0	0	0	0	0.245599	0.516266	0.413915	0.455304	0	0	0	0	0	0
dre-mir-24-4-5p	0	0	0	0	0	0	0	0	0	0	0	0	0	0	0	0	0	0	0	0	0	0	0	0	0	0	0	0	0	0	0	0	0	0	0	0	0	0	0.258133	0	0.227652	0	0	0	0	0	0
dre-mir-24-3-5p	0	0	0	2.81832	0	0	1.32724	0.645458	1.28567	2.89047	1.56131	1.58545	3.00664	0.870577	1.81953	3.76173	5.2555	6.31855	1.96667	0	0.814698	0	0	0	0	0	0	0	1.64184	0	3.06912	0	1.93356	1.2389	3.01214	0.98959	3.39455	5.89436	2.58133	6.41569	4.55304	0	0	0	0	0	0
dre-mir-24-2-5p	0	0	1.40155	0	0	1.89461	0	0.968186	0.642835	0.86714	0.780654	0.792727	0.501106	0	0.60651	0	0.350367	0	0.491668	0.407653	0	0	1.13909	0	0	0	0	0	1.64184	0	0	0	0	0	0.86061	0	0.282879	0.245599	0.258133	0.206958	0.227652	0	0	0	0	0	0
dre-mir-24-1-3p	11.268	10.8075	14.0155	31.0015	18.3557	13.2623	1.32724	2.58183	1.92851	6.35902	3.90327	11.4945	12.0265	15.6704	9.09766	20.3133	148.906	103.73	72.2751	66.0399	75.7669	2.58837	5.69547	4.82861	10.0115	1.89111	0	4.35708	0	9.55254	0	3.67114	6.76747	4.33615	2.15153	6.92713	17.2556	32.6646	18.8437	21.9375	24.3588	0	4.04124	8.25749	0	15.937	0
dre-mir-24-1-5p	0	0	0	0	0	0	0	0	0	0	0	0	0	0	0	0	0	1.05309	0	0.407653	2.03674	0	0	0	0	0	0	0	0	0	0	0	0	0	0	0	0	0.245599	0	0.620873	0.682956	0	0	0	0	0	0
dre-mir-23b-3p	11.268	12.969	9.81087	15.5008	9.17784	13.2623	7.96346	8.06822	7.71402	15.6085	10.1485	28.9345	32.0708	23.5056	21.2279	28.5891	222.833	202.194	157.334	195.266	326.694	9.4907	7.97366	0	0	3.78222	11.5198	2.17854	8.20922	4.09394	0	24.4742	22.236	26.0169	32.7032	21.771	46.958	57.4701	43.3664	43.4611	46.6687	18.5637	12.1237	7.07785	20.3081	7.96849	6.34651
dre-mir-23b-5p	0	0	1.40155	1.40916	0	0	0	0	0	0	0	0	0	0.435288	0	0.752346	0.700734	0.526546	0	0.407653	0.407349	0	0	0	0	0	0	0	0	0	0	0	0	0.61945	0.86061	0	0.848638	0	1.03253	0	0.227652	0	0	1.17964	0	0	12.693
dre-mir-23a-3-5p	0	0	0	0	0	0	0	0	0	0	0	0	0	0	0	0	0	0	0	0	0.407349	0	0	0	0	0	0	0	0	0	0	0	0	0	0	0	0	0.245599	0	0	0	0	0	0	0	0	0
dre-mir-23a-2-3p	5.63402	0	0	0	0	0	0	1.61364	0.642835	1.15619	3.12262	7.92727	4.50996	3.04702	8.49115	6.01877	40.6426	7.89819	22.125	13.0449	19.5528	0	1.13909	0	0	0	0	1.08927	0	1.36465	0	0	1.93356	2.4778	3.01214	0	4.52607	3.92958	2.58133	3.10436	3.64243	0	4.04124	0	0	0	0
dre-mir-23a-2-5p	0	0	0	0	0	0	0	0	0	0	0	0	0	0	0	0	0.350367	0.526546	0	0.407653	0.814698	0	0	0	0	0	0	0	0	0	0	0	0	0	0	0	0.282879	0	0	0.413915	0	6.18791	0	0	0	0	0
dre-mir-23a-1-3p	67.6083	4.323	22.4248	14.0916	6.11856	15.1569	13.2724	20.0092	21.2136	24.858	30.4455	49.9418	64.1416	44.3994	66.1096	53.4166	337.754	199.034	232.067	193.228	238.299	2.58837	12.53	0	8.34296	5.67333	11.5198	8.71416	3.28369	4.09394	3.06912	22.0268	19.3356	22.9197	37.0062	35.6252	58.556	62.382	61.6938	62.0873	53.7259	24.7516	12.1237	48.3653	40.6162	31.874	19.0395
dre-mir-23a-1-5p	0	0	0	0	0	0	0	0	0	0.578093	0	0	0	0	0	0	0	0	0	0	0	0	0	0	0	0	0	0	0	0	0	0	0	0	0	0	0	0	0	0	0	0	0	0	0	0	0
dre-mir-22b-3p	16.9021	28.0995	19.6217	9.86413	6.11856	7.57843	27.8721	20.3319	30.8561	21.3894	16.3937	6.73818	9.52102	5.65875	7.88463	13.5422	6.3066	11.584	7.86668	12.2296	12.2205	47.4535	23.921	12.0715	28.3661	5.67333	53.7589	68.624	27.9113	19.1051	30.6912	13.4608	23.2028	16.1057	13.7698	10.8855	13.0124	36.8398	23.4901	27.7323	31.8713	68.067	52.5361	43.6467	20.3081	71.7164	82.5047
dre-mir-22b-5p	0	0	0	0	0	0	0	0	0.642835	0.86714	0.780654	0.396363	0	0.435288	1.81953	0.752346	0.350367	4.21237	0.983335	3.66888	4.88819	0	0	0	3.33718	0	0	0	0	0	3.06912	0	0.966782	0	1.29092	0.98959	2.82879	1.22799	2.83946	1.65566	1.59356	0	4.04124	0	0	0	6.34651
dre-mir-22a-3p	602.841	1917.25	1732.32	1857.27	1477.63	1820.72	2524.42	1266.39	1802.51	1366.03	1033.59	971.883	1457.72	1141.33	684.144	1593.47	3195.35	6511.27	2138.75	6445.82	8621.13	1057.78	939.753	290.924	433.834	323.38	791.024	1036.99	807.787	459.886	405.124	592.277	591.671	496.18	331.335	376.044	752.459	1197.29	839.965	1134.33	1321.29	4350.1	4639.34	2393.49	913.863	6725.4	133.277
dre-mir-22a-5p	0	0	1.40155	1.40916	0	3.78921	0	0.968186	1.92851	3.17951	1.56131	5.15272	8.0177	5.65875	6.0651	8.2758	21.7227	74.243	29.0084	59.9251	133.61	0	0	0	0	0	0	0	0	0	0	0	1.93356	3.09725	1.72122	4.94795	14.7097	16.2095	14.1973	12.4175	15.4803	0	8.08248	14.1557	0	0	0
dre-mir-223-3p	5.63402	6.4845	0	1.40916	0	1.89461	1.32724	10.3273	5.14268	11.2728	10.9292	36.4654	36.5808	29.1643	7.27812	6.77111	202.512	46.3361	147.009	21.6056	18.3307	1.72558	0	0	0	0	0	1.08927	1.64184	1.36465	0	13.4608	13.5349	14.2474	14.6304	26.7189	65.3451	28.2438	22.4576	44.9098	21.6269	86.6307	0	135.659	974.788	7.96849	0
dre-mir-223-5p	16.9021	0	0	0	3.05928	1.89461	0	6.7773	0.642835	4.3357	3.12262	1.58545	2.00442	1.30587	0	0	3.50367	4.73891	1.96667	1.22296	0.814698	1.72558	0	7.24292	5.00577	3.78222	0	0	1.64184	0	3.06912	0	0	0	0.430305	1.97918	0	0.245599	0	1.65566	0.227652	0	0	11.7964	40.6162	7.96849	0
dre-mir-222b-3p	0	6.4845	2.8031	5.63665	3.05928	9.47304	9.29071	6.7773	7.07119	2.89047	5.46458	7.13454	4.50996	7.3999	2.42604	6.01877	16.8176	4.73891	16.7167	3.66888	6.11023	3.45116	2.27819	3.62146	0	0	3.83992	6.53562	6.56737	4.09394	3.06912	6.11856	0.966782	3.09725	5.59397	12.8647	6.22334	5.40317	6.96959	8.89918	3.41478	12.3758	0	10.6168	20.3081	0	0
dre-mir-222b-5p	0	0	0	0	0	0	0	0	0	0.289047	0	0	0	0	0	0	0.350367	0.526546	0.983335	0	0	0	0	0	0	0	0	0	0	0	0	0	0	0	0	0	0	0.736796	0	0.620873	0	0	0	1.17964	0	0	0
dre-mir-222a-3p	850.738	352.325	302.735	166.281	388.529	193.25	199.087	561.548	166.494	331.825	180.331	1396.39	405.395	554.993	566.481	180.563	237.549	214.831	213.384	172.845	452.972	262.288	267.687	181.073	260.3	194.784	311.034	456.404	382.55	173.31	184.147	294.915	405.082	323.353	362.747	390.888	459.396	211.215	282.398	331.96	152.299	37.1275	32.3299	69.5988	426.47	31.874	101.544
dre-mir-222a-5p	67.6083	21.615	16.8186	29.5924	33.6521	22.7353	13.2724	49.7002	19.9279	38.4432	23.4196	36.4654	30.0664	36.1289	28.506	44.3884	114.57	80.035	54.0834	36.2812	50.5113	29.3349	33.0337	103.815	65.0751	130.486	30.7194	50.1064	47.6135	43.6687	18.4147	20.8031	29.0035	25.3975	12.0485	9.8959	21.7817	35.8574	32.0085	42.4263	33.6925	18.5637	4.04124	23.5928	40.6162	15.937	31.7326
dre-mir-221-3p	45.0722	108.075	102.313	156.417	137.668	98.5196	65.0349	97.4641	57.8552	130.071	68.6976	180.345	162.86	149.739	168.61	107.585	394.864	271.698	238.95	236.031	352.357	74.2	52.3983	107.437	60.0693	83.2088	38.3992	60.9991	72.2411	57.3152	64.4515	84.4361	67.6747	94.7759	81.3276	96.9798	161.524	110.765	133.971	164.531	96.9798	80.4428	16.165	115.605	203.081	15.937	171.356
dre-mir-221-5p	11.268	2.1615	1.40155	4.22748	3.05928	0	0	4.5182	0	4.04665	6.24523	22.5927	11.0243	5.22346	6.67161	12.7899	216.877	51.075	139.142	31.797	30.5512	0.862791	0	2.41431	0	0	0	0	4.92553	0	0	1.22371	3.86713	1.85835	3.87275	3.95836	8.2035	22.8407	12.3904	13.8662	12.5209	0	0	3.53892	0	0	0
dre-mir-2196-3p	0	0	0	0	0	0	0	0	0	0	0	0	0	0	0	0	0	0	0	0	0	0	0	0	0	0	0	0	0	0	0	0	0	0	0	0	0	0	0	0	0.227652	0	0	0	0	0	0
dre-mir-2196-5p	0	0	0	0	0	0	0	0	0	0	0	0	0	0	0	0	0	0	0	0	0.407349	0	0	0	0	0	0	0	0	0	0	0	0	0	0	0	0	0	0	0	0	0	0	0	0	0	0
dre-mir-2195-5p	0	0	0	0	0	0	0	0	0	0	0	0	0	0	0	0	0.350367	0	0	0	0	0	0	0	0	0	0	0	0	0	0	0	0	0	0	0	0	0	0	0	0	0	0	0	0	0	0
dre-mir-2195-3p	0	0	0	0	0	0	0	0	0	0	0	0	0	0	0	0	0	0	0	0	0	0	0	0	0	0	0	0	0	0	0	0	0	0	0	0	0	0.245599	0	0.206958	0	0	0	0	0	0	0
dre-mir-2194-3p	0	0	0	0	0	0	0	0	0	0	0	0	0	0	0	0	0	0	0	0	0	0	0	0	0	0	0	0	0	0	0	0	0.966782	0	0	0	0	0	0	0	0	0	0	0	0	0	0
dre-mir-2193-3p	0	0	0	0	0	0	0	0	0	0	0	0	0	0	0	0.752346	0	0	0	0	0	0	0	0	0	0	0	0	0	0	0	0	0	0	0	0	0	0	0	0	0	0	0	0	0	0	0
dre-mir-2193-5p	0	0	0	1.40916	0	0	0	0	0	0	0	0	0	0	0	0	0	0	0	0	0	0	0	0	0	0	0	0	0	0	0	0	0	0	0	0	0	0	0	0	0	0	0	0	0	0	0
dre-mir-2192-3p	0	0	0	0	0	1.89461	0	0	0	0	0	0	0	0	1.81953	0	0	1.57964	0.491668	0	0	0	1.13909	0	0	0	0	0	0	0	0	0	0	0.61945	0	0	0	0	0	0	0.227652	0	0	0	0	0	0
dre-mir-2191-3p	0	0	0	0	0	0	0	0	0	0	0	0.396363	0	0	0.60651	1.50469	0.700734	1.05309	3.44167	0.407653	0.407349	0	0	0	0	0	0	0	0	0	0	1.22371	0	0.61945	0.430305	0	1.4144	0	0.258133	0.206958	0.227652	12.3758	4.04124	3.53892	0	0	0
dre-mir-2191-5p	0	0	0	0	0	0	0	0	0.642835	0	0	0	0	0.435288	0	0.752346	0	0	0	0	0	0	0	2.41431	3.33718	7.56443	0	1.08927	0	1.36465	0	1.22371	1.93356	1.85835	0.430305	0	0.565758	0.245599	0	0	0	0	0	0	0	7.96849	12.693
dre-mir-219-3-5p	0	0	0	0	0	0	0	0	0	0	0	0	0	0	0	0	0	0	0.491668	0	0	0	0	0	0	0	0	0	0	0	0	0	0	0	0	0	0	0	0	0	0	0	0	0	0	0	6.34651
dre-mir-219-2-3p	0	0	0	0	0	0	0	0	0	0	0	0	0	0	0	0	0	0	0	0	0	0	0	0	0	0	0	0	0	0	0	0	0	0	0	0	0	0	0	0.413915	0	0	0	0	0	0	0
dre-mir-219-1-3p	0	0	0	0	0	0	0	0	0	0	0	0.396363	1.50332	1.30587	1.81953	1.50469	0	0.526546	0	0	0	2.58837	0	0	0	1.89111	0	0	0	0	0	2.44742	4.83391	3.09725	2.58183	1.97918	2.26303	2.94718	2.3232	3.31132	2.50417	0	4.04124	0	0	0	0
dre-mir-219-1-5p	0	0	0	0	0	0	0	0	0	0	0	0	0	0	0	0	0	0	0	0	0	0	0	0	0	0	0	0	0	0	0	2.44742	0	0	0	0	0	0.245599	0	0.413915	0.227652	0	0	0	0	0	0
dre-mir-218b-5p	0	0	0	0	0	0	0	0	0	0.289047	0	0	0	0	0	0	0	0	0	0	0	0	0	0	0	0	0	0	0	0	0	0	0	0	0	0	0	0	0	0.413915	0	0	0	0	0	7.96849	0
dre-mir-218a-2-3p	0	12.969	7.00776	21.1374	6.11856	17.0515	5.30897	2.2591	1.92851	2.60142	2.34196	1.98182	0	0.435288	0.60651	1.50469	0.700734	1.05309	0	0	0	7.76512	2.27819	6.03576	5.00577	7.56443	15.3597	10.8927	0	5.45859	9.20735	0	0.966782	0.61945	1.29092	0	1.13152	1.71919	0.258133	0.413915	1.36591	37.1275	4.04124	4.71856	0	31.874	0
dre-mir-218a-2-5p	0	2.1615	0	0	0	1.89461	1.32724	0.645458	1.28567	1.44523	1.56131	0	0.501106	0.435288	0	1.50469	0.700734	0.526546	0	0	0	0	0	0	0	0	0	0	1.64184	0	0	0	0	0	0	0	0	0.982394	0.258133	0.413915	0	0	0	2.35928	0	0	0
dre-mir-218a-1-5p	5.63402	6.4845	5.60621	12.6825	3.05928	15.1569	6.63622	9.35913	11.571	9.53854	10.1485	7.53091	10.5232	10.8822	4.85208	11.2852	39.2411	46.8626	34.9084	31.797	39.9202	0.862791	0	1.20715	1.66859	1.89111	3.83992	3.26781	0	1.36465	3.06912	3.67114	1.93356	3.09725	2.58183	0	2.54591	15.9639	6.71146	9.10613	8.65078	0	4.04124	11.7964	0	7.96849	0
dre-mir-218a-1-3p	5.63402	6.4845	1.40155	1.40916	0	0	0	3.55002	3.85701	3.17951	3.90327	1.58545	2.00442	5.65875	1.81953	3.00938	2.45257	0.526546	0.983335	2.03827	3.25879	1.72558	5.69547	0	0	0	0	1.08927	1.64184	2.7293	6.13824	4.89485	5.80069	8.6723	6.45458	3.95836	3.39455	1.71919	3.61386	1.24175	1.36591	0	0	0	0	0	0
dre-mir-2189-3p	0	6.4845	1.40155	33.8199	0	9.47304	0	0	1.28567	1.73428	4.68392	0.792727	0	1.74115	0.60651	19.561	17.8687	10.0044	3.93334	4.07653	2.44409	7.76512	0	25.3502	41.7148	47.2777	34.5593	18.5176	8.20922	23.199	12.2765	234.953	120.848	103.448	289.595	162.293	13.5782	11.2975	6.96959	12.0035	13.8868	6.18791	16.165	16.515	20.3081	79.6849	88.8512
dre-mir-2189-5p	0	0	4.20466	1.40916	0	0	0	0	0	0.289047	0	0.396363	0	0	0.60651	10.5328	0	1.05309	0	1.22296	0	1.72558	0	0	1.66859	0	7.67984	4.35708	0	1.36465	6.13824	113.805	87.9772	79.9091	101.552	77.188	1.69728	1.71919	1.03253	0.82783	0.910608	0	0	1.17964	20.3081	7.96849	0
dre-mir-2188-5p	11.268	25.938	14.0155	54.9573	27.5335	58.7328	13.2724	11.6182	10.2854	16.4757	26.5422	10.7018	15.0332	12.1881	4.85208	24.0751	55.0076	51.6015	23.1084	44.8419	39.1055	1.72558	14.8082	0	0	0	11.5198	8.71416	8.20922	4.09394	3.06912	3.67114	3.86713	1.85835	3.44244	2.96877	6.22334	9.08715	4.6464	6.62264	16.391	61.8791	68.7011	15.3353	0	47.8109	0
dre-mir-2188-3p	0	0	0	0	0	1.89461	0	0.645458	0.642835	0.289047	0.780654	0	0	0.435288	0	0	1.40147	0	0.491668	0	0	0.862791	0	1.20715	3.33718	1.89111	3.83992	0	0	0	0	1.22371	0	0	0.430305	0.98959	0.565758	0.736796	0	0.82783	0.910608	0	0	0	0	0	0
dre-mir-2187-5p	0	0	0	0	0	0	0	0	0	0	0	0.792727	0.501106	0.870577	0	1.50469	0.700734	1.57964	0.491668	0	0	0.862791	0	1.20715	0	0	0	0	0	0	0	8.56599	11.6014	8.6723	4.73336	1.97918	2.54591	45.1901	23.4901	30.0089	30.2777	0	0	2.35928	0	7.96849	19.0395
dre-mir-2187-3p	0	0	0	0	0	0	0	0	0	0	0.780654	0	1.00221	0.435288	0	0.752346	0	0	0	0	0	0	0	0	0	1.89111	0	0	0	0	0	0	0.966782	0.61945	0.86061	0	0.565758	1.71919	0.774399	1.24175	1.13826	0	0	0	0	0	0
dre-mir-2186-3p	0	0	0	0	0	0	0	0	0	0	0	0	0	0	0	0	0	0	0	0	0	0	0	0	0	0	0	0	0	0	0	0	0	0	0	0	0	0.245599	0	0.206958	0	0	0	0	0	0	0
dre-mir-2186-5p	0	0	1.40155	0	0	0	0	0	0	0	0	0	0	0	0	0	0.350367	0	0.491668	0	0	0	0	1.20715	0	0	3.83992	0	0	0	0	0	0	0	0	0	0	0	0	0	0.227652	0	0	0	0	0	6.34651
dre-mir-2185-1-5p	39.4382	23.7765	42.0466	4.22748	3.05928	13.2623	108.834	19.6865	113.139	75.1521	7.80654	4.75636	6.01327	21.7644	16.9823	9.7805	3.50367	6.8451	1.96667	3.26123	62.7317	42.2768	30.7555	44.6646	66.7436	30.2577	176.636	175.373	152.691	87.3375	73.6588	30.5928	48.3391	30.3531	22.8062	16.823	18.1043	8.84155	7.74399	7.24352	8.19548	30.9396	48.4949	5.8982	40.6162	23.9055	88.8512
dre-mir-2185-1-3p	0	12.969	12.614	14.0916	6.11856	7.57843	10.6179	2.58183	3.21418	4.62474	6.24523	2.37818	4.50996	2.17644	1.81953	6.01877	3.85404	4.73891	3.44167	2.03827	7.33228	6.03954	13.6691	0	10.0115	3.78222	7.67984	21.7854	4.92553	6.82324	6.13824	7.34227	5.80069	4.9556	3.87275	6.92713	2.54591	1.71919	2.06506	1.4487	1.59356	6.18791	48.4949	8.25749	0	7.96849	0
dre-mir-2184-5p	5.63402	6.4845	1.40155	0	0	0	6.63622	4.5182	6.42835	6.06998	3.12262	86.0109	161.356	148.433	170.429	86.5198	978.925	2006.67	2013.38	1674.64	1809.85	3.45116	4.55638	1.20715	3.33718	7.56443	15.3597	4.35708	41.0461	6.82324	3.06912	383.022	242.662	290.522	134.685	159.324	113.435	753.005	658.497	789.957	576.87	6.18791	0	2.35928	0	23.9055	12.693
dre-mir-2184-3p	5.63402	0	0	1.40916	0	0	0	0	0	0.86714	0	0.396363	1.00221	1.74115	0	0	2.1022	0.526546	4.42501	0.815307	1.6294	0	0	0	0	0	0	0	0	0	0	0	0.966782	0.61945	0	0	1.13152	0.736796	2.06506	2.48349	0.910608	0	0	0	0	0	0
dre-mir-217-5p	0	0	1.40155	0	0	0	0	0	0	0	0	0	0	0	0	2.25704	1.40147	0	3.93334	0.407653	0	0	2.27819	0	0	0	0	0	0	0	0	0	0.966782	0.61945	0	3.95836	1.4144	3.19278	5.93706	0.82783	1.82122	0	0	0	0	0	6.34651
dre-mir-217-3p	0	0	0	0	0	0	0	0	0	0	0.780654	0	0	0	0.60651	0	0	0	1.475	0	0	0	0	0	0	0	0	0	0	0	0	0	0	0	0	0.98959	0.282879	0.245599	0.258133	0	0	0	0	0	0	0	0
dre-mir-216b-5p	0	2.1615	0	0	3.05928	0	1.32724	3.22729	0.642835	2.31237	7.80654	0.396363	0	0	0	3.00938	0	0.526546	8.35835	0	0.814698	4.31396	0	0	0	0	3.83992	3.26781	3.28369	8.18789	18.4147	2.44742	2.90035	0.61945	6.02427	6.92713	1.69728	9.33274	7.22773	2.69045	3.87009	0	0	0	0	0	0
dre-mir-216a-3p	11.268	2.1615	2.8031	0	0	0	0	0.322729	0	0	0	0.396363	0	0	2.42604	0.752346	0	0	0	0.407653	0	2.58837	11.3909	1.20715	3.33718	3.78222	0	2.17854	0	0	18.4147	1.22371	3.86713	4.9556	3.01214	6.92713	0.282879	0	0.774399	0.206958	0.227652	0	0	0	0	0	0
dre-mir-216a-5p	0	0	1.40155	0	0	1.89461	0	0.645458	0	0.578093	0.780654	0.396363	0.501106	0.435288	0.60651	0.752346	0	0.526546	1.96667	0	0.407349	0	0	0	0	0	0	0	0	1.36465	0	0	2.90035	0.61945	1.72122	1.97918	2.26303	4.17518	5.16266	1.86262	2.95948	0	0	1.17964	0	0	0
dre-mir-214-3p	326.773	587.928	2567.64	383.292	547.611	557.015	269.43	159.105	239.135	185.279	200.628	2251.74	1447.7	1724.61	1906.87	2746.06	83.3873	361.737	178.967	371.372	507.557	427.082	714.212	61.5648	100.115	43.4955	65.2787	289.746	290.606	294.764	220.976	2167.19	4460.73	3204.42	1321.47	1415.11	204.805	87.1875	108.158	91.0613	49.1729	0	8.08248	1.17964	20.3081	7.96849	6.34651
dre-mir-214-5p	11.268	2.1615	1.40155	7.04581	0	5.68382	2.65449	4.5182	6.42835	4.62474	11.7098	3.96363	3.00664	0.870577	2.42604	3.00938	3.85404	5.79201	5.40834	3.26123	6.51758	2.58837	2.27819	0	1.66859	3.78222	7.67984	2.17854	6.56737	5.45859	0	1.22371	0.966782	1.2389	2.15153	0.98959	4.24319	1.22799	1.5488	4.55307	1.36591	0	0	0	0	0	31.7326
dre-mir-212-5p	5.63402	0	0	2.81832	0	0	0	14.8455	0	8.0933	1.56131	29.3309	15.0332	14.3645	0	0.752346	18.9198	16.3229	26.5501	4.48419	5.29554	0.862791	2.27819	0	0	0	0	1.08927	0	16.3758	24.5529	42.8299	79.2761	60.7061	101.552	36.6148	173.971	135.57	92.4116	73.6769	88.7843	0	0	0	0	0	0
dre-mir-212-3p	0	2.1615	0	0	0	0	0	1.93637	0	1.15619	0.780654	0	0	0.435288	0	0	0.350367	0	0.983335	0	0	0	0	0	0	0	0	1.08927	0	4.09394	3.06912	3.67114	5.80069	1.2389	2.58183	0	1.69728	5.64877	2.06506	2.27653	1.13826	0	0	2.35928	20.3081	0	0
dre-mir-210-3p	11.268	49.7145	53.259	29.5924	30.5928	17.0515	67.6894	40.3411	60.4265	43.9351	42.936	34.88	18.5409	14.3645	11.5237	45.1407	107.913	25.8008	38.3501	16.7138	13.0352	110.437	71.7629	28.9717	45.052	32.1488	107.518	77.3382	123.138	51.8566	79.7971	13.4608	20.3024	9.9112	7.31519	12.8647	14.9926	25.5422	17.8112	21.5236	21.6269	12.3758	8.08248	134.479	60.9242	23.9055	6.34651
dre-mir-210-5p	5.63402	6.4845	8.40931	7.04581	12.2371	17.0515	13.2724	9.68186	21.2136	11.5619	25.7616	4.75636	1.50332	3.04702	1.81953	2.25704	6.65697	6.8451	6.88335	2.44592	1.22205	33.6489	11.3909	0	11.6801	0	11.5198	16.3391	34.4787	12.2818	12.2765	13.4608	7.73426	6.81395	9.46671	19.7918	13.5782	9.33274	16.5205	12.0035	9.33374	0	0	12.9761	20.3081	0	12.693
dre-mir-21-2-5p	5.63402	4.323	9.81087	5.63665	9.17784	9.47304	2.65449	5.80912	1.92851	2.31237	1.56131	14.2691	7.51659	12.6234	0.60651	3.76173	25.2264	7.89819	9.34169	5.29949	3.66614	6.90233	5.69547	4.82861	5.00577	3.78222	3.83992	10.8927	29.5532	6.82324	3.06912	1.22371	6.76747	3.7167	2.58183	3.95836	1.98015	3.43838	2.06506	3.51828	2.95948	30.9396	0	57.8024	0	0	12.693
dre-mir-21-1-5p	6659.42	3300.61	3175.92	3711.73	4732.71	3294.72	4045.44	6312.9	2571.34	5530.04	2761.95	7951.45	6375.07	6491.89	1764.34	1619.05	14944.9	4161.29	6816.48	2009.73	1791.52	3882.56	3697.5	5668.79	4271.59	5537.17	3386.81	3948.6	24199.1	3842.85	4250.73	1467.23	1891.99	1686.14	1046.93	1178.6	1672.66	1768.31	1645.86	2452.03	1361.81	21830.9	3115.8	58770.9	59847.9	10908.9	3293.84
dre-mir-21-1-3p	191.557	0	1.40155	0	0	0	0	1.61364	1.28567	2.02333	0.780654	3.56727	1.50332	2.61173	0	0.752346	16.1169	0.526546	2.95001	0	0.814698	0.862791	0	0	0	0	0	0	0	0	3.06912	0	0	0	0	0.98959	0	0.736796	0.516266	0.82783	0.455304	6.18791	0	14.1557	0	7.96849	6.34651
dre-mir-20b-5p	0	2.1615	15.4171	2.81832	0	13.2623	2.65449	1.61364	0.642835	1.15619	3.90327	1.58545	3.50774	2.61173	1.21302	1.50469	5.2555	8.95128	9.34169	6.1148	2.44409	3.45116	4.55638	0	0	0	0	2.17854	0	0	3.06912	4.89485	4.83391	2.4778	2.58183	1.97918	1.4144	1.22799	0.258133	0.82783	2.50417	18.5637	16.165	4.71856	0	15.937	0
dre-mir-20b-3p	0	0	0	0	0	0	0	0	0	0	0	0.396363	0	1.30587	0	0.752346	0.700734	0	0	0	0	0	0	0	0	0	0	0	0	0	0	0	0	0	0.430305	0	0	0	0	0.206958	0.227652	0	0	0	0	0	0
dre-mir-20a-5p	0	34.584	35.0388	67.6397	27.5335	79.5735	17.2542	7.10003	16.7137	17.9209	21.8583	45.5818	49.6095	54.8463	31.5385	125.642	136.993	123.212	153.892	43.6189	50.9186	6.90233	2.27819	6.03576	5.00577	1.89111	7.67984	10.8927	4.92553	6.82324	0	23.2505	35.7709	22.3002	10.7576	18.8022	12.1638	79.0827	29.6853	38.4941	49.1729	24.7516	44.4537	66.0599	0	87.6534	0
dre-mir-20a-3p	0	12.969	5.60621	5.63665	9.17784	0	1.32724	0.322729	1.92851	0.86714	3.90327	0.396363	1.50332	0.870577	0.60651	1.50469	2.45257	1.57964	0.983335	0	0	3.45116	0	0	0	1.89111	3.83992	3.26781	1.64184	1.36465	0	1.22371	0.966782	0.61945	0	2.96877	1.4144	1.71919	1.03253	1.24175	1.59356	0	4.04124	2.35928	20.3081	0	0
dre-mir-206-2-3p	0	0	4.20466	2.81832	3.05928	0	0	0	0	0	0	0.396363	0	0	0	0	1.0511	15.7964	1.475	5.70715	0	0	0	0	0	0	0	0	0	2.7293	3.06912	0	0	0	0.86061	0	1.4144	1.22799	0.258133	0.413915	1.36591	0	4.04124	0	0	0	0
dre-mir-206-2-5p	0	0	0	0	0	0	0	0	0	0	0	0	0	0	0.60651	0	0	0	0	0	0	0	0	0	0	0	0	0	0	0	0	0	0	0	0	0	0	0	0	0.206958	0	0	0	0	0	0	0
dre-mir-206-1-3p	0	2.1615	560.621	1.40916	15.2964	30.3137	1.32724	0.322729	0	0.289047	3.90327	0	0	0	45.4883	0	0.350367	1.57964	0.491668	2.85357	2.44409	3.45116	4.55638	0	1.66859	0	0	4.35708	0	0	0	0	0.966782	0.61945	8.1758	15.8334	1.4144	0	1.5488	0.206958	0	0	0	0	0	0	0
dre-mir-206-1-5p	0	0	1.40155	0	0	0	0	0	0	0	0	0	0	0	0	0	0	0	0	0	0	0	0	0	0	0	0	0	0	0	3.06912	0	0	0	0	0	0	0	0	0	0	0	0	0	0	0	0
dre-mir-205-5p	631.011	23.7765	14.0155	109.915	21.415	5.68382	1.32724	3.87275	3.85701	7.22616	108.511	3.96363	588.8	161.057	3569.31	613.162	73.2267	119.526	17.2084	113.328	5.70289	20.707	11.3909	30.1788	26.6975	11.3467	19.1996	2239.54	90.3014	2826.19	89.0044	56.2908	87.9772	1027.67	635.13	1158.81	461.376	18.9111	15.488	8.2783	51.4494	6.18791	8.08248	1.17964	0	7.96849	82.5047
dre-mir-205-3p	0	0	0	0	0	0	0	0	0	0	0	0	0	0	0	0	0.350367	0	0	0.407653	0	0	0	0	0	0	0	1.08927	0	0	0	0	0	0	0	0	0	0	0	0	0	0	0	0	0	0	0
dre-mir-204-2-5p	0	8.64601	4.20466	4.22748	9.17784	1.89461	6.63622	5.48639	9.64253	4.3357	15.6131	2.77454	6.01327	2.17644	5.45859	2.25704	8.05844	12.1106	10.8167	7.74541	11.4058	1.72558	3.41728	0	5.00577	1.89111	0	0	0	1.36465	3.06912	4.89485	0	0.61945	20.2243	2.96877	4.52607	1.22799	0.774399	0.82783	0.227652	55.6912	92.9485	22.4132	0	47.8109	0
dre-mir-204-2-3p	0	0	0	0	0	0	0	0	0	0	0	0.396363	0	0	0	0.752346	0.350367	0.526546	0.491668	0	0	0	0	0	0	0	0	0	0	0	0	0	0	0	0	0	0	0	0	0	0	0	0	0	0	0	0
dre-mir-204-1-5p	118.314	255.057	173.792	145.144	177.438	170.515	213.686	178.146	372.844	139.32	650.285	90.3709	230.509	87.9283	202.574	180.563	130.687	200.088	127.342	212.387	419.977	169.97	192.507	79.6721	183.545	117.249	80.6384	130.712	187.17	94.1607	73.6588	129.713	152.752	107.165	825.325	396.825	251.763	65.5748	102.221	75.9534	66.4744	1732.61	1774.1	471.856	568.626	1235.12	2329.17
dre-mir-204-1-3p	0	0	0	0	0	0	0	0.322729	0	0	0	0.396363	0	0	0.60651	0	0	0	0	0	0	0	0	0	0	0	0	0	0	0	0	0	0	0	0	0	0	0	0.258133	0	0	0	0	0	0	0	0
dre-mir-203b-3p	16.9021	4.323	2.8031	26.7741	9.17784	1.89461	0	0.968186	0.642835	0.86714	22.639	2.77454	205.955	39.6112	770.875	249.026	105.11	127.424	28.5167	97.4292	11.8131	1.72558	2.27819	0	5.00577	0	0	51.1957	3.28369	114.63	12.2765	53.8433	69.6083	393.97	293.468	446.305	285.142	79.8195	59.1125	58.776	80.5888	18.5637	20.2062	8.25749	0	63.7479	165.009
dre-mir-203b-5p	0	0	0	0	0	0	0	0	0	0	0	0	0.501106	0	1.21302	1.50469	1.40147	1.05309	0.983335	1.63061	0	0	0	0	0	0	0	1.08927	0	1.36465	0	0	0	0	0.430305	0	2.26303	0.245599	0.516266	0	0.910608	0	0	2.35928	0	0	12.693
dre-mir-203a-3p	163.387	2.1615	0	0	6.11856	1.89461	0	0	0.642835	0	0.780654	0.792727	23.0509	9.14106	78.2398	22.5704	24.1753	56.3404	14.2584	19.975	16.294	1.72558	9.11275	26.5574	0	26.4755	7.67984	2.17854	39.4042	19.1051	0	3.67114	3.86713	18.5835	15.9213	20.7814	35.6428	6.63116	6.45333	7.65743	10.0167	18.5637	12.1237	8.25749	20.3081	7.96849	107.891
dre-mir-203a-5p	0	0	0	0	0	0	0	0	0	0	0	0	0	0	0	0	0	0	0	0.407653	0	0	0	0	0	0	0	0	0	0	0	0	0	0	0	0	0	0	0	0.206958	0	0	0	1.17964	0	0	0
dre-mir-202-5p	84.5104	69.168	33.6373	69.0489	67.3042	58.7328	345.083	168.464	330.417	299.163	521.477	398.742	485.071	425.277	152.234	341.565	2127.43	4000.7	4757.38	2564.55	3040.86	62.9838	43.2856	20.5216	20.0231	15.1289	38.3992	57.7313	32.8369	55.9506	30.6912	649.791	504.66	366.714	289.595	229.585	1689.92	2212.11	1954.07	2002.52	2153.13	6.18791	20.2062	12.9761	20.3081	39.8424	6.34651
dre-mir-202-3p	1222.58	363.132	311.145	250.831	455.833	369.448	480.462	148.133	230.778	150.593	206.093	3189.93	1493.8	1990.14	1983.29	1828.95	47.2995	145.853	93.4169	119.85	236.262	261.426	235.792	155.723	215.248	374.44	249.595	260.336	175.677	249.731	260.875	2897.75	3356.67	1710.92	1768.55	1492.3	312.864	37.0854	108.932	51.5324	44.3922	0	0	1.17964	20.3081	0	25.386
dre-mir-200c-3p	0	0	1.40155	2.81832	0	1.89461	0	0.322729	0	0.578093	3.12262	0.792727	5.01106	2.61173	4.24557	7.52346	18.5694	14.7433	10.8167	8.15307	8.96168	0.862791	0	0	0	0	0	0	0	5.45859	0	6.11856	7.73426	3.7167	6.88488	3.95836	17.2556	26.279	7.74399	8.48526	13.8868	0	0	0	0	0	0
dre-mir-200b-3p	22.5361	10.8075	5.60621	12.6825	9.17784	26.5245	1.32724	8.06822	7.71402	7.51521	10.1485	39.6363	65.6449	57.4581	29.719	94.7956	189.899	121.632	224.2	37.5041	55.8068	0.862791	0	0	0	0	3.83992	1.08927	4.92553	5.45859	0	18.3557	16.4353	26.0169	15.491	28.6981	37.6229	24.8055	21.1669	33.5271	21.8546	49.5033	84.8661	27.1317	20.3081	55.7794	0
dre-mir-200b-5p	0	0	0	0	0	0	0	0	0.642835	0	2.34196	0.792727	0	0.435288	0.60651	0	0.350367	0	0.983335	0.407653	0	0	0	0	0	0	0	0	3.28369	0	0	0	0	0	0	0	0.282879	0	0	0.206958	0	0	0	0	0	0	0
dre-mir-200a-3p	152.119	8.64601	5.60621	19.7283	15.2964	13.2623	1.32724	7.74549	10.2854	4.91379	12.4905	34.4836	52.6162	32.2113	15.7693	105.328	160.468	84.2474	142.584	46.4725	41.5496	4.31396	4.55638	0	0	0	0	1.08927	8.20922	2.7293	0	15.9083	5.80069	9.29175	11.6182	5.93754	16.407	26.7702	20.3925	27.9393	18.6675	185.637	367.753	126.222	0	342.645	6.34651
dre-mir-200a-5p	16.9021	0	4.20466	4.22748	3.05928	0	1.32724	3.55002	2.57134	4.3357	2.34196	0.792727	0.501106	0.870577	0	0	3.1533	0.526546	0.491668	0	0.814698	4.31396	2.27819	0	1.66859	0	3.83992	4.35708	1.64184	0	0	0	0	0	0	0	0.282879	0	0	0	0	6.18791	4.04124	3.53892	0	23.9055	215.781
dre-mir-19d-3p	28.1701	0	1.40155	4.22748	6.11856	5.68382	7.96346	8.39095	8.35686	13.0071	8.5872	89.9745	82.1814	85.3165	47.9143	144.45	326.892	477.051	265.501	342.429	222.005	0	2.27819	2.41431	10.0115	0	3.83992	2.17854	3.28369	2.7293	0	94.2258	197.224	135.66	79.6064	99.9486	73.5486	252.475	101.704	144.042	178.935	167.074	214.186	62.521	20.3081	87.6534	0
dre-mir-19d-5p	0	4.323	1.40155	0	3.05928	11.3676	1.32724	0.645458	0	0.289047	0	0.396363	0.501106	0	0	0	0	0	0	0	0	4.31396	1.13909	2.41431	0	0	3.83992	3.26781	1.64184	2.7293	0	1.22371	4.83391	0.61945	0	0.98959	0	0	0	0	0	0	0	0	0	0	0
dre-mir-19c-3p	0	0	1.40155	1.40916	0	0	1.32724	0	0	0.289047	3.12262	1.98182	4.50996	6.52933	3.63906	3.76173	24.8761	12.1106	39.3334	5.70715	3.66614	0.862791	0	0	0	0	0	1.08927	0	0	0	6.11856	4.83391	3.09725	4.73336	2.96877	9.61789	36.103	14.1973	18.0053	34.3755	6.18791	0	2.35928	0	23.9055	0
dre-mir-19c-5p	0	0	0	0	0	0	0	0	0	0	0	0.396363	0	0	0	0	0.350367	0	0	0	0	0	1.13909	0	0	0	0	0	0	0	0	1.22371	0	0	0	0	0	0.245599	0	0	0	0	4.04124	0	0	0	0
dre-mir-19b-3p	28.1701	21.615	16.8186	36.6382	24.4742	30.3137	15.9269	15.1683	39.213	28.6156	46.0586	92.749	111.246	135.81	55.799	261.064	1416.53	2147.25	1284.24	1710.11	874.171	6.03954	4.55638	6.03576	5.00577	7.56443	0	7.62489	3.28369	2.7293	9.20735	73.4227	91.8443	61.3256	43.0305	57.3962	78.9233	491.443	209.862	212.339	268.402	185.637	157.608	68.4192	20.3081	270.929	12.693
dre-mir-19b-5p	0	0	0	0	0	0	0	0	0.642835	0.289047	2.34196	0.396363	0	0	0	0	0.700734	0	0.983335	0	0	0	0	0	0	0	0	0	1.64184	0	0	0	0	0	0.430305	0.98959	0.282879	0.491197	0.258133	0.413915	0.455304	0	0	1.17964	0	0	0
dre-mir-19a-3p	16.9021	2.1615	1.40155	1.40916	0	1.89461	0	1.29092	5.14268	3.7576	5.46458	45.5818	67.1482	70.0814	32.145	109.09	237.899	205.353	338.759	41.173	81.4698	0	0	0	0	0	3.83992	0	0	0	0	44.0536	48.3391	29.7336	18.0728	22.7606	9.05214	167.253	65.3077	74.7117	80.1335	0	4.04124	3.53892	0	7.96849	0
dre-mir-19a-5p	0	0	0	0	0	0	0	0.322729	0	0	0	0	0	0	0.60651	0	1.0511	0	2.95001	0.815307	0	0	0	0	0	0	0	0	0	0	0	0	0	0	0	0	0	0.736796	0	0.206958	0.455304	0	0	0	0	7.96849	0
dre-mir-199-3-3p	33.8041	17.292	46.2512	11.2733	12.2371	9.47304	22.5631	26.141	32.1418	28.0375	26.5422	21.0073	33.5741	15.6704	38.2102	27.8368	76.0296	135.322	99.3169	117.812	89.2094	13.8047	19.3646	18.1073	13.3487	11.3467	23.0395	23.9639	52.539	28.6576	30.6912	39.1588	20.3024	55.7505	32.2729	45.5211	60.819	60.6628	66.8565	72.4352	107.679	0	0	1.17964	0	0	6.34651
dre-mir-199-3-5p	0	0	0	0	0	0	0	0.322729	0.642835	0	0	0.792727	0	1.74115	0	0	0	0	0	0	0	0	0	0	0	0	0	0	0	1.36465	0	0	0.966782	0.61945	0.86061	0	0.282879	0.982394	0.516266	1.03479	0.682956	0	0	0	0	0	0
dre-mir-199-2-5p	0	0	1.40155	0	0	0	0	0	0	0	0	0.396363	0.501106	0.435288	0	2.25704	0	0.526546	0	0	0	4.31396	4.55638	0	3.33718	0	0	3.26781	0	4.09394	3.06912	4.89485	6.76747	3.09725	3.44244	3.95836	1.98015	1.22799	1.03253	1.65566	1.36591	0	0	0	0	0	0
dre-mir-199-2-3p	0	0	0	0	0	0	0	0	0	0	0	0	0	0	0	0	0	0	0	0	0.407349	0	1.13909	0	0	0	0	0	0	0	0	0	0	0	0	0	0	0	0	0	0	0	0	0	0	0	0
dre-mir-199-1-3p	84.5104	51.876	183.603	46.5023	52.0078	66.3113	82.2891	66.8049	79.7116	45.3803	87.4333	120.891	129.285	123.187	314.172	157.993	129.285	291.18	197.159	146.755	164.569	137.184	105.936	299.374	171.865	457.648	142.077	120.909	114.929	151.476	101.281	214.15	224.293	217.427	168.249	218.699	306.641	348.504	443.731	490.903	257.702	80.4428	32.3299	37.7485	40.6162	151.401	139.623
dre-mir-199-1-5p	636.645	38.907	70.0776	15.5008	30.5928	24.6299	14.5997	64.8685	60.4265	74.574	97.5818	35.2763	43.5962	30.0349	66.7161	39.122	72.526	77.4023	61.9501	128.411	39.1055	28.4721	29.6164	10.8644	20.0231	15.1289	38.3992	55.5528	131.347	139.194	135.041	99.1207	74.4422	129.465	75.3034	109.844	139.177	141.465	146.62	109.894	126.802	105.194	129.32	38.9282	60.9242	294.834	69.8116
dre-mir-196d-5p	0	0	0	5.63665	6.11856	3.78921	0	1.61364	0	0.86714	4.68392	0.792727	0	0	0	0	2.45257	0.526546	1.475	0.407653	0.814698	12.0791	36.451	107.437	141.83	124.813	0	1.08927	1.64184	6.82324	9.20735	0	0.966782	0.61945	0.430305	0.98959	0.565758	1.22799	0.774399	0	0	0	0	0	0	0	6.34651
dre-mir-196d-3p	0	0	0	0	0	0	0	0	0	0	0	0	0.501106	0	0	2.25704	0.350367	0.526546	0.491668	0.407653	0	0	0	0	0	0	0	0	0	0	0	0	0	4.33615	0	0	0.565758	1.22799	1.03253	1.65566	0.455304	0	0	0	0	0	0
dre-mir-196c-5p	0	0	5.60621	2.81832	6.11856	0	0	2.2591	0.642835	0.289047	1.56131	0	0	0	0	0	0.350367	1.05309	0.491668	0	0	17.2558	20.5037	50.7004	98.4469	24.5844	3.83992	3.26781	4.92553	15.0111	3.06912	0	2.90035	0.61945	0.430305	0	0.565758	0.736796	0.516266	0.620873	0.227652	0	0	0	0	0	19.0395
dre-mir-196b-5p	5.63402	2.1615	16.8186	5.63665	6.11856	3.78921	1.32724	7.10003	3.21418	2.89047	0.780654	1.18909	0.501106	0.435288	1.21302	1.50469	3.85404	3.15928	1.475	0.407653	2.44409	42.2768	47.842	201.594	255.294	230.715	23.0395	9.80343	11.4929	24.5637	12.2765	3.67114	0	2.4778	0	1.97918	3.67743	3.68398	2.06506	2.06958	1.36591	0	4.04124	1.17964	0	7.96849	171.356
dre-mir-196b-3p	0	0	0	0	0	0	0	0.645458	0.642835	1.15619	0	0.792727	1.50332	1.74115	3.03255	1.50469	8.40881	10.0044	7.86668	3.66888	7.33228	0	1.13909	1.20715	0	0	0	0	0	0	0	6.11856	7.73426	4.9556	6.88488	8.90631	3.96031	11.7887	9.80906	8.48526	6.60191	0	0	0	0	0	0
dre-mir-196a-2-3p	0	0	0	0	0	0	0	0	0	0	0	3.17091	1.50332	1.30587	2.42604	0	4.90514	0	0.983335	0	0	0	0	0	0	0	0	0	0	0	0	2.44742	0	1.85835	0.430305	2.96877	4.52607	6.13996	4.90453	5.79481	6.82956	6.18791	0	0	0	0	0
dre-mir-196a-1-5p	0	8.64601	15.4171	16.9099	6.11856	15.1569	1.32724	11.2955	3.85701	4.04665	0.780654	0	0.501106	0	4.24557	2.25704	19.2702	7.37164	0.983335	4.48419	2.44409	93.1814	77.4584	245.052	335.387	272.32	11.5198	11.982	18.0603	51.8566	12.2765	6.11856	3.86713	5.57505	3.01214	0.98959	4.52607	10.5607	6.96959	7.45047	3.41478	6.18791	16.165	2.35928	0	7.96849	691.77
dre-mir-196a-1-3p	5.63402	2.1615	2.8031	1.40916	3.05928	0	0	8.06822	1.92851	2.31237	3.90327	0	2.50553	1.30587	3.63906	0.752346	0.700734	0	0	0	0	0	0	0	1.66859	0	0	2.17854	1.64184	4.09394	0	2.44742	8.70104	1.2389	4.30305	7.91672	3.67743	4.66637	4.90453	1.4487	3.41478	0	0	0	0	0	0
dre-mir-194b-3p	0	2.1615	1.40155	1.40916	3.05928	1.89461	11.9452	7.10003	0	2.02333	14.0518	22.1964	22.0487	11.3175	9.09766	0	0	2.63273	0.491668	0.407653	1.22205	0.862791	1.13909	2.41431	3.33718	3.78222	0	2.17854	3.28369	1.36465	6.13824	17.132	28.0367	16.1057	4.73336	10.8855	12.7296	1.71919	6.71146	3.51828	2.73183	12.3758	32.3299	21.2335	20.3081	39.8424	31.7326
dre-mir-194b-5p	0	10.8075	16.8186	9.86413	18.3557	5.68382	21.2359	3.87275	8.35686	6.06998	0	0.396363	2.00442	2.17644	0	4.51407	1.0511	0	1.96667	0.815307	0	0.862791	0	0	0	0	0	1.08927	0	0	0	0	0	0	0	0	0	0	0	0	0	37.1275	56.5774	8.25749	0	23.9055	0
dre-mir-194a-5p	11.268	6.4845	0	4.22748	18.3557	1.89461	1.32724	3.22729	1.28567	1.73428	3.12262	2.37818	3.50774	1.74115	1.21302	6.77111	7.00734	10.5309	7.37501	25.2745	3.25879	2.58837	0	0	0	1.89111	0	3.26781	1.64184	2.7293	61.3824	0	0	0.61945	0.430305	0	3.96031	10.5607	6.96959	4.55307	40.5221	12.3758	12.1237	7.07785	40.6162	63.7479	6.34651
dre-mir-194a-3p	0	0	0	1.40916	0	0	0	0.322729	0.642835	0	0	0	0	0	0	0	0	0	0	0.815307	0.407349	0	0	0	0	0	0	1.08927	1.64184	0	0	0	0	0	0	0	0	0.245599	0.774399	0	0	0	0	0	0	7.96849	0
dre-mir-193b-5p	112.68	2.1615	8.40931	0	6.11856	0	1.32724	17.1046	4.49985	7.22616	1.56131	98.2981	63.1394	71.3873	58.8315	10.5328	17.8687	3.68582	12.2917	3.66888	3.66614	8.62791	7.97366	4.82861	26.6975	18.9111	7.67984	9.80343	11.4929	2.7293	21.4838	144.398	126.648	85.4841	98.1095	63.3337	42.4319	12.2799	21.425	16.3497	16.8463	0	0	0	0	0	0
dre-mir-193b-3p	28.1701	8.64601	37.8419	4.22748	6.11856	1.89461	7.96346	15.8137	8.99969	20.8114	19.5164	14.2691	24.0531	12.1881	11.5237	3.76173	20.3213	20.5353	7.86668	18.3444	45.6231	18.1186	15.9473	2.41431	3.33718	0	7.67984	14.1605	21.344	34.1162	24.5529	39.1588	40.6048	37.167	33.9941	22.7606	13.8611	7.61355	6.96959	6.20873	8.87843	6.18791	0	5.8982	20.3081	0	0
dre-mir-193a-2-5p	0	0	0	0	0	0	0	0	0	0	0	0	0	0	0	0	0	0	0	0	0	0	0	0	0	0	0	1.08927	0	0	0	0	0.966782	1.2389	0.430305	0	0	0	0	0	0	0	0	0	0	0	0
dre-mir-193a-2-3p	0	0	0	0	0	0	0	0	0	0	0	0	0.501106	0	0	0	0.350367	0	0	0	0	0	0	0	0	0	0	0	0	0	0	0	0	0	0	0	0	0	0	0	0.227652	0	0	2.35928	0	0	0
dre-mir-193a-1-5p	11.268	19.4535	21.0233	12.6825	15.2964	22.7353	10.6179	7.42276	7.07119	6.64807	4.68392	3.96363	1.50332	0.870577	0	5.26642	3.1533	4.21237	1.475	1.22296	2.03674	7.76512	26.1992	0	1.66859	0	0	4.35708	4.92553	10.9172	6.13824	4.89485	0.966782	0.61945	2.15153	1.97918	1.13152	0.736796	1.03253	0.620873	0.682956	0	0	0	0	0	0
dre-mir-193a-1-3p	0	2.1615	1.40155	0	0	0	1.32724	0.645458	1.92851	0.86714	0	0	0	0.435288	0	0	18.9198	18.9557	11.3084	7.33776	9.36903	0	2.27819	0	0	0	3.83992	5.44635	0	1.36465	0	1.22371	0	1.85835	1.29092	0	0.565758	1.96479	1.5488	1.86262	1.59356	0	0	0	0	0	0
dre-mir-192-5p	39.4382	17.292	18.2202	5.63665	85.6599	7.57843	10.6179	50.023	37.2844	26.5923	85.0913	114.549	179.396	206.762	85.518	346.079	1487.31	1064.68	1518.76	5712.45	551.958	19.8442	7.97366	12.0715	40.0462	3.78222	7.67984	15.2498	24.6277	13.6465	481.851	55.0671	58.9737	95.3953	80.467	54.4274	356.711	896.926	562.988	481.797	5043.86	123.758	133.361	71.9581	20.3081	525.92	279.247
dre-mir-192-3p	0	0	0	0	3.05928	0	0	0	0	1.44523	0	0	0.501106	0.435288	0	0	1.0511	2.10618	0	7.74541	0.814698	1.72558	1.13909	0	0	0	0	2.17854	4.92553	1.36465	9.20735	0	1.93356	0.61945	0.430305	0	1.4144	1.47359	0.516266	0.620873	4.55304	12.3758	4.04124	0	0	7.96849	0
dre-mir-190b-5p	0	0	0	0	0	0	0	0	0	0	0	0	0	0	0	0	0	0.526546	0.491668	0.407653	0	0	0	0	0	0	0	0	0	0	0	0	0	0	0	0	0	0.982394	0	0.620873	0	0	4.04124	0	0	0	0
dre-mir-190b-3p	0	0	0	0	0	0	0	0	0	0	0	0	0	0	0	0	0	0	0	0	0	0	0	0	0	0	0	0	0	0	0	0	0.966782	0	0	0	0	0	0	0	0	0	0	0	0	0	6.34651
dre-mir-190a-5p	0	0	0	4.22748	0	0	0	0.968186	0	0	0.780654	0.396363	1.00221	0.435288	1.81953	1.50469	4.55477	12.6371	6.88335	0.815307	2.85144	0	0	0	0	0	0	0	0	0	0	2.44742	0.966782	1.2389	0.86061	0	0.848638	7.61355	2.83946	3.51828	2.27652	0	0	0	0	0	6.34651
dre-mir-190a-3p	0	0	1.40155	0	0	0	0	0	0	0	0	0	0.501106	0	0	0	0	0	0	0	0	0	0	0	0	0	0	0	0	0	0	0	0	0	0	0	0	0.245599	0	0.206958	0.227652	0	0	0	0	0	0
dre-mir-18c-5p	0	2.1615	0	1.40916	3.05928	9.47304	2.65449	0	0.642835	0.578093	0	0.792727	0.501106	2.17644	0	1.50469	4.90514	11.584	5.90001	2.03827	0.814698	0	1.13909	2.41431	3.33718	0	0	0	0	0	0	1.22371	0.966782	0	0.430305	0	0.848638	0.982394	0.516266	1.4487	1.36591	12.3758	16.165	9.43713	0	31.874	0
dre-mir-18c-3p	0	0	0	0	0	0	0	0	0	0	0	0	0.501106	0	0	0	0.350367	0.526546	0	0.815307	0	0	0	0	0	0	0	0	0	0	0	0	0	0	0	0	0	0	0	0	0	6.18791	4.04124	0	20.3081	0	0
dre-mir-18b-3p	0	0	4.20466	4.22748	9.17784	1.89461	5.30897	3.55002	1.28567	2.89047	1.56131	19.4218	14.5321	28.729	19.4083	36.8649	0.350367	1.57964	1.96667	0	1.22205	0.862791	0	0	1.66859	0	0	1.08927	0	0	0	0	2.90035	3.7167	1.29092	0.98959	0.565758	0	0.258133	0.206958	0.227652	12.3758	0	2.35928	0	0	0
dre-mir-18b-5p	0	0	0	0	0	0	0	0.322729	0	0	0.780654	0	1.50332	2.17644	0	3.00938	4.55477	0.526546	2.45834	0	0.407349	0	1.13909	0	0	0	0	0	0	0	0	0	0.966782	0	0	0	0	1.96479	0.516266	0.413915	0.910608	0	0	0	0	0	0
dre-mir-18a-3p	16.9021	2.1615	9.81087	0	0	1.89461	1.32724	1.29092	3.85701	1.15619	1.56131	11.4945	7.01549	6.52933	6.0651	9.02815	0.350367	0.526546	0	0	0.407349	0	10.2518	0	3.33718	1.89111	0	4.35708	4.92553	1.36465	0	8.56599	8.70104	11.1501	3.01214	5.93754	0.848638	0	0.258133	0.206958	0.227652	6.18791	4.04124	4.71856	0	23.9055	0
dre-mir-18a-5p	0	2.1615	1.40155	1.40916	0	1.89461	1.32724	0.968186	0.642835	0.578093	0.780654	0.792727	0	3.48231	0.60651	0.752346	7.70807	1.05309	4.91668	0.407653	1.6294	0.862791	0	0	0	0	0	0	0	0	0	0	0	0	0.430305	0	0.848638	1.96479	1.03253	0.82783	1.13826	0	0	0	0	0	0
dre-mir-187-1-3p	11.268	19.4535	14.0155	23.9557	9.17784	11.3676	15.9269	9.03641	10.2854	8.38235	3.90327	9.51272	12.0265	4.35288	12.1302	18.0563	7.35771	16.8495	5.40834	8.56072	11.4058	16.393	18.2255	15.693	8.34296	13.2378	11.5198	8.71416	16.4184	27.293	9.20735	23.2505	36.7377	23.5391	33.9941	25.7293	43.2805	36.5942	34.848	26.0767	27.3183	0	0	0	20.3081	0	0
dre-mir-187-1-5p	5.63402	0	1.40155	1.40916	0	1.89461	0	1.29092	0.642835	0.86714	1.56131	1.98182	1.00221	4.78817	3.63906	9.02815	0	0.526546	1.475	0	0	4.31396	6.83456	1.20715	0	1.89111	3.83992	1.08927	4.92553	1.36465	0	11.0134	8.70104	4.9556	1.72122	2.96877	3.67743	1.22799	1.03253	0.82783	0.682956	0	0	0	0	0	0
dre-mir-184-2-3p	0	0	0	0	0	0	0	0	0	0	0	0	0	0	0	0	0	0	0	0.407653	0	0	0	0	0	0	0	0	0	0	0	0	0	0	0	0	0	0	0	0	0	0	0	0	0	0	0
dre-mir-184-1-3p	84.5104	10.8075	22.4248	91.5955	12.2371	9.47304	3.98173	0.968186	4.49985	3.17951	94.4591	4.36	230.509	56.1522	994.677	253.541	52.2047	149.013	5.90001	123.519	8.14698	8.62791	3.41728	19.3144	15.0173	20.8022	3.83992	84.9631	19.7021	837.894	30.6912	24.4742	55.1066	143.712	191.486	301.825	138.894	9.08715	7.74399	6.62264	13.8868	24.7516	36.3712	7.07785	0	63.7479	177.702
dre-mir-184-1-5p	5.63402	0	0	0	0	0	0	0	0	0	0	0	0.501106	0	0	0	0	0	0	0	0	0	0	0	0	0	0	0	0	1.36465	0	0	0	0	0.430305	0.98959	0	0	0	0	0	0	0	0	0	0	6.34651
dre-mir-183-5p	5.63402	2.1615	4.20466	2.81832	3.05928	3.78921	0	0.322729	1.28567	0.86714	3.90327	1.18909	2.00442	1.30587	7.27812	4.51407	4.2044	30.0131	2.95001	16.7138	23.2189	0.862791	2.27819	1.20715	1.66859	17.02	0	0	0	6.82324	6.13824	4.89485	1.93356	3.7167	5.59397	9.8959	12.4467	14.7359	6.96959	5.3809	12.9762	18.5637	84.8661	4.71856	0	7.96849	0
dre-mir-183-3p	0	0	0	0	0	0	0	0	0	0	0.780654	0.792727	0	0.435288	0	0	0	0	0	0	0	0	0	0	0	0	0	0	0	0	0	0	0	0	0.430305	0	0	0	0.258133	0.413915	0.227652	0	0	0	0	0	6.34651
dre-mir-182-5p	11.268	4.323	2.8031	4.22748	3.05928	1.89461	0	0.645458	1.28567	1.15619	7.02589	2.77454	10.0221	3.9176	28.506	15.7993	7.00734	46.8626	5.90001	37.0965	39.1055	18.1186	18.2255	39.836	30.0346	47.2777	15.3597	16.3391	14.7766	40.9394	27.6221	18.3557	84.11	21.6808	44.3214	72.24	85.9953	90.8715	61.4357	53.809	94.9309	74.2549	117.196	27.1317	20.3081	127.496	88.8512
dre-mir-182-3p	0	0	0	0	0	0	0	0	0	0	0	0	0	0	0	0	0	0	0	0	0	0	0	0	0	0	0	1.08927	0	0	0	0	0.966782	0.61945	0	1.97918	0	0	0	0	0	0	0	0	0	0	0
dre-mir-181c-5p	67.6083	69.168	74.2823	84.5497	64.2449	37.8921	47.7808	36.7911	71.3547	40.1775	32.0068	24.9709	26.0575	20.0233	26.0799	20.3133	4.2044	22.1149	7.86668	11.8219	17.516	170.833	151.5	78.4649	70.0808	102.12	84.4783	99.1236	49.2553	70.9617	55.2441	9.7897	10.6346	13.6279	6.45458	8.90631	3.96031	3.43838	1.29067	1.4487	1.82122	12.3758	48.4949	4.71856	20.3081	15.937	0
dre-mir-181c-3p	0	0	0	1.40916	3.05928	0	0	0.968186	1.92851	0	1.56131	6.73818	3.00664	3.48231	3.63906	4.51407	11.2117	18.9557	11.8	11.8219	18.7381	0.862791	0	0	0	0	0	0	1.64184	0	0	1.22371	1.93356	4.33615	1.72122	3.95836	1.4144	2.94718	0.774399	2.06958	3.18713	0	0	0	0	0	0
dre-mir-181b-2-5p	0	0	0	1.40916	0	0	0	0	0	0.289047	0	0	0	0	0.60651	0	0	0	0	0	0.814698	0	0	1.20715	0	0	0	0	0	0	0	0	0	0	0	0	0	0	0	0	0	0	0	0	0	0	0
dre-mir-181b-2-3p	0	0	0	0	0	0	0	0	0	0	0	0	0	0	0	0	0.350367	0	0	0	0	0	0	0	0	0	0	0	0	0	0	0	0	0	0.430305	0	1.13152	0.491197	0.258133	0.82783	0.455304	0	0	0	0	0	0
dre-mir-181b-1-5p	501.428	272.349	421.867	359.336	336.521	255.772	789.71	600.598	606.837	470.279	245.125	91.56	143.817	114.046	102.5	65.4541	65.869	74.7695	75.7168	128.411	98.1711	802.396	722.186	626.512	432.165	514.382	337.913	827.845	599.273	974.359	313.05	28.1454	45.4388	42.7421	26.6789	31.6669	16.1241	12.2799	10.3253	12.6244	12.5209	129.946	145.485	163.97	873.247	135.464	304.633
dre-mir-181b-1-3p	0	0	0	0	0	0	0	0	0	0.289047	0	0	0	0	0	0	0.700734	0.526546	3.44167	0.407653	0	0	0	0	0	0	0	0	0	0	0	0	0	0	0	0	0	0	0	0	0	0	0	0	0	0	0
dre-mir-181a-2-3p	39.4382	21.615	22.4248	18.3191	9.17784	7.57843	19.9087	12.5864	14.1424	14.4523	17.1744	20.6109	13.5299	12.6234	25.4734	9.02815	13.6643	12.1106	9.34169	11.4143	13.0352	16.393	21.6428	2.41431	11.6801	1.89111	19.1996	13.0712	11.4929	16.3758	9.20735	24.4742	30.937	24.1586	28.4001	20.7814	25.742	6.87676	10.8416	10.3479	7.05721	0	8.08248	4.71856	0	23.9055	19.0395
dre-mir-181a-2-5p	11.268	8.64601	8.40931	4.22748	9.17784	3.78921	9.29071	9.35913	8.35686	9.53854	1.56131	12.6836	18.5409	13.9292	7.27812	8.2758	6.3066	3.15928	9.34169	4.48419	2.03674	2.58837	3.41728	3.62146	0	3.78222	0	14.1605	3.28369	5.45859	0	6.11856	6.76747	11.1501	2.15153	2.96877	0.565758	0.491197	0.258133	1.03479	1.13826	0	0	8.25749	40.6162	0	0
dre-mir-181a-1-5p	11775.1	5721.49	15634.3	9596.39	6620.28	8080.5	28343.3	15515.5	14456.1	17324.3	9534.91	3223.23	4309.51	3834.02	2537.03	2573.77	676.909	683.983	814.693	710.948	525.073	6748.75	6915.44	3680.61	3497.37	3186.52	4715.42	8976.68	8659.08	10625.2	6141.3	1135.6	2106.62	2304.35	812.416	1043.03	286.274	326.4	238.773	234.069	252.921	11509.5	15057.7	3794.91	11453.8	11586.2	2030.88
dre-mir-181a-1-3p	101.412	8.64601	9.81087	4.22748	6.11856	5.68382	2.65449	4.5182	8.35686	7.80426	12.4905	6.73818	8.51881	9.57634	7.27812	6.01877	18.2191	41.5971	33.9251	28.9434	30.9585	2.58837	3.41728	2.41431	0	0	3.83992	4.35708	9.85106	5.45859	3.06912	4.89485	2.90035	6.81395	4.73336	5.93754	11.3152	8.59595	5.67893	6.8296	6.60191	12.3758	4.04124	5.8982	0	0	6.34651
dre-mir-17a-2-3p	0	2.1615	0	0	0	0	0	0	1.28567	0.289047	0	1.18909	1.00221	0.435288	0	1.50469	1.75183	1.57964	1.475	0.815307	0.407349	0.862791	0	0	0	0	0	0	0	0	0	0	0	0.61945	0	0	0.848638	1.22799	0.258133	0.413915	0.455304	0	0	0	0	0	0
dre-mir-17a-2-5p	0	0	0	0	0	0	0	0	0	0.289047	0	0	0	0.435288	0	0	0.350367	0	0.983335	0	0	0.862791	0	0	0	0	0	0	0	0	3.06912	0	0	0	0	0	0	0	0	0	0	0	0	0	0	0	0
dre-mir-17a-1-5p	5.63402	69.168	89.6993	150.78	73.4227	168.62	27.8721	14.8455	36.6416	28.9047	64.0136	58.6618	74.1637	57.4581	43.0622	249.026	163.271	210.092	153.4	96.6139	75.7669	15.5302	20.5037	9.65722	10.0115	7.56443	11.5198	16.3391	13.1347	15.0111	12.2765	20.8031	32.8706	22.3002	18.9334	31.6669	22.0646	54.7685	35.8805	32.2854	35.0584	55.6912	60.6186	81.3952	20.3081	223.118	12.693
dre-mir-17a-1-3p	0	0	0	5.63665	3.05928	0	2.65449	0.322729	0.642835	0	0.780654	0	1.00221	0.870577	1.81953	3.76173	0.700734	0.526546	0.983335	1.22296	0	0	0	0	0	0	0	1.08927	1.64184	0	0	0	0.966782	0	0	0.98959	0.565758	0.245599	1.03253	0.82783	0.227652	0	0	0	0	0	0
dre-mir-1788-3p	0	0	0	0	0	0	0	0	0	0	0	0	1.00221	0	2.42604	0.752346	1.0511	1.57964	0.983335	1.22296	0	0	0	0	0	0	0	1.08927	0	0	0	0	0	1.85835	0.86061	0.98959	0.848638	0.982394	0.258133	0.620873	0	0	0	0	0	0	0
dre-mir-1788-5p	0	0	0	0	0	0	0	0	0	0	0	0	0	0	0	0	0	0	0	0	0	0	0	0	0	0	0	0	0	0	0	0	0	0	0	0	0.282879	0.245599	0	0.413915	0	0	0	0	0	0	0
dre-mir-16c-5p	11.268	36.7455	29.4326	36.6382	24.4742	58.7328	57.0715	60.3503	64.9264	77.7535	67.9169	115.738	97.2146	87.0577	99.4677	78.244	110.015	103.203	96.8585	57.0715	54.5848	14.6674	18.2255	14.4858	10.0115	18.9111	30.7194	17.4283	32.8369	12.2818	36.8294	96.6733	129.549	107.784	142.861	184.064	92.2186	99.9586	99.6394	85.6805	82.4101	191.825	230.351	123.862	81.2323	191.244	69.8116
dre-mir-16c-3p	101.412	73.491	43.4481	46.5023	55.0671	47.3652	106.179	114.246	95.7825	62.7231	76.5041	9.90909	18.0398	13.0587	14.5562	6.01877	15.7665	23.6946	10.8167	30.574	26.0703	136.321	136.691	141.237	76.7552	143.724	53.7589	89.3202	157.617	126.912	113.557	17.132	20.3024	22.3002	23.2365	26.7189	14.4268	5.64877	10.5835	9.72701	6.60191	74.2549	40.4124	21.2335	264.005	47.8109	126.93
dre-mir-16b-5p	140.851	62.6835	75.6838	73.2764	52.0078	53.049	159.269	168.464	145.924	230.948	119.44	1270.74	890.967	867.965	459.128	555.984	285.899	195.349	257.634	224.617	170.679	50.9047	38.7292	35.0074	15.0173	22.6933	53.7589	68.624	131.347	96.89	101.281	1319.16	1444.37	1194.3	1398.49	2074.18	838.454	790.09	595.513	476.416	556.154	290.832	230.351	178.126	162.465	87.6534	165.009
dre-mir-16b-3p	0	0	0	0	0	0	0	0	0	0	0.780654	0.792727	1.00221	0	0	0	0	0	0	1.22296	0	0	3.41728	0	0	0	3.83992	1.08927	0	0	0	0	0	0.61945	0.430305	0	0.282879	1.47359	0.258133	0.620873	1.59356	0	0	1.17964	0	0	0
dre-mir-16a-5p	5.63402	12.969	30.8341	35.229	18.3557	22.7353	18.5814	18.7183	34.7131	28.0375	48.4006	12.6836	7.51659	12.6234	16.9823	13.5422	53.9565	31.5928	43.7584	18.7521	25.2556	6.03954	11.3909	9.65722	3.33718	15.1289	15.3597	16.3391	13.1347	10.9172	18.4147	9.7897	8.70104	13.0085	14.2001	28.6981	20.0844	24.0687	11.3579	12.8314	19.3504	321.771	371.794	132.12	40.6162	398.424	19.0395
dre-mir-16a-3p	5.63402	0	0	0	0	0	0	0	0	0	0	0	0	0	0	0	0.350367	0	1.475	0	0.407349	0	0	0	0	0	0	0	0	0	0	0	0	0	0	0	0.282879	0	0	0	0.455304	0	0	0	0	0	0
dre-mir-15c-5p	219.727	136.175	217.241	180.373	204.972	363.765	261.467	140.71	152.995	102.612	183.454	137.142	99.219	120.14	152.234	136.175	60.6135	85.827	57.5251	79.4924	65.1758	176.872	140.109	161.758	130.15	223.151	99.838	133.98	131.347	122.818	144.249	134.608	171.12	91.0592	164.377	225.626	79.4891	36.3486	37.4293	44.9098	36.4243	835.368	751.671	143.916	406.162	462.172	215.781
dre-mir-15c-3p	0	0	0	0	0	1.89461	0	0	0.642835	0	0	0	0	0	0	0	1.40147	1.57964	0	0.407653	0.407349	0	0	0	0	0	0	0	0	0	0	0	0	0	0	0	0	0.245599	0	0.206958	0.227652	0	0	0	0	0	0
dre-mir-15b-5p	56.3402	259.38	204.627	194.464	180.498	179.988	216.341	106.5	174.208	119.087	213.119	74.5163	79.6759	88.7988	29.719	218.933	111.066	122.159	104.725	76.2312	88.8021	258.837	281.356	105.022	63.4065	126.704	119.038	167.748	113.287	68.2324	67.5206	81.9887	102.479	67.5201	48.1942	53.4378	82.035	215.636	118.999	117.345	120.656	414.59	327.341	339.737	20.3081	1067.78	88.8512
dre-mir-15b-3p	5.63402	0	1.40155	5.63665	0	1.89461	2.65449	5.16366	7.71402	8.0933	8.5872	1.18909	1.00221	1.30587	0	2.25704	1.0511	0.526546	1.96667	0.815307	1.22205	7.76512	1.13909	2.41431	0	5.67333	7.67984	1.08927	3.28369	4.09394	3.06912	3.67114	6.76747	1.85835	1.29092	2.96877	5.65758	6.13996	3.0976	4.34611	4.32539	6.18791	4.04124	4.71856	20.3081	23.9055	6.34651
dre-mir-15a-2-5p	0	0	0	0	0	3.78921	0	0	0	0	0.780654	0.396363	0	0	0	0	0.350367	0.526546	0	1.22296	0.407349	1.72558	2.27819	1.20715	0	0	0	0	1.64184	0	0	1.22371	0	0	0.430305	0	0	0.491197	0	0	0.227652	0	0	1.17964	0	0	0
dre-mir-15a-2-3p	0	0	0	0	0	0	0	0	0	0	0	0	0	0	0	0	0.350367	0	0	0	0	0	1.13909	0	0	0	0	0	1.64184	0	0	0	0	0.61945	0	0.98959	0	0	0	0	0.227652	6.18791	0	0	0	0	0
dre-mir-15a-1-5p	22.5361	6.4845	15.4171	25.3649	3.05928	9.47304	2.65449	4.19547	5.14268	7.22616	7.02589	42.8073	44.5985	51.364	17.5888	65.4541	177.286	187.45	156.35	132.08	88.3947	9.4907	4.55638	2.41431	0	0	7.67984	16.3391	6.56737	6.82324	0	72.199	70.5751	54.5116	41.7396	60.365	121.355	234.792	144.555	137.834	161.178	24.7516	24.2474	18.8743	0	7.96849	6.34651
dre-mir-15a-1-3p	0	2.1615	0	0	0	1.89461	0	0.322729	0.642835	0.86714	0.780654	0.396363	0	0	1.21302	0.752346	2.45257	0	1.475	0	0.407349	0	3.41728	0	0	0	0	1.08927	1.64184	1.36465	6.13824	0	0	0	0	0	0.282879	1.47359	1.29067	1.03479	1.59356	0	4.04124	0	0	0	0
dre-mir-155-5p	5.63402	12.969	8.40931	32.4107	6.11856	17.0515	6.63622	4.19547	3.21418	6.64807	15.6131	3.56727	0.501106	5.22346	1.81953	4.51407	3.85404	7.37164	5.40834	3.66888	6.92493	12.0791	13.6691	28.9717	8.34296	49.1688	7.67984	6.53562	16.4184	5.45859	3.06912	6.11856	7.73426	4.33615	3.87275	9.8959	4.80895	4.42077	3.61386	2.27653	5.236	30.9396	80.8248	30.6707	20.3081	71.7164	0
dre-mir-155-3p	0	0	0	0	0	0	0	0	0	0	0	0	0	0	0	0	0	0	0	0	0	0	0	0	0	0	0	0	0	0	0	0	0	0	0	0	0	0.245599	0	0	0	0	0	0	0	0	0
dre-mir-153c-3p	0	0	0	0	0	0	0	0	0	0	0.780654	0	0	0.435288	0	0	0.350367	0.526546	0	0	0	0	0	0	0	0	0	0	0	0	0	0	0	0	0	0	0	2.21039	0.774399	0.206958	1.36591	0	0	0	0	0	0
dre-mir-153c-5p	0	0	0	0	0	0	0	0	0	0	0	0.396363	0	0.435288	0	0.752346	0	0	0	0	0	0	0	1.20715	0	0	0	0	0	0	0	0	0	0	0	0	0	0	0	0	0.227652	0	0	0	0	0	0
dre-mir-153b-3p	0	4.323	0	0	0	0	1.32724	0.968186	0.642835	1.73428	0.780654	2.77454	1.50332	6.96461	0.60651	10.5328	5.60587	6.8451	24.5834	2.85357	0.814698	1.72558	0	0	1.66859	3.78222	0	0	3.28369	2.7293	0	9.7897	12.5682	3.7167	3.01214	3.95836	9.33502	84.4859	30.7178	29.388	65.3361	0	0	1.17964	0	0	31.7326
dre-mir-153b-5p	0	0	0	7.04581	0	0	2.65449	0.645458	0.642835	0.578093	1.56131	0	0	0	0	0	0	1.57964	1.475	0.407653	0.407349	0	0	3.62146	0	3.78222	3.83992	1.08927	1.64184	1.36465	0	0	1.93356	0	0	0	0.848638	1.47359	0.516266	1.03479	0.455304	0	0	0	0	0	19.0395
dre-mir-153a-5p	0	0	0	0	0	0	0	0	0	0	0	0	0	0	0	0	0	0	0	0	0	0	0	0	0	0	0	0	0	0	0	0	0	0	0	0	0.565758	0.982394	0.258133	0	0	0	0	0	0	0	0
dre-mir-153a-3p	0	0	0	0	0	0	0	0	0	0	0	0	0	0	0	0	0	0	0	0	0	0	0	0	0	0	0	0	0	0	3.06912	0	0.966782	0	0	0	0.282879	1.22799	0.516266	0	0.455304	0	0	0	0	7.96849	6.34651
dre-mir-152-3p	0	0	2.8031	0	0	3.78921	1.32724	0.645458	2.57134	0.86714	0.780654	30.9163	53.6184	71.3873	70.3552	88.0245	367.885	724.001	340.234	654.691	448.491	0.862791	0	1.20715	0	0	0	3.26781	0	2.7293	3.06912	33.0402	40.6048	29.1142	15.491	45.5211	39.6031	104.379	82.3445	88.1639	248.596	49.5033	40.4124	46.006	20.3081	159.37	0
dre-mir-152-5p	0	0	0	0	0	0	0	0	0	0.289047	2.34196	0	0	0.435288	0	0	1.0511	0.526546	1.475	0	0	0	0	0	0	0	0	0	0	0	0	0	3.86713	0	0	0	0	0.245599	0.516266	0.206958	1.13826	6.18791	0	2.35928	0	15.937	0
dre-mir-150-5p	50.7062	19.4535	44.8497	49.3206	48.9485	45.4706	87.5981	74.5503	79.0687	77.1754	33.5681	299.254	164.864	255.079	206.214	145.955	35.7374	48.4422	45.7251	76.6388	92.8756	26.7465	18.2255	7.24292	23.3603	5.67333	23.0395	34.8566	65.6737	42.3041	128.903	86.8836	124.715	132.562	163.946	269.168	263.078	87.4331	117.709	110.515	97.8904	61.8791	12.1237	37.7485	142.157	7.96849	0
dre-mir-150-3p	0	2.1615	1.40155	0	0	0	0	0.645458	0	0.578093	0.780654	1.18909	0	0.435288	0	0	0.350367	0	0.491668	0.407653	0.407349	0	0	0	0	0	0	0	1.64184	0	0	0	0	1.2389	0.430305	0.98959	0.282879	0	0.258133	0.413915	0	0	0	0	0	0	0
dre-mir-148-3p	0	10.8075	15.4171	11.2733	21.415	13.2623	1.32724	2.58183	4.49985	3.17951	10.1485	179.156	239.028	343.443	263.832	382.192	1756.04	2903.9	1884.56	2818.52	1551.59	5.17675	3.41728	8.45007	5.00577	9.45554	7.67984	2.17854	8.20922	4.09394	3.06912	253.308	359.643	297.336	260.335	408.701	407.063	1115.26	909.403	712.969	1326.3	12.3758	16.165	54.2635	20.3081	87.6534	6.34651
dre-mir-148-5p	5.63402	0	1.40155	1.40916	0	0	13.2724	5.16366	11.571	8.0933	11.7098	2.77454	3.50774	3.48231	4.24557	3.76173	8.05844	11.584	7.37501	12.6373	8.14698	0	0	0	0	0	11.5198	4.35708	3.28369	2.7293	0	6.11856	2.90035	1.85835	0.86061	0.98959	2.26303	3.92958	2.83946	3.72524	5.91895	24.7516	16.165	5.8982	0	79.6849	12.693
dre-mir-146b-5p	56.3402	51.876	21.0233	46.5023	45.8892	49.2598	15.9269	110.696	44.3556	196.263	100.704	606.436	935.064	500.582	106.139	203.886	1864.3	339.096	1004.97	53.8102	53.7701	16.393	7.97366	15.693	10.0115	17.02	3.83992	10.8927	27.9113	5.45859	0	61.1856	84.11	65.6617	54.6487	102.917	112.303	161.849	72.2773	351.621	84.6866	1237.58	286.928	3680.48	385.853	597.637	69.8116
dre-mir-146b-3p	0	2.1615	0	0	0	1.89461	0	1.29092	0.642835	1.15619	0.780654	8.32363	12.0265	6.96461	0.60651	2.25704	55.0076	27.3804	52.6084	3.66888	4.88819	0	0	0	0	0	0	0	1.64184	0	3.06912	0	0.966782	2.4778	1.29092	4.94795	1.13152	0.982394	0.516266	3.93219	1.13826	37.1275	12.1237	89.6527	182.773	7.96849	0
dre-mir-146a-5p	202.825	38.907	25.2279	49.3206	18.3557	43.576	9.29071	111.987	22.4992	171.405	97.5818	559.269	660.458	565.004	170.429	179.811	22882.8	383.326	3250.91	87.2378	85.1359	6.90233	13.6691	16.9001	38.3776	22.6933	23.0395	14.1605	100.152	15.0111	21.4838	183.557	131.482	151.765	106.285	140.522	199.43	1336.06	441.408	1103.7	761.952	74.2549	36.3712	618.132	81.2323	159.37	0
dre-mir-146a-3p	129.583	0	1.40155	0	6.11856	0	1.32724	12.2637	1.28567	6.06998	2.34196	21.4036	12.5277	13.0587	2.42604	0.752346	170.278	35.2786	33.4334	7.33776	17.1087	0	3.41728	0	1.66859	0	7.67984	5.44635	55.8227	1.36465	9.20735	6.11856	1.93356	3.09725	3.01214	3.95836	9.05214	11.7887	7.74399	18.2123	5.236	0	4.04124	10.6168	20.3081	15.937	38.0791
dre-mir-145-5p	0	54.0375	61.6683	94.4138	39.7706	51.1544	134.052	88.4277	106.068	158.108	90.5559	28.1418	32.5719	18.2821	9.09766	42.8837	88.9932	316.981	157.334	305.332	365.392	12.9419	5.69547	3.62146	8.34296	3.78222	15.3597	23.9639	32.8369	30.0223	21.4838	11.0134	10.6346	12.389	12.9092	6.92713	31.3996	36.3486	26.8458	24.8349	30.0501	0	4.04124	0	0	0	0
dre-mir-145-3p	0	2.1615	0	4.22748	0	0	1.32724	2.58183	2.57134	2.89047	5.46458	5.15272	6.51438	6.09404	1.81953	4.51407	12.9636	129.004	18.6834	47.6954	47.6598	0	2.27819	1.20715	0	0	0	3.26781	0	1.36465	0	9.7897	3.86713	4.9556	4.73336	0	39.3202	71.9604	76.9237	67.8821	72.1657	0	0	0	0	7.96849	0
dre-mir-144-5p	0	0	0	2.81832	0	3.78921	0	3.87275	1.92851	2.60142	0	7.92727	6.01327	15.2351	6.0651	3.76173	40.9929	23.168	35.4001	16.3061	21.5895	1.72558	0	0	6.67436	0	3.83992	0	3.28369	1.36465	3.06912	19.5794	25.1363	8.05285	9.03641	8.90631	8.48638	23.8231	11.8741	30.4228	34.3755	0	0	1.17964	0	0	0
dre-mir-144-3p	5.63402	2.1615	0	0	0	1.89461	0	0.968186	0	0.578093	0	0.792727	0	0.435288	0.60651	0	3.1533	0	1.475	0	0	0	0	0	5.00577	0	0	0	0	0	0	4.89485	0.966782	0	0	0	0	1.22799	1.5488	1.03479	3.64243	0	0	0	0	0	0
dre-mir-143-1-3p	315.505	1035.36	608.274	494.616	413.003	327.767	1217.08	1129.23	1008.61	1156.76	1299.79	4065.5	3431.58	5750.6	1480.49	2964.99	7845.77	33156.6	15361.2	16488.4	24051.5	787.728	911.275	573.398	929.405	661.888	1359.33	1222.16	1077.05	1248.65	1417.93	4655	3470.75	3948.37	3378.32	2423.51	9805.16	13578.7	12193.7	17158.9	18281.1	37.1275	44.4537	14.1557	0	135.464	38.0791
dre-mir-143-1-5p	0	0	1.40155	1.40916	0	0	5.30897	4.84093	4.49985	6.35902	0.780654	13.8727	5.01106	6.09404	7.88463	2.25704	3.50367	11.584	8.85002	12.6373	19.5528	14.6674	14.8082	2.41431	6.67436	3.78222	7.67984	25.0532	14.7766	5.45859	9.20735	6.11856	1.93356	8.05285	4.73336	0.98959	9.61789	18.4199	10.8416	20.4888	16.1633	0	0	0	0	0	0
dre-mir-142b-5p	0	0	2.8031	0	0	0	0	1.61364	1.28567	4.3357	1.56131	1.58545	1.00221	1.74115	0	1.50469	14.0147	1.57964	4.42501	0.815307	0	0	0	0	0	0	0	1.08927	1.64184	0	0	0	0	0.61945	0.430305	1.97918	0.282879	1.96479	1.03253	3.10436	1.36591	0	0	8.25749	0	0	0
dre-mir-142a-3p	11.268	2.1615	0	1.40916	0	0	0	1.61364	0.642835	1.73428	0.780654	7.13454	8.0177	11.3175	3.03255	6.01877	96.0005	33.1724	88.9918	5.29949	3.25879	0	0	1.20715	0	0	11.5198	0	0	0	0	8.56599	4.83391	6.81395	3.01214	2.96877	2.26303	23.5775	10.3253	19.454	11.155	0	0	8.25749	20.3081	0	0
dre-mir-142a-5p	259.165	2.1615	0	0	3.05928	1.89461	2.65449	4.5182	6.42835	8.38235	8.5872	7.13454	8.51881	15.6704	4.85208	16.5516	41.6937	15.7964	34.4167	1.63061	1.22205	0.862791	1.13909	0	0	0	0	1.08927	0	4.09394	0	13.4608	6.76747	4.33615	6.02427	7.91672	3.67743	23.5775	14.1973	36.8385	20.7163	12.3758	0	17.6946	20.3081	7.96849	6.34651
dre-mir-141-3p	343.675	6.4845	2.8031	8.45497	18.3557	1.89461	7.96346	1.61364	5.14268	3.46856	12.4905	6.34182	10.5232	6.52933	27.293	36.1126	33.2849	21.0618	27.5334	20.3827	24.4409	4.31396	2.27819	4.82861	0	0	3.83992	11.982	21.344	20.4697	30.6912	15.9083	18.3689	21.0613	19.794	19.7918	42.7148	47.4005	27.3621	27.7323	39.3838	24.7516	60.6186	14.1557	0	15.937	38.0791
dre-mir-141-5p	152.119	0	0	0	0	0	0	0	0	0	0	0	0	0	0	0	0	0	0	0.407653	0	0	0	0	0	0	0	0	0	0	0	0	0	0.61945	0	0	0	0.491197	0	0	0.227652	0	0	0	0	0	0
dre-mir-140-3p	22.5361	49.7145	71.4792	67.6397	39.7706	49.2598	62.3805	44.5366	83.5686	70.8164	58.5491	81.2545	104.23	108.822	111.598	77.4916	314.279	786.66	231.084	452.903	519.777	18.9814	12.53	9.65722	25.0289	20.8022	23.0395	58.8206	85.3759	45.0334	21.4838	91.7784	156.619	141.235	56.37	97.9694	88.8241	145.886	88.5396	90.4405	106.769	99.0066	270.763	109.707	0	167.338	44.4256
dre-mir-140-5p	0	4.323	1.40155	2.81832	3.05928	0	2.65449	0.968186	3.21418	1.73428	2.34196	3.96363	6.01327	6.09404	7.27812	9.02815	18.2191	10.0044	15.2417	3.26123	4.48084	0	3.41728	0	0	0	0	0	0	1.36465	0	3.67114	9.66782	4.9556	4.73336	3.95836	4.52607	20.8759	11.8741	8.48526	11.155	0	16.165	7.07785	0	0	12.693
dre-mir-139-5p	0	6.4845	12.614	31.0015	6.11856	45.4706	11.9452	7.74549	5.78552	8.38235	9.36785	17.44	9.01991	17.8468	5.45859	28.5891	24.1753	24.7477	11.3084	10.1913	12.6278	8.62791	9.11275	6.03576	1.66859	7.56443	7.67984	17.4283	3.28369	5.45859	0	4.89485	9.66782	4.9556	3.44244	3.95836	12.7296	13.7535	10.3253	8.2783	13.2038	6.18791	12.1237	3.53892	0	31.874	0
dre-mir-139-3p	0	0	0	1.40916	3.05928	1.89461	0	0.322729	0	1.15619	0	2.37818	2.00442	2.61173	0.60651	4.51407	0	1.05309	0	0.815307	1.22205	1.72558	4.55638	0	0	0	0	1.08927	0	1.36465	0	2.44742	2.90035	0.61945	1.29092	0	0	0.245599	0	0.206958	0	0	0	0	0	0	0
dre-mir-1388-5p	56.3402	95.1061	63.0698	62.0031	70.3635	128.833	131.397	61.9639	116.996	79.7768	88.2139	195.407	150.332	218.95	110.991	255.045	3556.93	28855.3	3382.67	13754.6	32538.2	41.414	34.1728	36.2146	36.709	26.4755	19.1996	44.6601	34.4787	13.6465	30.6912	168.872	157.585	297.336	155.34	242.449	91.6529	249.037	126.485	244.21	193.277	30.9396	24.2474	20.0539	0	39.8424	0
dre-mir-1388-3p	118.314	564.152	128.943	132.461	354.877	270.929	140.688	79.3913	86.1399	40.7556	54.6458	22.5927	11.5254	19.1527	20.6214	35.3603	17.8687	40.544	38.3501	25.2745	44.8084	759.256	583.216	579.433	470.543	535.184	1117.42	1450.91	756.89	260.648	656.791	33.0402	12.5682	34.6892	13.7698	19.7918	9.05214	5.64877	6.71146	11.7966	7.51252	0	24.2474	5.8982	0	31.874	57.1186
dre-mir-138-5p	22.5361	10.8075	15.4171	21.1374	24.4742	15.1569	6.63622	10.9728	5.14268	5.49188	2.34196	1.18909	0	0.435288	0.60651	0.752346	3.1533	1.57964	1.96667	0.407653	0	14.6674	15.9473	2.41431	10.0115	3.78222	0	10.8927	6.56737	2.7293	0	1.22371	0.966782	1.2389	0.430305	0	0.565758	1.71919	1.5488	1.24175	0.455304	6.18791	8.08248	15.3353	40.6162	7.96849	12.693
dre-mir-138-3p	0	0	0	0	0	0	0	0	0	0.289047	0	0	0	0	0	0	0	0	0	0	0	0	0	0	0	0	0	0	0	0	0	0	0.966782	0	0	0	0	0	0.258133	0	0	0	0	0	0	0	0
dre-mir-137-2-3p	0	2.1615	8.40931	2.81832	9.17784	1.89461	1.32724	3.55002	3.21418	1.15619	0	0	1.00221	1.30587	2.42604	0	0	0	0	0.815307	0	0	0	0	0	0	0	0	0	0	0	1.22371	0	0	0	0.98959	0	0	0	0	0	0	0	0	0	0	0
dre-mir-137-2-5p	0	2.1615	1.40155	1.40916	0	1.89461	0	0	0	0	0.780654	0	0	0	0	1.50469	0	0	0	0	0.814698	0	0	0	0	0	0	0	0	0	0	0	0	0	0	0	0	0	0	0	0	0	0	0	0	0	0
dre-mir-137-1-3p	0	0	0	0	0	0	0	0	0.642835	0.289047	0	0.792727	0.501106	1.30587	2.42604	3.76173	2.80294	2.10618	2.95001	0.407653	0.407349	0	0	0	0	0	0	0	0	0	0	0	0	0	0	0	0	0.982394	1.03253	1.03479	1.13826	6.18791	0	2.35928	0	0	0
dre-mir-137-1-5p	0	0	2.8031	4.22748	0	3.78921	0	0.322729	0	0.578093	0.780654	0.396363	0	0	0.60651	0	0	0	0	0.407653	0	0	0	0	0	0	0	1.08927	0	1.36465	0	0	0	0	0.430305	0	0	0	0	0	0.227652	0	0	0	0	0	0
dre-mir-135c-2-3p	0	0	0	0	0	0	0	0	0	0	0	0	0	0	0	0	0	0	0	0	0	0	0	0	0	0	0	0	0	0	0	0	0	0	0	0	0	0.245599	0	0	0	0	0	0	0	0	0
dre-mir-135c-1-5p	0	2.1615	0	0	0	0	1.32724	0.322729	0.642835	0.86714	1.56131	1.98182	3.00664	1.74115	0	2.25704	59.5624	36.3317	59.4918	10.599	12.6278	0	1.13909	0	0	0	0	0	0	0	0	1.22371	0	4.33615	0.86061	0	2.26303	20.6303	14.4555	13.2453	14.1144	12.3758	24.2474	5.8982	0	15.937	0
dre-mir-135b-5p	0	0	0	0	0	0	0	0	0	0	0.780654	0	0	0	0	2.25704	1.40147	0	0.491668	0.407653	1.22205	0	0	0	0	0	0	0	0	1.36465	0	1.22371	3.86713	1.2389	0	0	1.4144	2.21039	1.5488	1.03479	1.82122	0	4.04124	8.25749	0	0	6.34651
dre-mir-135b-3p	0	0	0	0	0	0	0	0	0.642835	0	0	0	0	0	0	0	0	0	0.491668	0	0.407349	0	0	0	0	0	0	0	0	0	0	0	0	0	0	0	0.282879	0.491197	0	0.206958	0	0	0	1.17964	0	0	0
dre-mir-135a-5p	0	0	0	0	0	1.89461	0	0.645458	0	0.86714	0.780654	0	2.00442	1.74115	0.60651	5.26642	5.60587	0.526546	12.7834	1.63061	2.85144	0	0	0	0	0	0	0	0	0	0	0	0	0	0	0	0	0.491197	0.258133	0.620873	0.682956	6.18791	0	7.07785	0	0	0
dre-mir-135a-3p	0	0	0	0	0	0	0	0	0	0	0	0	0	0	0	0	0	0	0	0	0	0	0	0	0	0	0	0	1.64184	0	0	0	0	0	0	0.98959	0	0	0	0	0.227652	0	0	0	0	0	0
dre-mir-133c-3p	0	0	0	0	0	0	0	0	0	0.289047	0	0	0	0	0	0	0	0	0	1.63061	0	0	0	0	0	0	0	0	0	0	0	0	0	0	0.430305	0	0	0.491197	0	0.206958	0.227652	0	0	0	0	0	0
dre-mir-133b-3p	0	0	2.8031	0	0	0	0	0	0	0.289047	0	0	0	0	0.60651	0	0	1.05309	0	0.815307	0.407349	0	0	0	0	0	0	0	0	0	0	0	0	0	0.86061	0	0	0	0	0	0	0	0	0	0	0	0
dre-mir-133a-2-5p	0	0	0	0	0	0	0	0	0	0	0	0	0	0	0	0	0	0	0	0	0	0	0	0	0	0	0	0	0	0	0	0	0	0	0.86061	0	0	0	0	0	0.227652	0	0	0	0	0	0
dre-mir-133a-1-3p	45.0722	6.4845	1488.45	23.9557	24.4742	34.1029	83.6163	73.2594	54.641	90.4716	62.4523	123.269	99.7201	58.3286	1665.48	87.2721	28.3797	131.11	41.7918	147.163	71.6934	53.493	45.5638	9.65722	23.3603	11.3467	69.1186	90.4094	36.1206	47.7627	110.488	51.3959	180.788	235.391	301.214	314.69	82.6007	37.8222	134.229	33.5271	41.6603	0	0	0	0	0	69.8116
dre-mir-133a-1-5p	0	0	0	0	0	0	0	0	0	0.289047	0.780654	4.36	1.00221	1.74115	23.6539	2.25704	0.350367	0	1.475	0.815307	0.407349	0	0	0	0	0	0	0	0	0	0	1.22371	2.90035	3.7167	8.6061	16.823	1.69728	1.96479	2.83946	1.03479	1.59356	0	0	0	0	0	25.386
dre-mir-132-2-5p	0	2.1615	1.40155	0	3.05928	3.78921	0	19.041	1.92851	9.24949	0.780654	40.4291	21.0465	25.682	6.0651	3.00938	25.2264	23.168	39.8251	9.78368	13.8499	0	0	1.20715	3.33718	0	0	1.08927	4.92553	2.7293	0	22.0268	20.3024	18.5835	18.9334	11.8751	41.8661	28.735	16.7786	43.2541	22.7652	0	0	0	20.3081	0	19.0395
dre-mir-132-2-3p	0	0	0	0	0	0	0	0	0	0	0	0	0	0	0	0.752346	0	0	0	0	0	0	0	0	0	0	0	0	0	0	0	0	0	0	0	0	0	0	0	0	0	0	0	0	0	0	0
dre-mir-132-1-3p	0	0	0	0	0	0	0	10.3273	0.642835	6.35902	0	3.96363	4.50996	4.78817	0	3.00938	16.8176	11.0575	20.65	4.89184	7.73963	1.72558	4.55638	1.20715	1.66859	0	3.83992	2.17854	0	19.1051	46.0368	20.8031	29.0035	15.4863	18.0728	2.96877	34.2284	34.6294	20.3925	18.2123	20.0334	0	0	2.35928	0	0	0
dre-mir-132-1-5p	0	0	0	0	0	0	0	0	0	0	0	0.792727	0.501106	0	0	0	0.350367	0	1.96667	0	0.407349	0	0	0	0	0	0	0	0	0	0	0	1.93356	0	1.72122	0	1.13152	13.7535	5.16266	5.79481	6.60191	0	0	0	0	0	0
dre-mir-130c-2-5p	0	2.1615	0	0	0	0	1.32724	0	0	0	0	0.396363	0.501106	1.30587	0	0	0.350367	1.05309	0	0.407653	0.407349	0	0	0	0	0	0	0	0	0	0	0	0	0.61945	0	0	0.282879	0	0.516266	0.206958	0.682956	0	0	0	0	0	0
dre-mir-130c-1-3p	67.6083	4.323	5.60621	5.63665	0	7.57843	18.5814	6.7773	12.8567	14.4523	19.5164	13.08	15.5343	12.6234	12.1302	20.3133	58.1609	34.2255	62.4418	29.7587	15.8866	1.72558	4.55638	2.41431	6.67436	5.67333	3.83992	2.17854	8.20922	16.3758	6.13824	14.6845	18.3689	15.4863	15.9213	25.7293	18.9529	60.4172	33.5573	33.941	48.0346	43.3154	76.7836	40.1078	0	191.244	6.34651
dre-mir-130c-1-5p	5.63402	0	0	1.40916	3.05928	0	3.98173	5.16366	7.07119	2.02333	1.56131	1.58545	3.50774	2.17644	4.85208	3.76173	0.350367	0.526546	0.983335	0.407653	0	0.862791	2.27819	2.41431	5.00577	0	0	1.08927	4.92553	6.82324	3.06912	6.11856	7.73426	8.05285	6.88488	14.8438	17.2556	5.89436	11.8741	12.4175	7.28487	0	0	0	0	0	25.386
dre-mir-130b-5p	225.361	60.522	57.4636	25.3649	45.8892	26.5245	54.417	52.9275	39.213	18.2099	33.5681	85.2181	81.6803	100.116	222.589	148.964	11.9125	11.584	9.83335	19.1597	26.4777	44.0023	61.5111	18.1073	30.0346	22.6933	23.0395	34.8566	67.3156	34.1162	27.6221	105.239	83.1433	99.7315	187.613	193.96	130.124	19.4023	69.6959	44.9098	24.5864	74.2549	56.5774	15.3353	20.3081	55.7794	38.0791
dre-mir-130b-3p	16.9021	2.1615	7.00776	9.86413	0	5.68382	11.9452	8.71368	12.2139	8.38235	14.0518	23.7818	41.0907	30.0349	26.6865	70.7205	53.6061	72.6634	69.8168	53.8102	35.8467	1.72558	4.55638	0	0	5.67333	7.67984	4.35708	6.56737	1.36465	12.2765	22.0268	17.4021	17.9641	21.9456	10.8855	21.4988	28.735	27.3621	24.8349	22.5376	30.9396	56.5774	34.2096	0	159.37	0
dre-mir-130a-3p	50.7062	8.64601	25.2279	14.0916	18.3557	17.0515	21.2359	12.9092	10.2854	20.8114	29.6649	9.11636	13.0288	9.14106	7.27812	8.2758	38.5404	46.8626	35.8917	19.1597	26.4777	6.03954	9.11275	15.693	0	7.56443	3.83992	11.982	9.85106	13.6465	12.2765	11.0134	25.1363	16.1057	9.89702	10.8855	11.3152	23.8231	16.0043	17.5914	20.0334	37.1275	20.2062	53.0838	20.3081	103.59	12.693
dre-mir-130a-5p	0	0	0	0	0	0	2.65449	0.645458	0	0.86714	0	3.56727	2.50553	1.30587	1.81953	3.00938	1.40147	0.526546	0.491668	0	1.22205	0	0	0	0	0	0	0	0	0	0	0	2.90035	3.09725	1.29092	3.95836	7.35486	2.94718	3.35573	3.31132	3.41478	12.3758	0	1.17964	0	7.96849	0
dre-mir-1306-5p	16.9021	2.1615	0	2.81832	3.05928	0	1.32724	0.322729	0.642835	0	0	0.792727	0	1.30587	0	0	1.40147	0	0	0	0	0.862791	0	0	0	0	0	1.08927	1.64184	0	0	6.11856	0	0.61945	1.29092	0.98959	0	0	0	0	0	0	0	0	0	0	0
dre-mir-1306-3p	0	0	0	1.40916	0	0	0	0	0	0	0	0	0	0	0	0	0	0	0	0	0	0.862791	0	0	0	0	0	0	1.64184	0	0	0	0	0.61945	0.430305	0	0	0	0	0	0	6.18791	0	0	0	0	0
dre-mir-129-2-3p	0	0	0	0	0	0	0	0.322729	0	0.578093	0	8.72	2.00442	5.22346	0	0.752346	0	2.10618	0.983335	1.63061	5.29554	0	0	0	0	0	0	0	0	0	0	3.67114	6.76747	3.7167	3.44244	3.95836	1.13152	0	0.516266	0.206958	0.227652	6.18791	4.04124	1.17964	0	0	0
dre-mir-129-2-5p	0	0	0	0	0	0	0	0	0	0	0	0	0	0	0	0	0	0	0	0	0	0	0	0	0	0	0	0	0	0	0	0	0	0	0	0	0	0.245599	0.258133	0	0	0	0	0	0	0	0
dre-mir-129-1-5p	0	0	2.8031	2.81832	0	3.78921	0	2.58183	1.92851	2.31237	2.34196	1.98182	0.501106	1.30587	0.60651	0.752346	0	1.05309	0	0	1.22205	0.862791	2.27819	2.41431	0	5.67333	7.67984	4.35708	0	2.7293	0	0	0	0.61945	0	0	0	0	0	0.413915	0.682956	6.18791	16.165	3.53892	0	0	44.4256
dre-mir-129-1-3p	0	0	2.8031	0	0	1.89461	1.32724	0.645458	4.49985	0.86714	3.12262	2.77454	5.01106	3.48231	1.81953	5.26642	3.1533	4.21237	2.45834	3.66888	3.25879	0	0	0	0	0	0	0	0	0	0	0	0	0	0.430305	0	0.282879	0	0.516266	0	0.227652	18.5637	52.5361	1.17964	0	7.96849	0
dre-mir-128-2-3p	0	0	0	0	0	0	0	0	0	0	0	0.396363	0	0.435288	0	0	0.350367	0	0	0	0	1.72558	0	0	0	0	0	0	0	0	0	0	0	0	0.86061	0	0.282879	0	0	0	0.227652	6.18791	4.04124	0	0	0	0
dre-mir-128-2-5p	0	0	0	1.40916	0	1.89461	0	0.322729	0	0	0	0	0.501106	0	0	0	0	0.526546	0	0.407653	0	0	0	0	0	0	0	0	0	0	0	1.22371	0	0	0	0	0	0	0	0	0	0	0	0	0	0	0
dre-mir-128-1-3p	259.165	82.1371	130.344	63.4123	55.0671	142.096	128.743	124.573	143.995	75.7302	85.872	361.88	265.085	398.289	428.803	331.032	72.1756	106.362	113.084	96.6139	120.575	68.1605	54.6765	30.1788	33.3718	41.6044	61.4388	105.659	83.734	66.8678	70.5897	635.107	735.721	652.9	589.088	858.964	725.302	304.788	471.867	494.836	364.471	631.167	319.258	116.784	101.54	358.582	279.247
dre-mir-128-1-5p	11.268	23.7765	14.0155	9.86413	18.3557	13.2623	1.32724	2.2591	7.07119	2.02333	3.90327	12.6836	4.50996	9.14106	6.67161	8.2758	5.2555	5.79201	0.491668	2.03827	2.03674	11.2163	5.69547	1.20715	1.66859	0	0	2.17854	1.64184	2.7293	3.06912	3.67114	9.66782	6.81395	6.88488	3.95836	1.98015	1.22799	1.03253	0.620873	0.910608	0	0	0	0	0	0
dre-mir-126b-3p	0	2.1615	4.20466	2.81832	6.11856	7.57843	5.30897	5.16366	7.71402	17.0537	5.46458	61.4363	69.1527	63.5521	22.4409	58.683	533.258	372.268	540.834	199.343	174.753	0	1.13909	8.45007	3.33718	0	0	2.17854	1.64184	1.36465	3.06912	45.2774	39.6381	23.5391	24.5274	16.823	104.1	296.929	140.166	176.742	242.449	0	0	2.35928	0	0	0
dre-mir-126b-5p	0	0	0	0	0	0	0	0	0	0.289047	0	0	0	0	0	0.752346	0.350367	0	0	0	0	0	0	0	0	0	0	0	0	0	0	0	0	0	0	0	0.282879	0	0	0.206958	0.455304	0	0	0	0	0	0
dre-mir-126a-3p	56.3402	12.969	26.6295	21.1374	27.5335	24.6299	49.108	54.5412	73.2832	101.166	117.879	610.003	506.117	615.498	269.291	629.713	2460.98	1220.53	3074.4	589.467	460.712	12.0791	29.6164	13.2787	28.3661	26.4755	23.0395	21.7854	41.0461	23.199	36.8294	445.431	484.358	484.41	393.299	487.868	1888.22	5322.37	3127.54	3550.36	4264.83	0	4.04124	9.43713	0	7.96849	0
dre-mir-126a-5p	39.4382	12.969	14.0155	38.0474	15.2964	5.68382	7.96346	28.7229	35.3559	53.1846	79.6267	117.72	129.285	152.786	37.6036	126.394	311.827	175.34	609.176	45.6572	52.9554	34.5116	34.1728	28.9717	43.3834	56.7333	26.8795	16.3391	9.85106	19.1051	18.4147	80.765	98.6118	91.0592	59.3821	57.3962	220.929	888.575	504.392	593.761	689.331	0	12.1237	3.53892	0	0	0
dre-mir-125c-5p	681.717	3276.84	2379.84	969.503	4019.89	1489.16	943.67	366.943	386.987	261.009	315.384	1336.14	1217.19	1187.03	877.62	1297.04	97.7524	124.791	113.084	123.519	147.053	4600.4	6324.25	1586.2	2744.83	1257.59	6128.52	5704.51	4680.9	3392.52	4738.72	2420.5	2737.93	4325.62	1843.43	1564.54	845.809	303.56	592.415	425.298	315.526	111.382	84.8661	9.43713	243.697	95.6219	88.8512
dre-mir-125c-3p	33.8041	8.64601	16.8186	5.63665	6.11856	0	2.65449	5.48639	1.28567	4.04665	0.780654	4.75636	3.50774	5.65875	7.27812	4.51407	2.45257	0	0.491668	1.22296	1.6294	5.17675	14.8082	9.65722	6.67436	5.67333	15.3597	3.26781	6.56737	1.36465	12.2765	1.22371	5.80069	4.9556	3.87275	1.97918	0.282879	0	0.258133	0	0.227652	0	0	1.17964	0	0	0
dre-mir-125b-3-3p	0	2.1615	1.40155	1.40916	3.05928	0	0	0.645458	1.92851	2.89047	3.90327	4.75636	4.50996	3.04702	2.42604	3.00938	1.0511	1.05309	3.44167	7.74541	1.6294	5.17675	4.55638	2.41431	0	0	0	1.08927	0	0	0	6.11856	8.70104	5.57505	5.59397	1.97918	9.05214	13.9991	8.77652	13.4522	14.1144	0	0	0	0	0	0
dre-mir-125b-3-5p	0	4.323	4.20466	2.81832	6.11856	9.47304	5.30897	2.2591	2.57134	1.44523	4.68392	3.96363	3.50774	2.61173	1.81953	15.7993	2.1022	5.26546	5.40834	8.96837	2.03674	3.45116	3.41728	6.03576	6.67436	5.67333	11.5198	10.8927	3.28369	10.9172	9.20735	2.44742	2.90035	2.4778	4.30305	4.94795	2.82879	2.94718	1.80693	1.4487	1.82122	0	8.08248	1.17964	0	0	0
dre-mir-125b-2-3p	33.8041	12.969	14.0155	5.63665	3.05928	3.78921	0	14.8455	13.4995	6.06998	5.46458	5.94545	3.00664	3.48231	4.85208	3.00938	1.40147	1.05309	0	1.22296	2.03674	21.5698	13.6691	15.693	28.3661	15.1289	19.1996	6.53562	8.20922	0	0	8.56599	5.80069	7.4334	1.29092	0	0.848638	1.47359	1.29067	0.620873	0.455304	0	0	0	20.3081	0	12.693
dre-mir-125b-2-5p	0	0	0	0	0	1.89461	1.32724	0	0.642835	0	0	0	0	0	0	0	0.350367	0	0.983335	0	0	0	0	0	0	0	0	1.08927	0	1.36465	0	0	0	0	0.430305	0	0	0.245599	0	0.413915	0	0	0	0	0	0	12.693
dre-mir-125b-1-5p	501.428	309.095	468.118	543.936	942.258	663.113	504.353	222.683	342.631	322.865	792.364	841.083	974.652	896.694	1082.01	1691.27	389.258	425.449	427.751	502.229	541.367	521.989	456.777	619.269	989.475	540.857	767.984	1471.6	1669.75	1329.17	1242.99	1605.51	1788.55	2252.94	1833.1	2690.69	2244.93	1342.93	1865.53	1195.59	1221.58	495.033	343.506	67.2395	121.848	390.456	82.5047
dre-mir-125b-1-3p	157.753	86.4601	109.321	40.8657	100.956	54.9436	30.5266	30.6592	27.6419	20.2333	24.9809	22.9891	4.50996	7.83519	18.8018	3.00938	1.75183	0	0	1.22296	3.66614	340.802	223.262	317.481	323.707	433.064	38.3992	33.7674	27.9113	132.371	52.175	29.3691	44.472	30.9725	25.8183	34.6356	13.5782	4.66637	10.8416	10.1409	5.00835	0	0	0	40.6162	0	19.0395
dre-mir-125a-2-5p	5.63402	4.323	11.2124	5.63665	24.4742	5.68382	6.63622	0.968186	1.28567	2.02333	0.780654	6.73818	3.50774	3.9176	6.67161	9.7805	0	0	0	0.407653	1.22205	13.8047	10.2518	3.62146	8.34296	3.78222	0	6.53562	4.92553	10.9172	9.20735	13.4608	9.66782	12.389	11.1879	18.8022	3.67743	1.96479	3.0976	2.48349	2.04887	0	0	0	0	0	0
dre-mir-125a-2-3p	0	0	5.60621	1.40916	0	1.89461	1.32724	0	0.642835	0.289047	1.56131	0.792727	0.501106	1.30587	0.60651	1.50469	1.0511	2.63273	0.491668	0.815307	0.814698	2.58837	5.69547	0	1.66859	0	3.83992	1.08927	3.28369	1.36465	0	2.44742	0.966782	3.09725	1.29092	0.98959	0.565758	0.491197	0.516266	1.4487	0.910608	0	0	1.17964	0	0	0
dre-mir-125a-1-5p	2174.73	2269.58	2923.64	2020.74	4282.99	2589.93	2120.94	988.841	1259.31	1116.3	2216.28	3027.03	2081.09	2354.91	2516.41	3267.44	70.4238	131.11	171.592	174.476	296.957	4196.62	3910.51	1554.81	2491.21	1947.84	3617.21	5057.48	3848.48	5484.52	3817.98	7420.59	6099.43	6941.56	6649.93	8840	2827.1	1211.78	2693.36	1355.57	1396.42	185.637	222.268	29.491	324.929	286.866	50.7721
dre-mir-125a-1-3p	0	2.1615	0	0	0	0	1.32724	1.61364	1.92851	0.578093	0	1.98182	1.00221	2.17644	3.63906	3.76173	2.45257	2.63273	0	3.26123	0.407349	6.03954	0	0	3.33718	0	0	1.08927	4.92553	1.36465	0	1.22371	1.93356	1.85835	1.29092	0.98959	1.4144	1.22799	1.03253	0.620873	1.82122	0	0	0	0	0	0
dre-mir-124-6-5p	0	0	0	0	0	0	0	0	0	0	0	0	0	0	0	0	0	0	0	0	0	0	0	0	0	0	0	0	0	0	0	0	0.966782	0	0	0.98959	0	0	0	0	0	0	0	0	0	0	19.0395
dre-mir-124-4-5p	0	0	0	0	0	0	0	0	0	0	0	0	0	0	0	0	0	0	0	0	0	0	0	0	0	0	0	0	0	0	0	0	0	0	0	0.98959	0	0	0	0	0	0	0	0	0	0	25.386
dre-mir-124-3-5p	0	0	0	0	0	0	0	0	0	0	0	0	0	0	0	0	0	0	0	0	0	0	0	0	0	0	0	0	0	0	3.06912	0	0	0	0	0	0	0	0	0	0	0	0	0	0	0	25.386
dre-mir-124-2-5p	0	0	0	0	0	0	0	0	0	0	0	0	0	0	0	0	0	0	0.491668	0	0	0	0	0	0	0	0	0	0	0	0	0	0	0	0	0	0	0	0	0	0	0	0	0	0	0	0
dre-mir-124-1-3p	0	0	0	0	0	0	0	0	0	0	0.780654	0.396363	0.501106	0.870577	0	2.25704	2.1022	2.63273	0.983335	1.63061	0.407349	0	1.13909	0	0	0	0	0	0	0	0	1.22371	0.966782	0.61945	1.72122	1.97918	1.13152	3.68398	1.80693	1.65566	1.59356	0	0	0	0	0	0
dre-mir-124-1-5p	0	0	0	0	0	0	0	0	0	0	0	0.396363	0	0	0	0	0	0	0	0	0	0	0	0	0	0	0	0	0	0	0	0	0	0	0	0	0	0	0	0	0	0	0	0	0	0	0
dre-mir-122-5p	5.63402	2.1615	12.614	4.22748	36.7114	9.47304	3.98173	6.7773	16.0709	1.44523	9.36785	4.75636	0.501106	0.870577	5.45859	6.77111	5.2555	29.4866	13.7667	555.224	53.3627	5.17675	1.13909	6.03576	1.66859	13.2378	3.83992	18.5176	4.92553	5.45859	15.3456	2.44742	2.90035	0.61945	5.16366	14.8438	117.678	24.0687	22.1994	12.0035	289.573	0	8.08248	5.8982	0	0	6.34651
dre-mir-122-3p	0	0	0	0	0	0	0	0	0	0	0	0.396363	0	0	0	1.50469	0.350367	4.73891	6.88335	27.3128	0.407349	0	0	0	0	0	0	0	0	0	0	0	0	0	0	0	1.4144	2.21039	0.774399	1.24175	19.5781	0	0	0	0	0	0
dre-mir-10d-5p	22.5361	4.323	12.614	14.0916	6.11856	5.68382	11.9452	6.13185	1.28567	5.78093	9.36785	8.32363	11.0243	13.0587	16.3758	19.561	17.5183	88.9863	22.125	97.0215	62.7317	7.76512	2.27819	8.45007	6.67436	11.3467	11.5198	8.71416	4.92553	16.3758	9.20735	15.9083	28.0367	19.8224	23.6668	63.3337	54.0299	62.6276	43.3664	43.6681	53.0429	86.6307	96.9898	21.2335	40.6162	23.9055	31.7326
dre-mir-10d-3p	0	0	0	0	0	0	0	0	0	0	0	0	0	0	0.60651	0.752346	0	0	0	0	0	0	0	0	0	0	0	0	0	0	0	0	0.966782	0	0	0.98959	0	0	0	0	0	0	0	0	0	0	0
dre-mir-10c-5p	788.763	853.793	882.978	820.132	1205.36	572.171	436.663	1351.91	817.686	955.588	1076.52	788.763	1306.88	1495.65	507.649	1475.35	3623.85	5975.77	3272.05	3179.7	3895.48	880.047	1254.14	803.964	926.068	688.364	445.431	849.631	863.61	488.544	788.763	668.147	631.309	839.355	551.651	531.41	872.4	1683.09	1367.33	1345.85	1194.04	55.6912	185.897	150.994	1035.71	95.6219	101.544
dre-mir-10c-3p	0	0	1.40155	1.40916	0	0	1.32724	2.2591	0.642835	0.578093	0.780654	0	0.501106	2.17644	0.60651	0.752346	1.40147	0.526546	1.475	1.22296	0	0	1.13909	2.41431	0	1.89111	0	0	1.64184	0	0	0	0	0.61945	0.430305	0	0.848638	1.47359	1.29067	0.206958	0.455304	0	0	0	0	0	0
dre-mir-10b-2-5p	0	2.1615	0	0	0	0	0	0.645458	0	0	0	0.792727	1.00221	0	0.60651	0	3.50367	8.42474	0.983335	11.0066	12.2205	0	0	0	0	1.89111	0	0	0	0	0	0	0	1.85835	0	0	0.565758	0.491197	1.29067	0.620873	1.59356	0	0	0	0	0	6.34651
dre-mir-10b-2-3p	0	0	1.40155	0	0	0	0	0.322729	0	0	0	0.396363	0	0	0	0.752346	0.350367	0	0	0	0	0	0	0	0	0	0	0	0	0	0	0	0	0	0.430305	0.98959	0.565758	1.71919	1.03253	0.413915	0.910608	0	0	0	0	0	0
dre-mir-10b-1-5p	1729.65	687.357	1416.97	1482.44	1437.86	640.377	461.881	1709.17	1266.39	996.054	2463.74	1357.94	2048.52	2076.76	2917.92	1836.48	28404.2	101659	20904.7	87534.6	111210	672.114	1443.23	1396.68	1388.27	1251.91	360.953	453.136	825.847	840.623	721.243	2387.46	2025.41	3359.28	2991.91	2671.89	5430.43	8884.28	6619.82	6606.29	6151.61	3582.8	3249.16	1202.05	812.323	1673.38	253.86
dre-mir-10b-1-3p	0	0	1.40155	0	0	0	0	0.322729	0.642835	0.289047	0	0.396363	0	0	1.21302	0	0.700734	0	0.491668	0	0	0	0	0	0	0	0	0	0	0	0	0	0	0	0	0	0.565758	0.245599	0	0.413915	0.455304	0	0	0	0	0	0
dre-mir-10a-5p	422.552	121.044	228.453	116.96	284.513	87.1519	49.108	77.1322	125.353	54.3407	320.849	76.8945	86.1903	127.54	282.634	309.214	257.169	4262.92	704.56	6466.61	9828.92	154.44	233.514	322.31	273.649	304.468	76.7984	137.248	116.571	177.404	153.456	320.613	502.727	321.495	419.117	674.9	837.04	1322.55	1026.08	722.282	715.738	377.463	917.362	222.952	0	342.645	666.384
dre-mir-10a-3p	0	0	1.40155	0	0	0	0	0	0	0.578093	0	0	0	0.870577	1.21302	1.50469	0	0	0	0.407653	0.407349	0.862791	0	0	5.00577	3.78222	0	1.08927	0	1.36465	3.06912	1.22371	5.80069	3.09725	3.44244	6.92713	6.22334	4.17518	5.16266	2.89741	2.50417	0	0	0	0	7.96849	0
dre-mir-107b-3p	0	2.1615	2.8031	0	0	1.89461	1.32724	0	0.642835	0	0	0.792727	1.00221	1.30587	1.81953	0.752346	0.700734	0.526546	1.475	4.89184	1.22205	1.72558	1.13909	0	0	0	3.83992	1.08927	0	0	0	1.22371	0	0.61945	0.86061	0	1.4144	2.45599	2.3232	2.69045	9.56139	0	4.04124	0	20.3081	0	0
dre-mir-107b-5p	0	0	0	0	0	0	0	0	0	0	0	0	0	0	0	0	0	0	0	0.407653	0	0	0	0	0	0	0	0	0	0	0	0	0	0	0	0.98959	0	0	0	0	0	0	0	0	0	0	0
dre-mir-107a-3p	16.9021	15.1305	14.0155	12.6825	6.11856	17.0515	29.1994	15.1683	17.3566	16.4757	14.8324	34.4836	48.6073	48.7523	27.8995	39.8743	60.2631	50.0219	53.1001	83.5689	86.7653	9.4907	15.9473	7.24292	8.34296	18.9111	19.1996	20.6961	14.7766	15.0111	15.3456	12.2371	16.4353	22.3002	13.3395	18.8022	21.2159	18.9111	15.2299	19.454	22.0823	37.1275	8.08248	22.4132	20.3081	7.96849	6.34651
dre-mir-107a-5p	0	2.1615	0	0	0	0	0	0.322729	0	0	0	1.18909	2.00442	1.30587	1.21302	0.752346	2.1022	0	0.983335	0.407653	1.22205	4.31396	0	3.62146	1.66859	7.56443	11.5198	3.26781	0	0	0	4.89485	0	0.61945	2.58183	3.95836	3.67743	2.70158	2.58133	2.89741	2.27652	0	0	0	0	0	6.34651
dre-mir-103-3p	22.5361	21.615	22.4248	14.0916	33.6521	41.6814	49.108	18.0728	14.7852	20.5223	16.3937	54.3018	57.6272	66.5991	50.3404	46.6454	76.7304	85.3005	47.2001	109.659	142.979	47.4535	29.6164	15.693	25.0289	28.3666	57.5988	44.6601	41.0461	16.3758	49.1059	57.5145	69.6083	55.7505	43.8911	25.7293	58.8389	71.2236	52.1429	53.3951	63.2873	43.3154	36.3712	31.8503	0	79.6849	50.7721
dre-mir-103-5p	0	2.1615	0	0	3.05928	0	0	0	0.642835	0.86714	0	0.396363	0	0.435288	0	0	3.50367	2.63273	2.45834	1.22296	4.88819	0	1.13909	0	0	0	3.83992	0	0	0	3.06912	0	0	0	0.86061	0	0	0.245599	0.258133	0	0.227652	6.18791	0	1.17964	0	0	0
dre-mir-101b-5p	0	2.1615	0	7.04581	0	1.89461	1.32724	3.87275	7.07119	3.46856	2.34196	47.5636	49.1084	30.0349	31.5385	32.3509	13.3139	22.6415	29.9917	26.4975	39.5129	0.862791	0	2.41431	3.33718	0	0	4.35708	6.56737	2.7293	3.06912	40.3825	50.2727	58.2283	17.2122	19.7918	18.1043	17.4375	18.3274	16.1427	26.8629	0	0	3.53892	0	0	0
dre-mir-101b-3p	0	0	0	1.40916	0	0	0	1.29092	0	0.289047	2.34196	11.4945	22.5498	33.0819	8.49115	10.5328	55.358	30.0131	94.8919	16.3061	17.1087	0.862791	0	0	0	0	0	0	0	1.36465	0	19.5794	28.0367	9.29175	8.1758	14.8438	4.24319	42.7341	26.5877	26.9045	48.0346	0	0	1.17964	0	0	0
dre-mir-101a-3p	5.63402	0	0	7.04581	3.05928	1.89461	1.32724	5.80912	9.64253	6.93712	10.1485	69.76	123.272	127.975	77.6333	132.413	1322.28	1838.17	1357	930.265	1054.63	8.62791	6.83456	8.45007	20.0231	13.2378	19.1996	19.6069	6.56737	4.09394	6.13824	285.125	204.958	229.816	128.661	160.314	162.09	1372.16	1036.15	1003.74	884.656	6.18791	0	35.3892	0	39.8424	0
dre-mir-101a-5p	0	0	0	0	0	0	0	0.322729	0	0.86714	0.780654	0	1.00221	1.30587	0	0	1.40147	0	1.96667	1.22296	0.407349	0	0	0	0	0	0	0	0	1.36465	0	0	0	0.61945	0	0	2.26303	6.13996	3.35573	3.72524	4.32539	0	0	2.35928	0	0	0
dre-mir-100-2-3p	33.8041	4.323	1.40155	12.6825	0	3.78921	13.2724	19.3637	9.64253	13.8742	7.80654	4.36	9.52102	7.3999	10.3107	7.52346	24.5257	22.1149	14.2584	13.4526	15.4793	1.72558	1.13909	8.45007	3.33718	5.67333	19.1996	1.08927	1.64184	6.82324	0	11.0134	12.5682	28.4947	24.9577	11.8751	18.1043	8.84155	17.8112	15.7288	13.4315	12.3758	24.2474	2.35928	0	15.937	0
dre-mir-100-2-5p	0	0	0	0	0	0	0	0	0	0	0	0	0	0	0	0	0	0	0	0	0	0	0	0	0	0	0	0	0	0	0	0	0	0	0	0	0	0	0	0	0.227652	0	0	0	0	0	0
dre-mir-100-1-5p	169.021	391.232	553.613	849.724	639.39	1036.35	361.01	312.401	336.846	538.494	1417.67	1065.42	1379.55	1170.93	879.44	2831.08	3196.4	4875.82	2327.06	4631.76	4774.94	360.647	334.894	133.994	203.568	155.071	107.518	177.551	228.216	511.743	349.879	1327.73	1704.44	1829.86	1985	2850.02	3456.5	3426.1	3300.23	2530.88	2988.84	488.845	788.042	212.335	284.313	661.384	69.8116
dre-mir-100-1-3p	0	2.1615	0	1.40916	0	0	0	0.645458	0.642835	1.15619	3.12262	0	0	0.435288	0	1.50469	0	0	0.983335	0	0.814698	0	0	1.20715	3.33718	3.78222	0	0	0	0	0	1.22371	1.93356	0	1.29092	0	0.282879	1.71919	1.29067	1.24175	1.13826	0	0	0	0	0	0
dre-mir-1-2-3p	0	0	0	0	0	0	0	0	0	0	0	0.396363	0	0	2.42604	0	0.350367	0	1.96667	0	0.407349	0	0	0	0	0	0	0	0	0	0	0	0	0.61945	0	1.97918	0.565758	0.491197	0.516266	0.206958	0.682956	0	0	0	0	0	0
dre-mir-1-2-5p	0	0	0	0	0	0	0	0	0	0	0	0	0	0	0	0	0.350367	0	0.491668	0	0	0	0	0	0	0	0	0	0	0	0	0	0	0	0	0	0	0	0	0	0	0	0	0	0	0	0
dre-mir-1-1-3p	0	0	2.8031	0	0	0	0	0	0.642835	0.289047	0	12.6836	10.5232	10.4469	102.5	8.2758	10.1606	17.9026	24.5834	11.4143	16.7013	0	0	0	0	0	0	0	0	0	0	13.4608	13.5349	22.3002	26.6789	17.8126	10.4665	23.0863	42.3338	26.0767	21.1716	0	0	0	0	0	0
dre-mir-1-1-5p	0	0	2.8031	0	0	0	0	0.322729	0	0	0	0	0	0	0	0	0	0	0	0	0	0	0	0	0	0	0	0	0	0	0	0	0	0	0	0	0	0	0	0	0.227652	0	0	0	0	0	0
dre-let-7j-5p	28.1701	12.969	16.8186	19.7283	24.4742	26.5245	13.2724	13.8773	19.2851	15.8976	21.8583	8.72	7.51659	9.57634	7.27812	7.52346	19.9709	17.9026	24.0917	13.0449	13.0352	143.223	116.188	556.497	353.741	792.375	80.6384	26.1425	18.0603	65.5031	55.2441	24.4742	20.3024	17.9641	9.46671	7.91672	20.0844	24.8055	30.976	33.1132	32.3266	6.18791	4.04124	44.8264	20.3081	7.96849	234.821
dre-let-7j-3p	16.9021	2.1615	2.8031	2.81832	3.05928	1.89461	2.65449	36.7911	25.0706	31.217	24.2003	21.8	17.0376	16.9762	7.88463	4.51407	8.05844	0	12.7834	3.26123	1.6294	9.4907	12.53	0	3.33718	5.67333	7.67984	9.80343	6.56737	13.6465	6.13824	7.34227	27.0699	8.6723	18.5031	18.8022	11.3152	9.82394	8.00213	9.72701	12.0656	43.3154	8.08248	18.8743	81.2323	0	38.0791
dre-let-7i-5p	90.1444	32.4225	22.4248	39.4565	36.7114	41.6814	100.871	144.905	73.2832	135.274	97.5818	22.1964	29.5653	27.4232	10.9172	9.02815	75.3289	42.6502	59.9835	45.2495	47.2525	106.123	107.075	255.916	367.09	223.151	57.5988	58.8206	485.986	57.3152	36.8294	13.4608	6.76747	4.33615	6.02427	12.8647	5.65758	5.89436	5.16266	4.76003	8.42313	37.1275	4.04124	213.515	223.389	23.9055	215.781
dre-let-7i-3p	5.63402	0	0	0	0	0	1.32724	0.322729	0.642835	1.44523	0	0	0	0	0	0	0.700734	0	0.491668	0	0	0	0	0	0	0	0	0	0	0	0	0	0	0	0	0	0	0.245599	0	0	0.227652	0	0	0	0	0	0
dre-let-7h-5p	22.5361	30.261	26.6295	50.7298	85.6599	70.1005	21.2359	23.8819	26.3562	15.8976	18.7357	7.53091	6.01327	6.52933	6.0651	7.52346	28.7301	27.9069	17.7	27.3128	29.3291	224.326	159.473	1670.7	2249.26	1949.73	57.5988	29.4103	41.0461	109.172	27.6221	14.6845	3.86713	9.29175	4.73336	6.92713	14.7097	9.57834	7.74399	13.0383	12.0656	55.6912	12.1237	57.8024	40.6162	15.937	291.94
dre-let-7h-3p	0	0	2.8031	0	0	0	2.65449	5.80912	3.21418	6.64807	2.34196	3.17091	4.50996	1.74115	0	0.752346	1.0511	0	0.983335	0	0	0	2.27819	0	0	0	11.5198	1.08927	0	2.7293	18.4147	1.22371	3.86713	3.09725	3.01214	1.97918	0.565758	0.982394	0.774399	0.82783	1.59356	6.18791	4.04124	7.07785	20.3081	0	12.693
dre-let-7g-2-5p	0	0	0	1.40916	0	0	0	0	0	0	0	0	0	0	0	0	0	0	0	0	0.407349	0	0	10.8644	0	0	0	0	0	0	0	0	0	0.61945	0	0	0	0	0	0	0.227652	0	0	0	0	0	0
dre-let-7g-2-3p	0	0	0	0	0	0	0	0.322729	0	0	0	0	0	0	0	0	0	0	0.983335	0	0	0	0	0	0	0	11.5198	0	0	0	0	0	0	0	0	0	0	0	0	0	0	0	0	0	0	0	0
dre-let-7g-1-5p	73.2423	21.615	50.4559	52.139	85.6599	77.6789	42.4718	52.2821	35.9988	52.0284	58.5491	20.6109	23.0509	26.5526	59.438	12.7899	47.2995	31.0662	52.1168	61.148	36.2541	246.758	179.977	1391.85	1321.52	1758.73	72.9585	69.7133	124.78	126.912	95.1427	67.3042	81.2097	94.1564	94.6671	133.595	58.8389	28.9806	34.5898	34.355	27.0906	24.7516	20.2062	56.6228	20.3081	7.96849	126.93
dre-let-7g-1-3p	0	0	0	0	0	0	0	0	0	0	0	0	0	0.435288	0	0	0	0.526546	0	0	0	0	0	0	3.33718	0	0	0	0	0	0	0	0	0	0	0	0	0	0	0	0.455304	0	0	0	0	0	0
dre-let-7f-5p	61.9743	25.938	25.2279	40.8657	58.1263	53.049	53.0897	52.6048	63.6407	41.3337	38.2521	40.0327	34.0752	49.1876	61.8641	19.561	84.4384	62.1324	77.1918	73.3776	74.9522	218.286	124.161	1781.76	1026.18	2040.51	195.836	84.9631	93.5851	100.984	82.8662	70.9753	85.0768	61.945	66.267	61.3546	56.0101	30.6998	43.8826	52.7742	36.8796	24.7516	4.04124	103.808	40.6162	23.9055	126.93
dre-let-7f-3p	0	0	0	0	0	0	0	0	0	0	0	0	0	0	0	0	0	0	0.491668	0	0	0	0	0	0	0	0	1.08927	1.64184	0	0	0	0	0	0	0	0	0	0	0	0.227652	0	0	0	0	0	0
dre-let-7e-5p	219.727	56.199	25.2279	50.7298	30.5928	41.6814	111.488	100.691	65.5692	63.3012	71.0395	65.7963	62.1372	85.3165	109.778	23.3227	264.177	471.259	241.9	372.188	474.154	211.384	127.579	2539.85	1289.82	2628.64	245.755	116.552	200.305	121.454	150.387	149.293	131.482	117.076	129.522	103.907	127.579	111.256	138.359	184.192	141.6	123.758	32.3299	516.683	81.2323	63.7479	31.7326
dre-let-7e-3p	0	0	0	0	0	0	0	0	0	0	0	0	0	0	0	0	0	0	0	0	0	0	0	0	0	0	0	0	0	0	0	0	0	0	0	0	0	0.245599	0	0	0.455304	0	0	0	0	0	0
dre-let-7d-2-5p	0	0	0	0	0	0	0	0.322729	0.642835	0	0.780654	0.792727	0	0	0	0	0	0	0	0.815307	0	0.862791	1.13909	1.20715	3.33718	3.78222	0	0	0	0	0	0	0	0.61945	0	0	0	0	0.516266	0.413915	0	0	0	0	0	0	0
dre-let-7d-1-5p	135.217	380.424	552.212	728.536	636.33	702.899	230.94	171.692	251.991	130.071	214.68	27.3491	39.0863	47.8817	48.5208	104.576	43.7959	107.415	43.7584	116.997	171.494	1081.08	684.596	7829.59	11341.4	11021.4	299.514	247.264	466.284	844.717	282.359	72.199	42.5384	48.3171	77.0246	54.4274	59.6875	35.1206	68.9215	46.9794	38.7009	6.18791	8.08248	5.8982	81.2323	7.96849	666.384
dre-let-7c-2-5p	0	0	0	0	0	0	0	0.322729	0	0	0	0	0	0.435288	0	0	0	0	0.491668	0	0	0	0	1.20715	1.66859	1.89111	0	0	0	0	0	0	0.966782	0	0	0	0	0	0	0	0	0	0	0	0	0	0
dre-let-7c-1-5p	152.119	263.703	291.523	457.977	553.73	532.385	195.105	276.256	305.99	190.771	158.473	58.2654	55.6228	59.6345	82.4854	87.2721	55.7083	112.681	65.8835	99.4674	156.829	1031.04	785.975	6242.19	9505.96	7280.77	241.915	217.854	408.819	578.611	276.221	77.0939	71.5419	60.7061	90.7944	84.1151	80.0548	32.1734	47.2384	49.049	34.3755	49.5033	20.2062	27.1317	426.47	31.874	2221.28
dre-let-7c-1-3p	0	2.1615	0	0	0	0	0	0	0	0.289047	3.12262	0	0.501106	0	0.60651	0	0.700734	4.73891	0	3.66888	3.25879	0.862791	0	0	0	0	0	0	0	0	0	2.44742	0.966782	0	0	0.98959	2.26303	0.736796	3.0976	1.65566	0.910608	0	0	0	0	7.96849	0
dre-let-7b-5p	39.4382	283.157	490.543	474.887	685.279	638.483	331.811	369.847	352.917	324.888	188.918	153.789	148.327	117.093	109.172	135.422	68.3216	114.787	54.0834	108.843	173.123	1054.33	647.005	727.913	1466.69	692.146	341.753	404.119	763.457	1033.04	398.985	118.7	129.549	90.4397	132.964	116.772	62.7992	21.6127	37.1712	32.6993	23.2205	37.1275	4.04124	21.2335	426.47	7.96849	951.977
dre-let-7b-3p	50.7062	21.615	70.0776	14.0916	48.9485	20.8407	54.417	66.4821	59.1408	59.8326	38.2521	93.1454	55.6228	75.3049	33.9646	31.5985	15.4161	9.47783	17.7	10.599	10.5911	50.9047	37.5901	16.9001	48.3891	13.2378	234.235	228.747	155.975	143.288	150.387	198.241	262.965	143.093	142.001	87.0839	34.7941	9.08715	16.0043	10.5548	9.78904	0	0	9.43713	40.6162	0	31.7326
dre-let-7a-6-5p	0	0	0	0	0	0	0	0.322729	0	0.578093	0	0	1.00221	0	0	0.752346	0	0	0	0	0	0	0	2.41431	0	0	0	0	0	1.36465	3.06912	0	0.966782	1.2389	0	0	1.13152	0.736796	1.29067	1.4487	0.227652	0	0	0	0	0	0
dre-let-7a-6-3p	0	0	0	0	0	0	0	0	0.642835	0.578093	0.780654	0.396363	0.501106	0	0	0	1.40147	1.05309	1.475	0.407653	0.407349	0	0	0	0	0	0	0	0	0	0	0	0	0.61945	0	0	0.282879	0.245599	0	0	0.227652	0	0	0	0	0	0
dre-let-7a-5-3p	0	0	5.60621	7.04581	0	0	7.96346	12.2637	3.85701	11.5619	6.24523	1.18909	5.01106	3.48231	0.60651	3.76173	62.3653	60.5528	38.3501	40.3577	22.8115	0.862791	0	0	0	0	0	1.08927	8.20922	4.09394	12.2765	2.44742	2.90035	0.61945	5.16366	1.97918	3.11167	2.45599	2.83946	3.72524	3.41478	0	4.04124	27.1317	60.9242	0	0
dre-let-7a-5-5p	0	0	0	0	0	0	0	0.322729	0	0.289047	0.780654	0	0	0	0	0	0	0	0	0	1.22205	0	0	3.62146	0	11.3467	0	0	0	1.36465	0	0	0	0	0.430305	0	0.282879	0.245599	0	0	0.227652	0	0	0	0	0	0
dre-let-7a-4-3p	0	2.1615	1.40155	4.22748	6.11856	3.78921	0	0.968186	0.642835	0.86714	0	0.396363	0.501106	0	0	0.752346	2.80294	2.10618	0.491668	0	0.407349	0	1.13909	0	0	0	0	1.08927	1.64184	1.36465	0	1.22371	0	0	0	0	0	0	0	0	0	0	0	0	0	0	0
dre-let-7a-4-5p	0	0	0	0	0	0	0	0	0	0	0	0.792727	0	0	0	0	0	0.526546	0	0	0	0	0	0	0	1.89111	0	0	0	0	0	0	0.966782	0	0.430305	0	0	0	0	0	0	0	0	0	0	0	0
dre-let-7a-3-5p	22.5361	6.4845	7.00776	9.86413	18.3557	13.2623	10.6179	9.35913	7.71402	7.80426	2.34196	4.36	7.01549	3.48231	10.9172	1.50469	4.2044	6.31855	7.37501	4.07653	6.92493	41.414	19.3646	436.989	552.304	474.668	7.67984	8.71416	6.56737	20.4697	9.20735	6.11856	14.5017	5.57505	10.7576	4.94795	7.35486	8.10475	2.58133	4.13915	5.46365	0	4.04124	5.8982	0	0	177.702
dre-let-7a-3-3p	0	0	0	0	0	0	0	0.322729	1.28567	0.578093	1.56131	0.396363	0.501106	0	0.60651	0.752346	6.3066	2.10618	4.42501	0.407653	0.407349	0.862791	0	0	1.66859	0	0	0	0	0	0	4.89485	0	1.2389	1.29092	0	0.848638	5.64877	2.58133	3.93219	0.910608	0	4.04124	1.17964	0	0	0
dre-let-7a-2-5p	5.63402	2.1615	0	2.81832	0	1.89461	1.32724	1.29092	1.28567	0.86714	0	0	0.501106	0.870577	2.42604	0	0.700734	2.10618	0.491668	0.407653	2.44409	1.72558	4.55638	43.4575	31.7032	41.6044	0	1.08927	1.64184	2.7293	6.13824	2.44742	0.966782	1.85835	1.29092	0	1.69728	0.491197	1.5488	1.4487	0.227652	0	0	1.17964	0	0	25.386
dre-let-7a-2-3p	16.9021	0	1.40155	1.40916	0	0	0	0	1.28567	0	0.780654	0.792727	0	0.435288	0	0.752346	0.350367	0	0	0.407653	0.407349	1.72558	0	0	0	0	0	0	0	2.7293	0	0	0.966782	0	0.86061	0.98959	1.69728	0	0	0.413915	0.227652	0	0	0	0	0	0
dre-let-7a-1-5p	721.155	799.756	877.372	1767.09	1780.5	2040.49	1007.38	1351.27	1136.53	1147.51	780.654	326.207	434.96	396.112	669.587	402.505	1103.31	1267.92	1239.99	1629.39	1488.45	5293.22	3250.97	53389.9	50279.7	60984.5	1904.6	1111.06	2134.4	3009.05	1571.39	602.066	629.375	564.319	705.7	670.942	1065.32	681.29	902.175	915.994	684.55	426.966	125.278	896.527	1482.49	159.37	13384.8
dre-let-7a-1-3p	0	0	0	0	0	0	0	0.645458	0	0.86714	0.780654	0	0	0.870577	0	0.752346	4.90514	0.526546	2.95001	0.407653	1.6294	0	0	0	1.66859	0	0	1.08927	0	0	0	1.22371	0.966782	0.61945	0.430305	0	1.13152	1.22799	0.516266	1.03479	1.59356	6.18791	4.04124	0	0	0	0
dre-mir-3906-5p	0	0	0	0	0	0	0	0	0	0	0	0	0	0	0	0	0	0	0	0	0	0	0	0	0	0	0	0	0	0	0	0	0	0	0	0	0	0	0	0	0	0	0	0	0	0	6.34651
dre-mir-2192-5p	0	0	0	0	0	0	0	0	0	0	0	0	0	0	0	0	0	0	0	0	0	0	0	0	0	0	0	0	0	0	0	0	0	0	0	0	0	0	0	0	0	0	0	0	0	0	12.693
dre-mir-2198-5p	0	0	0	0	0	0	0	0	0	0	0	0	0	0	0	0	0	0	0	0	0	0	0	0	0	0	0	0	0	0	0	0	0	0	0	0	0	0	0	0	0	0	0	0	0	0	19.0395
dre-mir-200c-5p	5.63402	0	0	0	0	0	0	0	0	0	0	0	0	0	0	0	0	0	0	0	0	0	0	0	0	0	0	0	0	0	0	0	0	0	0	0	0	0	0	0	0	0	0	0	0	0	0
