# Supplementary material for: Dynamics of miRNA transcriptome during gonadal development of zebrafish
Source: Sci Rep. 2017 Mar 6;7:43850. doi: 10.1038/srep43850 (PMC5338332; doi:10.1038/srep43850)
Supplement: Supplementary Dataset 4 [file srep43850-s5.xls]

## Sheet: Testis 24 vs 3 wpf
Supplementary Dataset S4
Dynamics of miRNA transcriptome during gonadal development of zebrafish
Christopher Presslauer, Teshome Tilahun Bizuayehu, Martina Kopp, Jorge M.O. Fernandes, Igor Babiak
Testis		Statistically significant difference requires:			Normalized read ≥ 100
24 weeks testis vs 3 weeks undifferentiated gonad					Log2FoldChange ≥ |2|
Reads normalized using DESeq2					padj ≤ 0.01
	Mean # normalized reads
miRNA	24 weeks	3 weeks	baseMean	log2FoldChange	lfcSE	stat	pvalue	padj
dre-mir-99-2-5p	18.122	0	9.894	3.422	1.67352	2.04479	0.0408752	0.096985
dre-mir-99-2-3p	3.00051	5.63402	2.58437	-0.696136	1.39672	-0.498408	0.618196	0.731062
dre-mir-99-1-5p	241.404	39.4382	136.774	2.53725	0.842776	3.01058	0.00260746	0.0115799
dre-mir-99-1-3p	1.73151	5.63402	1.1512	-1.03477	1.55266	-0.66645	0.505124	0.645562
dre-mir-96-5p	3.01814	0	0.393226	3.81412	1.80208	2.11651	0.0343014	NA
dre-mir-96-3p	0.0491197	16.9021	1.71275	-6.93819	1.79931	-3.85603	0.000115246	0.000782023
dre-mir-93-5p	57.8883	5.63402	51.3362	2.88692	1.21998	2.36637	0.0179633	0.0527788
dre-mir-93-3p	0.554402	0	0.575157	0.468744	1.79993	0.260424	0.794536	NA
dre-mir-92b-3p	1123.66	12772.3	7134.77	-3.35788	0.933239	-3.59809	0.000320562	0.00196291
dre-mir-92b-5p	0.0455304	0	0.0254135	-0.258195	1.71154	-0.150855	0.88009	NA
dre-mir-92a-2-3p	3.08755	5.63402	61.6092	-1.21049	1.2919	-0.936981	0.348768	0.502015
dre-mir-92a-2-5p	0.282318	16.9021	3.62969	-5.41968	1.23803	-4.37768	1.19948e-05	0.000106829
dre-mir-92a-1-3p	19862.3	24846	36976.1	-0.320976	0.617877	-0.519481	0.603425	0.725638
dre-mir-92a-1-5p	0.181572	28.1701	4.8522	-6.68097	1.20609	-5.53937	3.03559e-08	5.40715e-07
dre-mir-9-7-3p	3.52602	0	1.03165	3.04624	1.71178	1.77958	0.0751454	NA
dre-mir-9-5-3p	0	0	0.0149092	-0.818223	1.70012	-0.481275	0.630321	NA
dre-mir-9-4-3p	48.7851	5.63402	12.4905	3.05475	1.37827	2.21637	0.0266663	0.0690899
dre-mir-9-3-3p	0	0	0.0359306	-0.813102	1.70384	-0.477218	0.633207	NA
dre-mir-9-3-5p	0	0	0.0256841	-0.819988	1.69842	-0.482795	0.629241	NA
dre-mir-9-2-5p	0	5.63402	0.185915	-3.16336	1.90813	-1.65783	0.0973509	NA
dre-mir-9-1-5p	35.3904	0	28.0972	3.78933	1.58642	2.38861	0.0169124	0.0507373
dre-mir-9-1-3p	3.47992	0	1.44868	2.98082	1.71025	1.74292	0.0813474	0.168
dre-mir-7b-5p	16.3649	0	7.74092	3.48948	1.72359	2.02454	0.0429149	0.0986351
dre-mir-7b-3p	0.304137	0	0.849222	-0.637377	1.75086	-0.364036	0.715831	NA
dre-mir-7a-3-3p	0.201221	0	0.210026	0.0460251	1.88946	0.0243589	0.980566	NA
dre-mir-7a-3-5p	0.0905112	0	0.195672	-0.496212	1.99864	-0.248275	0.803922	NA
dre-mir-7a-2-3p	0.0930181	0	0.0725756	-0.0337708	1.71788	-0.0196584	0.984316	NA
dre-mir-7a-2-5p	0.0413915	0	0.00440335	-0.215083	1.70755	-0.12596	0.899764	NA
dre-mir-7a-1-5p	67.1729	0	15.6735	5.64145	1.74305	3.23653	0.00120993	0.00638573
dre-mir-7a-1-3p	0	0	0.00926146	-0.821071	1.69729	-0.483755	0.62856	NA
dre-mir-740-5p	0.177433	0	0.039931	0.406243	1.71993	0.236198	0.813279	NA
dre-mir-738-5p	15.4033	219.727	799.007	-3.48221	1.29132	-2.69662	NA	NA
dre-mir-738-3p	0.147087	0	19.6978	-2.10832	1.88493	-1.11851	0.263349	0.414665
dre-mir-737-5p	5.94035	0	4.92292	2.37803	1.76514	1.34722	0.177909	0.312988
dre-mir-737-3p	0.642134	5.63402	0.305722	-1.43629	1.97811	-0.726094	0.467781	NA
dre-mir-735-5p	205.363	253.531	204.432	-0.262689	0.827002	-0.31764	0.750758	0.82567
dre-mir-735-3p	0.244244	0	0.194771	0.487395	1.92681	0.252954	0.800304	NA
dre-mir-734-3p	9.84314	5.63402	8.57905	0.99037	1.40363	0.705577	0.480451	0.631007
dre-mir-734-5p	0	0	0.0412987	-0.803453	1.7086	-0.47024	0.638184	NA
dre-mir-733-5p	0.625091	0	1.74818	0.183427	1.72065	0.106603	0.915104	0.945854
dre-mir-733-3p	1.47874	0	1.08389	2.23671	1.72254	1.29849	0.194118	NA
dre-mir-732-3p	0.0491197	0	0.0883422	-0.342034	1.71638	-0.199276	0.842047	NA
dre-mir-731-5p	134.689	636.645	150.901	-2.18691	0.548085	-3.9901	6.60448e-05	0.000521098
dre-mir-731-3p	1.73551	0	1.39854	1.6858	1.68962	0.997736	0.318408	0.468193
dre-mir-730-5p	1.2836	0	0.860312	1.29735	1.69295	0.766321	0.443485	NA
dre-mir-730-3p	0.367608	0	0.249896	0.61833	1.8456	0.335029	0.737603	NA
dre-mir-729-3p	0.699069	0	0.186021	1.90371	1.86508	1.02071	0.307391	NA
dre-mir-729-5p	0.0491197	0	0.0052255	-0.150006	1.70884	-0.087782	0.93005	NA
dre-mir-728-3p	0.0946501	0	0.0287269	0.0409008	1.7167	0.0238252	0.980992	NA
dre-mir-727-5p	0.802588	0	2.28733	0.045157	1.76074	0.0256466	0.979539	0.98996
dre-mir-727-3p	0.736535	0	1.70551	-0.0699569	1.76857	-0.0395556	0.968447	0.982233
dre-mir-726-3p	1.63071	0	1.41817	1.77198	1.72416	1.02773	0.304075	0.456113
dre-mir-726-5p	0.470525	0	0.641043	0.802717	1.79787	0.446482	0.655249	NA
dre-mir-725-1-3p	11.6473	22.5361	11.0932	-0.792016	1.28156	-0.618012	0.536568	0.67071
dre-mir-725-1-5p	0.191258	0	0.561232	-0.727288	1.83142	-0.397116	0.691282	NA
dre-mir-724-5p	97.9639	11.268	88.1896	2.80633	1.2065	2.32602	0.0200175	0.056485
dre-mir-724-3p	0.290047	0	0.304148	0.437492	1.87825	0.232925	0.81582	NA
dre-mir-723-3p	11.4404	0	1.65695	5.2475	1.71901	3.05262	0.0022685	0.0104278
dre-mir-723-5p	0.0905112	0	0.00962885	0.149406	1.71387	0.0871744	0.930533	NA
dre-mir-722-3p	12.6556	5.63402	2.02522	1.8206	1.67558	1.08655	0.277237	0.434134
dre-mir-722-5p	1.58789	0	0.263526	2.78087	1.86081	1.49444	0.135062	NA
dre-mir-7149-3p	0	0	0.0112031	-0.819934	1.69852	-0.482736	0.629284	NA
dre-mir-7148-5p	0.202853	0	0.666671	-0.461914	1.80143	-0.256415	0.79763	NA
dre-mir-7147-5p	0.249465	0	0.0550526	0.509903	1.72232	0.296056	0.767187	NA
dre-mir-7147-3p	0.0491197	0	0.240668	-0.591705	1.91763	-0.308561	0.757656	NA
dre-mir-7146-5p	0.153733	0	0.479158	-0.210255	1.92931	-0.108979	0.913219	NA
dre-mir-7146-3p	0.191807	5.63402	0.971655	-3.38407	1.90233	-1.77891	0.0752553	NA
dre-mir-7145-3p	0.242009	0	0.99675	-0.349156	1.81413	-0.192465	0.847378	NA
dre-mir-7145-5p	0	0	0.0266692	-0.815508	1.70224	-0.479078	0.631883	NA
dre-mir-499-5p	66.9166	0	9.60621	6.21563	1.7287	3.59555	0.000323707	0.00196291
dre-mir-499-3p	0.760311	0	0.191205	1.85186	1.86233	0.994374	0.320041	NA
dre-mir-489-3p	7.94522	56.3402	16.1029	-2.69043	0.857682	-3.13686	0.00170767	0.00853837
dre-mir-489-5p	0.846459	0	0.199892	1.83013	1.9114	0.957486	0.338322	NA
dre-mir-462-5p	1150.55	4208.62	4696.22	-1.83713	0.639429	-2.87307	0.004065	0.0165504
dre-mir-462-3p	1.25239	45.0722	4.05624	-4.8421	1.05384	-4.59471	4.33344e-06	4.25872e-05
dre-mir-461-5p	0.190175	0	0.205548	0.00633137	1.97899	0.0031993	0.997447	NA
dre-mir-461-3p	0	0	0.0106618	-0.820589	1.69782	-0.483319	0.628869	NA
dre-mir-460-5p	20.4328	5.63402	5.17508	2.01324	1.43054	1.40733	0.15933	0.285592
dre-mir-460-3p	14.6611	5.63402	4.79422	1.5418	1.50913	1.02165	0.306947	0.45801
dre-mir-459-5p	3.19665	0	1.09972	2.69584	1.79962	1.498	0.134133	NA
dre-mir-459-3p	0.340591	0	0.891536	0.153961	1.8402	0.0836657	0.933322	NA
dre-mir-458-3p	40.9864	11.268	21.3762	1.79354	1.08376	1.65492	0.0979407	0.196571
dre-mir-458-5p	0.0491197	0	0.0515585	-0.340241	1.71635	-0.198236	0.842861	NA
dre-mir-457b-5p	8.1373	0	4.42666	3.08435	1.7194	1.79385	0.0728371	0.154915
dre-mir-457b-3p	1.1574	0	1.70831	0.606293	1.72206	0.352074	0.724783	0.81491
dre-mir-457a-5p	37.3211	0	41.4489	3.99659	1.62582	2.4582	0.0139636	0.0438245
dre-mir-457a-3p	1.30089	0	0.750032	1.59356	1.71146	0.931113	0.351795	NA
dre-mir-456-3p	7.84288	45.0722	52.1291	-2.50634	0.79725	-3.14373	0.00166811	0.00848949
dre-mir-456-5p	0	0	0.0824813	-1.06511	1.83111	-0.581672	0.560787	NA
dre-mir-455-2-5p	29.1106	11.268	47.5806	1.28707	1.03733	1.24076	0.214694	0.358665
dre-mir-455-1-5p	134.35	84.5104	215.429	0.664063	0.613377	1.08263	0.278971	0.434463
dre-mir-455-1-3p	6.00651	33.8041	20.7706	-2.40462	0.853528	-2.81728	0.00484328	0.0189087
dre-mir-454b-3p	7.34713	5.63402	14.9316	0.261777	1.34054	0.195278	0.845175	0.888838
dre-mir-454b-5p	0	0	0.124097	-0.94789	1.78546	-0.530894	0.595492	NA
dre-mir-454a-3p	4.39972	0	7.23278	1.99144	1.75706	1.1334	0.257048	0.409267
dre-mir-454a-5p	0.232377	5.63402	0.953791	-3.16989	1.91427	-1.65593	0.0977359	NA
dre-mir-451-5p	186.841	5.63402	54.481	4.67775	1.25308	3.73301	0.000189208	0.00122555
dre-mir-451-3p	0.574807	0	0.361414	1.29617	1.81034	0.715983	0.474002	NA
dre-mir-430c-10-3p	0	0	11.2703	-4.42132	2.07442	-2.13136	0.0330597	0.0812242
dre-mir-430c-10-5p	0.0491197	0	0.70135	-1.79761	1.96736	-0.913718	0.360865	NA
dre-mir-430b-6-5p	0	0	0.0488601	-0.8116	1.70466	-0.476107	0.633998	NA
dre-mir-430b-6-3p	0	0	0.0598024	-0.504705	1.68948	-0.298734	0.765143	NA
dre-mir-430b-4-5p	0	0	0.0183573	-0.820145	1.69826	-0.482933	0.629143	NA
dre-mir-430b-20-5p	0	0	0.00915543	-0.821605	1.69665	-0.484251	0.628208	NA
dre-mir-430b-18-5p	0	0	0.010461	-0.820204	1.69824	-0.482973	0.629115	NA
dre-mir-430b-10-3p	2.86681	197.191	603.409	-5.98726	0.787932	-7.5987	2.99126e-14	1.70502e-12
dre-mir-430b-10-5p	0.195124	0	1.55392	-1.20123	1.7846	-0.673112	0.500876	0.645562
dre-mir-430a-18-5p	0.0565758	0	0.193124	-0.319614	1.71772	-0.186069	0.852391	NA
dre-mir-430a-16-3p	0	0	0.0403108	-0.820013	1.69839	-0.482817	0.629225	NA
dre-mir-430a-12-3p	0	0	0.203755	-2.47935	2.0861	-1.18851	0.234633	NA
dre-mir-430a-12-5p	0	0	0.748149	-3.14317	2.08986	-1.50401	0.132579	NA
dre-mir-430a-11-5p	0.354953	0	4.99372	-1.45997	1.79499	-0.813354	0.416015	0.572774
dre-mir-430a-10-3p	0.0565758	39.4382	83.7384	-8.48889	1.26547	-6.70807	1.97214e-11	8.02944e-10
dre-mir-430a-10-5p	0.945063	0	3.21017	-0.0976797	1.76331	-0.0553957	0.955823	0.972892
dre-mir-430a-1-5p	0	0	0.00614993	-0.822214	1.6959	-0.484824	0.627801	NA
dre-mir-429b-3p	1.86995	0	0.475462	2.73837	1.76867	1.54827	0.121558	NA
dre-mir-429a-3p	15.0272	191.557	21.7686	-3.50899	0.766531	-4.57775	4.70004e-06	4.46503e-05
dre-mir-375-2-3p	0	0	0.253488	-2.6567	2.10172	-1.26406	0.20621	NA
dre-mir-375-1-3p	14.2725	591.572	181.152	-5.18055	0.921124	-5.62416	1.86417e-08	3.79491e-07
dre-mir-375-1-5p	0	0	0.203294	-1.55272	1.95181	-0.795527	0.426307	NA
dre-mir-365-3-3p	0.0413915	0	0.00440335	-0.215083	1.70755	-0.12596	0.899764	NA
dre-mir-365-3-5p	0	0	0.00843327	-0.821359	1.69695	-0.48402	0.628372	NA
dre-mir-365-2-5p	0.233199	5.63402	0.780802	-3.59237	1.77099	-2.02845	0.0425148	NA
dre-mir-365-1-3p	26.4428	16.9021	14.6855	0.709428	0.992939	0.714473	0.474935	0.631007
dre-mir-365-1-5p	0.159829	0	0.21933	0.493882	1.99354	0.247742	0.804334	NA
dre-mir-363-3p	10.28	5.63402	18.2472	0.74984	1.34082	0.559239	0.575998	0.695591
dre-mir-363-5p	0.0946501	0	0.185	-0.31938	1.96706	-0.162364	0.871019	NA
dre-mir-34c-5p	2.34791	0	23.1726	0.474705	1.69886	0.279426	0.779918	0.845443
dre-mir-34c-3p	0.676156	0	11.3286	-0.696434	1.77374	-0.392635	0.694589	0.803527
dre-mir-34b-5p	5.83392	0	17.1847	2.17902	1.74501	1.24871	0.211771	0.358665
dre-mir-34b-3p	0.1893	0	3.068	-1.35565	1.77702	-0.762876	0.445538	0.604658
dre-mir-34a-5p	2.99412	5.63402	15.7093	-0.767326	1.52837	-0.502056	0.615628	0.731062
dre-mir-34a-3p	0	0	0.0328249	-0.812846	1.704	-0.477022	0.633347	NA
dre-mir-338-2-5p	2.64563	0	1.44059	2.09518	1.69179	1.23844	0.215553	0.358665
dre-mir-338-2-3p	0	5.63402	0.129134	-1.96668	1.70544	-1.15318	0.248836	NA
dre-mir-338-1-3p	873.092	16.9021	173.43	5.54538	0.922066	6.01408	1.80911e-09	4.68723e-08
dre-mir-338-1-5p	1.94382	16.9021	3.23857	-2.75705	1.1783	-2.33984	0.0192918	0.0549817
dre-mir-31-5p	214.83	0	62.5583	6.36328	1.60647	3.96103	7.46283e-05	0.000559712
dre-mir-31-3p	0.450414	0	0.66837	0.436841	1.77028	0.246764	0.805091	NA
dre-mir-30e-2-3p	68.7179	90.1444	84.7203	-0.384188	0.653795	-0.587627	0.556783	0.682196
dre-mir-30e-2-5p	186.098	101.412	77.2202	0.906902	0.910036	0.996556	0.31898	0.468193
dre-mir-30d-5p	1759.94	428.186	1219.34	2.01316	0.588557	3.42051	0.000625045	0.0034929
dre-mir-30d-3p	0.389699	0	1.53648	-0.549255	1.74718	-0.314367	0.753242	0.82567
dre-mir-30c-5p	392.376	95.7784	212.804	2.0005	0.666379	3.00205	0.00268166	0.0115799
dre-mir-30c-3p	4.10857	90.1444	63.5559	-4.31787	0.90875	-4.75144	2.0197e-06	2.2139e-05
dre-mir-30b-5p	40.0166	16.9021	31.0276	1.25434	0.97973	1.2803	0.200441	0.346979
dre-mir-30b-3p	0.964871	11.268	7.27744	-3.43496	1.11943	-3.06848	0.0021515	0.0102196
dre-mir-30a-5p	24.2826	5.63402	12.7865	1.99582	1.31566	1.51697	0.129274	0.237697
dre-mir-30a-3p	0.0413915	0	0.138103	-0.899082	1.99208	-0.451328	0.651754	NA
dre-mir-301c-3p	1.41018	22.5361	0.972604	-2.92031	1.66848	-1.75028	0.0800706	NA
dre-mir-301c-5p	0.208949	0	0.239392	0.102927	1.87152	0.0549966	0.956141	NA
dre-mir-301b-3p	2.78735	0	1.01363	3.05573	1.72764	1.76874	0.0769381	NA
dre-mir-301b-5p	0.34858	0	1.12463	0.718064	1.80587	0.397627	0.690905	NA
dre-mir-301a-3p	20.2723	22.5361	8.47216	0.0970367	1.29359	0.0750138	0.940204	0.963878
dre-mir-301a-5p	0.379736	0	0.0871733	1.18497	1.98332	0.597467	0.550195	NA
dre-mir-29b-2-5p	0.175801	5.63402	0.756231	-3.72553	1.84652	-2.01759	0.0436339	NA
dre-mir-29b-1-3p	16.0954	0	16.6057	4.29362	1.73417	2.47589	0.0132903	0.0435374
dre-mir-29b-1-5p	0.818294	0	0.456308	1.29834	1.72934	0.750769	0.452791	NA
dre-mir-29a-3p	601.472	5.63402	122.289	6.40298	1.33242	4.80553	1.54346e-06	1.75954e-05
dre-mir-29a-5p	12.9112	0	4.4526	3.79792	1.73137	2.1936	0.0282645	0.0725709
dre-mir-27e-3p	47.1253	22.5361	12.6778	1.17321	0.93516	1.25455	0.209641	0.357771
dre-mir-27e-5p	0.327849	0	0.29033	0.76886	1.84508	0.416709	0.676892	NA
dre-mir-27d-3p	13.8832	56.3402	7.35678	-1.85597	0.77103	-2.40714	0.0160782	0.0492719
dre-mir-27d-5p	1.35586	28.1701	3.0711	-4.02919	1.14611	-3.51553	0.000438878	0.00255266
dre-mir-27c-1-3p	34.2701	140.851	72.1726	-1.96643	0.78229	-2.51368	0.0119477	0.0395942
dre-mir-27c-1-5p	10.0214	5.63402	9.88351	0.977199	1.40452	0.695753	0.486583	0.633225
dre-mir-27b-3p	178.922	473.258	186.009	-1.36626	0.555968	-2.45744	0.0139931	0.0438245
dre-mir-27b-5p	16.8138	11.268	8.38371	0.660611	1.07941	0.612013	0.540529	0.672711
dre-mir-27a-3p	10.5569	264.799	22.3377	-4.43789	0.794648	-5.58473	2.34063e-08	4.4472e-07
dre-mir-27a-5p	2.26881	5.63402	3.86529	-1.11985	1.45333	-0.770543	0.440978	0.601334
dre-mir-26b-5p	1318.03	135.217	340.718	3.26155	0.555185	5.8747	4.23604e-09	1.00606e-07
dre-mir-26b-3p	0.934693	0	0.275785	2.0237	1.77574	1.13964	0.254437	NA
dre-mir-26a-3-5p	10.3263	0	2.36222	3.84372	1.70202	2.25832	0.0239255	0.0643281
dre-mir-26a-3-3p	1.14999	0	0.486738	1.77997	1.72942	1.02923	0.303372	NA
dre-mir-26a-2-5p	4.73133	11.268	3.02454	-0.984587	1.17738	-0.836249	0.403015	0.560289
dre-mir-26a-2-3p	0.813617	0	0.103271	1.75469	1.92833	0.909952	0.362848	NA
dre-mir-26a-1-5p	2199.39	856.372	801.745	1.36128	0.476739	2.8554	0.00429824	0.017102
dre-mir-26a-1-3p	1.04478	0	0.942844	1.17394	1.70794	0.687341	0.491868	NA
dre-mir-25-3p	836.343	507.062	1067.84	0.696034	0.618005	1.12626	0.260056	0.411755
dre-mir-25-5p	4.7479	22.5361	15.0472	-2.11814	1.07994	-1.96135	0.0498379	0.110967
dre-mir-24-4-3p	0.326217	0	0.203769	1.0272	1.86091	0.55199	0.580955	NA
dre-mir-24-4-5p	0.097157	0	0.0103359	0.184839	1.71438	0.107817	0.914141	NA
dre-mir-24-3-5p	4.56779	0	1.50323	2.95352	1.69201	1.74556	0.0808871	0.168
dre-mir-24-2-5p	0.244244	0	0.309953	-0.20785	1.79353	-0.115889	0.907741	NA
dre-mir-24-1-3p	23.012	11.268	18.2171	1.06506	1.06413	1.00087	0.316888	0.468193
dre-mir-24-1-5p	0.309886	0	0.107381	0.807997	1.92742	0.419212	0.675061	NA
dre-mir-23b-3p	47.5848	11.268	39.2532	2.02169	0.98244	2.05782	0.039607	0.094857
dre-mir-23b-5p	0.421764	0	0.500046	0.536625	1.79785	0.298482	0.765335	NA
dre-mir-23a-3-5p	0.0491197	0	0.0138925	-0.212942	1.7113	-0.124433	0.900972	NA
dre-mir-23a-2-3p	3.55675	5.63402	3.79295	-0.283177	1.4492	-0.195402	0.845078	0.888838
dre-mir-23a-2-5p	0.139359	0	0.191148	0.127821	1.99347	0.0641197	0.948875	NA
dre-mir-23a-1-3p	59.689	67.6083	50.848	-0.145826	0.576408	-0.252991	0.800275	0.863934
dre-mir-23a-1-5p	0	0	0.0122999	-0.819946	1.69848	-0.482752	0.629272	NA
dre-mir-22b-3p	26.5892	16.9021	24.7937	0.616937	0.942151	0.654818	0.512585	0.650138
dre-mir-22b-5p	2.02909	0	1.06349	1.94024	1.70293	1.13935	0.254556	NA
dre-mir-22a-3p	1049.07	602.841	1776.52	0.770713	0.665035	1.15891	0.246495	0.396899
dre-mir-22a-5p	14.6029	0	10.0611	3.87024	1.728	2.23973	0.0251087	0.0662592
dre-mir-223-3p	36.5167	5.63402	44.3089	2.44707	1.52722	1.60231	0.109088	0.210158
dre-mir-223-5p	0.425782	16.9021	3.00562	-4.55022	1.50767	-3.01805	0.00254411	0.0115091
dre-mir-222b-3p	6.18201	0	5.76173	2.16383	1.70941	1.26583	0.205574	0.352943
dre-mir-222b-5p	0.271534	0	0.099715	0.684562	1.97235	0.347079	0.728532	NA
dre-mir-222a-3p	287.453	850.738	312.241	-1.4891	0.765586	-1.94505	0.0517687	0.114373
dre-mir-222a-5p	33.1533	67.6083	38.2444	-0.983637	0.728975	-1.34934	0.177227	0.312988
dre-mir-221-3p	133.554	45.0722	121.202	1.51785	0.654117	2.32045	0.0203166	0.0567669
dre-mir-221-5p	13.9643	11.268	14.0642	0.500013	1.28143	0.390199	0.69639	0.803527
dre-mir-2196-3p	0.0455304	0	0.00484366	-0.179329	1.70827	-0.104977	0.916394	NA
dre-mir-2196-5p	0	0	0.008667	-0.820898	1.69749	-0.483595	0.628673	NA
dre-mir-2195-5p	0	0	0.00745462	-0.821407	1.69691	-0.484062	0.628342	NA
dre-mir-2195-3p	0.0905112	0	0.00962885	0.149406	1.71387	0.0871744	0.930533	NA
dre-mir-2194-3p	0	0	0.0205698	-0.819457	1.69896	-0.482329	0.629573	NA
dre-mir-2193-3p	0	0	0.0160074	-0.818959	1.69945	-0.481898	0.629878	NA
dre-mir-2193-5p	0	0	0.0299822	-0.820013	1.69839	-0.482818	0.629225	NA
dre-mir-2192-3p	0.0455304	0	0.165354	-0.90726	1.96477	-0.461765	0.64425	NA
dre-mir-2191-3p	0.421428	0	0.699035	0.641524	1.78185	0.360033	0.718823	NA
dre-mir-2191-5p	0.162271	0	0.947215	-0.973527	1.845	-0.527657	0.597737	NA
dre-mir-219-3-5p	0	0	0.145493	-0.80878	1.70619	-0.474026	0.635481	NA
dre-mir-219-2-3p	0.082783	0	0.00880671	0.106027	1.71322	0.0618873	0.950653	NA
dre-mir-219-1-3p	2.66978	0	0.933309	2.98874	1.69374	1.76458	0.0776342	NA
dre-mir-219-1-5p	0.177433	0	0.0709487	0.320085	1.72079	0.186011	0.852436	NA
dre-mir-218b-5p	0.082783	0	0.184499	-0.0427766	1.7164	-0.0249222	0.980117	NA
dre-mir-218a-2-3p	0.977734	0	5.10853	0.0367776	1.74906	0.0210271	0.983224	0.990173
dre-mir-218a-2-5p	0.330888	0	0.417978	0.238565	1.79896	0.132613	0.8945	NA
dre-mir-218a-1-5p	8.59564	5.63402	9.12593	0.627856	1.30078	0.482676	0.629326	0.741148
dre-mir-218a-1-3p	2.26705	5.63402	2.40195	-1.01861	1.44012	-0.707314	0.479372	0.631007
dre-mir-2189-3p	11.5471	0	32.6673	2.17769	1.7026	1.27904	0.200883	0.346979
dre-mir-2189-5p	1.23749	0	11.4622	0.642803	1.76258	0.364695	0.715339	0.812237
dre-mir-2188-5p	8.5941	11.268	18.2085	-0.375504	1.15598	-0.324836	0.745305	0.823303
dre-mir-2188-3p	0.608199	0	0.497953	0.895685	1.75867	0.509297	0.610544	NA
dre-mir-2187-5p	26.3025	0	4.3605	5.38249	1.69203	3.18108	0.00146725	0.00760302
dre-mir-2187-3p	1.08787	0	0.27123	2.29089	1.78942	1.28024	0.20046	NA
dre-mir-2186-3p	0.0905112	0	0.00962885	0.149406	1.71387	0.0871744	0.930533	NA
dre-mir-2186-5p	0.0455304	0	0.294996	-0.759054	2.01826	-0.376093	0.706848	NA
dre-mir-2185-1-5p	10.0258	39.4382	40.557	-1.90488	1.14553	-1.66288	0.0963363	0.194811
dre-mir-2185-1-3p	1.87449	0	6.57442	0.418728	1.71436	0.244247	0.807039	0.867948
dre-mir-2184-5p	578.353	5.63402	285.413	6.20337	1.25505	4.94274	7.70337e-07	9.14776e-06
dre-mir-2184-3p	1.4655	5.63402	0.626856	-0.954512	1.73608	-0.54981	0.58245	NA
dre-mir-217-5p	2.63866	0	0.782205	2.60006	1.80244	1.44253	0.149153	NA
dre-mir-217-3p	0.157322	0	0.0986887	0.0308199	1.92021	0.0160503	0.987194	NA
dre-mir-216b-5p	4.96366	0	2.52526	2.53193	1.7855	1.41805	0.156175	0.281709
dre-mir-216a-3p	0.298378	11.268	1.80669	-4.369	1.64235	-2.66022	0.00780898	0.0285328
dre-mir-216a-5p	3.28459	0	0.788936	2.94754	1.69406	1.73993	0.0818709	NA
dre-mir-214-3p	108.077	326.773	707.763	-1.53598	0.93841	-1.63679	0.101675	0.20264
dre-mir-214-5p	2.58779	11.268	3.80956	-1.89826	1.17321	-1.61801	0.105661	0.207509
dre-mir-212-5p	112.883	5.63402	23.2885	4.17527	1.60419	2.60274	0.00924828	0.032947
dre-mir-212-3p	2.56518	0	1.37961	2.48454	1.70596	1.45639	0.145286	0.263736
dre-mir-210-3p	20.2993	11.268	40.6926	0.67052	1.13896	0.588711	0.556055	0.682196
dre-mir-210-5p	12.1537	5.63402	10.2855	0.964013	1.35089	0.713612	0.475467	0.631007
dre-mir-21-2-5p	2.79227	5.63402	7.7142	-1.04862	1.41258	-0.742342	0.45788	0.615547
dre-mir-21-1-5p	1780.14	6659.42	7162.72	-1.84904	0.908349	-2.03561	0.0417897	0.096985
dre-mir-21-1-3p	0.507239	191.557	5.73661	-7.57481	1.40664	-5.38503	7.24312e-08	1.08647e-06
dre-mir-20b-5p	1.24651	0	3.78296	0.299568	1.74538	0.171635	0.863724	0.905005
dre-mir-20b-3p	0.0869219	0	0.0855367	-0.285803	1.94626	-0.146847	0.883253	NA
dre-mir-20a-5p	41.7198	0	36.9341	4.07865	1.6007	2.54803	0.0108332	0.0371983
dre-mir-20a-3p	1.40029	0	2.26768	0.878782	1.73457	0.506629	0.612415	0.731062
dre-mir-206-2-3p	0.93607	0	1.06147	1.34276	1.77573	0.756176	0.449544	NA
dre-mir-206-2-5p	0.0413915	0	0.0173078	-0.283811	1.71068	-0.165905	0.868231	NA
dre-mir-206-1-3p	0.63403	0	15.1415	-0.694314	1.95674	-0.354832	0.722715	0.81491
dre-mir-206-1-5p	0	0	0.0951206	-0.811155	1.7049	-0.475778	0.634233	NA
dre-mir-205-5p	111.101	631.011	323.144	-1.96829	1.59683	-1.23262	0.217716	0.358665
dre-mir-205-3p	0	0	0.0393041	-0.809548	1.70582	-0.47458	0.635086	NA
dre-mir-204-2-5p	1.51679	0	8.73	0.196574	1.75215	0.11219	0.910673	0.945854
dre-mir-204-2-3p	0	0	0.0535594	-0.799545	1.71009	-0.467545	0.64011	NA
dre-mir-204-1-5p	112.397	118.314	341.947	-0.132579	0.846869	-0.156552	0.875598	0.914085
dre-mir-204-1-3p	0.0516266	0	0.0336965	-0.26938	1.71442	-0.157126	0.875146	NA
dre-mir-203b-3p	112.688	16.9021	85.369	2.41305	1.50618	1.6021	0.109134	0.210158
dre-mir-203b-5p	0.787101	0	0.641689	1.19008	1.77154	0.671779	0.501725	NA
dre-mir-203a-3p	13.2803	163.387	18.6468	-3.17182	1.26164	-2.51404	0.0119357	0.0395942
dre-mir-203a-5p	0.0413915	0	0.0381756	-0.326136	1.71262	-0.190431	0.848971	NA
dre-mir-202-5p	2002.35	84.5104	699.496	4.51729	0.662898	6.81445	9.46225e-12	4.49457e-10
dre-mir-202-3p	110.961	1222.58	629.458	-3.34643	0.724519	-4.61883	3.85902e-06	3.92793e-05
dre-mir-200c-3p	14.7301	0	4.25429	4.07133	1.72467	2.36064	0.0182436	0.0530553
dre-mir-200b-3p	27.7954	22.5361	32.6839	0.363224	0.957341	0.379409	0.704384	0.809474
dre-mir-200b-5p	0.0979674	0	0.219877	-0.774867	1.96177	-0.394984	0.692855	NA
dre-mir-200a-3p	22.0353	152.119	46.2848	-2.60117	0.884995	-2.93919	0.00329067	0.0137918
dre-mir-200a-5p	0.0565758	16.9021	6.84059	-7.24752	1.53436	-4.72349	2.31833e-06	2.44713e-05
dre-mir-19d-3p	150.141	28.1701	87.4781	2.4144	0.869335	2.77729	0.00548142	0.0208294
dre-mir-19d-5p	0	0	1.07071	-3.50721	2.08073	-1.68556	0.0918803	NA
dre-mir-19c-3p	22.4598	0	6.00256	4.5169	1.74191	2.59308	0.00951214	0.0334686
dre-mir-19c-5p	0.0491197	0	0.15737	-0.668557	1.92581	-0.347157	0.728473	NA
dre-mir-19b-3p	252.194	28.1701	228.673	3.08142	0.895987	3.43913	0.000583585	0.00332643
dre-mir-19b-5p	0.380286	0	0.244619	0.66273	1.82711	0.36272	0.716814	NA
dre-mir-19a-3p	79.2915	16.9021	39.2964	2.34095	1.16519	2.00907	0.0445301	0.101529
dre-mir-19a-5p	0.279811	0	0.321557	0.565905	1.93166	0.292963	0.769551	NA
dre-mir-199-3-3p	73.6906	33.8041	36.6722	1.1487	0.738284	1.55591	0.119729	0.224492
dre-mir-199-3-5p	0.699857	0	0.230005	1.65069	1.81686	0.908536	0.363595	NA
dre-mir-199-2-5p	1.45245	0	1.22508	1.77909	1.69295	1.05088	0.293312	0.448512
dre-mir-199-2-3p	0	0	0.032903	-0.812935	1.70391	-0.477098	0.633292	NA
dre-mir-199-1-3p	369.496	84.5104	165.873	2.08882	0.703149	2.97066	0.0029716	0.0126404
dre-mir-199-1-5p	132.792	636.645	88.8793	-2.1532	0.692307	-3.11018	0.00186972	0.00918741
dre-mir-196d-5p	0.51363	0	10.2653	-0.623077	1.78037	-0.34997	0.726361	0.81491
dre-mir-196d-3p	0.98745	0	0.293782	2.0068	1.85165	1.08379	0.278459	NA
dre-mir-196c-5p	0.533469	0	6.13728	-0.405632	1.75224	-0.231494	0.816931	0.875283
dre-mir-196b-5p	2.57239	5.63402	24.1721	-1.16467	1.38648	-0.840017	0.400899	0.560289
dre-mir-196b-3p	8.12905	0	2.67853	3.80488	1.66799	2.28112	0.0225416	0.0617726
dre-mir-196a-2-3p	5.63899	0	1.19962	3.88098	1.7437	2.22571	0.0260335	0.0680692
dre-mir-196a-1-5p	6.58433	0	43.2158	1.59371	1.66688	0.956099	0.339022	0.490464
dre-mir-196a-1-3p	3.62236	5.63402	1.96776	-0.163707	1.55183	-0.105493	0.915985	0.945854
dre-mir-194b-3p	5.48206	0	8.53377	1.802	1.73269	1.04	0.298339	0.45227
dre-mir-194b-5p	0	0	5.14488	-4.01293	2.04365	-1.96361	0.0495756	0.110967
dre-mir-194a-5p	13.3132	11.268	8.62531	0.44197	1.45132	0.30453	0.760724	0.830676
dre-mir-194a-3p	0.204	0	0.325893	0.085446	1.93176	0.0442322	0.964719	NA
dre-mir-193b-5p	21.8666	112.68	26.6382	-2.13035	0.974455	-2.18619	0.0288014	0.0732894
dre-mir-193b-3p	8.70628	28.1701	15.5271	-1.57807	1.02384	-1.54132	0.123239	0.229563
dre-mir-193a-2-5p	0	0	0.0792608	-0.801319	1.7094	-0.468772	0.639233	NA
dre-mir-193a-2-3p	0.0455304	0	0.0731576	-0.35926	1.71587	-0.209374	0.834156	NA
dre-mir-193a-1-5p	0.840935	11.268	5.0935	-3.42338	1.31353	-2.60625	0.00915386	0.032947
dre-mir-193a-1-3p	1.50711	0	2.11691	1.4775	1.68152	0.878667	0.379582	0.535549
dre-mir-192-5p	1468.46	39.4382	449.337	4.82292	1.30368	3.69947	0.000216052	0.00136833
dre-mir-192-3p	1.71563	0	1.56694	1.54134	1.73342	0.889194	0.373899	0.530566
dre-mir-190b-5p	0.320653	0	0.150434	0.832886	1.95717	0.425555	0.670432	NA
dre-mir-190b-3p	0	0	0.155602	-0.806869	1.70708	-0.472661	0.636455	NA
dre-mir-190a-5p	3.41929	0	1.44326	2.68664	1.70303	1.57756	0.114666	0.219328
dre-mir-190a-3p	0.136042	0	0.0549546	0.174472	1.71948	0.101468	0.919179	NA
dre-mir-18c-5p	1.03238	0	2.8664	0.642559	1.72894	0.371649	0.710154	0.811907
dre-mir-18c-3p	0	0	0.696395	-2.60394	2.10684	-1.23594	0.216479	NA
dre-mir-18b-3p	0.2517	0	3.97208	-1.49575	1.78272	-0.839026	0.401455	0.560289
dre-mir-18b-5p	0.761116	0	0.460659	1.33189	1.81832	0.73248	0.463875	NA
dre-mir-18a-3p	0.308276	16.9021	3.94186	-5.35159	1.29915	-4.1193	3.80022e-05	0.0003282
dre-mir-18a-5p	1.16241	0	0.842931	1.50829	1.71806	0.877907	0.379994	NA
dre-mir-187-1-3p	33.6235	11.268	15.3012	1.58907	1.03594	1.53394	0.125045	0.231414
dre-mir-187-1-5p	1.48975	5.63402	2.11526	-1.48639	1.54645	-0.96116	0.336472	0.489257
dre-mir-184-2-3p	0	0	0.00867348	-0.820895	1.69749	-0.483593	0.628675	NA
dre-mir-184-1-3p	35.2469	84.5104	94.9557	-1.11429	1.57437	-0.707772	0.479087	0.631007
dre-mir-184-1-5p	0	5.63402	0.324812	-4.90907	2.10398	-2.33324	0.0196357	NA
dre-mir-183-5p	10.5019	5.63402	7.49142	0.932526	1.50588	0.619258	0.535746	0.67071
dre-mir-183-3p	0.17994	0	0.206068	0.14972	1.97242	0.0759068	0.939493	NA
dre-mir-182-5p	77.4085	11.268	33.7489	2.61468	1.20326	2.173	0.0297806	0.0744515
dre-mir-182-3p	0	0	0.0990358	-0.797906	1.7106	-0.466447	0.640895	NA
dre-mir-181c-5p	2.39185	67.6083	40.4701	-4.73762	0.735245	-6.4436	1.1667e-10	4.15638e-09
dre-mir-181c-3p	2.07854	0	2.74265	1.68509	1.69568	0.993754	0.320342	0.468193
dre-mir-181b-2-5p	0	0	0.0920547	-0.779537	1.71542	-0.45443	0.649519	NA
dre-mir-181b-2-3p	0.632796	0	0.0839288	1.78178	1.9829	0.898575	0.368879	NA
dre-mir-181b-1-5p	12.7749	501.428	297.053	-5.22518	0.622175	-8.39825	4.53197e-17	4.30537e-15
dre-mir-181b-1-3p	0	0	0.114163	-0.721937	1.78809	-0.403748	0.686398	NA
dre-mir-181a-2-3p	12.1731	39.4382	15.0294	-1.62977	0.774487	-2.10433	0.0353501	0.0861091
dre-mir-181a-2-5p	0.697627	11.268	6.11683	-3.74764	1.22622	-3.05625	0.00224127	0.0104278
dre-mir-181a-1-5p	267.688	11775.1	6166.19	-5.39767	0.552529	-9.76903	1.52908e-22	4.35787e-20
dre-mir-181a-1-3p	7.80431	101.412	10.4565	-3.60794	0.57839	-6.23791	4.4346e-10	1.40429e-08
dre-mir-17a-2-3p	0.640797	0	0.39538	1.09591	1.75047	0.626069	0.531269	NA
dre-mir-17a-2-5p	0	0	0.127446	-1.28892	1.8979	-0.679128	0.497057	NA
dre-mir-17a-1-5p	36.0115	5.63402	59.6409	2.20636	1.22253	1.80475	0.0711143	0.152388
dre-mir-17a-1-3p	0.579874	0	0.671726	0.603513	1.75287	0.344299	0.730621	NA
dre-mir-1788-3p	0.542008	0	0.351606	1.0647	1.80269	0.590614	0.554779	NA
dre-mir-1788-5p	0.188479	0	0.0200509	0.574026	1.719	0.33393	0.738433	NA
dre-mir-16c-5p	91.9814	11.268	77.4538	2.80934	0.935728	3.0023	0.00267945	0.0115799
dre-mir-16c-3p	9.3976	101.412	61.669	-3.38499	0.643143	-5.2632	1.41571e-07	1.92132e-06
dre-mir-16b-5p	651.326	140.851	401.625	2.18992	0.534797	4.09486	4.22425e-05	0.000354092
dre-mir-16b-3p	0.845808	0	0.395818	1.38988	1.81984	0.763737	0.445024	NA
dre-mir-16a-5p	17.5385	5.63402	44.1797	1.30382	1.22174	1.06718	0.285889	0.442816
dre-mir-16a-3p	0.147637	5.63402	0.183084	-2.16407	1.98767	-1.08875	0.276266	NA
dre-mir-15c-5p	46.9202	219.727	179.952	-2.20696	0.570314	-3.86973	0.000108956	0.000757377
dre-mir-15c-3p	0.136042	0	0.149229	-0.0580095	1.96749	-0.029484	0.976479	NA
dre-mir-15b-5p	130.934	56.3402	160.366	1.1443	0.826814	1.38398	0.166364	0.296335
dre-mir-15b-3p	4.71333	5.63402	4.25434	-0.120309	1.35945	-0.0884987	0.92948	0.956324
dre-mir-15a-2-5p	0.14377	0	0.380398	-0.836205	1.8638	-0.448656	0.65368	NA
dre-mir-15a-2-3p	0.0455304	0	0.23736	-1.02341	2.01097	-0.508912	0.610814	NA
dre-mir-15a-1-5p	159.943	22.5361	49.0876	2.81637	0.860629	3.27246	0.00106616	0.00573311
dre-mir-15a-1-3p	1.1351	0	0.781577	1.40443	1.73086	0.811408	0.417132	NA
dre-mir-155-5p	4.07122	5.63402	12.7643	-0.545053	1.32582	-0.411107	0.680994	0.795424
dre-mir-155-3p	0.0491197	0	0.0052255	-0.150006	1.70884	-0.087782	0.93005	NA
dre-mir-153c-3p	0.911531	0	0.1415	2.0535	1.96762	1.04364	0.29665	NA
dre-mir-153c-5p	0.0455304	0	0.0642298	-0.357483	1.71579	-0.208349	0.834957	NA
dre-mir-153b-3p	43.8526	0	7.89937	5.04649	1.75519	2.87519	0.00403787	0.0165504
dre-mir-153b-5p	0.865717	0	1.22635	0.746361	1.72532	0.432592	0.665311	0.780304
dre-mir-153a-5p	0.361257	0	0.0384316	0.999906	1.72247	0.580506	0.561574	NA
dre-mir-153a-3p	0.496488	0	0.443263	1.28339	1.90786	0.672684	0.501148	NA
dre-mir-152-3p	112.617	0	83.3188	5.81506	1.65053	3.52316	0.00042644	0.00253199
dre-mir-152-5p	0.421417	0	0.778241	0.556947	1.84315	0.302172	0.762521	NA
dre-mir-150-5p	135.325	50.7062	86.6659	1.40417	0.810238	1.73303	0.08309	0.170364
dre-mir-150-3p	0.190986	0	0.30009	-0.422597	1.82735	-0.231262	0.817111	NA
dre-mir-148-3p	894.2	0	398.305	8.15976	1.50229	5.43155	5.58664e-08	8.84552e-07
dre-mir-148-5p	3.73525	5.63402	6.7301	-0.465038	1.35785	-0.34248	0.73199	0.81491
dre-mir-146b-5p	156.547	56.3402	296.418	1.35521	1.16098	1.1673	0.243089	0.393639
dre-mir-146b-3p	1.54013	0	11.3489	0.716632	1.77749	0.403171	0.686823	0.798957
dre-mir-146a-5p	768.51	202.825	753.474	1.93839	1.2918	1.50053	0.133477	0.243852
dre-mir-146a-3p	10.4066	129.583	15.271	-3.19594	1.23722	-2.58315	0.00979023	0.034027
dre-mir-145-5p	29.8958	0	55.5045	3.68618	1.59325	2.31362	0.0206886	0.0572453
dre-mir-145-3p	65.6504	0	14.2342	5.69328	1.72931	3.29222	0.000993998	0.00544788
dre-mir-144-5p	21.7964	0	8.3468	4.10654	1.72474	2.38096	0.0172677	0.0512634
dre-mir-144-3p	1.4908	5.63402	0.766397	-0.810256	1.93267	-0.419241	0.67504	NA
dre-mir-143-1-3p	14203.5	315.505	4743.7	5.41698	0.608042	8.90888	5.15504e-19	7.34593e-17
dre-mir-143-1-5p	15.1063	0	6.76019	3.55117	1.72248	2.06166	0.0392402	0.0947751
dre-mir-142b-5p	1.5501	0	1.27735	1.37849	1.73969	0.792381	0.428138	0.586632
dre-mir-142a-3p	13.355	11.268	8.85354	0.521597	1.41391	0.368904	0.712199	0.811907
dre-mir-142a-5p	19.8014	259.165	13.9091	-3.30048	1.06347	-3.10352	0.00191235	0.00923762
dre-mir-141-3p	36.9187	343.675	24.6523	-3.04304	0.753231	-4.03998	5.34557e-05	0.000435282
dre-mir-141-5p	0.14377	152.119	3.27371	-8.69219	1.63148	-5.32778	9.94193e-08	1.41673e-06
dre-mir-140-3p	104.092	22.5361	116.697	2.08809	0.845332	2.47014	0.0135059	0.0437407
dre-mir-140-5p	11.3833	0	4.90894	3.20802	1.71937	1.86581	0.062068	0.135033
dre-mir-139-5p	11.6581	0	10.8961	2.71828	1.67241	1.62536	0.104086	0.206003
dre-mir-139-3p	0.0905112	0	0.840296	-1.89461	1.84704	-1.02575	0.305009	NA
dre-mir-1388-5p	180.932	56.3402	1836.84	1.63036	0.815493	1.99923	0.0455838	0.103106
dre-mir-1388-3p	8.14429	118.314	206.2	-3.79228	0.751517	-5.04616	4.50775e-07	5.58569e-06
dre-mir-138-5p	1.10616	22.5361	6.75513	-4.08721	1.06502	-3.83767	0.000124207	0.000823232
dre-mir-138-3p	0.0516266	0	0.032212	-0.25057	1.71369	-0.146217	0.88375	NA
dre-mir-137-2-3p	0	0	0.882382	-3.3179	2.0935	-1.58486	0.112999	NA
dre-mir-137-2-5p	0	0	0.212061	-2.09169	2.02997	-1.03041	0.302819	NA
dre-mir-137-1-3p	0.837595	0	0.662312	1.53945	1.74503	0.882192	0.377673	NA
dre-mir-137-1-5p	0.0455304	0	0.362206	-1.72974	1.96317	-0.881097	0.378265	NA
dre-mir-135c-2-3p	0.0491197	0	0.0052255	-0.150006	1.70884	-0.087782	0.93005	NA
dre-mir-135c-1-5p	12.9417	0	6.91933	3.91635	1.73816	2.25316	0.0242491	0.0645888
dre-mir-135b-5p	1.60592	0	0.870846	1.90402	1.73959	1.09452	0.273726	NA
dre-mir-135b-3p	0.196207	0	0.0787772	0.399483	1.94915	0.204953	0.837609	NA
dre-mir-135a-5p	0.410632	0	1.11751	0.220682	1.77169	0.12456	0.900872	NA
dre-mir-135a-3p	0.0455304	0	0.0608316	-0.324553	1.71434	-0.189317	0.849844	NA
dre-mir-133c-3p	0.185161	0	0.0696973	0.262617	1.7734	0.148087	0.882274	NA
dre-mir-133b-3p	0	0	0.145426	-1.82279	1.9932	-0.914505	0.360452	NA
dre-mir-133a-2-5p	0.0455304	0	0.0231545	-0.259092	1.71158	-0.151376	0.879679	NA
dre-mir-133a-1-3p	65.9679	45.0722	136.631	0.466049	1.34817	0.345691	0.729575	0.81491
dre-mir-133a-1-5p	1.82598	0	2.23229	1.80958	1.71615	1.05444	0.29168	0.448512
dre-mir-132-2-5p	30.6798	0	11.6437	4.2072	1.72028	2.44565	0.0144591	0.0447919
dre-mir-132-2-3p	0	0	0.0160074	-0.818959	1.69945	-0.481898	0.629878	NA
dre-mir-132-1-3p	25.4992	0	8.32478	4.22869	1.7668	2.39342	0.0166921	0.0506089
dre-mir-132-1-5p	6.48888	0	0.853562	4.51281	1.77114	2.54796	0.0108354	NA
dre-mir-130c-2-5p	0.337812	0	0.217427	0.630758	1.84308	0.342231	0.732177	NA
dre-mir-130c-1-3p	38.9806	67.6083	24.2078	-0.700546	0.77581	-0.902986	0.366533	0.524935
dre-mir-130c-1-5p	10.9453	5.63402	4.21851	1.13113	1.37688	0.821517	0.411352	0.569103
dre-mir-130b-5p	57.7438	225.361	62.5327	-1.8705	0.758876	-2.46483	0.0137077	0.0438245
dre-mir-130b-3p	24.9937	16.9021	23.7335	0.592191	0.942188	0.628528	0.529658	0.667932
dre-mir-130a-3p	17.7535	50.7062	20.0336	-1.44637	0.708655	-2.041	0.0412504	0.096985
dre-mir-130a-5p	4.07678	0	1.55683	3.09437	1.68215	1.83954	0.0658359	0.142146
dre-mir-1306-5p	0	16.9021	0.922265	-7.84642	2.06805	-3.79411	0.000148171	NA
dre-mir-1306-3p	0	0	0.237265	-1.93882	2.01696	-0.961258	0.336423	NA
dre-mir-129-2-3p	0.416479	0	1.33328	-0.00135554	1.76179	-0.000769406	0.999386	0.999386
dre-mir-129-2-5p	0.100746	0	0.0107177	0.203273	1.71464	0.118551	0.905631	NA
dre-mir-129-1-5p	0.219374	0	2.63886	-1.59772	1.79791	-0.888655	0.374189	0.530566
dre-mir-129-1-3p	0.205359	0	2.80789	-1.23848	1.77563	-0.697488	0.485497	0.633225
dre-mir-128-2-3p	0.102106	0	0.308679	-0.619482	1.97026	-0.314417	0.753204	NA
dre-mir-128-2-5p	0	0	0.133734	-1.77899	1.98932	-0.894271	0.371177	NA
dre-mir-128-1-3p	472.253	259.165	251.935	0.871747	0.558349	1.56129	0.118455	0.224492
dre-mir-128-1-5p	1.15443	11.268	4.89781	-3.05168	1.20619	-2.53002	0.0114054	0.038697
dre-mir-126b-3p	192.077	0	70.0646	6.5503	1.64399	3.9844	6.76513e-05	0.000521098
dre-mir-126b-5p	0.189028	0	0.0497213	0.314617	1.72145	0.182763	0.854984	NA
dre-mir-126a-3p	3630.66	56.3402	675.059	5.93924	0.763566	7.77829	7.35104e-15	5.23762e-13
dre-mir-126a-5p	579.398	39.4382	120.793	3.8276	0.972596	3.93544	8.30436e-05	0.000605664
dre-mir-125c-5p	496.522	681.717	1676.15	-0.454912	0.74821	-0.608	0.543187	0.67308
dre-mir-125c-3p	0.153733	33.8041	4.62544	-7.28473	1.1858	-6.14329	8.08302e-10	2.30366e-08
dre-mir-125b-3-3p	11.8789	0	3.20569	3.74974	1.72261	2.17678	0.0294968	0.0743945
dre-mir-125b-3-5p	2.17057	0	4.31816	0.865966	1.72733	0.501332	0.616138	0.731062
dre-mir-125b-2-3p	0.937814	33.8041	6.98545	-4.87602	1.07973	-4.51595	6.30347e-06	5.79512e-05
dre-mir-125b-2-5p	0.131903	0	0.456067	-0.648727	1.90945	-0.339745	0.734048	NA
dre-mir-125b-1-5p	1574.11	501.428	905.03	1.63383	0.606288	2.6948	0.00704305	0.0260684
dre-mir-125b-1-3p	8.84709	157.753	62.558	-4.01474	0.769042	-5.22045	1.78493e-07	2.31229e-06
dre-mir-125a-2-5p	2.65444	5.63402	5.34196	-0.914437	1.36557	-0.669637	0.503089	0.645562
dre-mir-125a-2-3p	0.786507	0	1.20598	0.369308	1.71251	0.215653	0.829258	0.878582
dre-mir-125a-1-5p	1896.85	2174.73	2564.19	-0.174492	0.625231	-0.279084	0.78018	0.845443
dre-mir-125a-1-3p	1.2234	0	1.25731	0.977309	1.71261	0.570656	0.568233	0.689133
dre-mir-124-6-5p	0	0	0.446721	-0.897699	1.84831	-0.485687	0.627189	NA
dre-mir-124-4-5p	0	0	0.561184	-0.628886	1.70866	-0.368058	0.71283	NA
dre-mir-124-3-5p	0	0	0.605429	-0.633385	1.71189	-0.369992	0.711389	NA
dre-mir-124-2-5p	0	0	0.010461	-0.820204	1.69824	-0.482973	0.629115	NA
dre-mir-124-1-3p	1.97433	0	0.640065	2.57551	1.70913	1.50691	0.131834	NA
dre-mir-124-1-5p	0	0	0.00843327	-0.821359	1.69695	-0.48402	0.628372	NA
dre-mir-122-5p	93.1046	5.63402	29.1721	3.67092	1.56738	2.34208	0.0191766	0.0549817
dre-mir-122-3p	5.0438	0	1.42155	4.08624	1.80853	2.25943	0.0238566	0.0643281
dre-mir-10d-5p	51.347	22.5361	26.6484	1.19084	0.973019	1.22386	0.221005	0.361598
dre-mir-10d-3p	0	0	0.0705368	-0.797701	1.71071	-0.466298	0.641002	NA
dre-mir-10c-5p	1292.54	788.763	1161.3	0.709192	0.676217	1.04876	0.294287	0.448512
dre-mir-10c-3p	0.855031	0	0.62707	0.990845	1.72164	0.575525	0.564936	NA
dre-mir-10b-2-5p	0.912412	0	1.1916	1.13341	1.73368	0.653759	0.513267	0.650138
dre-mir-10b-2-3p	0.928401	0	0.197559	2.09794	1.82419	1.15007	0.250114	NA
dre-mir-10b-1-5p	6738.49	1729.65	9393.56	1.93856	0.679298	2.85376	0.0043205	0.017102
dre-mir-10b-1-3p	0.336115	0	0.151884	0.772059	1.88226	0.410177	0.681676	NA
dre-mir-10a-5p	924.737	422.552	758.07	1.12088	0.985236	1.13767	0.255258	0.408699
dre-mir-10a-3p	4.19255	0	1.5102	2.98634	1.68248	1.77497	0.0759035	0.160241
dre-mir-107b-3p	3.68908	0	1.63001	2.63237	1.69175	1.556	0.119707	0.224492
dre-mir-107b-5p	0	0	0.0297286	-0.812161	1.70439	-0.476511	0.633711	NA
dre-mir-107a-3p	19.3786	16.9021	24.1593	0.186429	0.85015	0.219289	0.826425	0.878582
dre-mir-107a-5p	2.82685	0	1.66288	2.10483	1.70418	1.2351	0.216794	0.358665
dre-mir-103-3p	59.7775	22.5361	45.9699	1.34694	0.834	1.61504	0.106303	0.207509
dre-mir-103-5p	0.146277	0	0.835659	-1.18398	1.81463	-0.652465	0.514101	NA
dre-mir-101b-5p	19.375	0	14.0718	3.64659	1.68288	2.16688	0.030244	0.0749526
dre-mir-101b-3p	29.7008	0	11.4255	4.769	1.7464	2.73076	0.00631892	0.023696
dre-mir-101a-3p	891.759	5.63402	271.208	6.81109	1.23724	5.50507	3.69026e-08	6.1866e-07
dre-mir-101a-5p	3.96187	0	0.711272	3.47029	1.71625	2.02202	0.0431747	NA
dre-mir-100-2-3p	14.7835	33.8041	10.973	-1.0732	0.866956	-1.2379	0.215755	0.358665
dre-mir-100-2-5p	0.0455304	0	0.00484366	-0.179329	1.70827	-0.104977	0.916394	NA
dre-mir-100-1-5p	3140.51	169.021	1366.08	4.11173	0.718866	5.71974	1.06686e-08	2.33889e-07
dre-mir-100-1-3p	1.13455	0	0.666452	1.50932	1.73724	0.868803	0.384955	NA
dre-mir-1-2-3p	0.492627	0	0.225714	1.17094	1.87162	0.625629	0.531558	NA
dre-mir-1-2-5p	0	0	0.0179156	-0.817257	1.70093	-0.480478	0.630888	NA
dre-mir-1-1-3p	24.627	0	9.48616	4.84393	1.74136	2.78169	0.00540762	0.0208267
dre-mir-1-1-5p	0.0455304	0	0.0713507	-0.328175	1.71449	-0.191413	0.848202	NA
dre-let-7j-5p	28.2611	28.1701	65.7177	-0.0099055	0.894011	-0.0110798	0.99116	0.99465
dre-let-7j-3p	10.1868	16.9021	13.6019	-0.661859	1.15404	-0.573516	0.566295	0.689133
dre-let-7i-5p	5.97955	90.1444	79.3908	-3.80251	0.967602	-3.92983	8.50055e-05	0.000605664
dre-let-7i-3p	0.0946501	5.63402	0.234845	-3.54572	2.05965	-1.72152	0.0851569	NA
dre-let-7h-5p	11.4272	22.5361	162.676	-1.03246	0.997298	-1.03526	0.300547	0.453206
dre-let-7h-3p	0.948789	0	2.9775	0.103835	1.75497	0.059166	0.95282	0.972892
dre-let-7g-2-5p	0.0455304	0	0.28783	-0.281095	1.71874	-0.163547	NA	NA
dre-let-7g-2-3p	0	0	0.27289	-0.627734	1.70797	-0.367531	0.713223	NA
dre-let-7g-1-5p	36.771	73.2423	154.731	-0.98611	0.807534	-1.22114	0.222034	0.361598
dre-let-7g-1-3p	0.0910608	0	0.101156	-0.149718	1.71996	-0.0870471	0.930634	NA
dre-let-7f-5p	44.0493	61.9743	164.467	-0.506748	0.864427	-0.586224	0.557725	0.682196
dre-let-7f-3p	0.0455304	0	0.0734135	-0.344653	1.71523	-0.200937	0.840748	NA
dre-let-7e-5p	140.597	219.727	272.803	-0.601627	0.890433	-0.675656	0.499259	0.645562
dre-let-7e-3p	0.140181	0	0.0149128	0.394523	1.71708	0.229765	0.818275	NA
dre-let-7d-2-5p	0.186036	0	0.324092	-0.162224	1.87714	-0.0864207	0.931132	NA
dre-let-7d-1-5p	49.882	135.217	857.526	-1.44221	0.867409	-1.66266	0.0963801	0.194811
dre-let-7c-2-5p	0	0	0.148581	-1.90207	2.0081	-0.947198	0.343538	NA
dre-let-7c-1-5p	48.5782	152.119	727.337	-1.65962	0.875296	-1.89607	0.0579505	0.127045
dre-let-7c-1-3p	1.73274	0	0.87121	2.03354	1.75608	1.158	0.246863	NA
dre-let-7b-5p	35.5006	39.4382	321.432	-0.305548	0.911186	-0.33533	0.737376	0.817713
dre-let-7b-3p	16.0459	50.7062	62.4016	-1.63238	0.802177	-2.03494	0.0418567	0.096985
dre-let-7a-6-5p	0.967067	0	0.35201	1.81181	1.80307	1.00485	0.314969	NA
dre-let-7a-6-3p	0.151226	0	0.191898	-0.307419	1.8762	-0.163852	0.869848	NA
dre-let-7a-5-3p	3.10943	0	9.36846	1.31155	1.72807	0.758971	0.44787	0.604943
dre-let-7a-5-5p	0.151226	0	0.428376	-0.407412	1.92898	-0.211206	0.832727	NA
dre-let-7a-4-3p	0	0	0.725383	-3.482	2.08605	-1.66918	0.0950814	NA
dre-let-7a-4-5p	0	0	0.0980313	-0.779647	1.71542	-0.454493	0.649474	NA
dre-let-7a-3-5p	5.52875	22.5361	42.6828	-1.93488	1.09811	-1.762	0.0780687	0.1636
dre-let-7a-3-3p	2.78431	0	1.03735	2.56128	1.71482	1.49362	0.135276	NA
dre-let-7a-2-5p	1.08273	5.63402	4.26417	-2.03178	1.55194	-1.30919	0.190471	0.333033
dre-let-7a-2-3p	0.467769	16.9021	0.734799	-4.06649	1.73547	-2.34316	0.0191214	NA
dre-let-7a-1-5p	849.867	721.155	4876.47	0.179359	0.828766	0.216417	0.828663	0.878582
dre-let-7a-1-3p	1.10083	0	0.767368	1.46916	1.71903	0.854648	0.392746	NA
dre-mir-3906-5p	0	0	0.135032	-0.817622	1.70057	-0.480794	0.630663	NA
dre-mir-2192-5p	0	0	0.270064	-0.803487	1.7085	-0.470289	0.638149	NA
dre-mir-2198-5p	0	0	0.405096	-0.591732	1.69106	-0.349919	0.7264	NA
dre-mir-200c-5p	0	5.63402	0.119873	-1.97408	1.70057	-1.16084	0.245708	NA

## Sheet: Testis 24 vs 6 wpf
Testis		Statistically significant difference requires:			Normalized read ≥ 100
24 weeks vs 6 weeks					Log2FoldChange ≥ |2|
Reads normalized using DESeq2					padj ≤ 0.01
	Mean # normalized reads
miRNA	24 weeks	6 weeks	baseMean	log2FoldChange	lfcSE	stat	pvalue	padj
dre-mir-99-2-5p	18.122	3.24511	9.894	2.3128	0.542737	4.26136	2.03186e-05	6.95199e-05
dre-mir-99-2-3p	3.00051	2.25933	2.58437	0.516748	0.66763	0.774003	0.438929	0.532893
dre-mir-99-1-5p	241.404	24.3805	136.774	3.25964	0.434418	7.50347	6.21502e-14	5.25106e-13
dre-mir-99-1-3p	1.73151	0	1.1512	3.99688	1.55669	2.56755	0.0102421	0.02197
dre-mir-96-5p	3.01814	0.172558	0.393226	3.54885	1.62769	2.18029	0.0292357	0.0552675
dre-mir-96-3p	0.0491197	0	1.71275	-0.358328	1.88588	-0.190006	0.849305	0.887909
dre-mir-93-5p	57.8883	16.4933	51.3362	1.77299	0.445242	3.98209	6.83107e-05	0.000215883
dre-mir-93-3p	0.554402	1.14587	0.575157	-1.06017	1.34589	-0.787709	0.430867	0.526192
dre-mir-92b-3p	1123.66	13251.7	7134.77	-3.50422	0.564345	-6.20935	5.32035e-10	3.23915e-09
dre-mir-92b-5p	0.0455304	0	0.0254135	-0.0208507	2.11076	-0.00987832	0.992118	NA
dre-mir-92a-2-3p	3.08755	91.2461	61.6092	-4.83497	0.5094	-9.49151	2.27705e-21	2.85666e-20
dre-mir-92a-2-5p	0.282318	7.02126	3.62969	-4.52414	0.767247	-5.89659	3.71097e-09	1.89672e-08
dre-mir-92a-1-3p	19862.3	14849.3	36976.1	0.416903	0.363643	1.14646	0.251604	0.337101
dre-mir-92a-1-5p	0.181572	14.7217	4.8522	-5.98709	0.82714	-7.2383	4.54342e-13	3.61726e-12
dre-mir-9-7-3p	3.52602	0	1.03165	5.05896	1.61199	3.13834	0.00169906	0.00413772
dre-mir-9-5-3p	0	0	0.0149092	-0.619208	2.10031	-0.294818	0.768133	NA
dre-mir-9-4-3p	48.7851	1.60784	12.4905	4.88341	0.74891	6.52069	6.99861e-11	4.52723e-10
dre-mir-9-3-3p	0	0	0.0359306	-0.567904	2.10368	-0.269958	0.787193	NA
dre-mir-9-3-5p	0	0.241431	0.0256841	-1.51862	2.09912	-0.723453	0.469402	NA
dre-mir-9-2-5p	0	0	0.185915	-0.734461	2.25506	-0.325694	0.744656	0.804928
dre-mir-9-1-5p	35.3904	10.5255	28.0972	1.8103	0.490853	3.68808	0.000225956	0.000663444
dre-mir-9-1-3p	3.47992	0	1.44868	5.03229	1.60135	3.14252	0.00167498	0.0041032
dre-mir-7b-5p	16.3649	9.15704	7.74092	0.906833	0.623771	1.45379	0.146004	0.218216
dre-mir-7b-3p	0.304137	0.400377	0.849222	-0.700236	1.24862	-0.560809	0.574927	0.653901
dre-mir-7a-3-3p	0.201221	0	0.210026	1.37947	1.89987	0.726089	0.467784	0.561341
dre-mir-7a-3-5p	0.0905112	1.17043	0.195672	-2.73249	2.0645	-1.32356	0.185648	0.265029
dre-mir-7a-2-3p	0.0930181	0	0.0725756	0.300439	2.11646	0.141954	0.887116	NA
dre-mir-7a-2-5p	0.0413915	0	0.00440335	-0.0584718	2.10715	-0.0277492	0.977862	NA
dre-mir-7a-1-5p	67.1729	25.3133	15.6735	1.42158	0.624873	2.27499	0.0229066	0.0453748
dre-mir-7a-1-3p	0	0	0.00926146	-0.653428	2.09776	-0.311489	0.755429	NA
dre-mir-740-5p	0.177433	0	0.039931	0.704081	2.11838	0.332368	0.739612	NA
dre-mir-738-5p	15.4033	92.419	799.007	-2.49511	0.815461	-3.05976	NA	NA
dre-mir-738-3p	0.147087	4.27145	19.6978	-4.35811	1.24593	-3.49788	0.000468975	0.00130306
dre-mir-737-5p	5.94035	2.47861	4.92292	1.35424	0.873836	1.54977	0.121197	0.187924
dre-mir-737-3p	0.642134	0	0.305722	2.8021	1.89069	1.48205	0.138326	0.207489
dre-mir-735-5p	205.363	172.596	204.432	0.248231	0.483373	0.51354	0.607573	0.67629
dre-mir-735-3p	0.244244	0	0.194771	1.63921	1.98766	0.824693	0.409546	0.509165
dre-mir-734-3p	9.84314	0	8.57905	5.98653	1.4576	4.10713	4.00605e-05	0.000129571
dre-mir-734-5p	0	0	0.0412987	-0.489043	2.10798	-0.231996	0.816541	NA
dre-mir-733-5p	0.625091	6.87097	1.74818	-3.35509	0.852795	-3.93423	8.34653e-05	0.00025787
dre-mir-733-3p	1.47874	0.333718	1.08389	2.35263	1.3637	1.72518	0.0844947	0.140485
dre-mir-732-3p	0.0491197	0	0.0883422	0.0241725	2.11508	0.0114286	0.990881	NA
dre-mir-731-5p	134.689	74.0265	150.901	0.858126	0.323892	2.64942	0.00806301	0.0173859
dre-mir-731-3p	1.73551	0	1.39854	3.94349	1.56599	2.5182	0.0117955	0.0246633
dre-mir-730-5p	1.2836	0.400377	0.860312	1.31442	1.12492	1.16845	0.242624	0.327187
dre-mir-730-3p	0.367608	0	0.249896	2.11712	1.8369	1.15256	0.249093	0.33482
dre-mir-729-3p	0.699069	0	0.186021	3.0777	1.87376	1.64252	0.100481	0.160615
dre-mir-729-5p	0.0491197	0	0.0052255	0.0122202	2.10833	0.00579615	0.995375	NA
dre-mir-728-3p	0.0946501	0	0.0287269	0.32379	2.11541	0.153063	0.878349	NA
dre-mir-727-5p	0.802588	0.172558	2.28733	1.30467	1.29746	1.00555	0.314631	0.40833
dre-mir-727-3p	0.736535	1.44604	1.70551	-0.828443	0.996761	-0.831136	0.405897	0.507678
dre-mir-726-3p	1.63071	0.345116	1.41817	1.7183	1.24072	1.38492	0.166076	0.243813
dre-mir-726-5p	0.470525	0	0.641043	2.43368	1.74685	1.39318	0.163566	0.240983
dre-mir-725-1-3p	11.6473	5.9162	11.0932	1.02317	0.771079	1.32693	0.184532	0.265029
dre-mir-725-1-5p	0.191258	0.172558	0.561232	-0.329814	1.61915	-0.203696	0.838591	0.881159
dre-mir-724-5p	97.9639	11.6175	88.1896	3.00701	0.614979	4.88961	1.01038e-06	4.06115e-06
dre-mir-724-3p	0.290047	0	0.304148	1.82116	1.89283	0.962136	0.335981	0.431976
dre-mir-723-3p	11.4404	0	1.65695	6.95394	1.61054	4.31776	1.57619e-05	5.53003e-05
dre-mir-723-5p	0.0905112	0	0.00962885	0.33759	2.11291	0.159775	0.873059	NA
dre-mir-722-3p	12.6556	0	2.02522	6.67869	1.60977	4.14885	3.34155e-05	0.000110672
dre-mir-722-5p	1.58789	0	0.263526	4.06301	1.88155	2.15939	0.0308197	0.0579971
dre-mir-7149-3p	0	0	0.0112031	-0.639067	2.09886	-0.304483	0.76076	NA
dre-mir-7148-5p	0.202853	0	0.666671	1.25895	1.72694	0.729006	0.465998	0.560823
dre-mir-7147-5p	0.249465	0	0.0550526	0.881048	2.12049	0.415493	0.677781	NA
dre-mir-7147-3p	0.0491197	0	0.240668	0.0100518	2.26042	0.00444688	0.996452	0.996452
dre-mir-7146-5p	0.153733	0.378222	0.479158	-0.785562	1.86257	-0.421761	0.673199	0.739269
dre-mir-7146-3p	0.191807	0.172558	0.971655	-0.254463	1.62323	-0.156763	0.875431	0.908342
dre-mir-7145-3p	0.242009	0.606041	0.99675	-1.02512	1.4317	-0.716016	0.473981	0.563874
dre-mir-7145-5p	0	0	0.0266692	-0.590793	2.10223	-0.281031	0.778687	NA
dre-mir-499-5p	66.9166	0.333718	9.60621	7.51196	1.18811	6.32262	2.5716e-10	1.58902e-09
dre-mir-499-3p	0.760311	0	0.191205	3.12684	1.87499	1.66765	0.0953846	0.154255
dre-mir-489-3p	7.94522	18.4292	16.1029	-1.22228	0.480267	-2.545	0.0109278	0.0229758
dre-mir-489-5p	0.846459	0	0.199892	3.0849	1.98977	1.55038	0.12105	0.187924
dre-mir-462-5p	1150.55	8577.99	4696.22	-2.87836	0.375982	-7.65559	1.92419e-14	1.65962e-13
dre-mir-462-3p	1.25239	3.71772	4.05624	-1.51789	0.70945	-2.13953	0.032393	0.0604086
dre-mir-461-5p	0.190175	0.227819	0.205548	-0.214469	2.11595	-0.101358	0.919266	0.944358
dre-mir-461-3p	0	0	0.0106618	-0.647212	2.09824	-0.308455	0.757736	NA
dre-mir-460-5p	20.4328	1.15271	5.17508	3.93376	0.799939	4.91757	8.76237e-07	3.5917e-06
dre-mir-460-3p	14.6611	6.00902	4.79422	1.2154	0.724832	1.6768	0.0935814	0.151932
dre-mir-459-5p	3.19665	0.333718	1.09972	3.0936	1.57133	1.96878	0.0489785	0.0859199
dre-mir-459-3p	0.340591	0	0.891536	1.87174	1.83116	1.02216	0.306706	0.400557
dre-mir-458-3p	40.9864	11.2025	21.3762	1.86642	0.448267	4.16364	3.13214e-05	0.000104573
dre-mir-458-5p	0.0491197	0	0.0515585	0.0236363	2.11502	0.0111754	0.991083	NA
dre-mir-457b-5p	8.1373	0.345116	4.42666	3.84533	0.967363	3.97507	7.03599e-05	0.000220674
dre-mir-457b-3p	1.1574	1.20113	1.70831	-0.309438	0.777821	-0.397826	0.690758	0.756545
dre-mir-457a-5p	37.3211	3.61023	41.4489	3.16982	0.599813	5.28468	1.25922e-07	5.58381e-07
dre-mir-457a-3p	1.30089	0	0.750032	3.6424	1.6123	2.25914	0.0238748	0.0468445
dre-mir-456-3p	7.84288	94.38	52.1291	-3.55639	0.398121	-8.93293	4.14878e-19	4.51999e-18
dre-mir-456-5p	0	0	0.0824813	-0.566525	2.20935	-0.256421	0.797626	NA
dre-mir-455-2-5p	29.1106	1.42895	47.5806	3.97678	0.614893	6.46744	9.96749e-11	6.34853e-10
dre-mir-455-1-5p	134.35	24.8905	215.429	2.3759	0.327308	7.2589	3.90263e-13	3.16802e-12
dre-mir-455-1-3p	6.00651	5.5459	20.7706	-0.0031238	0.493794	-0.00632612	0.994953	0.996452
dre-mir-454b-3p	7.34713	16.5523	14.9316	-1.12219	0.522625	-2.14721	0.0317767	0.0595273
dre-mir-454b-5p	0	0	0.124097	-0.510434	2.17454	-0.234732	0.814417	NA
dre-mir-454a-3p	4.39972	1.26146	7.23278	1.72814	0.898043	1.92434	0.0543114	0.0944745
dre-mir-454a-5p	0.232377	0	0.953791	1.4214	1.79999	0.789673	0.429719	0.526192
dre-mir-451-5p	186.841	7.29379	54.481	4.75465	0.500277	9.50403	2.01919e-21	2.61233e-20
dre-mir-451-3p	0.574807	0	0.361414	2.77085	1.76954	1.56586	0.117381	0.184075
dre-mir-430c-10-3p	0	0.606041	11.2703	-3.89267	1.62297	-2.39848	0.0164631	0.0337412
dre-mir-430c-10-5p	0.0491197	2.13582	0.70135	-4.45735	1.6612	-2.68322	0.00729169	0.0159723
dre-mir-430b-6-5p	0	0.241431	0.0488601	-1.4462	2.10594	-0.686725	0.492256	NA
dre-mir-430b-6-3p	0	0	0.0598024	-0.269368	2.09066	-0.128844	0.897481	NA
dre-mir-430b-4-5p	0	0.172558	0.0183573	-1.50032	2.09885	-0.714829	0.474715	NA
dre-mir-430b-20-5p	0	0	0.00915543	-0.660589	2.09719	-0.314987	0.752771	NA
dre-mir-430b-18-5p	0	0	0.010461	-0.64238	2.09861	-0.306098	0.75953	NA
dre-mir-430b-10-3p	2.86681	28.6974	603.409	-3.29002	0.489891	-6.71582	1.87012e-11	1.31225e-10
dre-mir-430b-10-5p	0.195124	0.241431	1.55392	-0.510294	1.45086	-0.351719	0.725049	0.790366
dre-mir-430a-18-5p	0.0565758	0	0.193124	0.0782717	2.11628	0.0369854	0.970497	0.977581
dre-mir-430a-16-3p	0	0	0.0403108	-0.640035	2.09879	-0.304955	0.760401	NA
dre-mir-430a-12-3p	0	0.678835	0.203755	-4.29405	2.09518	-2.04949	0.0404139	0.0728624
dre-mir-430a-12-5p	0	1.10156	0.748149	-5.00606	1.85206	-2.70297	0.00687235	0.0152147
dre-mir-430a-11-5p	0.354953	1.82913	4.99372	-2.27011	0.917705	-2.47369	0.0133727	0.0276814
dre-mir-430a-10-3p	0.0565758	8.5884	83.7384	-6.39258	1.03065	-6.20249	5.55764e-10	3.28695e-09
dre-mir-430a-10-5p	0.945063	6.33449	3.21017	-2.61318	0.734496	-3.55778	0.000374002	0.00106053
dre-mir-430a-1-5p	0	0	0.00614993	-0.669117	2.0965	-0.319159	0.749606	NA
dre-mir-429b-3p	1.86995	0	0.475462	4.34423	1.70708	2.54484	0.0109329	0.0229758
dre-mir-429a-3p	15.0272	4.07928	21.7686	1.79502	0.554865	3.23505	0.00121621	0.0031081
dre-mir-375-2-3p	0	0	0.253488	-1.566	2.16944	-0.721847	0.470389	0.562835
dre-mir-375-1-3p	14.2725	187.574	181.152	-3.66094	0.55661	-6.5772	4.79404e-11	3.20118e-10
dre-mir-375-1-5p	0	0	0.203294	-0.77388	2.26986	-0.340938	0.73315	0.794566
dre-mir-365-3-3p	0.0413915	0	0.00440335	-0.0584718	2.10715	-0.0277492	0.977862	NA
dre-mir-365-3-5p	0	0	0.00843327	-0.657254	2.09746	-0.313357	0.754009	NA
dre-mir-365-2-5p	0.233199	1.18973	0.780802	-2.20514	1.16756	-1.88867	0.0589359	0.100824
dre-mir-365-1-3p	26.4428	2.00189	14.6855	3.40785	0.590912	5.7671	8.06487e-09	4.06725e-08
dre-mir-365-1-5p	0.159829	0	0.21933	1.39322	2.21936	0.627758	0.530163	0.613093
dre-mir-363-3p	10.28	1.43116	18.2472	2.67445	0.731306	3.65708	0.000255105	0.000739982
dre-mir-363-5p	0.0946501	0	0.185	0.443126	2.26665	0.195499	0.845003	0.885648
dre-mir-34c-5p	2.34791	1.36736	23.1726	0.781763	0.798672	0.978828	0.327665	0.422596
dre-mir-34c-3p	0.676156	0	11.3286	2.17765	1.51676	1.43572	0.151081	0.224185
dre-mir-34b-5p	5.83392	0	17.1847	5.13291	1.47476	3.48052	0.000500443	0.00138122
dre-mir-34b-3p	0.1893	0	3.068	0.914007	1.67326	0.546242	0.584899	0.66342
dre-mir-34a-5p	2.99412	1.33033	15.7093	1.1232	0.922538	1.21751	0.223412	0.307284
dre-mir-34a-3p	0	0	0.0328249	-0.565567	2.10382	-0.268829	0.788061	NA
dre-mir-338-2-5p	2.64563	0.575149	1.44059	2.25287	1.05597	2.13346	0.0328867	0.0610542
dre-mir-338-2-3p	0	0	0.129134	-0.542537	2.10517	-0.257717	0.796626	NA
dre-mir-338-1-3p	873.092	7.56476	173.43	6.85225	0.430547	15.9152	4.96996e-57	5.14391e-55
dre-mir-338-1-5p	1.94382	0.469249	3.23857	1.75801	1.03275	1.70225	0.0887076	0.144586
dre-mir-31-5p	214.83	17.4942	62.5583	3.59822	0.530036	6.78862	1.13208e-11	8.08068e-11
dre-mir-31-3p	0.450414	0	0.66837	2.26363	1.69502	1.33545	0.181728	0.26306
dre-mir-30e-2-3p	68.7179	153.714	84.7203	-1.14172	0.334222	-3.41604	0.000635386	0.00171928
dre-mir-30e-2-5p	186.098	37.9184	77.2202	2.26714	0.528522	4.28959	1.79004e-05	6.22753e-05
dre-mir-30d-5p	1759.94	158.501	1219.34	3.4439	0.338214	10.1826	2.3713e-24	3.63599e-23
dre-mir-30d-3p	0.389699	4.92252	1.53648	-3.42892	0.91418	-3.75082	0.000176258	0.000528773
dre-mir-30c-5p	392.376	121.225	212.804	1.6725	0.348251	4.80256	1.56646e-06	6.17633e-06
dre-mir-30c-3p	4.10857	164.517	63.5559	-5.26389	0.524593	-10.0342	1.07799e-23	1.53893e-22
dre-mir-30b-5p	40.0166	3.13857	31.0276	3.50347	0.536849	6.52598	6.75574e-11	4.43949e-10
dre-mir-30b-3p	0.964871	10.4551	7.27744	-3.43941	0.505339	-6.80615	1.00248e-11	7.41123e-11
dre-mir-30a-5p	24.2826	1.6072	12.7865	4.0703	0.720882	5.64628	1.63958e-08	7.98572e-08
dre-mir-30a-3p	0.0413915	0.929002	0.138103	-2.73951	2.23899	-1.22355	0.221124	NA
dre-mir-301c-3p	1.41018	0.172558	0.972604	2.3325	1.51401	1.5406	0.123413	0.190646
dre-mir-301c-5p	0.208949	0	0.239392	1.4401	1.85732	0.775367	0.438123	0.532893
dre-mir-301b-3p	2.78735	0	1.01363	4.86819	1.62773	2.99078	0.00278263	0.00650854
dre-mir-301b-5p	0.34858	0	1.12463	2.2892	1.75365	1.30539	0.191761	0.27188
dre-mir-301a-3p	20.2723	4.86359	8.47216	1.99406	0.778945	2.55995	0.0104688	0.0223406
dre-mir-301a-5p	0.379736	0	0.0871733	2.00513	2.17938	0.920048	0.357547	NA
dre-mir-29b-2-5p	0.175801	0	0.756231	1.05051	1.75277	0.599346	0.548942	0.633042
dre-mir-29b-1-3p	16.0954	0	16.6057	6.87337	1.52501	4.50711	6.57177e-06	2.42921e-05
dre-mir-29b-1-5p	0.818294	0	0.456308	3.13583	1.63556	1.91728	0.0552025	0.0956228
dre-mir-29a-3p	601.472	0	122.289	11.336	1.34533	8.4262	3.57058e-17	3.51957e-16
dre-mir-29a-5p	12.9112	0.572935	4.4526	4.01963	0.919435	4.37185	1.23199e-05	4.39694e-05
dre-mir-27e-3p	47.1253	2.51197	12.6778	3.98411	0.564635	7.05608	1.71266e-12	1.33781e-11
dre-mir-27e-5p	0.327849	1.04218	0.29033	-1.56619	1.43326	-1.09275	0.274505	0.363083
dre-mir-27d-3p	13.8832	7.3294	7.35678	0.951149	0.462983	2.05439	0.0399376	0.0728378
dre-mir-27d-5p	1.35586	2.24332	3.0711	-0.900677	0.76499	-1.17737	0.239048	0.323417
dre-mir-27c-1-3p	34.2701	47.1572	72.1726	-0.446279	0.451135	-0.989236	0.322548	0.417296
dre-mir-27c-1-5p	10.0214	0.241431	9.88351	4.73893	1.14526	4.13786	3.50562e-05	0.000115185
dre-mir-27b-3p	178.922	188.695	186.009	-0.0785858	0.318433	-0.246789	0.805071	0.853248
dre-mir-27b-5p	16.8138	4.77058	8.38371	1.85721	0.478439	3.8818	0.000103686	0.000317971
dre-mir-27a-3p	10.5569	20.9061	22.3377	-0.978939	0.489972	-1.99795	0.0457224	0.0808935
dre-mir-27a-5p	2.26881	2.36663	3.86529	-0.20637	0.724848	-0.284709	0.775867	0.834309
dre-mir-26b-5p	1318.03	99.766	340.718	3.71842	0.289498	12.8444	9.24878e-38	2.94538e-36
dre-mir-26b-3p	0.934693	0	0.275785	3.49858	1.7076	2.04883	0.0404791	0.0728624
dre-mir-26a-3-5p	10.3263	0.241431	2.36222	4.95732	1.1892	4.16864	3.06426e-05	0.000103138
dre-mir-26a-3-3p	1.14999	0	0.486738	3.6087	1.63769	2.20353	0.0275573	0.0525748
dre-mir-26a-2-5p	4.73133	2.23573	3.02454	0.941212	0.627377	1.50023	0.133554	0.2038
dre-mir-26a-2-3p	0.813617	0	0.103271	2.34228	2.26424	1.03446	0.300919	NA
dre-mir-26a-1-5p	2199.39	459.124	801.745	2.25205	0.272547	8.26298	1.42076e-16	1.36789e-15
dre-mir-26a-1-3p	1.04478	0	0.942844	3.30389	1.59692	2.06891	0.0385544	0.0706262
dre-mir-25-3p	836.343	478.064	1067.84	0.801985	0.355461	2.25619	0.024059	0.0469831
dre-mir-25-5p	4.7479	26.6156	15.0472	-2.48378	0.555071	-4.47471	7.65163e-06	2.80334e-05
dre-mir-24-4-3p	0.326217	0	0.203769	2.17544	1.83953	1.1826	0.236966	0.321653
dre-mir-24-4-5p	0.097157	0	0.0103359	0.376151	2.11338	0.177986	0.858734	NA
dre-mir-24-3-5p	4.56779	0	1.50323	5.26332	1.56798	3.35675	0.00078865	0.00206646
dre-mir-24-2-5p	0.244244	0.227819	0.309953	-0.0836535	1.51639	-0.0551662	0.956006	0.970065
dre-mir-24-1-3p	23.012	5.00302	18.2171	2.22316	0.465892	4.77184	1.82548e-06	7.12972e-06
dre-mir-24-1-5p	0.309886	0	0.107381	1.39851	2.26416	0.617673	0.536791	NA
dre-mir-23b-3p	47.5848	4.24932	39.2532	3.26934	0.398031	8.21379	2.14318e-16	2.01654e-15
dre-mir-23b-5p	0.421764	0	0.500046	2.21511	1.74948	1.26615	0.20546	0.287366
dre-mir-23a-3-5p	0.0491197	0	0.0138925	0.00843172	2.11053	0.00399508	0.996812	NA
dre-mir-23a-2-3p	3.55675	0.227819	3.79295	3.39857	1.18287	2.87317	0.00406377	0.00934667
dre-mir-23a-2-5p	0.139359	0	0.191148	0.971434	2.15567	0.450641	0.652248	0.723943
dre-mir-23a-1-3p	59.689	5.82694	50.848	3.38457	0.385644	8.7764	1.68794e-18	1.74702e-17
dre-mir-23a-1-5p	0	0	0.0122999	-0.639221	2.09885	-0.304558	0.760703	NA
dre-mir-22b-3p	26.5892	23.4971	24.7937	0.133155	0.379168	0.351176	0.725456	0.790366
dre-mir-22b-5p	2.02909	0.667436	1.06349	1.80746	1.1418	1.58299	0.113425	0.178547
dre-mir-22a-3p	1049.07	609.134	1776.52	0.776666	0.38626	2.01073	0.0443537	0.0791483
dre-mir-22a-5p	14.6029	0	10.0611	6.63848	1.46958	4.51727	6.26419e-06	2.33637e-05
dre-mir-223-3p	36.5167	0.345116	44.3089	5.76875	1.121	5.14606	2.66012e-07	1.14718e-06
dre-mir-223-5p	0.425782	3.5513	3.00562	-2.80633	0.983269	-2.85409	0.0043161	0.00987217
dre-mir-222b-3p	6.18201	1.87016	5.76173	1.48626	0.652139	2.27905	0.0226641	0.0451102
dre-mir-222b-5p	0.271534	0	0.099715	1.4093	2.25898	0.623867	0.532715	NA
dre-mir-222a-3p	287.453	233.227	312.241	0.297907	0.453531	0.656862	0.51127	0.597926
dre-mir-222a-5p	33.1533	72.3491	38.2444	-1.0997	0.374565	-2.93594	0.00332536	0.00769105
dre-mir-221-3p	133.554	75.4626	121.202	0.820527	0.276051	2.97238	0.00295502	0.00687292
dre-mir-221-5p	13.9643	0.655419	14.0642	4.02684	0.930758	4.32641	1.51559e-05	5.36287e-05
dre-mir-2196-3p	0.0455304	0	0.00484366	-0.0196326	2.10781	-0.00931423	0.992568	NA
dre-mir-2196-5p	0	0	0.008667	-0.651174	2.09793	-0.310388	0.756266	NA
dre-mir-2195-5p	0	0	0.00745462	-0.657893	2.09741	-0.31367	0.753772	NA
dre-mir-2195-3p	0.0905112	0	0.00962885	0.33759	2.11291	0.159775	0.873059	NA
dre-mir-2194-3p	0	0	0.0205698	-0.633337	2.09928	-0.301692	0.762887	NA
dre-mir-2193-3p	0	0	0.0160074	-0.627532	2.09971	-0.298866	0.765042	NA
dre-mir-2193-5p	0	0	0.0299822	-0.640035	2.09879	-0.304955	0.760401	NA
dre-mir-2192-3p	0.0455304	0.227819	0.165354	-1.14165	2.26891	-0.503172	0.614844	NA
dre-mir-2191-3p	0.421428	0	0.699035	2.27056	1.71102	1.32702	0.184502	0.265029
dre-mir-2191-5p	0.162271	2.66318	0.947215	-3.65601	1.30891	-2.79317	0.00521947	0.0117438
dre-mir-219-3-5p	0	0	0.145493	-0.530522	2.10584	-0.251929	0.801096	NA
dre-mir-219-2-3p	0.082783	0	0.00880671	0.290413	2.11232	0.137485	0.890647	NA
dre-mir-219-1-3p	2.66978	0.895896	0.933309	1.49946	0.909055	1.64947	0.0990519	0.158944
dre-mir-219-1-5p	0.177433	0	0.0709487	0.669775	2.11911	0.316065	0.751954	NA
dre-mir-218b-5p	0.082783	0	0.184499	0.253182	2.11517	0.119698	0.904722	0.934052
dre-mir-218a-2-3p	0.977734	5.72986	5.10853	-2.49937	0.662432	-3.77302	0.000161281	0.000487373
dre-mir-218a-2-5p	0.330888	0	0.417978	1.9355	1.74528	1.10899	0.267433	0.354862
dre-mir-218a-1-5p	8.59564	1.12593	9.12593	2.96622	0.741373	4.00099	6.30788e-05	0.000200882
dre-mir-218a-1-3p	2.26705	1.48421	2.40195	0.39088	0.734026	0.532514	0.59437	0.671658
dre-mir-2189-3p	11.5471	24.4216	32.6673	-1.02749	0.809365	-1.2695	0.204263	0.28666
dre-mir-2189-5p	1.23749	0.678835	11.4622	0.68214	1.0755	0.634254	0.525915	0.609884
dre-mir-2188-5p	8.5941	3.30676	18.2085	1.22038	0.599211	2.03665	0.041685	0.0747082
dre-mir-2188-3p	0.608199	1.45965	0.497953	-1.04117	1.13877	-0.914295	0.360562	0.460718
dre-mir-2187-5p	26.3025	0.413989	4.3605	5.55609	1.09307	5.083	3.71519e-07	1.57491e-06
dre-mir-2187-3p	1.08787	0.378222	0.27123	1.92267	1.54431	1.24501	0.213129	0.296092
dre-mir-2186-3p	0.0905112	0	0.00962885	0.33759	2.11291	0.159775	0.873059	NA
dre-mir-2186-5p	0.0455304	0.241431	0.294996	-1.5577	2.17076	-0.717583	0.473015	0.563874
dre-mir-2185-1-5p	10.0258	42.9397	40.557	-2.05417	0.660982	-3.10775	0.00188515	0.00453752
dre-mir-2185-1-3p	1.87449	6.70049	6.57442	-1.83058	0.554105	-3.30367	0.00095429	0.00248476
dre-mir-2184-5p	578.353	4.02326	285.413	7.11994	0.574356	12.3964	2.73385e-35	7.54541e-34
dre-mir-2184-3p	1.4655	0	0.626856	3.88315	1.64587	2.35934	0.0183077	0.0371538
dre-mir-217-5p	2.63866	0.455638	0.782205	2.23724	1.49978	1.49171	0.135775	0.205633
dre-mir-217-3p	0.157322	0	0.0986887	0.74447	2.26209	0.329107	0.742075	NA
dre-mir-216b-5p	4.96366	0.862791	2.52526	2.12592	1.12007	1.89802	0.0576936	0.0991085
dre-mir-216a-3p	0.298378	4.46117	1.80669	-3.71727	1.04325	-3.56316	0.000366414	0.00104618
dre-mir-216a-5p	3.28459	0	0.788936	4.98234	1.5816	3.15019	0.00163167	0.0040209
dre-mir-214-3p	108.077	269.294	707.763	-1.30029	0.560267	-2.32085	0.0202951	0.0405903
dre-mir-214-5p	2.58779	2.06347	3.80956	0.347218	0.670482	0.517862	0.604554	0.67629
dre-mir-212-5p	112.883	0.628196	23.2885	6.87092	1.10773	6.20272	5.54968e-10	3.28695e-09
dre-mir-212-3p	2.56518	0	1.37961	4.56994	1.6027	2.8514	0.00435266	0.0099011
dre-mir-210-3p	20.2993	57.6745	40.6926	-1.49912	0.498387	-3.00794	0.00263026	0.00622245
dre-mir-210-5p	12.1537	11.344	10.2855	0.0226155	0.551821	0.0409834	0.967309	0.977581
dre-mir-21-2-5p	2.79227	5.24288	7.7142	-0.9147	0.670538	-1.36413	0.172527	0.250619
dre-mir-21-1-5p	1780.14	4611.52	7162.72	-1.35286	0.547665	-2.47023	0.0135026	0.0278114
dre-mir-21-1-3p	0.507239	0.172558	5.73661	0.713097	1.389	0.513387	0.607681	0.67629
dre-mir-20b-5p	1.24651	1.60151	3.78296	-0.582708	0.760451	-0.766267	0.443518	0.53689
dre-mir-20b-3p	0.0869219	0	0.0855367	0.377493	2.26823	0.166426	0.867822	NA
dre-mir-20a-5p	41.7198	4.42263	36.9341	3.13102	0.55212	5.67091	1.42045e-08	7.00079e-08
dre-mir-20a-3p	1.40029	1.06845	2.26768	0.230161	0.895278	0.257083	0.797114	0.850529
dre-mir-206-2-3p	0.93607	0	1.06147	3.20119	1.72138	1.85966	0.0629333	0.10722
dre-mir-206-2-5p	0.0413915	0	0.0173078	-0.0571188	2.10996	-0.0270711	0.978403	NA
dre-mir-206-1-3p	0.63403	1.93523	15.1415	-1.42065	1.56655	-0.906864	0.364479	0.46429
dre-mir-206-1-5p	0	0	0.0951206	-0.550556	2.10471	-0.261583	0.793643	NA
dre-mir-205-5p	111.101	20.0642	323.144	2.30604	1.09221	2.11134	0.0347431	0.0642127
dre-mir-205-3p	0	0	0.0393041	-0.536883	2.10548	-0.254992	0.798729	NA
dre-mir-204-2-5p	1.51679	2.40795	8.73	-0.640388	0.796737	-0.803764	0.421534	0.52094
dre-mir-204-2-3p	0	0	0.0535594	-0.4609	2.1093	-0.218509	0.827033	NA
dre-mir-204-1-5p	112.397	148.589	341.947	-0.399637	0.482642	-0.82802	0.407659	0.508346
dre-mir-204-1-3p	0.0516266	0	0.0336965	0.0307467	2.11332	0.014549	0.988392	NA
dre-mir-203b-3p	112.688	1.80191	85.369	5.59722	1.03173	5.42506	5.7936e-08	2.66506e-07
dre-mir-203b-5p	0.787101	0	0.641689	2.99839	1.71163	1.75178	0.0798121	0.133774
dre-mir-203a-3p	13.2803	12.7742	18.6468	0.0670104	0.807808	0.0829534	0.933889	0.951293
dre-mir-203a-5p	0.0413915	0	0.0381756	-0.0513565	2.1117	-0.02432	0.980597	NA
dre-mir-202-5p	2002.35	32.3886	699.496	5.87165	0.354881	16.5454	1.72768e-61	2.3842e-59
dre-mir-202-3p	110.961	248.526	629.458	-1.15267	0.429262	-2.68523	0.00724788	0.0159608
dre-mir-200c-3p	14.7301	0.172558	4.25429	5.42341	1.18485	4.5773	4.71009e-06	1.77271e-05
dre-mir-200b-3p	27.7954	0.172558	32.6839	6.01128	1.06792	5.62897	1.8129e-08	8.7272e-08
dre-mir-200b-5p	0.0979674	0	0.219877	0.507914	2.03952	0.249036	0.803333	0.853248
dre-mir-200a-3p	22.0353	1.77407	46.2848	3.28824	0.690371	4.76301	1.90728e-06	7.37956e-06
dre-mir-200a-5p	0.0565758	1.65215	6.84059	-4.4701	1.22248	-3.65658	0.000255598	0.000739982
dre-mir-19d-3p	150.141	2.94081	87.4781	5.73169	0.568057	10.09	6.1182e-24	9.04619e-23
dre-mir-19d-5p	0	1.57347	1.07071	-5.79695	1.67322	-3.46455	0.000531121	0.00145619
dre-mir-19c-3p	22.4598	0.172558	6.00256	5.97781	1.21211	4.93172	8.15105e-07	3.37454e-06
dre-mir-19c-5p	0.0491197	0.227819	0.15737	-1.04018	2.26825	-0.458582	0.646534	NA
dre-mir-19b-3p	252.194	5.84038	228.673	5.37311	0.505276	10.634	2.06985e-26	3.89509e-25
dre-mir-19b-5p	0.380286	0	0.244619	2.17796	1.79889	1.21072	0.226002	0.309817
dre-mir-19a-3p	79.2915	0	39.2964	8.64221	1.41041	6.12744	8.93031e-10	4.86467e-09
dre-mir-19a-5p	0.279811	0	0.321557	1.76155	2.00851	0.877045	0.380462	0.480306
dre-mir-199-3-3p	73.6906	15.1944	36.6722	2.24918	0.339722	6.62063	3.5766e-11	2.4274e-10
dre-mir-199-3-5p	0.699857	0	0.230005	3.05989	1.78425	1.71494	0.0863554	0.141309
dre-mir-199-2-5p	1.45245	2.4415	1.22508	-0.806036	0.75713	-1.06459	0.287059	0.37848
dre-mir-199-2-3p	0	0.227819	0.032903	-1.45634	2.10507	-0.691826	0.489047	NA
dre-mir-199-1-3p	369.496	234.401	165.873	0.657923	0.364615	1.80443	0.071164	0.119764
dre-mir-199-1-5p	132.792	20.821	88.8793	2.62834	0.432427	6.07811	1.21604e-09	6.45438e-09
dre-mir-196d-5p	0.51363	84.522	10.2653	-7.18359	0.818103	-8.78078	1.62342e-18	1.72333e-17
dre-mir-196d-3p	0.98745	0	0.293782	3.40379	1.86259	1.82745	0.0676326	0.114754
dre-mir-196c-5p	0.533469	42.2982	6.13728	-6.16842	0.726293	-8.49302	2.01338e-17	2.03302e-16
dre-mir-196b-5p	2.57239	155.545	24.1721	-5.83772	0.553507	-10.5468	5.25657e-26	9.46183e-25
dre-mir-196b-3p	8.12905	0.469249	2.67853	3.91114	0.984784	3.97157	7.14009e-05	0.000222256
dre-mir-196a-2-3p	5.63899	0	1.19962	5.74313	1.6625	3.45451	0.000551302	0.00150157
dre-mir-196a-1-5p	6.58433	204.68	43.2158	-4.86812	0.608965	-7.99409	1.30531e-15	1.20089e-14
dre-mir-196a-1-3p	3.62236	0.333718	1.96776	3.3844	1.23988	2.72961	0.00634088	0.0141136
dre-mir-194b-3p	5.48206	2.30712	8.53377	1.28886	0.807067	1.59697	0.110273	0.174915
dre-mir-194b-5p	0	0.172558	5.14488	-3.12099	1.81383	-1.72067	0.0853116	0.140713
dre-mir-194a-5p	13.3132	0.895896	8.62531	3.59142	1.0075	3.5647	0.000364279	0.00104618
dre-mir-194a-3p	0.204	0	0.325893	1.34903	1.99848	0.675024	0.49966	0.587669
dre-mir-193b-5p	21.8666	13.4077	26.6382	0.733203	0.596489	1.2292	0.218998	0.30226
dre-mir-193b-3p	8.70628	7.96348	15.5271	0.0217271	0.569585	0.0381455	0.969572	0.977581
dre-mir-193a-2-5p	0	0	0.0792608	-0.473472	2.10872	-0.22453	0.822345	NA
dre-mir-193a-2-3p	0.0455304	0	0.0731576	-0.00279228	2.1146	-0.00132047	0.998946	NA
dre-mir-193a-1-5p	0.840935	7.12658	5.0935	-3.10103	0.694466	-4.46535	7.99369e-06	2.90297e-05
dre-mir-193a-1-3p	1.50711	0.455638	2.11691	1.51269	1.06236	1.4239	0.154477	0.228405
dre-mir-192-5p	1468.46	16.7436	449.337	6.2465	0.808106	7.7298	1.07716e-14	9.48817e-14
dre-mir-192-3p	1.71563	0.572935	1.56694	1.24802	1.20067	1.03944	0.298601	0.391205
dre-mir-190b-5p	0.320653	0	0.150434	1.50831	2.26595	0.665644	0.505639	NA
dre-mir-190b-3p	0	0	0.155602	-0.515159	2.10666	-0.244539	0.806814	NA
dre-mir-190a-5p	3.41929	0	1.44326	4.89278	1.59593	3.06579	0.00217098	0.0051953
dre-mir-190a-3p	0.136042	0	0.0549546	0.51134	2.11794	0.241432	0.80922	NA
dre-mir-18c-5p	1.03238	1.37812	2.8664	-0.312182	0.911542	-0.342477	0.731992	0.794566
dre-mir-18c-3p	0	0	0.696395	-1.58969	2.15949	-0.736143	0.461644	0.557202
dre-mir-18b-3p	0.2517	0.506276	3.97208	-1.06485	1.14597	-0.929209	0.352781	0.452171
dre-mir-18b-5p	0.761116	0.227819	0.460659	1.4342	1.63551	0.876916	0.380533	0.480306
dre-mir-18a-3p	0.308276	3.09603	3.94186	-3.23081	0.863067	-3.74341	0.000181541	0.000540705
dre-mir-18a-5p	1.16241	0.172558	0.842931	2.02863	1.36509	1.48607	0.13726	0.206639
dre-mir-187-1-3p	33.6235	14.3784	15.3012	1.18955	0.352463	3.37496	0.000738271	0.00195926
dre-mir-187-1-5p	1.48975	2.84936	2.11526	-1.01996	0.777867	-1.31123	0.18978	0.269997
dre-mir-184-2-3p	0	0	0.00867348	-0.65114	2.09794	-0.310372	0.756278	NA
dre-mir-184-1-3p	35.2469	13.4358	94.9557	1.307	1.06337	1.22911	0.219029	0.30226
dre-mir-184-1-5p	0	0	0.324812	-0.965412	2.24275	-0.43046	0.666861	0.734257
dre-mir-183-5p	10.5019	4.60734	7.49142	1.28884	0.779282	1.65389	0.0981508	0.158111
dre-mir-183-3p	0.17994	0	0.206068	1.21921	2.09974	0.580647	0.561478	0.643912
dre-mir-182-5p	77.4085	30.6985	33.7489	1.32707	0.567046	2.34032	0.019267	0.0387211
dre-mir-182-3p	0	0	0.0990358	-0.449558	2.1098	-0.213081	0.831264	NA
dre-mir-181c-5p	2.39185	114.6	40.4701	-5.56181	0.404255	-13.7582	4.54978e-43	1.88361e-41
dre-mir-181c-3p	2.07854	0.172558	2.74265	2.72757	1.20401	2.26541	0.0234874	0.0463037
dre-mir-181b-2-5p	0	0.241431	0.0920547	-1.13824	2.12059	-0.536755	0.591437	NA
dre-mir-181b-2-3p	0.632796	0	0.0839288	2.47378	2.22816	1.11024	0.266898	NA
dre-mir-181b-1-5p	12.7749	619.528	297.053	-5.56497	0.363772	-15.298	7.8882e-53	6.53143e-51
dre-mir-181b-1-3p	0	0	0.114163	-0.338743	2.17429	-0.155795	0.876195	NA
dre-mir-181a-2-3p	12.1731	10.8043	15.0294	0.0883472	0.407451	0.216829	0.828342	0.872604
dre-mir-181a-2-5p	0.697627	2.68187	6.11683	-1.89761	0.714076	-2.65743	0.00787387	0.0170669
dre-mir-181a-1-5p	267.688	4805.74	6166.19	-4.14501	0.324046	-12.7914	1.83087e-37	5.41414e-36
dre-mir-181a-1-3p	7.80431	1.68399	10.4565	1.92137	0.570548	3.36759	0.000758285	0.00199955
dre-mir-17a-2-3p	0.640797	0.172558	0.39538	1.28319	1.45228	0.883569	0.376929	0.478677
dre-mir-17a-2-5p	0	0.172558	0.127446	-1.54702	2.25493	-0.686061	0.492674	NA
dre-mir-17a-1-5p	36.0115	12.6534	59.6409	1.45769	0.459782	3.17039	0.00152233	0.00381966
dre-mir-17a-1-3p	0.579874	0	0.671726	2.54937	1.67603	1.52107	0.128242	0.196637
dre-mir-1788-3p	0.542008	0	0.351606	2.63441	1.75755	1.49891	0.133898	0.2038
dre-mir-1788-5p	0.188479	0	0.0200509	0.800162	2.11758	0.377865	0.705531	NA
dre-mir-16c-5p	91.9814	15.2603	77.4538	2.57852	0.285459	9.03291	1.67171e-19	1.92246e-18
dre-mir-16c-3p	9.3976	126.946	61.669	-3.74124	0.341969	-10.9403	7.39692e-28	1.61175e-26
dre-mir-16b-5p	651.326	32.4704	401.625	4.26273	0.295854	14.4083	4.59188e-47	2.71577e-45
dre-mir-16b-3p	0.845808	0.683456	0.395818	0.257086	1.48733	0.17285	0.862769	0.899714
dre-mir-16a-5p	17.5385	9.11075	44.1797	0.957581	0.433053	2.21123	0.0270197	0.0520285
dre-mir-16a-3p	0.147637	0	0.183084	1.51009	2.25323	0.670191	0.502736	0.589611
dre-mir-15c-5p	46.9202	166.408	179.952	-1.8175	0.315252	-5.76524	8.15414e-09	4.06725e-08
dre-mir-15c-3p	0.136042	0	0.149229	0.975985	2.06156	0.47342	0.635913	NA
dre-mir-15b-5p	130.934	167.065	160.366	-0.353272	0.432657	-0.816518	0.414204	0.513415
dre-mir-15b-3p	4.71333	3.39837	4.25434	0.384094	0.558216	0.688073	0.491407	0.579608
dre-mir-15a-2-5p	0.14377	1.04218	0.380398	-2.63952	1.44784	-1.82307	0.0682927	0.115401
dre-mir-15a-2-3p	0.0455304	0.227819	0.23736	-1.43659	2.20817	-0.65058	0.515317	0.600962
dre-mir-15a-1-5p	159.943	3.29228	49.0876	5.27624	0.480313	10.985	4.51245e-28	1.03786e-26
dre-mir-15a-1-3p	1.1351	0.683456	0.781577	0.617883	1.16358	0.531017	0.595407	0.671658
dre-mir-155-5p	4.07122	22.4463	12.7643	-2.40748	0.47792	-5.0374	4.71895e-07	1.97338e-06
dre-mir-155-3p	0.0491197	0	0.0052255	0.0122202	2.10833	0.00579615	0.995375	NA
dre-mir-153c-3p	0.911531	0	0.1415	3.01828	2.13914	1.41097	0.158252	NA
dre-mir-153c-5p	0.0455304	0.241431	0.0642298	-0.871143	2.11848	-0.411211	0.680917	NA
dre-mir-153b-3p	43.8526	1.43528	7.89937	4.9019	0.903495	5.42549	5.77954e-08	2.66506e-07
dre-mir-153b-5p	0.865717	1.48074	1.22635	-0.602397	1.04784	-0.574896	0.565361	0.646574
dre-mir-153a-5p	0.361257	0	0.0384316	1.26541	2.12074	0.596686	0.550717	NA
dre-mir-153a-3p	0.496488	0	0.443263	2.49928	1.95808	1.27639	0.201818	0.285163
dre-mir-152-3p	112.617	0.413989	83.3188	7.41565	0.930776	7.96717	1.62345e-15	1.46111e-14
dre-mir-152-5p	0.421417	0	0.778241	2.19315	1.84013	1.19184	0.233323	0.317749
dre-mir-150-5p	135.325	16.2497	86.6659	2.99902	0.441016	6.80027	1.04424e-11	7.5845e-11
dre-mir-150-3p	0.190986	0	0.30009	1.2337	1.78	0.693088	0.488254	0.577535
dre-mir-148-3p	894.2	6.30108	398.305	7.13483	0.430102	16.5887	8.41165e-62	1.74121e-59
dre-mir-148-5p	3.73525	0	6.7301	4.53414	1.43346	3.16308	0.00156109	0.00387001
dre-mir-146b-5p	156.547	13.4182	296.418	3.45008	0.70981	4.86056	1.17053e-06	4.6596e-06
dre-mir-146b-3p	1.54013	0	11.3489	3.43008	1.55469	2.20628	0.0273642	0.052448
dre-mir-146a-5p	768.51	19.7085	753.474	5.11558	0.825502	6.19694	5.75724e-10	3.31041e-09
dre-mir-146a-3p	10.4066	1.01717	15.271	3.11242	0.973589	3.19685	0.00138938	0.00352885
dre-mir-145-5p	29.8958	6.87679	55.5045	2.03283	0.4307	4.71983	2.36041e-06	8.96523e-06
dre-mir-145-3p	65.6504	0.697068	14.2342	6.24106	0.898053	6.94954	3.6648e-12	2.80968e-11
dre-mir-144-5p	21.7964	1.67999	8.3468	3.74021	0.735923	5.08234	3.72806e-07	1.57491e-06
dre-mir-144-3p	1.4908	1.00115	0.766397	0.6637	1.49285	0.444587	0.656618	0.726845
dre-mir-143-1-3p	14203.5	772.739	4743.7	4.17638	0.342395	12.1976	3.20283e-34	8.28733e-33
dre-mir-143-1-5p	15.1063	8.46931	6.76019	0.775108	0.537845	1.44113	0.149547	0.222706
dre-mir-142b-5p	1.5501	0	1.27735	3.67551	1.64255	2.23768	0.0252417	0.0488321
dre-mir-142a-3p	13.355	0.241431	8.85354	5.07098	1.22933	4.12499	3.70757e-05	0.000120861
dre-mir-142a-5p	19.8014	0.400377	13.9091	4.92996	1.03821	4.74853	2.04898e-06	7.85443e-06
dre-mir-141-3p	36.9187	2.28415	24.6523	3.73387	0.609013	6.13102	8.73185e-10	4.81998e-09
dre-mir-141-5p	0.14377	0	3.27371	1.51089	1.80438	0.837343	0.4024	0.504829
dre-mir-140-3p	104.092	17.3999	116.697	2.58461	0.373058	6.92818	4.2628e-12	3.20873e-11
dre-mir-140-5p	11.3833	0.683456	4.90894	3.75719	0.876307	4.28753	1.8067e-05	6.23312e-05
dre-mir-139-5p	11.6581	6.60189	10.8961	0.771473	0.517597	1.49049	0.136096	0.205633
dre-mir-139-3p	0.0905112	1.25639	0.840296	-3.50196	1.26451	-2.76941	0.00561575	0.0125671
dre-mir-1388-5p	180.932	34.9972	1836.84	2.34147	0.4364	5.36542	8.07611e-08	3.63425e-07
dre-mir-1388-3p	8.14429	585.526	206.2	-6.11327	0.419592	-14.5696	4.38731e-48	3.02724e-46
dre-mir-138-5p	1.10616	9.36457	6.75513	-3.06834	0.593097	-5.17342	2.29845e-07	1.00164e-06
dre-mir-138-3p	0.0516266	0	0.032212	0.0291727	2.11269	0.0138083	0.988983	NA
dre-mir-137-2-3p	0	0	0.882382	-1.66461	2.08553	-0.798173	0.42477	0.523377
dre-mir-137-2-5p	0	0	0.212061	-1.19008	2.25663	-0.527368	0.597938	0.67268
dre-mir-137-1-3p	0.837595	0	0.662312	3.25329	1.65414	1.96676	0.0492105	0.0859626
dre-mir-137-1-5p	0.0455304	0	0.362206	-0.265499	1.95141	-0.136055	0.891778	0.92299
dre-mir-135c-2-3p	0.0491197	0	0.0052255	0.0122202	2.10833	0.00579615	0.995375	NA
dre-mir-135c-1-5p	12.9417	0.227819	6.91933	5.19995	1.22303	4.25171	2.12145e-05	7.19901e-05
dre-mir-135b-5p	1.60592	0	0.870846	3.9044	1.6624	2.34865	0.0188418	0.0380512
dre-mir-135b-3p	0.196207	0	0.0787772	1.03492	2.26763	0.456386	0.648112	NA
dre-mir-135a-5p	0.410632	0	1.11751	2.13062	1.69483	1.25713	0.208707	0.290925
dre-mir-135a-3p	0.0455304	0	0.0608316	-0.0123267	2.11327	-0.00583299	0.995346	NA
dre-mir-133c-3p	0.185161	0	0.0696973	0.713661	2.16543	0.329569	0.741725	NA
dre-mir-133b-3p	0	0	0.145426	-0.982487	2.26986	-0.43284	0.665131	NA
dre-mir-133a-2-5p	0.0455304	0	0.0231545	-0.0208027	2.11079	-0.00985542	0.992137	NA
dre-mir-133a-1-3p	65.9679	28.6842	136.631	1.14913	0.838641	1.37023	0.170615	0.248714
dre-mir-133a-1-5p	1.82598	0	2.23229	4.00124	1.61353	2.47981	0.0131453	0.0273476
dre-mir-132-2-5p	30.6798	0.908867	11.6437	5.01473	0.931123	5.38568	7.21718e-08	3.28342e-07
dre-mir-132-2-3p	0	0	0.0160074	-0.627532	2.09971	-0.298866	0.765042	NA
dre-mir-132-1-3p	25.4992	1.83154	8.32478	3.60434	0.881641	4.08822	4.34695e-05	0.000139507
dre-mir-132-1-5p	6.48888	0	0.853562	6.07288	1.71109	3.54914	0.000386493	0.00108849
dre-mir-130c-2-5p	0.337812	0	0.217427	2.05417	1.82396	1.12621	0.260075	0.347325
dre-mir-130c-1-3p	38.9806	4.20879	24.2078	3.26053	0.531708	6.13218	8.66828e-10	4.81998e-09
dre-mir-130c-1-5p	10.9453	2.11221	4.21851	2.38674	0.643678	3.70797	0.000208932	0.00061784
dre-mir-130b-5p	57.7438	35.2697	62.5327	0.689023	0.449977	1.53124	0.12571	0.193472
dre-mir-130b-3p	24.9937	2.39106	23.7335	3.38561	0.566111	5.98048	2.22484e-09	1.16593e-08
dre-mir-130a-3p	17.7535	7.68194	20.0336	1.15427	0.410402	2.81253	0.00491535	0.01112
dre-mir-130a-5p	4.07678	0	1.55683	5.2413	1.55238	3.3763	0.000734672	0.00195926
dre-mir-1306-5p	0	0.172558	0.922265	-3.06256	1.9233	-1.59235	0.111306	0.175881
dre-mir-1306-3p	0	0.172558	0.237265	-2.29126	2.2626	-1.01266	0.311221	0.405174
dre-mir-129-2-3p	0.416479	0	1.33328	2.01968	1.67496	1.20581	0.227892	0.311377
dre-mir-129-2-5p	0.100746	0	0.0107177	0.396222	2.11361	0.187462	0.851299	NA
dre-mir-129-1-5p	0.219374	2.24572	2.63886	-2.99612	0.961401	-3.11641	0.00183065	0.0044321
dre-mir-129-1-3p	0.205359	0	2.80789	0.976165	1.67434	0.583016	0.559883	0.643865
dre-mir-128-2-3p	0.102106	0.345116	0.308679	-1.53843	1.94931	-0.789214	0.429987	0.526192
dre-mir-128-2-5p	0	0	0.133734	-0.99322	2.27137	-0.437279	0.661909	NA
dre-mir-128-1-3p	472.253	45.5984	251.935	3.33838	0.323072	10.3332	4.986e-25	8.60084e-24
dre-mir-128-1-5p	1.15443	3.9575	4.89781	-1.96019	0.617379	-3.17502	0.00149829	0.00378226
dre-mir-126b-3p	192.077	2.58527	70.0646	6.13841	0.60007	10.2295	1.46286e-24	2.42249e-23
dre-mir-126b-5p	0.189028	0	0.0497213	0.691827	2.11967	0.326383	0.744134	NA
dre-mir-126a-3p	3630.66	21.9632	675.059	7.33624	0.408782	17.9466	5.10403e-72	2.11307e-69
dre-mir-126a-5p	579.398	39.5546	120.793	3.83208	0.522937	7.328	2.33616e-13	1.93434e-12
dre-mir-125c-5p	496.522	3302.65	1676.15	-2.70848	0.439002	-6.16963	6.84498e-10	3.88195e-09
dre-mir-125c-3p	0.153733	8.39798	4.62544	-5.54151	0.875851	-6.32701	2.4996e-10	1.56793e-09
dre-mir-125b-3-3p	11.8789	2.42949	3.20569	2.07364	0.63078	3.28742	0.0010111	0.00259997
dre-mir-125b-3-5p	2.17057	5.05038	4.31816	-1.16388	0.579388	-2.00882	0.0445567	0.0791695
dre-mir-125b-2-3p	0.937814	18.8854	6.98545	-4.25229	0.636387	-6.68193	2.35813e-11	1.62711e-10
dre-mir-125b-2-5p	0.131903	0	0.456067	0.839146	1.93033	0.434715	0.663769	0.732801
dre-mir-125b-1-5p	1574.11	625.673	905.03	1.32406	0.347419	3.81114	0.000138327	0.000421085
dre-mir-125b-1-3p	8.84709	327.663	62.558	-5.16554	0.439076	-11.7646	5.9425e-32	1.44717e-30
dre-mir-125a-2-5p	2.65444	7.96063	5.34196	-1.64005	0.483221	-3.39399	0.000688816	0.00185175
dre-mir-125a-2-3p	0.786507	1.99049	1.20598	-1.38218	0.805413	-1.71611	0.086141	0.141309
dre-mir-125a-1-5p	1896.85	2820.2	2564.19	-0.568785	0.366222	-1.55311	0.120396	0.187924
dre-mir-125a-1-3p	1.2234	1.87534	1.25731	-0.723669	0.838711	-0.862835	0.388228	0.488531
dre-mir-124-6-5p	0	0	0.446721	-0.373046	2.21895	-0.168118	0.86649	0.901324
dre-mir-124-4-5p	0	0	0.561184	-0.193076	2.10807	-0.0915889	0.927025	0.948833
dre-mir-124-3-5p	0	0	0.605429	-0.171608	2.11096	-0.0812938	0.935208	0.951293
dre-mir-124-2-5p	0	0	0.010461	-0.64238	2.09861	-0.306098	0.75953	NA
dre-mir-124-1-3p	1.97433	0.227819	0.640065	2.80991	1.33936	2.09795	0.0359093	0.0660732
dre-mir-124-1-5p	0	0	0.00843327	-0.657254	2.09746	-0.313357	0.754009	NA
dre-mir-122-5p	93.1046	5.45159	29.1721	3.96625	0.905953	4.37799	1.19781e-05	4.31213e-05
dre-mir-122-3p	5.0438	0	1.42155	5.62226	1.7762	3.16533	0.00154905	0.0038633
dre-mir-10d-5p	51.347	7.30288	26.6484	2.80712	0.513186	5.46999	4.50063e-08	2.11734e-07
dre-mir-10d-3p	0	0	0.0705368	-0.448151	2.10986	-0.212408	0.831789	NA
dre-mir-10c-5p	1292.54	910.517	1161.3	0.501381	0.394615	1.27056	0.203886	0.28666
dre-mir-10c-3p	0.855031	1.0889	0.62707	-0.256983	1.04554	-0.245789	0.805845	0.853248
dre-mir-10b-2-5p	0.912412	0.378222	1.1916	1.54926	1.38002	1.12263	0.261593	0.348229
dre-mir-10b-2-3p	0.928401	0	0.197559	3.44329	1.80121	1.91165	0.0559212	0.0964641
dre-mir-10b-1-5p	6738.49	1230.44	9393.56	2.43448	0.399559	6.09292	1.10867e-09	5.9609e-09
dre-mir-10b-1-3p	0.336115	0	0.151884	2.05261	1.90227	1.07904	0.280572	NA
dre-mir-10a-5p	924.737	257.676	758.07	1.81238	0.594227	3.04998	0.00228857	0.00544521
dre-mir-10a-3p	4.19255	1.93016	1.5102	1.34797	0.830568	1.62295	0.1046	0.166556
dre-mir-107b-3p	3.68908	0.572935	1.63001	2.30862	1.03047	2.24036	0.0250676	0.048723
dre-mir-107b-5p	0	0	0.0297286	-0.559405	2.10419	-0.265853	0.790352	NA
dre-mir-107a-3p	19.3786	11.987	24.1593	0.729124	0.305847	2.38395	0.0171281	0.0349311
dre-mir-107a-5p	2.82685	3.43369	1.66288	-0.210784	0.736393	-0.286239	0.774695	0.834309
dre-mir-103-3p	59.7775	29.2317	45.9699	1.0065	0.336091	2.99473	0.00274688	0.0064614
dre-mir-103-5p	0.146277	0.227819	0.835659	-0.79693	1.51977	-0.524377	0.600016	0.673189
dre-mir-101b-5p	19.375	1.32286	14.0718	3.83415	0.693787	5.52641	3.26845e-08	1.55533e-07
dre-mir-101b-3p	29.7008	0.172558	11.4255	6.34284	1.20051	5.28344	1.26782e-07	5.58381e-07
dre-mir-101a-3p	891.759	11.4347	271.208	6.26389	0.480391	13.0392	7.3267e-39	2.52771e-37
dre-mir-101a-5p	3.96187	0	0.711272	5.33046	1.61759	3.29531	0.000983135	0.00254386
dre-mir-100-2-3p	14.7835	4.06505	10.973	1.89892	0.535894	3.54346	0.000394916	0.0011047
dre-mir-100-2-5p	0.0455304	0	0.00484366	-0.0196326	2.10781	-0.00931423	0.992568	NA
dre-mir-100-1-5p	3140.51	237.635	1366.08	3.69167	0.404244	9.13228	6.70715e-20	7.9336e-19
dre-mir-100-1-3p	1.13455	1.66531	0.666452	-0.298887	1.07455	-0.278151	0.780896	0.837542
dre-mir-1-2-3p	0.492627	0	0.225714	2.50638	1.89174	1.32491	0.185202	0.265029
dre-mir-1-2-5p	0	0	0.0179156	-0.608722	2.10104	-0.289725	0.772027	NA
dre-mir-1-1-3p	24.627	0	9.48616	7.45456	1.52106	4.90089	9.54013e-07	3.87217e-06
dre-mir-1-1-5p	0.0455304	0	0.0713507	-0.0115231	2.11341	-0.0054524	0.99565	NA
dre-let-7j-5p	28.2611	392.405	65.7177	-3.76078	0.409144	-9.19182	3.86258e-20	4.70325e-19
dre-let-7j-3p	10.1868	6.20625	13.6019	0.656891	0.626014	1.04932	0.294029	0.386439
dre-let-7i-5p	5.97955	211.871	79.3908	-5.06318	0.562443	-9.00212	2.21408e-19	2.47738e-18
dre-let-7i-3p	0.0946501	0	0.234845	0.548555	2.01787	0.271849	0.785738	0.840557
dre-let-7h-5p	11.4272	1250.7	162.676	-6.7002	0.476033	-14.0751	5.40567e-45	2.79744e-43
dre-let-7h-3p	0.948789	0.455638	2.9775	0.767811	1.08916	0.704958	0.480836	0.57039
dre-let-7g-2-5p	0.0455304	2.17287	0.28783	-2.57806	2.144	-1.20245	NA	NA
dre-let-7g-2-3p	0	0	0.27289	-0.189877	2.10737	-0.0901016	0.928206	0.948833
dre-let-7g-1-5p	36.771	979.767	154.731	-4.69324	0.430341	-10.9059	1.08059e-27	2.23682e-26
dre-let-7g-1-3p	0.0910608	0.667436	0.101156	-1.23947	2.13404	-0.580808	0.56137	NA
dre-let-7f-5p	44.0493	1038.18	164.467	-4.51084	0.462826	-9.7463	1.91314e-22	2.55496e-21
dre-let-7f-3p	0.0455304	0	0.0734135	-0.00732676	2.11404	-0.00346577	0.997235	NA
dre-let-7e-5p	140.597	1359.45	272.803	-3.22977	0.521158	-6.19729	5.74442e-10	3.31041e-09
dre-let-7e-3p	0.140181	0	0.0149128	0.604469	2.11583	0.285689	0.775117	NA
dre-let-7d-2-5p	0.186036	2.06569	0.324092	-3.03831	1.48138	-2.051	0.0402674	0.0728624
dre-let-7d-1-5p	49.882	6391.61	857.526	-6.91851	0.496738	-13.9279	4.28864e-44	1.97278e-42
dre-let-7c-2-5p	0	0.953371	0.148581	-3.7922	2.24344	-1.69035	0.0909608	NA
dre-let-7c-1-5p	48.5782	4969.19	727.337	-6.59428	0.505358	-13.0487	6.46248e-39	2.43224e-37
dre-let-7c-1-3p	1.73274	0.172558	0.87121	2.56597	1.48706	1.72553	0.0844318	0.140485
dre-let-7b-5p	35.5006	917.617	321.432	-4.64136	0.473992	-9.79207	1.21775e-22	1.68049e-21
dre-let-7b-3p	16.0459	33.4044	62.4016	-1.06961	0.419383	-2.55043	0.010759	0.0228422
dre-let-7a-6-5p	0.967067	0.482861	0.35201	0.939268	1.47463	0.636952	0.524156	0.609552
dre-let-7a-6-3p	0.151226	0	0.191898	1.04976	1.84787	0.568092	0.569973	0.650051
dre-let-7a-5-3p	3.10943	0.172558	9.36846	3.08409	1.15647	2.66681	0.00765758	0.0166855
dre-let-7a-5-5p	0.151226	2.99362	0.428376	-3.68253	1.6836	-2.1873	0.0287206	0.0545429
dre-let-7a-4-3p	0	0.227819	0.725383	-3.27894	1.90459	-1.7216	0.0851423	0.140713
dre-let-7a-4-5p	0	0.378222	0.0980313	-1.32198	2.12264	-0.6228	0.533416	NA
dre-let-7a-3-5p	5.52875	304.948	42.6828	-5.69934	0.558444	-10.2057	1.86883e-24	2.97576e-23
dre-let-7a-3-3p	2.78431	0.506276	1.03735	2.3693	1.19065	1.98992	0.0466	0.0820954
dre-let-7a-2-5p	1.08273	24.6094	4.26417	-4.38244	0.738233	-5.9364	2.91353e-09	1.50775e-08
dre-let-7a-2-3p	0.467769	0.345116	0.734799	0.0266078	1.42472	0.0186758	0.9851	0.989882
dre-let-7a-1-5p	849.867	34639.7	4876.47	-5.28671	0.491362	-10.7593	5.35701e-27	1.0561e-25
dre-let-7a-1-3p	1.10083	0.333718	0.767368	1.86404	1.35118	1.37957	0.16772	0.245358
dre-mir-3906-5p	0	0	0.135032	-0.612629	2.10077	-0.291622	0.770576	NA
dre-mir-2192-5p	0	0	0.270064	-0.489296	2.10797	-0.232117	0.816447	0.862268
dre-mir-2198-5p	0	0	0.405096	-0.241029	2.0921	-0.115209	0.908279	0.935392
dre-mir-200c-5p	0	0	0.119873	-0.612629	2.10077	-0.291622	0.770576	NA

## Sheet: Testis 24 vs 9 wpf
Testis		Statistically significant difference requires:			Normalized read ≥ 100
24 weeks vs 9 weeks					Log2FoldChange ≥ |2|
Reads normalized using DESeq2					padj ≤ 0.01
	Mean # normalized reads
miRNA	24 weeks	9 weeks	baseMean	log2FoldChange	lfcSE	stat	pvalue	padj
dre-mir-99-2-5p	18.122	4.20701	9.894	1.91578	0.555937	3.44603	0.000568888	0.00175181
dre-mir-99-2-3p	3.00051	3.51053	2.58437	-0.347123	0.633334	-0.548089	0.583631	0.690393
dre-mir-99-1-5p	241.404	32.0588	136.774	2.88501	0.439373	6.5662	5.16168e-11	5.00683e-10
dre-mir-99-1-3p	1.73151	0	1.1512	3.58367	1.5498	2.31235	0.0207586	0.0433029
dre-mir-96-5p	3.01814	0	0.393226	4.72196	1.75719	2.68723	0.0072048	0.0171501
dre-mir-96-3p	0.0491197	0.601298	1.71275	-3.22172	1.58747	-2.02947	0.0424102	0.0810598
dre-mir-93-5p	57.8883	12.5255	51.3362	2.22274	0.480222	4.62857	3.682e-06	1.90482e-05
dre-mir-93-3p	0.554402	0.831678	0.575157	-0.344597	1.47749	-0.233232	0.815582	0.878215
dre-mir-92b-3p	1123.66	10672.5	7134.77	-3.19673	0.564381	-5.66413	1.47773e-08	1.0059e-07
dre-mir-92b-5p	0.0455304	0	0.0254135	-0.199403	2.11076	-0.0944699	0.924736	NA
dre-mir-92a-2-3p	3.08755	230.834	61.6092	-6.15797	0.507335	-12.1379	6.65159e-34	2.86757e-32
dre-mir-92a-2-5p	0.282318	6.43266	3.62969	-4.25462	0.801467	-5.30854	1.10509e-07	7.14624e-07
dre-mir-92a-1-3p	19862.3	26530.9	36976.1	-0.414983	0.363638	-1.1412	0.253788	0.371406
dre-mir-92a-1-5p	0.181572	5.07509	4.8522	-4.07618	0.915615	-4.45185	8.51348e-06	3.79682e-05
dre-mir-9-7-3p	3.52602	0	1.03165	4.64908	1.60853	2.89027	0.00384908	0.00976106
dre-mir-9-5-3p	0	0	0.0149092	-0.79776	2.10031	-0.379831	0.704071	NA
dre-mir-9-4-3p	48.7851	2.03427	12.4905	4.41685	0.7582	5.82545	5.69606e-09	4.16994e-08
dre-mir-9-3-3p	0	0	0.0359306	-0.746456	2.10368	-0.354834	0.722714	NA
dre-mir-9-3-5p	0	0	0.0256841	-0.818279	2.09881	-0.389878	0.696627	NA
dre-mir-9-2-5p	0	0	0.185915	-0.981862	2.25506	-0.435403	0.66327	NA
dre-mir-9-1-5p	35.3904	10.9111	28.0972	1.62658	0.507719	3.2037	0.00135674	0.00389938
dre-mir-9-1-3p	3.47992	0	1.44868	4.62173	1.59773	2.89269	0.00381959	0.00974999
dre-mir-7b-5p	16.3649	0.546223	7.74092	4.27056	1.03009	4.14582	3.38607e-05	0.000132706
dre-mir-7b-3p	0.304137	0.217854	0.849222	-0.312171	1.4304	-0.21824	0.827242	0.884214
dre-mir-7a-3-3p	0.201221	0	0.210026	0.990182	1.89987	0.521185	0.602238	NA
dre-mir-7a-3-5p	0.0905112	0	0.195672	0.145861	2.16649	0.067326	0.946322	NA
dre-mir-7a-2-3p	0.0930181	0	0.0725756	0.121887	2.11646	0.0575901	0.954075	NA
dre-mir-7a-2-5p	0.0413915	0	0.00440335	-0.237024	2.10715	-0.112486	0.910438	NA
dre-mir-7a-1-5p	67.1729	1.04091	15.6735	6.19431	1.03394	5.991	2.08554e-09	1.61838e-08
dre-mir-7a-1-3p	0	0	0.00926146	-0.83198	2.09776	-0.396604	0.691659	NA
dre-mir-740-5p	0.177433	0	0.039931	0.525529	2.11838	0.248081	0.804072	NA
dre-mir-738-5p	15.4033	150.506	799.007	-3.17866	0.815493	-3.89785	NA	NA
dre-mir-738-3p	0.147087	2.02248	19.6978	-3.39548	1.32235	-2.56777	0.0102356	0.0230896
dre-mir-737-5p	5.94035	1.10461	4.92292	2.33109	1.04677	2.22694	0.0259516	0.051637
dre-mir-737-3p	0.642134	0	0.305722	2.41764	1.89069	1.27871	0.200999	0.305834
dre-mir-735-5p	205.363	165.291	204.432	0.304803	0.485549	0.62775	0.530168	0.653032
dre-mir-735-3p	0.244244	0.217854	0.194771	-0.145724	1.93158	-0.0754427	0.939862	NA
dre-mir-734-3p	9.84314	0.546223	8.57905	3.61279	0.994746	3.63187	0.000281371	0.000917412
dre-mir-734-5p	0	0	0.0412987	-0.667595	2.10798	-0.316699	0.751472	NA
dre-mir-733-5p	0.625091	0.217854	1.74818	0.634648	1.38117	0.4595	0.645875	0.737057
dre-mir-733-3p	1.47874	1.37754	1.08389	0.154057	1.04204	0.147843	0.882467	0.929345
dre-mir-732-3p	0.0491197	0	0.0883422	-0.15438	2.11508	-0.0729899	0.941814	NA
dre-mir-731-5p	134.689	188.211	150.901	-0.486309	0.319704	-1.52112	0.128229	0.203906
dre-mir-731-3p	1.73551	0.27293	1.39854	2.07786	1.29427	1.60543	0.1084	0.17598
dre-mir-730-5p	1.2836	1.47662	0.860312	-0.0753006	0.971216	-0.0775323	0.9382	0.947973
dre-mir-730-3p	0.367608	0.27293	0.249896	0.18382	1.71621	0.107108	0.914703	0.938902
dre-mir-729-3p	0.699069	0	0.186021	2.69086	1.87376	1.43607	0.150982	NA
dre-mir-729-5p	0.0491197	0	0.0052255	-0.166332	2.10833	-0.0788929	0.937118	NA
dre-mir-728-3p	0.0946501	0	0.0287269	0.145238	2.11541	0.0686571	0.945263	NA
dre-mir-727-5p	0.802588	0.874591	2.28733	-0.398264	1.06453	-0.374122	0.708314	0.787466
dre-mir-727-3p	0.736535	1.14716	1.70551	-0.863818	1.05873	-0.815897	0.414559	0.543408
dre-mir-726-3p	1.63071	0	1.41817	3.47603	1.62701	2.13645	0.0326426	0.0633266
dre-mir-726-5p	0.470525	0	0.641043	2.03043	1.74555	1.16321	0.244746	0.363836
dre-mir-725-1-3p	11.6473	5.84141	11.0932	0.838739	0.78986	1.06188	0.288288	0.408233
dre-mir-725-1-5p	0.191258	0.545859	0.561232	-1.58169	1.50818	-1.04874	0.294299	0.41523
dre-mir-724-5p	97.9639	5.04186	88.1896	4.11787	0.68549	6.00719	1.8877e-09	1.49475e-08
dre-mir-724-3p	0.290047	0	0.304148	1.43361	1.89283	0.757388	0.448817	0.570954
dre-mir-723-3p	11.4404	0.217854	1.65695	4.978	1.39772	3.56151	0.000368727	0.00117267
dre-mir-723-5p	0.0905112	0	0.00962885	0.159037	2.11291	0.0752692	0.940001	NA
dre-mir-722-3p	12.6556	0.435708	2.02522	4.14441	1.22737	3.37667	0.000733681	0.00224148
dre-mir-722-5p	1.58789	0	0.263526	3.67898	1.88155	1.95529	0.0505487	0.0938416
dre-mir-7149-3p	0	0	0.0112031	-0.817619	2.09886	-0.389554	0.696866	NA
dre-mir-7148-5p	0.202853	0	0.666671	0.84834	1.72458	0.49191	0.622783	0.720997
dre-mir-7147-5p	0.249465	0	0.0550526	0.702496	2.12049	0.331289	0.740426	NA
dre-mir-7147-3p	0.0491197	0.217854	0.240668	-1.17983	2.26326	-0.521295	0.602161	0.707996
dre-mir-7146-5p	0.153733	0.328369	0.479158	-0.954876	1.89878	-0.50289	0.615042	0.720955
dre-mir-7146-3p	0.191807	0.217854	0.971655	-0.635101	1.64098	-0.387025	0.698738	0.779052
dre-mir-7145-3p	0.242009	1.16005	0.99675	-1.95588	1.38489	-1.4123	0.157861	0.245985
dre-mir-7145-5p	0	0	0.0266692	-0.769345	2.10223	-0.365966	0.714391	NA
dre-mir-499-5p	66.9166	0.27293	9.60621	7.12916	1.21818	5.85232	4.84755e-09	3.61702e-08
dre-mir-499-3p	0.760311	0.217854	0.191205	1.28047	1.79095	0.714969	0.474628	NA
dre-mir-489-3p	7.94522	42.5872	16.1029	-2.39589	0.471407	-5.08242	3.7266e-07	2.25925e-06
dre-mir-489-5p	0.846459	0	0.199892	2.71591	1.98977	1.36494	0.172273	NA
dre-mir-462-5p	1150.55	18901.1	4696.22	-4.01046	0.37596	-10.6673	1.44845e-26	4.32306e-25
dre-mir-462-3p	1.25239	4.64517	4.05624	-1.98379	0.717037	-2.76665	0.00566349	0.0136487
dre-mir-461-5p	0.190175	0	0.205548	0.819422	2.15129	0.380898	0.703279	NA
dre-mir-461-3p	0	0	0.0106618	-0.825765	2.09824	-0.393551	0.693912	NA
dre-mir-460-5p	20.4328	3.03227	5.17508	2.91801	0.738973	3.94874	7.85641e-05	0.000284887
dre-mir-460-3p	14.6611	9.57951	4.79422	0.531361	0.723056	0.734883	0.462411	0.586325
dre-mir-459-5p	3.19665	0	1.09972	4.2769	1.77066	2.41543	0.0157166	0.0336909
dre-mir-459-3p	0.340591	4.91059	0.891536	-3.37166	1.39571	-2.41573	0.0157037	0.0336909
dre-mir-458-3p	40.9864	8.10953	21.3762	2.39406	0.502196	4.76719	1.86817e-06	1.0355e-05
dre-mir-458-5p	0.0491197	0	0.0515585	-0.154916	2.11502	-0.0732457	0.941611	NA
dre-mir-457b-5p	8.1373	0.328369	4.42666	4.10942	1.16058	3.54083	0.000398877	0.00125824
dre-mir-457b-3p	1.1574	1.80108	1.70831	-0.97578	0.75942	-1.2849	0.198827	0.30372
dre-mir-457a-5p	37.3211	3.62251	41.4489	3.43614	0.669147	5.1351	2.81987e-07	1.73668e-06
dre-mir-457a-3p	1.30089	1.65083	0.750032	-0.341607	1.00239	-0.340793	0.733259	0.807692
dre-mir-456-3p	7.84288	51.1323	52.1291	-2.67444	0.411631	-6.49718	8.18376e-11	7.74463e-10
dre-mir-456-5p	0	0.27293	0.0824813	-1.73108	2.21351	-0.782055	0.434182	NA
dre-mir-455-2-5p	29.1106	4.75433	47.5806	2.47592	0.502507	4.92714	8.34415e-07	4.83214e-06
dre-mir-455-1-5p	134.35	29.6975	215.429	2.15166	0.336679	6.39085	1.64969e-10	1.48856e-09
dre-mir-455-1-3p	6.00651	13.1475	20.7706	-1.1987	0.46409	-2.58291	0.00979714	0.0223605
dre-mir-454b-3p	7.34713	2.56907	14.9316	1.37469	0.699543	1.96513	0.0493991	0.092297
dre-mir-454b-5p	0	0	0.124097	-0.71112	2.17454	-0.327021	0.743652	NA
dre-mir-454a-3p	4.39972	1.71018	7.23278	1.76514	0.978328	1.80424	0.0711929	0.125558
dre-mir-454a-5p	0.232377	0	0.953791	1.02071	1.79787	0.567734	0.570216	0.678662
dre-mir-451-5p	186.841	5.14884	54.481	5.02094	0.553485	9.0715	1.17391e-19	1.98034e-18
dre-mir-451-3p	0.574807	0	0.361414	2.37122	1.76954	1.34002	0.180238	0.277509
dre-mir-430c-10-3p	0	0.490784	11.2703	-4.24161	1.6436	-2.58068	0.00986051	0.0223736
dre-mir-430c-10-5p	0.0491197	0.929667	0.70135	-3.54397	1.75319	-2.02144	0.043234	0.0822294
dre-mir-430b-6-5p	0	0.217854	0.0488601	-1.56511	2.10496	-0.743532	0.45716	NA
dre-mir-430b-6-3p	0	0	0.0598024	-0.321749	2.09066	-0.153898	0.87769	NA
dre-mir-430b-4-5p	0	0	0.0183573	-0.820204	2.09866	-0.390822	0.695929	NA
dre-mir-430b-20-5p	0	0	0.00915543	-0.839141	2.09719	-0.400126	0.689064	NA
dre-mir-430b-18-5p	0	0	0.010461	-0.820932	2.09861	-0.391179	0.695665	NA
dre-mir-430b-10-3p	2.86681	36.3175	603.409	-3.53207	0.495848	-7.12328	1.05388e-12	1.10515e-11
dre-mir-430b-10-5p	0.195124	0.27293	1.55392	-0.895575	1.4766	-0.606511	0.544175	0.653684
dre-mir-430a-18-5p	0.0565758	0	0.193124	-0.100281	2.11628	-0.0473853	0.962206	NA
dre-mir-430a-16-3p	0	0	0.0403108	-0.818587	2.09879	-0.390029	0.696515	NA
dre-mir-430a-12-3p	0	0.27293	0.203755	-3.33111	2.17437	-1.53199	0.125526	NA
dre-mir-430a-12-5p	0	0.767984	0.748149	-3.86889	1.99384	-1.94042	0.0523285	0.096225
dre-mir-430a-11-5p	0.354953	3.01694	4.99372	-3.01275	0.901948	-3.34027	0.000836959	0.00253703
dre-mir-430a-10-3p	0.0565758	3.94697	83.7384	-5.37967	1.08184	-4.97269	6.60311e-07	3.88183e-06
dre-mir-430a-10-5p	0.945063	3.77276	3.21017	-1.94357	0.805671	-2.41236	0.0158497	0.0337895
dre-mir-430a-1-5p	0	0	0.00614993	-0.847669	2.0965	-0.404326	0.685973	NA
dre-mir-429b-3p	1.86995	0	0.475462	3.9405	1.70669	2.30885	0.0209518	0.0434721
dre-mir-429a-3p	15.0272	7.75936	21.7686	0.787757	0.528383	1.49088	0.135992	0.214492
dre-mir-375-2-3p	0	0	0.253488	-1.94729	2.16944	-0.8976	0.369399	0.49423
dre-mir-375-1-3p	14.2725	473.422	181.152	-4.97743	0.555723	-8.95667	3.34633e-19	5.19351e-18
dre-mir-375-1-5p	0	0.985106	0.203294	-3.24262	2.27342	-1.42631	0.153778	NA
dre-mir-365-3-3p	0.0413915	0	0.00440335	-0.237024	2.10715	-0.112486	0.910438	NA
dre-mir-365-3-5p	0	0	0.00843327	-0.835806	2.09746	-0.398485	0.690272	NA
dre-mir-365-2-5p	0.233199	1.21512	0.780802	-2.06635	1.24683	-1.65729	0.0974613	0.160957
dre-mir-365-1-3p	26.4428	10.1764	14.6855	1.37224	0.473524	2.89794	0.00375619	0.00965168
dre-mir-365-1-5p	0.159829	0	0.21933	1.22825	2.21936	0.553424	0.579973	NA
dre-mir-363-3p	10.28	2.03427	18.2472	2.18984	0.737773	2.96817	0.00299574	0.00796128
dre-mir-363-5p	0.0946501	0	0.185	0.16386	2.26665	0.0722918	0.94237	NA
dre-mir-34c-5p	2.34791	0.27293	23.1726	2.12791	1.15317	1.84526	0.0649996	0.115687
dre-mir-34c-3p	0.676156	0	11.3286	1.77491	1.507	1.17778	0.238885	0.35649
dre-mir-34b-5p	5.83392	1.53597	17.1847	2.63983	1.01945	2.58947	0.00961225	0.0220684
dre-mir-34b-3p	0.1893	0	3.068	0.502861	1.66421	0.302161	0.762529	0.831071
dre-mir-34a-5p	2.99412	0	15.7093	3.73543	1.48862	2.50932	0.0120962	0.026819
dre-mir-34a-3p	0	0	0.0328249	-0.744119	2.10382	-0.3537	0.723564	NA
dre-mir-338-2-5p	2.64563	0	1.44059	4.06694	1.53468	2.65002	0.00804864	0.01882
dre-mir-338-2-3p	0	0	0.129134	-0.721089	2.10517	-0.342533	0.73195	NA
dre-mir-338-1-3p	873.092	13.5921	173.43	6.04853	0.419076	14.433	3.20801e-47	1.77815e-45
dre-mir-338-1-5p	1.94382	0.217854	3.23857	2.10606	1.23314	1.70788	0.087659	0.147877
dre-mir-31-5p	214.83	19.3677	62.5583	3.37644	0.539471	6.25879	3.87984e-10	3.42131e-09
dre-mir-31-3p	0.450414	0	0.66837	1.85568	1.69216	1.09664	0.2728	0.390577
dre-mir-30e-2-3p	68.7179	53.3946	84.7203	0.344476	0.351751	0.979317	0.327423	0.447543
dre-mir-30e-2-5p	186.098	33.9409	77.2202	2.42179	0.538314	4.49885	6.8323e-06	3.23284e-05
dre-mir-30d-5p	1759.94	372.454	1219.34	2.22401	0.33667	6.60591	3.95083e-11	3.93056e-10
dre-mir-30d-3p	0.389699	1.04091	1.53648	-0.935545	1.21397	-0.770651	0.440914	0.567537
dre-mir-30c-5p	392.376	185.399	212.804	1.07186	0.348628	3.07452	0.00210843	0.00580191
dre-mir-30c-3p	4.10857	239.501	63.5559	-5.79393	0.524974	-11.0366	2.54456e-28	8.2274e-27
dre-mir-30b-5p	40.0166	3.50699	31.0276	3.24688	0.563766	5.75927	8.44785e-09	5.95958e-08
dre-mir-30b-3p	0.964871	10.3871	7.27744	-3.30489	0.534191	-6.18672	6.14304e-10	5.07127e-09
dre-mir-30a-5p	24.2826	5.86211	12.7865	2.01404	0.557439	3.61302	0.000302649	0.000970478
dre-mir-30a-3p	0.0413915	0	0.138103	-0.411542	2.25971	-0.182121	0.855487	NA
dre-mir-301c-3p	1.41018	0	0.972604	3.38889	1.70457	1.98812	0.0467986	0.088145
dre-mir-301c-5p	0.208949	0	0.239392	1.04507	1.85732	0.562678	0.573654	0.680666
dre-mir-301b-3p	2.78735	0	1.01363	4.45759	1.6245	2.74398	0.00606985	0.0145377
dre-mir-301b-5p	0.34858	0.767984	1.12463	-0.153534	1.56285	-0.0982399	0.921742	0.939727
dre-mir-301a-3p	20.2723	0.328369	8.47216	5.13942	1.22012	4.21221	2.5288e-05	0.000103282
dre-mir-301a-5p	0.379736	0	0.0871733	1.67679	2.17938	0.769389	0.441662	NA
dre-mir-29b-2-5p	0.175801	0	0.756231	0.643838	1.75006	0.367896	0.712951	0.790357
dre-mir-29b-1-3p	16.0954	0.217854	16.6057	5.14596	1.25405	4.10348	4.06973e-05	0.000157906
dre-mir-29b-1-5p	0.818294	0.601298	0.456308	0.284813	1.23149	0.231274	0.817102	0.878215
dre-mir-29a-3p	601.472	1.58714	122.289	8.45024	0.822961	10.2681	9.81217e-25	2.53808e-23
dre-mir-29a-5p	12.9112	4.71422	4.4526	1.40754	0.651414	2.16075	0.0307145	0.060188
dre-mir-27e-3p	47.1253	3.23406	12.6778	3.615	0.581967	6.21169	5.24188e-10	4.51967e-09
dre-mir-27e-5p	0.327849	1.10461	0.29033	-1.44196	1.50218	-0.959907	0.337102	0.454151
dre-mir-27d-3p	13.8832	7.7984	7.35678	0.844317	0.490274	1.72213	0.0850454	0.146342
dre-mir-27d-5p	1.35586	4.96429	3.0711	-1.83782	0.738775	-2.48766	0.0128587	0.0281874
dre-mir-27c-1-3p	34.2701	42.4373	72.1726	-0.290966	0.460516	-0.631826	0.5275	0.651816
dre-mir-27c-1-5p	10.0214	0.27293	9.88351	4.32266	1.16665	3.70519	0.000211232	0.00071893
dre-mir-27b-3p	178.922	188.039	186.009	-0.0751663	0.321176	-0.234034	0.814958	0.878215
dre-mir-27b-5p	16.8138	8.54921	8.38371	0.866462	0.448593	1.93151	0.0534198	0.0977684
dre-mir-27a-3p	10.5569	26.3676	22.3377	-1.324	0.495815	-2.67034	0.00757738	0.017927
dre-mir-27a-5p	2.26881	1.5825	3.86529	0.155661	0.820895	0.189624	0.849604	0.900673
dre-mir-26b-5p	1318.03	130.805	340.718	3.32495	0.291461	11.4079	3.8199e-30	1.34738e-28
dre-mir-26b-3p	0.934693	0	0.275785	3.0938	1.7076	1.81178	0.0700197	0.124053
dre-mir-26a-3-5p	10.3263	1.59539	2.36222	2.5701	0.786474	3.26788	0.00108357	0.00323405
dre-mir-26a-3-3p	1.14999	0.27293	0.486738	1.63998	1.42035	1.15463	0.248241	0.366798
dre-mir-26a-2-5p	4.73133	5.26789	3.02454	0.0771159	0.596387	0.129305	0.897116	0.934463
dre-mir-26a-2-3p	0.813617	0	0.103271	2.08809	2.26424	0.922202	0.356423	NA
dre-mir-26a-1-5p	2199.39	478.167	801.745	2.19226	0.273751	8.00824	1.16358e-15	1.45636e-14
dre-mir-26a-1-3p	1.04478	0.217854	0.942844	1.4424	1.35325	1.06587	0.286481	0.40716
dre-mir-25-3p	836.343	457.978	1067.84	0.86144	0.35656	2.41598	0.0156931	0.0336909
dre-mir-25-5p	4.7479	12.8992	15.0472	-1.40293	0.592539	-2.36766	0.0179008	0.0377473
dre-mir-24-4-3p	0.326217	0	0.203769	1.78101	1.83953	0.968185	0.332952	NA
dre-mir-24-4-5p	0.097157	0	0.0103359	0.197598	2.11338	0.0934988	0.925507	NA
dre-mir-24-3-5p	4.56779	0.942192	1.50323	2.52748	1.10079	2.29607	0.0216721	0.0444909
dre-mir-24-2-5p	0.244244	0.328369	0.309953	-0.50257	1.53265	-0.327909	0.74298	0.81434
dre-mir-24-1-3p	23.012	2.78192	18.2171	2.60986	0.551743	4.7302	2.24295e-06	1.21309e-05
dre-mir-24-1-5p	0.309886	0	0.107381	1.14465	2.26416	0.50555	0.613172	NA
dre-mir-23b-3p	47.5848	5.20029	39.2532	3.3193	0.454154	7.30875	2.69633e-13	2.90604e-12
dre-mir-23b-5p	0.421764	0	0.500046	1.81133	1.74715	1.03674	0.299858	0.42154
dre-mir-23a-3-5p	0.0491197	0	0.0138925	-0.170121	2.11053	-0.0806058	0.935755	NA
dre-mir-23a-2-3p	3.55675	0.490784	3.79295	2.23969	1.02094	2.19375	0.028253	0.0556456
dre-mir-23a-2-5p	0.139359	0	0.191148	0.629533	2.15567	0.292036	0.770259	NA
dre-mir-23a-1-3p	59.689	6.13614	50.848	3.29217	0.422934	7.78412	7.02023e-15	8.01132e-14
dre-mir-23a-1-5p	0	0	0.0122999	-0.817774	2.09885	-0.38963	0.69681	NA
dre-mir-22b-3p	26.5892	40.0181	24.7937	-0.581973	0.377689	-1.54088	0.123347	0.196949
dre-mir-22b-5p	2.02909	0.613824	1.06349	2.18214	1.32632	1.64526	0.0999164	0.164269
dre-mir-22a-3p	1049.07	700.161	1776.52	0.578009	0.386737	1.49458	0.135024	0.213833
dre-mir-22a-5p	14.6029	0	10.0611	6.23284	1.4588	4.27259	1.9322e-05	7.97545e-05
dre-mir-223-3p	36.5167	0.819152	44.3089	4.83573	1.06098	4.55779	5.16948e-06	2.53893e-05
dre-mir-223-5p	0.425782	0.942192	3.00562	-0.823125	1.22844	-0.670057	0.502821	0.625304
dre-mir-222b-3p	6.18201	4.8212	5.76173	0.273604	0.588995	0.464526	0.642271	0.735106
dre-mir-222b-5p	0.271534	0	0.099715	1.12308	2.25898	0.497165	0.619073	NA
dre-mir-222a-3p	287.453	301.489	312.241	-0.0705798	0.454175	-0.155402	0.876504	0.926659
dre-mir-222a-5p	33.1533	38.1045	38.2444	-0.242995	0.3924	-0.619253	0.535749	0.653684
dre-mir-221-3p	133.554	58.6812	121.202	1.15956	0.288137	4.02434	5.71361e-05	0.000215231
dre-mir-221-5p	13.9643	0.985106	14.0642	3.52278	0.934413	3.77005	0.000163217	0.000565431
dre-mir-2196-3p	0.0455304	0	0.00484366	-0.198185	2.10781	-0.0940242	0.92509	NA
dre-mir-2196-5p	0	0	0.008667	-0.829727	2.09793	-0.395497	0.692476	NA
dre-mir-2195-5p	0	0	0.00745462	-0.836445	2.09741	-0.3988	0.690041	NA
dre-mir-2195-3p	0.0905112	0	0.00962885	0.159037	2.11291	0.0752692	0.940001	NA
dre-mir-2194-3p	0	0	0.0205698	-0.81189	2.09928	-0.386746	0.698944	NA
dre-mir-2193-3p	0	0	0.0160074	-0.806085	2.09971	-0.383903	0.70105	NA
dre-mir-2193-5p	0	0	0.0299822	-0.818587	2.09879	-0.390029	0.696515	NA
dre-mir-2192-3p	0.0455304	0	0.165354	-0.302192	2.26809	-0.133236	0.894007	NA
dre-mir-2191-3p	0.421428	0	0.699035	1.8634	1.71073	1.08924	0.276049	0.393775
dre-mir-2191-5p	0.162271	0.490784	0.947215	-1.8048	1.53026	-1.17941	0.238237	0.35649
dre-mir-219-3-5p	0	0	0.145493	-0.709074	2.10584	-0.336719	0.736329	NA
dre-mir-219-2-3p	0.082783	0	0.00880671	0.111861	2.11232	0.0529563	0.957767	NA
dre-mir-219-1-3p	2.66978	0	0.933309	4.43387	1.56768	2.8283	0.00467962	0.0115993
dre-mir-219-1-5p	0.177433	0	0.0709487	0.491222	2.11911	0.231806	0.816689	NA
dre-mir-218b-5p	0.082783	0	0.184499	0.0746297	2.11517	0.0352831	0.971854	NA
dre-mir-218a-2-3p	0.977734	8.18367	5.10853	-2.90281	0.671635	-4.322	1.54623e-05	6.45095e-05
dre-mir-218a-2-5p	0.330888	0.328369	0.417978	-0.0741137	1.56614	-0.0473225	0.962256	0.96421
dre-mir-218a-1-5p	8.59564	2.3083	9.12593	1.97798	0.660578	2.99432	0.00275057	0.00736013
dre-mir-218a-1-3p	2.26705	2.31973	2.40195	0.0486509	0.758396	0.0641497	0.948851	0.956245
dre-mir-2189-3p	11.5471	19.3523	32.6673	-0.701804	0.821844	-0.853939	0.393139	0.518836
dre-mir-2189-5p	1.23749	3.90796	11.4622	-1.42268	0.904136	-1.57352	0.115598	0.186884
dre-mir-2188-5p	8.5941	7.12124	18.2085	0.286101	0.575002	0.497566	0.61879	0.720997
dre-mir-2188-3p	0.608199	0.767984	0.497953	0.571228	1.45975	0.391318	0.695562	0.777747
dre-mir-2187-5p	26.3025	0	4.3605	7.31376	1.54642	4.72947	2.2511e-06	1.21309e-05
dre-mir-2187-3p	1.08787	0	0.27123	3.30432	1.73432	1.90526	0.0567468	0.102408
dre-mir-2186-3p	0.0905112	0	0.00962885	0.159037	2.11291	0.0752692	0.940001	NA
dre-mir-2186-5p	0.0455304	0.767984	0.294996	-2.40365	2.15899	-1.11332	0.265571	0.383054
dre-mir-2185-1-5p	10.0258	133.139	40.557	-3.65401	0.656723	-5.564	2.63657e-08	1.76377e-07
dre-mir-2185-1-3p	1.87449	9.47045	6.57442	-2.42021	0.554172	-4.36725	1.25821e-05	5.51568e-05
dre-mir-2184-5p	578.353	14.131	285.413	5.28712	0.509924	10.3684	3.45125e-25	9.56488e-24
dre-mir-2184-3p	1.4655	0	0.626856	3.47439	1.64274	2.115	0.0344303	0.0661334
dre-mir-217-5p	2.63866	0	0.782205	4.0833	1.78029	2.29361	0.0218128	0.0445441
dre-mir-217-3p	0.157322	0	0.0986887	0.494364	2.26207	0.218545	0.827005	NA
dre-mir-216b-5p	4.96366	7.3988	2.52526	-0.48966	0.987919	-0.495648	0.620143	0.720997
dre-mir-216a-3p	0.298378	4.11865	1.80669	-3.38329	1.08802	-3.10959	0.00187347	0.00519218
dre-mir-216a-5p	3.28459	0.27293	0.788936	3.05493	1.33034	2.29635	0.021656	0.0444909
dre-mir-214-3p	108.077	232.274	707.763	-1.09273	0.561789	-1.94508	0.0517652	0.0956423
dre-mir-214-5p	2.58779	4.37687	3.80956	-0.712081	0.617222	-1.15369	0.248628	0.366798
dre-mir-212-5p	112.883	8.4036	23.2885	3.64616	0.915336	3.9834	6.79351e-05	0.000251036
dre-mir-212-3p	2.56518	1.65047	1.37961	0.603343	0.985909	0.611966	0.54056	0.653684
dre-mir-210-3p	20.2993	87.9296	40.6926	-2.0827	0.499042	-4.17339	3.00103e-05	0.000121292
dre-mir-210-5p	12.1537	17.3792	10.2855	-0.539762	0.553871	-0.974526	0.329796	0.448985
dre-mir-21-2-5p	2.79227	10.8356	7.7142	-1.99468	0.65203	-3.05918	0.00221944	0.00602197
dre-mir-21-1-5p	1780.14	7925.62	7162.72	-2.12285	0.54766	-3.87622	0.000106092	0.000374217
dre-mir-21-1-3p	0.507239	0.613824	5.73661	0.107162	1.37315	0.0780411	0.937795	0.947973
dre-mir-20b-5p	1.24651	1.04953	3.78296	0.189029	0.947923	0.199414	0.841939	0.894993
dre-mir-20b-3p	0.0869219	0	0.0855367	0.112334	2.26823	0.0495247	0.960501	NA
dre-mir-20a-5p	41.7198	6.06426	36.9341	2.62845	0.55688	4.71996	2.35891e-06	1.25378e-05
dre-mir-20a-3p	1.40029	2.02285	2.26768	-0.526501	0.867978	-0.606584	0.544127	0.653684
dre-mir-206-2-3p	0.93607	1.15968	1.06147	-0.169503	1.31769	-0.128637	0.897645	0.934463
dre-mir-206-2-5p	0.0413915	0	0.0173078	-0.235671	2.10996	-0.111695	0.911065	NA
dre-mir-206-1-3p	0.63403	0.871416	15.1415	-0.653118	1.63377	-0.399761	0.689333	0.77525
dre-mir-206-1-5p	0	0.613824	0.0951206	-1.61294	2.10548	-0.766069	0.443635	NA
dre-mir-205-5p	111.101	1052.85	323.144	-3.06135	1.08366	-2.82502	0.00472778	0.0115993
dre-mir-205-3p	0	0.217854	0.0393041	-1.53316	2.10613	-0.727952	0.466643	NA
dre-mir-204-2-5p	1.51679	0.886753	8.73	0.807563	1.0634	0.759419	0.447602	0.570954
dre-mir-204-2-3p	0	0	0.0535594	-0.639452	2.1093	-0.303159	0.761769	NA
dre-mir-204-1-5p	112.397	113.268	341.947	-0.0218368	0.486659	-0.0448709	0.96421	0.96421
dre-mir-204-1-3p	0.0516266	0	0.0336965	-0.147806	2.11332	-0.0699401	0.944241	NA
dre-mir-203b-3p	112.688	36.2773	85.369	1.54076	0.941634	1.63626	0.101784	0.166634
dre-mir-203b-5p	0.787101	0.490784	0.641689	0.309356	1.39769	0.221333	0.824833	0.884075
dre-mir-203a-3p	13.2803	13.6735	18.6468	-0.0817298	0.817785	-0.0999404	0.920392	0.939727
dre-mir-203a-5p	0.0413915	0	0.0381756	-0.229909	2.1117	-0.108874	0.913303	NA
dre-mir-202-5p	2002.35	43.1218	699.496	5.47206	0.358886	15.2473	1.71475e-52	2.21774e-50
dre-mir-202-3p	110.961	239.243	629.458	-1.09875	0.430979	-2.54943	0.01079	0.0240604
dre-mir-200c-3p	14.7301	1.09172	4.25429	3.36347	0.845245	3.97928	6.91231e-05	0.000253017
dre-mir-200b-3p	27.7954	3.06266	32.6839	3.06071	0.624818	4.89856	9.65396e-07	5.50844e-06
dre-mir-200b-5p	0.0979674	0.656737	0.219877	-2.23661	1.90818	-1.17211	0.241151	NA
dre-mir-200a-3p	22.0353	2.40556	46.2848	2.88642	0.706018	4.08831	4.34533e-05	0.000166929
dre-mir-200a-5p	0.0565758	1.96777	6.84059	-4.58777	1.25381	-3.65908	0.000253122	0.000845086
dre-mir-19d-3p	150.141	2.40629	87.4781	5.80459	0.639257	9.08021	1.08363e-19	1.98034e-18
dre-mir-19d-5p	0	2.29577	1.07071	-6.18044	1.68339	-3.67142	0.000241206	0.00081381
dre-mir-19c-3p	22.4598	0.217854	6.00256	5.5619	1.23395	4.5074	6.56275e-06	3.14364e-05
dre-mir-19c-5p	0.0491197	0	0.15737	-0.236394	2.26358	-0.104434	0.916825	NA
dre-mir-19b-3p	252.194	4.56905	228.673	5.61924	0.561914	10.0002	1.5213e-23	3.27925e-22
dre-mir-19b-5p	0.380286	0.328369	0.244619	0.154733	1.65527	0.0934788	0.925523	0.94006
dre-mir-19a-3p	79.2915	0.767984	39.2964	7.04097	1.13427	6.20751	5.38306e-10	4.5405e-09
dre-mir-19a-5p	0.279811	0	0.321557	1.39169	2.00851	0.692896	0.488375	0.613234
dre-mir-199-3-3p	73.6906	31.7783	36.6722	1.19309	0.326217	3.65735	0.000254833	0.000845086
dre-mir-199-3-5p	0.699857	0.27293	0.230005	1.07267	1.65556	0.647916	0.517039	NA
dre-mir-199-2-5p	1.45245	2.08617	1.22508	-0.631781	0.830542	-0.760685	0.446845	0.570954
dre-mir-199-2-3p	0	0	0.032903	-0.744928	2.10377	-0.354092	0.72327	NA
dre-mir-199-1-3p	369.496	126.134	165.873	1.54012	0.370804	4.15347	3.27472e-05	0.000129652
dre-mir-199-1-5p	132.792	99.907	88.8793	0.398969	0.413137	0.965706	0.334192	0.45317
dre-mir-196d-5p	0.51363	3.75234	10.2653	-2.75211	0.928499	-2.96404	0.0030363	0.00801417
dre-mir-196d-3p	0.98745	0	0.293782	3.01662	1.86259	1.61958	0.105323	0.171703
dre-mir-196c-5p	0.533469	6.0227	6.13728	-3.47397	0.798078	-4.35292	1.34338e-05	5.76446e-05
dre-mir-196b-5p	2.57239	16.2352	24.1721	-2.59711	0.594843	-4.36604	1.26519e-05	5.51568e-05
dre-mir-196b-3p	8.12905	0	2.67853	5.72976	1.50395	3.8098	0.000139081	0.000486156
dre-mir-196a-2-3p	5.63899	0	1.19962	5.33646	1.65958	3.21556	0.00130191	0.00379806
dre-mir-196a-1-5p	6.58433	21.139	43.2158	-1.68834	0.637138	-2.64989	0.00805186	0.01882
dre-mir-196a-1-3p	3.62236	1.58287	1.96776	0.877463	0.877746	0.999678	0.317467	0.441184
dre-mir-194b-3p	5.48206	2.59302	8.53377	1.053	0.838208	1.25625	0.209026	0.316188
dre-mir-194b-5p	0	0.217854	5.14488	-3.5238	1.83015	-1.92542	0.0541774	0.0984582
dre-mir-194a-5p	13.3132	13.8043	8.62531	0.0436155	0.817832	0.0533307	0.957468	0.962429
dre-mir-194a-3p	0.204	0.546223	0.325893	-1.2719	1.87032	-0.680041	0.496478	0.621399
dre-mir-193b-5p	21.8666	10.6379	26.6382	1.07502	0.626333	1.71637	0.0860937	0.14651
dre-mir-193b-3p	8.70628	20.3707	15.5271	-1.24141	0.551249	-2.25199	0.0243228	0.0488977
dre-mir-193a-2-5p	0	0.217854	0.0792608	-1.42001	2.10991	-0.673019	0.500935	NA
dre-mir-193a-2-3p	0.0455304	0	0.0731576	-0.181345	2.1146	-0.0857583	0.931659	NA
dre-mir-193a-1-5p	0.840935	5.26761	5.0935	-2.70117	0.739384	-3.65327	0.00025892	0.000851365
dre-mir-193a-1-3p	1.50711	2.13018	2.11691	-0.565185	0.797786	-0.708442	0.478671	0.603001
dre-mir-192-5p	1468.46	108.611	449.337	3.65467	0.795715	4.59294	4.37051e-06	2.20228e-05
dre-mir-192-3p	1.71563	3.53521	1.56694	-0.921742	1.04327	-0.883515	0.376958	0.502611
dre-mir-190b-5p	0.320653	0	0.150434	1.23533	2.26595	0.54517	0.585636	NA
dre-mir-190b-3p	0	0	0.155602	-0.693712	2.10666	-0.329295	0.741933	NA
dre-mir-190a-5p	3.41929	0	1.44326	4.48277	1.58778	2.82329	0.00475334	0.0115993
dre-mir-190a-3p	0.136042	0	0.0549546	0.332787	2.11794	0.157128	0.875144	NA
dre-mir-18c-5p	1.03238	0	2.8664	2.67893	1.55934	1.71799	0.0857986	0.14651
dre-mir-18c-3p	0	0	0.696395	-1.97582	2.15949	-0.914947	0.360219	0.483616
dre-mir-18b-3p	0.2517	0.217854	3.97208	-0.71108	1.33192	-0.533876	0.593427	0.699847
dre-mir-18b-5p	0.761116	0	0.460659	2.58865	1.79733	1.44027	0.14979	0.234349
dre-mir-18a-3p	0.308276	2.12945	3.94186	-3.00115	0.922565	-3.25305	0.00114173	0.00335599
dre-mir-18a-5p	1.16241	0	0.842931	3.10331	1.61261	1.9244	0.0543043	0.0984582
dre-mir-187-1-3p	33.6235	14.6305	15.3012	1.13561	0.373428	3.04104	0.00235766	0.00635258
dre-mir-187-1-5p	1.48975	2.24387	2.11526	-0.537392	0.872923	-0.615623	0.538143	0.653684
dre-mir-184-2-3p	0	0	0.00867348	-0.829693	2.09794	-0.39548	0.692488	NA
dre-mir-184-1-3p	35.2469	195.418	94.9557	-2.33761	1.05107	-2.22403	0.0261467	0.0517598
dre-mir-184-1-5p	0	0.27293	0.324812	-3.05594	2.22766	-1.37182	0.17012	0.262975
dre-mir-183-5p	10.5019	2.5923	7.49142	1.96434	0.868519	2.26172	0.0237149	0.0479238
dre-mir-183-3p	0.17994	0	0.206068	0.86516	2.09974	0.412032	0.680316	NA
dre-mir-182-5p	77.4085	23.0074	33.7489	1.71315	0.582691	2.94006	0.00328145	0.00848803
dre-mir-182-3p	0	0.217854	0.0990358	-1.37823	2.11119	-0.652819	0.513873	NA
dre-mir-181c-5p	2.39185	71.8126	40.4701	-4.88783	0.413057	-11.8333	2.62591e-32	1.01885e-30
dre-mir-181c-3p	2.07854	0.328369	2.74265	2.28661	1.21873	1.87623	0.060624	0.108899
dre-mir-181b-2-5p	0	0	0.0920547	-0.513537	2.1141	-0.242911	0.808074	NA
dre-mir-181b-2-3p	0.632796	0	0.0839288	2.16723	2.22816	0.972655	0.330725	NA
dre-mir-181b-1-5p	12.7749	610.488	297.053	-5.54887	0.364552	-15.2211	2.56309e-52	2.48619e-50
dre-mir-181b-1-3p	0	0	0.114163	-0.415233	2.17429	-0.190974	0.848546	NA
dre-mir-181a-2-3p	12.1731	13.8694	15.0294	-0.181434	0.420542	-0.431428	0.666157	0.753554
dre-mir-181a-2-5p	0.697627	4.58056	6.11683	-2.95234	0.678837	-4.34912	1.36683e-05	5.76446e-05
dre-mir-181a-1-5p	267.688	7823.53	6166.19	-4.84465	0.324046	-14.9505	1.54608e-50	1.19976e-48
dre-mir-181a-1-3p	7.80431	5.31516	10.4565	0.461266	0.462287	0.997792	0.31838	0.441184
dre-mir-17a-2-3p	0.640797	0	0.39538	2.42371	1.66454	1.45608	0.145371	0.228355
dre-mir-17a-2-5p	0	0.613824	0.127446	-2.25542	2.2574	-0.99912	0.317737	NA
dre-mir-17a-1-5p	36.0115	13.6562	59.6409	1.34728	0.476845	2.8254	0.00472223	0.0115993
dre-mir-17a-1-3p	0.579874	0.546223	0.671726	-0.168417	1.31821	-0.127762	0.898337	0.934463
dre-mir-1788-3p	0.542008	0.217854	0.351606	0.733622	1.61609	0.453948	0.649866	0.737896
dre-mir-1788-5p	0.188479	0	0.0200509	0.62161	2.11758	0.293547	0.769104	NA
dre-mir-16c-5p	91.9814	26.0192	77.4538	1.92462	0.281939	6.82638	8.70822e-12	8.89156e-11
dre-mir-16c-3p	9.3976	108.233	61.669	-3.52644	0.347233	-10.1558	3.12165e-24	7.57e-23
dre-mir-16b-5p	651.326	90.3803	401.625	2.82399	0.284405	9.92949	3.09829e-23	6.32703e-22
dre-mir-16b-3p	0.845808	0.985839	0.395818	0.185389	1.54307	0.120143	0.90437	0.935721
dre-mir-16a-5p	17.5385	14.8331	44.1797	0.262217	0.428495	0.611948	0.540572	0.653684
dre-mir-16a-3p	0.147637	0	0.183084	1.37557	2.25323	0.610488	0.541539	NA
dre-mir-15c-5p	46.9202	126.447	179.952	-1.42957	0.320834	-4.45578	8.35881e-06	3.77118e-05
dre-mir-15c-3p	0.136042	0	0.149229	0.610769	2.06156	0.296265	0.767027	NA
dre-mir-15b-5p	130.934	107.165	160.366	0.280756	0.43816	0.640761	0.521678	0.64668
dre-mir-15b-3p	4.71333	3.84317	4.25434	0.503801	0.622318	0.809555	0.418196	0.54633
dre-mir-15a-2-5p	0.14377	0.328369	0.380398	-1.13682	1.69302	-0.671477	0.501916	0.625304
dre-mir-15a-2-3p	0.0455304	0.328369	0.23736	-1.82837	2.20874	-0.827789	0.40779	0.536348
dre-mir-15a-1-5p	159.943	7.4819	49.0876	4.2012	0.440526	9.53678	1.47334e-21	2.85827e-20
dre-mir-15a-1-3p	1.1351	2.0468	0.781577	-0.652501	1.07552	-0.606684	0.544061	0.653684
dre-mir-155-5p	4.07122	7.83232	12.7643	-0.976404	0.546969	-1.78512	0.0742423	0.130344
dre-mir-155-3p	0.0491197	0	0.0052255	-0.166332	2.10833	-0.0788929	0.937118	NA
dre-mir-153c-3p	0.911531	0	0.1415	2.68052	2.13914	1.25308	0.210177	NA
dre-mir-153c-5p	0.0455304	0	0.0642298	-0.18194	2.11453	-0.0860428	0.931432	NA
dre-mir-153b-3p	43.8526	1.2026	7.89937	4.80507	0.961621	4.99684	5.82774e-07	3.47871e-06
dre-mir-153b-5p	0.865717	1.58714	1.22635	-0.683168	1.10222	-0.619811	0.535382	0.653684
dre-mir-153a-5p	0.361257	0	0.0384316	1.08686	2.12074	0.512492	0.608307	NA
dre-mir-153a-3p	0.496488	0.613824	0.443263	0.252015	1.85942	0.135535	0.892189	0.934463
dre-mir-152-3p	112.617	1.81325	83.3188	5.65729	0.705894	8.01436	1.10712e-15	1.43188e-14
dre-mir-152-5p	0.421417	0	0.778241	1.79988	1.8385	0.978994	0.327583	0.447543
dre-mir-150-5p	135.325	58.9554	86.6659	1.20477	0.421329	2.85944	0.00424383	0.0106233
dre-mir-150-3p	0.190986	0.328369	0.30009	-0.78819	1.60964	-0.489669	0.624368	0.720997
dre-mir-148-3p	894.2	5.04613	398.305	7.4889	0.501796	14.9242	2.29382e-50	1.48334e-48
dre-mir-148-5p	3.73525	4.37797	6.7301	-0.0658708	0.603081	-0.109224	0.913025	0.938902
dre-mir-146b-5p	156.547	9.62051	296.418	3.82502	0.734326	5.20888	1.89979e-07	1.1889e-06
dre-mir-146b-3p	1.54013	0.942192	11.3489	0.884155	1.13775	0.77711	0.437094	0.565308
dre-mir-146a-5p	768.51	34.7695	753.474	4.30971	0.824386	5.22778	1.7156e-07	1.09124e-06
dre-mir-146a-3p	10.4066	15.9042	15.271	-0.60939	0.792183	-0.769254	0.441743	0.567537
dre-mir-145-5p	29.8958	24.7333	55.5045	0.227193	0.38209	0.594606	0.552107	0.660887
dre-mir-145-3p	65.6504	0.926492	14.2342	5.50747	0.860514	6.4002	1.55169e-10	1.43346e-09
dre-mir-144-5p	21.7964	2.31148	8.3468	3.46198	0.770807	4.49137	7.07675e-06	3.30817e-05
dre-mir-144-3p	1.4908	0	0.766397	3.17992	1.81361	1.75336	0.07954	0.138392
dre-mir-143-1-3p	14203.5	1265.03	4743.7	3.46998	0.342389	10.1346	3.87969e-24	8.85482e-23
dre-mir-143-1-5p	15.1063	12.4351	6.76019	0.212147	0.539848	0.392976	0.694337	0.777747
dre-mir-142b-5p	1.5501	0.546223	1.27735	1.1262	1.27848	0.880892	0.378377	0.502774
dre-mir-142a-3p	13.355	2.30395	8.85354	3.14836	0.981303	3.20835	0.00133499	0.00386548
dre-mir-142a-5p	19.8014	1.03664	13.9091	3.70692	0.922607	4.01788	5.87235e-05	0.000219084
dre-mir-141-3p	36.9187	17.6654	24.6523	1.0392	0.485238	2.14164	0.0322223	0.0628255
dre-mir-141-5p	0.14377	0	3.27371	1.28626	1.80438	0.712852	0.475937	0.60151
dre-mir-140-3p	104.092	46.7506	116.697	1.08612	0.354413	3.06456	0.00217993	0.00595643
dre-mir-140-5p	11.3833	0.27293	4.90894	4.50253	1.15948	3.88322	0.000103084	0.000366942
dre-mir-139-5p	11.6581	6.77009	10.8961	0.616355	0.541066	1.13915	0.254641	0.371406
dre-mir-139-3p	0.0905112	0.490784	0.840296	-2.48084	1.44857	-1.71262	0.086782	0.147037
dre-mir-1388-5p	180.932	28.5352	1836.84	2.61246	0.451142	5.79077	7.00627e-09	5.03414e-08
dre-mir-1388-3p	8.14429	848.531	206.2	-6.64333	0.419732	-15.8276	2.00845e-56	3.89639e-54
dre-mir-138-5p	1.10616	4.03787	6.75513	-2.1352	0.667349	-3.19953	0.00137652	0.00392378
dre-mir-138-3p	0.0516266	0	0.032212	-0.14938	2.11269	-0.0707061	0.943632	NA
dre-mir-137-2-3p	0	0	0.882382	-2.07045	2.08454	-0.993238	0.320594	0.442671
dre-mir-137-2-5p	0	0	0.212061	-1.50952	2.25663	-0.668928	0.503541	NA
dre-mir-137-1-3p	0.837595	0	0.662312	2.84284	1.6518	1.72106	0.0852407	0.146342
dre-mir-137-1-5p	0.0455304	0.490784	0.362206	-3.05112	1.73384	-1.75975	0.0784506	0.137112
dre-mir-135c-2-3p	0.0491197	0	0.0052255	-0.166332	2.10833	-0.0788929	0.937118	NA
dre-mir-135c-1-5p	12.9417	0	6.91933	6.12646	1.51221	4.05134	5.09248e-05	0.000193714
dre-mir-135b-5p	1.60592	0.27293	0.870846	2.01604	1.45478	1.38581	0.165806	0.257331
dre-mir-135b-3p	0.196207	0	0.0787772	0.767957	2.26763	0.338661	0.734865	NA
dre-mir-135a-5p	0.410632	0	1.11751	1.72309	1.69189	1.01844	0.30847	0.431673
dre-mir-135a-3p	0.0455304	0.328369	0.0608316	-1.08375	2.11481	-0.512456	0.608332	NA
dre-mir-133c-3p	0.185161	0	0.0696973	0.520108	2.16543	0.240186	0.810186	NA
dre-mir-133b-3p	0	0	0.145426	-1.27656	2.26986	-0.562394	0.573848	NA
dre-mir-133a-2-5p	0.0455304	0	0.0231545	-0.199355	2.11079	-0.0944457	0.924755	NA
dre-mir-133a-1-3p	65.9679	70.7799	136.631	-0.0951765	0.835551	-0.113909	0.90931	0.938331
dre-mir-133a-1-5p	1.82598	0	2.23229	3.59185	1.60571	2.23692	0.0252913	0.0505826
dre-mir-132-2-5p	30.6798	1.74882	11.6437	3.7863	0.83572	4.53058	5.88214e-06	2.85284e-05
dre-mir-132-2-3p	0	0	0.0160074	-0.806085	2.09971	-0.383903	0.70105	NA
dre-mir-132-1-3p	25.4992	14.2321	8.32478	0.882726	0.776433	1.1369	0.255581	0.371406
dre-mir-132-1-5p	6.48888	0	0.853562	5.67043	1.71109	3.31394	0.000919922	0.0027669
dre-mir-130c-2-5p	0.337812	0	0.217427	1.65853	1.82396	0.909301	0.363191	NA
dre-mir-130c-1-3p	38.9806	7.34834	24.2078	2.31214	0.50465	4.58167	4.6128e-06	2.29457e-05
dre-mir-130c-1-5p	10.9453	3.18143	4.21851	1.6358	0.619075	2.64232	0.00823392	0.0191303
dre-mir-130b-5p	57.7438	37.39	62.5327	0.591281	0.457643	1.29201	0.196352	0.301125
dre-mir-130b-3p	24.9937	6.44908	23.7335	2.14161	0.4923	4.35022	1.36e-05	5.76446e-05
dre-mir-130a-3p	17.7535	10.3192	20.0336	0.691688	0.415986	1.66277	0.0963594	0.160461
dre-mir-130a-5p	4.07678	0	1.55683	4.82784	1.54706	3.12065	0.00180453	0.00503709
dre-mir-1306-5p	0	0.546223	0.922265	-4.28891	1.84373	-2.32621	0.0200073	0.0419613
dre-mir-1306-3p	0	0.328369	0.237265	-2.83774	2.26092	-1.25512	0.209434	0.316188
dre-mir-129-2-3p	0.416479	0	1.33328	1.61104	1.67176	0.963682	0.335205	0.45317
dre-mir-129-2-5p	0.100746	0	0.0107177	0.217669	2.11361	0.102984	0.917975	NA
dre-mir-129-1-5p	0.219374	2.95324	2.63886	-3.38555	0.975226	-3.47155	0.000517462	0.0016062
dre-mir-129-1-3p	0.205359	0	2.80789	0.56465	1.66698	0.338727	0.734815	0.807692
dre-mir-128-2-3p	0.102106	0	0.308679	0.19982	2.06125	0.0969412	0.922773	0.939727
dre-mir-128-2-5p	0	0	0.133734	-1.28433	2.27137	-0.565446	0.57177	NA
dre-mir-128-1-3p	472.253	77.6579	251.935	2.57232	0.321762	7.99448	1.30122e-15	1.57773e-14
dre-mir-128-1-5p	1.15443	1.92376	4.89781	-0.878595	0.769865	-1.14123	0.253774	0.371406
dre-mir-126b-3p	192.077	1.65083	70.0646	6.62879	0.73071	9.07171	1.17165e-19	1.98034e-18
dre-mir-126b-5p	0.189028	0	0.0497213	0.513274	2.11967	0.242148	0.808666	NA
dre-mir-126a-3p	3630.66	29.1799	675.059	6.91447	0.413384	16.7265	8.39991e-63	3.25917e-60
dre-mir-126a-5p	579.398	18.1179	120.793	4.96729	0.552464	8.99116	2.4463e-19	3.95485e-18
dre-mir-125c-5p	496.522	4929.03	1676.15	-3.28043	0.43902	-7.47216	7.88879e-14	8.74529e-13
dre-mir-125c-3p	0.153733	7.7672	4.62544	-5.15569	0.906792	-5.68564	1.30324e-08	9.02957e-08
dre-mir-125b-3-3p	11.8789	0.217854	3.20569	4.69939	1.19697	3.92608	8.63419e-05	0.000310191
dre-mir-125b-3-5p	2.17057	9.16414	4.31816	-2.0385	0.563303	-3.61883	0.000295937	0.000956862
dre-mir-125b-2-3p	0.937814	6.78889	6.98545	-2.64124	0.707891	-3.73114	0.000190616	0.000654505
dre-mir-125b-2-5p	0.131903	0.490784	0.456067	-1.77933	1.75009	-1.01671	0.309292	0.431673
dre-mir-125b-1-5p	1574.11	1296.3	905.03	0.276985	0.347147	0.797889	0.424935	0.553271
dre-mir-125b-1-3p	8.84709	56.9248	62.558	-2.67987	0.453877	-5.9044	3.53927e-09	2.69262e-08
dre-mir-125a-2-5p	2.65444	6.31714	5.34196	-1.35292	0.530651	-2.54954	0.0107864	0.0240604
dre-mir-125a-2-3p	0.786507	1.91551	1.20598	-1.11322	0.896452	-1.24181	0.214306	0.32229
dre-mir-125a-1-5p	1896.85	4365.13	2564.19	-1.19492	0.366236	-3.26271	0.00110351	0.0032684
dre-mir-125a-1-3p	1.2234	1.47589	1.25731	-0.458181	0.929609	-0.492875	0.622101	0.720997
dre-mir-124-6-5p	0	0	0.446721	-0.467593	2.21895	-0.210727	0.8331	0.88803
dre-mir-124-4-5p	0	0	0.561184	-0.259301	2.10807	-0.123004	0.902104	0.935721
dre-mir-124-3-5p	0	0.613824	0.605429	-1.84531	2.11793	-0.871281	0.383601	0.507976
dre-mir-124-2-5p	0	0	0.010461	-0.820932	2.09861	-0.391179	0.695665	NA
dre-mir-124-1-3p	1.97433	0	0.640065	3.99271	1.59645	2.50099	0.0123847	0.0273027
dre-mir-124-1-5p	0	0	0.00843327	-0.835806	2.09746	-0.398485	0.690272	NA
dre-mir-122-5p	93.1046	9.61745	29.1721	3.13697	0.900832	3.48231	0.000497113	0.00155548
dre-mir-122-3p	5.0438	0	1.42155	5.22641	1.7762	2.94247	0.00325601	0.00847874
dre-mir-10d-5p	51.347	10.1485	26.6484	2.30971	0.517882	4.45992	8.19908e-06	3.74264e-05
dre-mir-10d-3p	0	0	0.0705368	-0.626704	2.10986	-0.297035	0.766439	NA
dre-mir-10c-5p	1292.54	687.196	1161.3	0.903217	0.395482	2.28384	0.0223809	0.0454649
dre-mir-10c-3p	0.855031	0.328369	0.62707	1.09829	1.38651	0.792127	0.428286	0.55577
dre-mir-10b-2-5p	0.912412	0	1.1916	2.73853	1.64151	1.66829	0.0952572	0.15931
dre-mir-10b-2-3p	0.928401	0	0.197559	3.04844	1.80121	1.69244	0.0905628	NA
dre-mir-10b-1-5p	6738.49	640.36	9393.56	3.36733	0.400715	8.40332	4.34012e-17	5.80678e-16
dre-mir-10b-1-3p	0.336115	0	0.151884	1.667	1.90227	0.876321	0.380856	NA
dre-mir-10a-5p	924.737	132.296	758.07	2.75208	0.59778	4.60384	4.14779e-06	2.11755e-05
dre-mir-10a-3p	4.19255	1.10461	1.5102	1.96239	0.998955	1.96444	0.0494788	0.092297
dre-mir-107b-3p	3.68908	0.985839	1.63001	2.2603	1.11931	2.01937	0.0434491	0.0822354
dre-mir-107b-5p	0	0	0.0297286	-0.737957	2.10419	-0.350709	0.725807	NA
dre-mir-107a-3p	19.3786	17.0058	24.1593	0.181158	0.3058	0.592407	0.553578	0.660887
dre-mir-107a-5p	2.82685	2.95752	1.66288	0.335551	0.837933	0.40045	0.688825	0.77525
dre-mir-103-3p	59.7775	41.7573	45.9699	0.562926	0.339693	1.65716	0.0974866	0.160957
dre-mir-103-5p	0.146277	1.38181	0.835659	-2.27969	1.35172	-1.68651	0.0916973	0.15402
dre-mir-101b-5p	19.375	3.34457	14.0718	2.32967	0.559702	4.16234	3.14999e-05	0.000126
dre-mir-101b-3p	29.7008	0.27293	11.4255	5.8966	1.21496	4.85332	1.21415e-06	6.82737e-06
dre-mir-101a-3p	891.759	11.1212	271.208	6.27856	0.504553	12.4438	1.51097e-35	7.32819e-34
dre-mir-101a-5p	3.96187	0.27293	0.711272	3.36826	1.39231	2.41919	0.0155551	0.0336909
dre-mir-100-2-3p	14.7835	5.75079	10.973	1.66344	0.562656	2.95641	0.00311241	0.00815956
dre-mir-100-2-5p	0.0455304	0	0.00484366	-0.198185	2.10781	-0.0940242	0.92509	NA
dre-mir-100-1-5p	3140.51	274.982	1366.08	3.48081	0.40535	8.58717	8.91352e-18	1.33017e-16
dre-mir-100-1-3p	1.13455	0	0.666452	3.06366	1.65435	1.85188	0.0640437	0.114511
dre-mir-1-2-3p	0.492627	0	0.225714	2.12106	1.89174	1.12122	0.262193	NA
dre-mir-1-2-5p	0	0	0.0179156	-0.787274	2.10104	-0.374708	0.707878	NA
dre-mir-1-1-3p	24.627	0	9.48616	7.0479	1.51106	4.6642	3.09814e-06	1.62443e-05
dre-mir-1-1-5p	0.0455304	0	0.0713507	-0.190076	2.11341	-0.089938	0.928336	NA
dre-let-7j-5p	28.2611	49.1177	65.7177	-0.747877	0.428703	-1.74451	0.08107	0.140425
dre-let-7j-3p	10.1868	8.76707	13.6019	0.165175	0.631368	0.261614	0.793619	0.860123
dre-let-7i-5p	5.97955	139.31	79.3908	-4.47841	0.565652	-7.91726	2.4281e-15	2.85485e-14
dre-let-7i-3p	0.0946501	0	0.234845	0.170853	2.01787	0.0846699	0.932524	NA
dre-let-7h-5p	11.4272	52.9698	162.676	-2.19614	0.492067	-4.46308	8.07882e-06	3.73164e-05
dre-let-7h-3p	0.948789	6.75061	2.9775	-2.43812	0.769383	-3.16892	0.00153005	0.00430188
dre-let-7g-2-5p	0.0455304	0	0.28783	0.144303	2.11711	0.0681605	NA	NA
dre-let-7g-2-3p	0	2.30395	0.27289	-3.30792	2.12609	-1.55587	0.119739	0.192775
dre-let-7g-1-5p	36.771	97.9014	154.731	-1.40639	0.439817	-3.19766	0.00138546	0.00392378
dre-let-7g-1-3p	0.0910608	0	0.101156	0.0997292	2.11826	0.0470808	0.962449	NA
dre-let-7f-5p	44.0493	111.647	164.467	-1.31435	0.470641	-2.79269	0.00522718	0.0126759
dre-let-7f-3p	0.0455304	0.546223	0.0734135	-1.53876	2.121	-0.72549	0.468152	NA
dre-let-7e-5p	140.597	166.89	272.803	-0.238252	0.525723	-0.453188	0.650413	0.737896
dre-let-7e-3p	0.140181	0	0.0149128	0.425917	2.11583	0.2013	0.840464	NA
dre-let-7d-2-5p	0.186036	0	0.324092	0.883735	1.87559	0.471177	0.637514	0.733992
dre-let-7d-1-5p	49.882	428.028	857.526	-3.06618	0.498708	-6.14825	7.83418e-10	6.33263e-09
dre-let-7c-2-5p	0	0	0.148581	-1.39708	2.26788	-0.616028	0.537876	NA
dre-let-7c-1-5p	48.5782	344.684	727.337	-2.79388	0.507738	-5.5026	3.74224e-08	2.461e-07
dre-let-7c-1-3p	1.73274	0	0.87121	3.59053	1.68967	2.12499	0.0335875	0.0648356
dre-let-7b-5p	35.5006	588.271	321.432	-4.00928	0.474944	-8.44159	3.13043e-17	4.33788e-16
dre-let-7b-3p	16.0459	182.526	62.4016	-3.48319	0.405987	-8.57955	9.52433e-18	1.36868e-16
dre-let-7a-6-5p	0.967067	0.886753	0.35201	0.400127	1.47787	0.270745	0.786587	0.85489
dre-let-7a-6-3p	0.151226	0	0.191898	0.650454	1.84787	0.352002	0.724836	NA
dre-let-7a-5-3p	3.10943	5.13378	9.36846	-0.633469	0.641633	-0.987277	0.323507	0.445109
dre-let-7a-5-5p	0.151226	0.27293	0.428376	-0.891472	1.90587	-0.467752	0.639962	0.734631
dre-let-7a-4-3p	0	0.819152	0.725383	-5.04007	1.75623	-2.86982	0.00410706	0.0103477
dre-let-7a-4-5p	0	0	0.0980313	-0.514175	2.11407	-0.243215	0.807839	NA
dre-let-7a-3-5p	5.52875	10.5277	42.6828	-0.957828	0.618208	-1.54936	0.121295	0.194473
dre-let-7a-3-3p	2.78431	0	1.03735	4.25034	1.61138	2.63771	0.00834686	0.0192773
dre-let-7a-2-5p	1.08273	2.31973	4.26417	-1.00572	0.911475	-1.1034	0.269855	0.387792
dre-let-7a-2-3p	0.467769	0.545859	0.734799	-0.48456	1.43063	-0.338704	0.734833	0.807692
dre-let-7a-1-5p	849.867	1946.1	4876.47	-1.18123	0.491802	-2.40184	0.016313	0.0345871
dre-let-7a-1-3p	1.10083	0.217854	0.767368	1.56548	1.3971	1.12052	0.262491	0.380025
dre-mir-3906-5p	0	0	0.135032	-0.791181	2.10077	-0.376616	0.706459	NA
dre-mir-2192-5p	0	0	0.270064	-0.667848	2.10797	-0.316821	0.75138	0.821226
dre-mir-2198-5p	0	0	0.405096	-0.305673	2.0921	-0.146108	0.883836	0.929345
dre-mir-200c-5p	0	0	0.119873	-0.791181	2.10077	-0.376616	0.706459	NA

## Sheet: Testis 24 vs 12 wpf
Testis		Statistically significant difference requires:			Normalized read ≥ 100
24 weeks vs 12 weeks					Log2FoldChange ≥ |2|
Reads normalized using DESeq2					padj ≤ 0.01
	Mean # normalized reads
miRNA	24 weeks	12 weeks	baseMean	log2FoldChange	lfcSE	stat	pvalue	padj
dre-mir-99-2-5p	18.122	11.8689	9.894	0.587759	0.426703	1.37744	0.168375	0.277062
dre-mir-99-2-3p	3.00051	2.9488	2.58437	0.146525	0.569921	0.257098	0.797103	0.851887
dre-mir-99-1-5p	241.404	159.869	136.774	0.589313	0.411636	1.43164	0.152248	0.255941
dre-mir-99-1-3p	1.73151	0.809769	1.1512	1.16124	0.837658	1.38629	0.165658	0.274041
dre-mir-96-5p	3.01814	0.365478	0.393226	2.8029	1.39978	2.00239	0.0452427	NA
dre-mir-96-3p	0.0491197	0.086061	1.71275	-1.2438	1.69661	-0.733108	0.463492	0.572008
dre-mir-93-5p	57.8883	53.1424	51.3362	0.128395	0.416137	0.30854	0.757672	0.829704
dre-mir-93-3p	0.554402	0.767506	0.575157	-0.41487	1.34168	-0.309218	0.757156	NA
dre-mir-92b-3p	1123.66	13325	7134.77	-3.51204	0.564331	-6.22336	4.86611e-10	1.00891e-08
dre-mir-92b-5p	0.0455304	0.193356	0.0254135	-0.76764	2.11735	-0.362547	0.716943	NA
dre-mir-92a-2-3p	3.08755	21.4909	61.6092	-2.76687	0.518603	-5.33524	9.54168e-08	1.09906e-06
dre-mir-92a-2-5p	0.282318	0.935066	3.62969	-1.73282	0.890559	-1.94577	0.0516822	0.110849
dre-mir-92a-1-3p	19862.3	111719	36976.1	-2.47581	0.363596	-6.80922	9.81278e-12	2.77434e-10
dre-mir-92a-1-5p	0.181572	1.35798	4.8522	-2.63205	0.926925	-2.83955	0.00451771	0.014192
dre-mir-9-7-3p	3.52602	1.5712	1.03165	1.31627	0.906108	1.45266	0.146318	0.250027
dre-mir-9-5-3p	0	0	0.0149092	-0.403195	2.10046	-0.191956	0.847777	NA
dre-mir-9-4-3p	48.7851	14.774	12.4905	1.73089	0.535322	3.23335	0.00122346	0.00475619
dre-mir-9-3-3p	0	0	0.0359306	-0.359561	2.10454	-0.17085	0.864342	NA
dre-mir-9-3-5p	0	0	0.0256841	-0.422155	2.09881	-0.20114	0.840589	NA
dre-mir-9-2-5p	0	0	0.185915	-0.467581	2.25679	-0.207188	0.835863	NA
dre-mir-9-1-5p	35.3904	10.3644	28.0972	1.75122	0.469174	3.73255	0.000189548	0.00101637
dre-mir-9-1-3p	3.47992	0.489485	1.44868	3.22705	1.11556	2.89275	0.00381882	0.0125016
dre-mir-7b-5p	16.3649	8.30044	7.74092	0.957303	0.606671	1.57796	0.114575	0.205969
dre-mir-7b-3p	0.304137	0.789942	0.849222	-1.55157	1.03446	-1.49988	0.133645	0.231284
dre-mir-7a-3-3p	0.201221	0.722078	0.210026	-1.53456	1.57592	-0.973753	0.330179	NA
dre-mir-7a-3-5p	0.0905112	0	0.195672	0.883916	2.16324	0.408608	0.682827	NA
dre-mir-7a-2-3p	0.0930181	0.589192	0.0725756	-1.25154	2.13737	-0.58555	0.558178	NA
dre-mir-7a-2-5p	0.0413915	0	0.00440335	0.1591	2.10715	0.0755049	0.939813	NA
dre-mir-7a-1-5p	67.1729	27.5979	15.6735	1.26901	0.617242	2.05593	0.0397895	0.0916626
dre-mir-7a-1-3p	0	0	0.00926146	-0.435856	2.09776	-0.207772	0.835407	NA
dre-mir-740-5p	0.177433	0.197918	0.039931	-0.0293021	2.1269	-0.0137769	0.989008	NA
dre-mir-738-5p	15.4033	24.04	799.007	-0.623913	0.819708	-0.76114	NA	NA
dre-mir-738-3p	0.147087	1.51961	19.6978	-2.9876	1.27062	-2.3513	0.0187081	0.0496596
dre-mir-737-5p	5.94035	3.24038	4.92292	0.886141	0.808243	1.09638	0.272913	0.391133
dre-mir-737-3p	0.642134	0.333841	0.305722	0.712585	1.63752	0.43516	0.663446	NA
dre-mir-735-5p	205.363	622	204.432	-1.5806	0.480707	-3.28808	0.00100873	0.00402199
dre-mir-735-3p	0.244244	0.980467	0.194771	-1.65386	1.7323	-0.95472	0.339719	NA
dre-mir-734-3p	9.84314	7.69438	8.57905	0.347518	0.510391	0.680886	0.495944	0.60015
dre-mir-734-5p	0	0.086061	0.0412987	-0.836898	2.11356	-0.395967	0.692129	NA
dre-mir-733-5p	0.625091	0.983298	1.74818	-0.797953	0.954773	-0.835752	0.403294	0.518283
dre-mir-733-3p	1.47874	1.31106	1.08389	0.21181	0.905373	0.233948	0.815025	0.865095
dre-mir-732-3p	0.0491197	0	0.0883422	0.208807	2.11786	0.0985933	0.921461	NA
dre-mir-731-5p	134.689	174.949	150.901	-0.375643	0.315462	-1.19077	0.233743	0.343928
dre-mir-731-3p	1.73551	1.14198	1.39854	0.577771	0.803397	0.71916	0.472042	0.577973
dre-mir-730-5p	1.2836	1.31585	0.860312	0.0684935	0.836189	0.0819116	0.934717	0.954919
dre-mir-730-3p	0.367608	0.519726	0.249896	-0.341814	1.49936	-0.227973	0.819667	NA
dre-mir-729-3p	0.699069	0.879235	0.186021	-0.201218	1.53433	-0.131144	0.895661	NA
dre-mir-729-5p	0.0491197	0	0.0052255	0.229792	2.10833	0.108993	0.913208	NA
dre-mir-728-3p	0.0946501	0	0.0287269	0.52579	2.11682	0.248387	0.803835	NA
dre-mir-727-5p	0.802588	2.36414	2.28733	-1.54298	0.82306	-1.87469	0.0608356	0.125297
dre-mir-727-3p	0.736535	1.29295	1.70551	-0.798228	0.935183	-0.853553	0.393353	0.511852
dre-mir-726-3p	1.63071	0.767506	1.41817	1.05066	1.04074	1.00953	0.312721	0.4247
dre-mir-726-5p	0.470525	0	0.641043	2.92346	1.72833	1.69149	0.0907432	NA
dre-mir-725-1-3p	11.6473	11.1966	11.0932	0.0555399	0.732572	0.0758149	0.939566	0.954919
dre-mir-725-1-5p	0.191258	0.49393	0.561232	-1.33177	1.38642	-0.960579	0.336764	NA
dre-mir-724-5p	97.9639	52.9524	88.1896	0.876345	0.584462	1.4994	0.133769	0.231284
dre-mir-724-3p	0.290047	0.086061	0.304148	0.98986	1.77844	0.55659	0.577808	NA
dre-mir-723-3p	11.4404	2.56631	1.65695	2.13427	0.811236	2.63089	0.00851622	0.0245235
dre-mir-723-5p	0.0905112	0	0.00962885	0.555162	2.11291	0.262747	0.792745	NA
dre-mir-722-3p	12.6556	1.67526	2.02522	2.86822	0.916206	3.13054	0.00174485	0.00630988
dre-mir-722-5p	1.58789	0.419902	0.263526	1.61665	1.60684	1.0061	0.314365	NA
dre-mir-7149-3p	0	0	0.0112031	-0.421495	2.09886	-0.200821	0.840839	NA
dre-mir-7148-5p	0.202853	0.197918	0.666671	0.199004	1.47347	0.135058	0.892566	NA
dre-mir-7147-5p	0.249465	0	0.0550526	1.06391	2.1234	0.501041	0.616342	NA
dre-mir-7147-3p	0.0491197	0	0.240668	0.282188	2.26194	0.124755	0.900717	NA
dre-mir-7146-5p	0.153733	0	0.479158	1.5808	1.97512	0.800355	0.423505	NA
dre-mir-7146-3p	0.191807	0	0.971655	1.79611	1.76965	1.01495	0.310128	0.423025
dre-mir-7145-3p	0.242009	0.279417	0.99675	-0.249336	1.4384	-0.173343	0.862382	0.900002
dre-mir-7145-5p	0	0	0.0266692	-0.379034	2.10279	-0.180253	0.856954	NA
dre-mir-499-5p	66.9166	15.0111	9.60621	2.15077	0.56475	3.80836	0.00013989	0.000805661
dre-mir-499-3p	0.760311	0.391274	0.191205	1.04883	1.62485	0.645495	0.518607	NA
dre-mir-489-3p	7.94522	12.217	16.1029	-0.626549	0.478384	-1.30972	0.190291	0.301941
dre-mir-489-5p	0.846459	0.086061	0.199892	2.32997	1.91735	1.21521	0.224288	NA
dre-mir-462-5p	1150.55	4093.69	4696.22	-1.81846	0.376008	-4.83622	1.3233e-06	1.21043e-05
dre-mir-462-3p	1.25239	3.47623	4.05624	-1.39142	0.677786	-2.05288	0.040084	0.0916626
dre-mir-461-5p	0.190175	0.395836	0.205548	-0.704298	2.06471	-0.341112	0.733019	NA
dre-mir-461-3p	0	0	0.0106618	-0.42964	2.09824	-0.204762	0.837758	NA
dre-mir-460-5p	20.4328	12.2356	5.17508	0.732991	0.55335	1.32464	0.18529	0.298576
dre-mir-460-3p	14.6611	3.40782	4.79422	2.04376	0.729975	2.79977	0.0051139	0.0159042
dre-mir-459-5p	3.19665	3.67979	1.09972	-0.170022	1.28368	-0.132449	0.89463	0.927433
dre-mir-459-3p	0.340591	0.477335	0.891536	-0.388938	1.4967	-0.259864	0.794969	0.851887
dre-mir-458-3p	40.9864	16.0246	21.3762	1.34816	0.417814	3.2267	0.00125225	0.00480802
dre-mir-458-5p	0.0491197	0.197918	0.0515585	-0.668321	2.12577	-0.314391	0.753224	NA
dre-mir-457b-5p	8.1373	4.75075	4.42666	0.784518	0.474968	1.65173	0.09859	0.182509
dre-mir-457b-3p	1.1574	1.93515	1.70831	-0.652694	0.662036	-0.985889	0.324188	0.434579
dre-mir-457a-5p	37.3211	19.576	41.4489	0.927124	0.503679	1.84071	0.0656646	0.134281
dre-mir-457a-3p	1.30089	0.416864	0.750032	1.53919	1.08714	1.41581	0.156831	NA
dre-mir-456-3p	7.84288	17.8308	52.1291	-1.18429	0.413728	-2.86247	0.0042035	0.0134125
dre-mir-456-5p	0	0.12389	0.0824813	-1.11516	2.21833	-0.5027	0.615175	NA
dre-mir-455-2-5p	29.1106	48.5851	47.5806	-0.727947	0.34406	-2.11576	0.0343653	0.0828498
dre-mir-455-1-5p	134.35	146.801	215.429	-0.129303	0.297727	-0.434302	0.664069	0.74828
dre-mir-455-1-3p	6.00651	34.9966	20.7706	-2.53562	0.409529	-6.19155	5.9577e-10	1.15803e-08
dre-mir-454b-3p	7.34713	1.66765	14.9316	1.95061	0.631564	3.08853	0.00201147	0.00702885
dre-mir-454b-5p	0	0	0.124097	-0.301452	2.17729	-0.138453	0.889882	NA
dre-mir-454a-3p	4.39972	2.00147	7.23278	1.12745	0.779181	1.44697	0.147905	0.251357
dre-mir-454a-5p	0.232377	0.52416	0.953791	-0.914402	1.41941	-0.644212	0.519438	0.621328
dre-mir-451-5p	186.841	46.9642	54.481	1.97863	0.425831	4.64653	3.37564e-06	2.7627e-05
dre-mir-451-3p	0.574807	0.193356	0.361414	1.62242	1.56333	1.0378	0.299364	NA
dre-mir-430c-10-3p	0	0	11.2703	-1.23408	1.90446	-0.647995	0.516988	0.620785
dre-mir-430c-10-5p	0.0491197	0	0.70135	0.210426	1.97938	0.106309	0.915337	NA
dre-mir-430b-6-5p	0	0	0.0488601	-0.348099	2.10553	-0.165326	0.868687	NA
dre-mir-430b-6-3p	0	0	0.0598024	-0.191009	2.09066	-0.0913628	0.927204	NA
dre-mir-430b-4-5p	0	0	0.0183573	-0.42408	2.09866	-0.202071	0.839861	NA
dre-mir-430b-20-5p	0	0.086061	0.00915543	-1.1006	2.09986	-0.524132	0.600187	NA
dre-mir-430b-18-5p	0	0	0.010461	-0.424808	2.09861	-0.202424	0.839586	NA
dre-mir-430b-10-3p	2.86681	7.46837	603.409	-1.35789	0.513655	-2.64358	0.0082035	0.0238438
dre-mir-430b-10-5p	0.195124	0	1.55392	1.49374	1.66292	0.89826	0.369047	0.484277
dre-mir-430a-18-5p	0.0565758	0.489485	0.193124	-1.22841	2.1367	-0.574911	0.565352	NA
dre-mir-430a-16-3p	0	0	0.0403108	-0.422462	2.09879	-0.201289	0.840473	NA
dre-mir-430a-12-3p	0	0	0.203755	-1.04682	2.20479	-0.474793	0.634934	NA
dre-mir-430a-12-5p	0	0	0.748149	-1.13299	2.1071	-0.537698	0.590786	NA
dre-mir-430a-11-5p	0.354953	2.23406	4.99372	-2.58102	0.845466	-3.05278	0.00226734	0.00783492
dre-mir-430a-10-3p	0.0565758	0.193356	83.7384	-1.45992	1.36329	-1.07088	0.284225	0.398172
dre-mir-430a-10-5p	0.945063	2.5393	3.21017	-1.27171	0.764433	-1.6636	0.096192	0.180215
dre-mir-430a-1-5p	0	0	0.00614993	-0.451545	2.0965	-0.21538	0.829471	NA
dre-mir-429b-3p	1.86995	0.575546	0.475462	1.87255	1.25827	1.48819	0.1367	NA
dre-mir-429a-3p	15.0272	8.09184	21.7686	0.849563	0.479322	1.77243	0.0763237	0.150232
dre-mir-375-2-3p	0	0	0.253488	-1.10692	2.16636	-0.51096	0.609379	NA
dre-mir-375-1-3p	14.2725	51.2778	181.152	-1.81957	0.559737	-3.25076	0.00115096	0.00453101
dre-mir-375-1-5p	0	0	0.203294	-0.501938	2.27133	-0.220988	0.825102	NA
dre-mir-365-3-3p	0.0413915	0	0.00440335	0.1591	2.10715	0.0755049	0.939813	NA
dre-mir-365-3-5p	0	0	0.00843327	-0.439682	2.09746	-0.209626	0.83396	NA
dre-mir-365-2-5p	0.233199	0.827849	0.780802	-1.62408	1.15474	-1.40644	0.159593	NA
dre-mir-365-1-3p	26.4428	26.4826	14.6855	-0.0116425	0.400497	-0.0290701	0.976809	0.983131
dre-mir-365-1-5p	0.159829	0.244742	0.21933	-0.251318	2.19352	-0.114573	0.908784	NA
dre-mir-363-3p	10.28	5.32479	18.2472	0.878651	0.541699	1.62203	0.104797	0.191718
dre-mir-363-5p	0.0946501	0.193356	0.185	-0.526255	2.26565	-0.232275	0.816324	NA
dre-mir-34c-5p	2.34791	4.89738	23.1726	-0.998195	0.60371	-1.65344	0.0982422	0.182509
dre-mir-34c-3p	0.676156	2.16003	11.3286	-1.64866	0.772046	-2.13545	0.0327246	0.0795105
dre-mir-34b-5p	5.83392	1.89442	17.1847	1.67614	0.735057	2.28029	0.0225903	0.0580628
dre-mir-34b-3p	0.1893	0.086061	3.068	0.162254	1.39761	0.116094	0.907578	0.93773
dre-mir-34a-5p	2.99412	1.37773	15.7093	1.07695	0.850774	1.26585	0.205565	0.318064
dre-mir-34a-3p	0	0	0.0328249	-0.357572	2.10472	-0.169891	0.865096	NA
dre-mir-338-2-5p	2.64563	1.38813	1.44059	0.900551	0.746812	1.20586	0.227871	0.343928
dre-mir-338-2-3p	0	0	0.129134	-0.337969	2.10636	-0.160451	0.872526	NA
dre-mir-338-1-3p	873.092	129.779	173.43	2.73718	0.343403	7.97075	1.57712e-15	1.22621e-13
dre-mir-338-1-5p	1.94382	12.4734	3.23857	-2.64416	0.579219	-4.56504	4.99402e-06	3.88285e-05
dre-mir-31-5p	214.83	235.982	62.5583	-0.133143	0.501886	-0.265286	0.790789	0.850988
dre-mir-31-3p	0.450414	0.317246	0.66837	0.475433	1.29734	0.366468	0.714016	NA
dre-mir-30e-2-3p	68.7179	43.3673	84.7203	0.657092	0.340395	1.93038	0.0535597	0.113313
dre-mir-30e-2-5p	186.098	51.0425	77.2202	1.84689	0.521491	3.54155	0.00039778	0.00196364
dre-mir-30d-5p	1759.94	2438.14	1219.34	-0.467732	0.333348	-1.40313	0.160577	0.268491
dre-mir-30d-3p	0.389699	0.492522	1.53648	-0.273892	1.11786	-0.245015	0.806445	0.858919
dre-mir-30c-5p	392.376	181.132	212.804	1.10952	0.344533	3.22037	0.00128025	0.00485558
dre-mir-30c-3p	4.10857	26.5476	63.5559	-2.6691	0.533173	-5.00607	5.55529e-07	5.75898e-06
dre-mir-30b-5p	40.0166	7.38138	31.0276	2.44015	0.433559	5.62818	1.82117e-08	2.98098e-07
dre-mir-30b-3p	0.964871	13.2241	7.27744	-3.76282	0.479789	-7.84267	4.41057e-15	2.63786e-13
dre-mir-30a-5p	24.2826	23.7165	12.7865	0.0316022	0.445943	0.070866	0.943504	0.955798
dre-mir-30a-3p	0.0413915	0.12389	0.138103	-0.87472	2.25394	-0.388084	0.697954	NA
dre-mir-301c-3p	1.41018	0.636017	0.972604	1.32524	1.25009	1.06012	0.28909	0.399587
dre-mir-301c-5p	0.208949	0.77194	0.239392	-1.692	1.47742	-1.14524	0.252108	NA
dre-mir-301b-3p	2.78735	1.46086	1.01363	0.917646	0.915659	1.00217	0.316261	0.426348
dre-mir-301b-5p	0.34858	0.086061	1.12463	1.16749	1.5732	0.742116	0.458017	0.569773
dre-mir-301a-3p	20.2723	9.41392	8.47216	1.0915	0.735908	1.4832	0.138021	0.237153
dre-mir-301a-5p	0.379736	0.209951	0.0871733	0.592158	2.13704	0.277093	0.781709	NA
dre-mir-29b-2-5p	0.175801	0	0.756231	1.55384	1.72662	0.899931	0.368157	NA
dre-mir-29b-1-3p	16.0954	1.75383	16.6057	3.13738	0.727569	4.31214	1.6168e-05	0.000109829
dre-mir-29b-1-5p	0.818294	0.368632	0.456308	1.31553	1.18721	1.10809	0.267823	NA
dre-mir-29a-3p	601.472	77.2908	122.289	2.92595	0.522065	5.60456	2.08786e-08	3.24663e-07
dre-mir-29a-5p	12.9112	3.30519	4.4526	2.02838	0.607418	3.33936	0.000839729	0.00367804
dre-mir-27e-3p	47.1253	29.1292	12.6778	0.692481	0.399546	1.73317	0.0830653	0.160455
dre-mir-27e-5p	0.327849	0	0.29033	2.57109	1.81163	1.41921	0.155837	NA
dre-mir-27d-3p	13.8832	11.6993	7.35678	0.231143	0.411633	0.561528	0.574438	0.661797
dre-mir-27d-5p	1.35586	2.62841	3.0711	-0.959658	0.71374	-1.34455	0.178771	0.291088
dre-mir-27c-1-3p	34.2701	10.4223	72.1726	1.67666	0.471667	3.55475	0.000378341	0.00189781
dre-mir-27c-1-5p	10.0214	5.41109	9.88351	0.925552	0.547877	1.68934	0.0911541	0.171812
dre-mir-27b-3p	178.922	85.7217	186.009	1.05692	0.320105	3.30179	0.000960715	0.00398376
dre-mir-27b-5p	16.8138	10.8046	8.38371	0.593869	0.384089	1.54618	0.122062	0.215962
dre-mir-27a-3p	10.5569	7.85912	22.3377	0.405474	0.505173	0.802644	0.422181	0.531571
dre-mir-27a-5p	2.26881	1.24775	3.86529	0.746329	0.745352	1.00131	0.316677	0.426348
dre-mir-26b-5p	1318.03	339.586	340.718	1.95042	0.281612	6.92592	4.33143e-12	1.49675e-10
dre-mir-26b-3p	0.934693	0.086061	0.275785	2.5613	1.51958	1.68554	0.0918852	NA
dre-mir-26a-3-5p	10.3263	3.15681	2.36222	1.60628	0.561491	2.86075	0.00422645	0.0134125
dre-mir-26a-3-3p	1.14999	0.614782	0.486738	0.955228	1.06729	0.895	0.370787	NA
dre-mir-26a-2-5p	4.73133	1.63135	3.02454	1.44035	0.604107	2.38427	0.0171133	0.0458813
dre-mir-26a-2-3p	0.813617	0	0.103271	2.62381	2.26542	1.1582	0.246782	NA
dre-mir-26a-1-5p	2199.39	661.096	801.745	1.72819	0.271295	6.37015	1.88847e-10	4.51779e-09
dre-mir-26a-1-3p	1.04478	0.578583	0.942844	0.810277	0.984772	0.822807	0.410618	0.523369
dre-mir-25-3p	836.343	1821.21	1067.84	-1.11591	0.354115	-3.15126	0.00162569	0.00601891
dre-mir-25-5p	4.7479	39.1593	15.0472	-2.9979	0.545055	-5.50017	3.79424e-08	5.13047e-07
dre-mir-24-4-3p	0.326217	0	0.203769	2.65312	1.83528	1.44562	0.148284	NA
dre-mir-24-4-5p	0.097157	0	0.0103359	0.593431	2.11341	0.280794	0.778868	NA
dre-mir-24-3-5p	4.56779	1.43484	1.50323	1.51135	0.79197	1.90834	0.0563469	0.116826
dre-mir-24-2-5p	0.244244	0.172122	0.309953	-0.0967875	1.37673	-0.0703023	0.943953	NA
dre-mir-24-1-3p	23.012	4.77068	18.2171	2.32672	0.42614	5.45999	4.76171e-08	6.17038e-07
dre-mir-24-1-5p	0.309886	0	0.107381	1.67911	2.26539	0.741203	0.45857	NA
dre-mir-23b-3p	47.5848	25.4403	39.2532	0.879131	0.25859	3.39971	0.000674571	0.00313122
dre-mir-23b-5p	0.421764	0.296012	0.500046	0.129259	1.36643	0.0945961	0.924636	NA
dre-mir-23a-3-5p	0.0491197	0	0.0138925	0.220745	2.11103	0.104568	0.916719	NA
dre-mir-23a-2-3p	3.55675	1.4847	3.79295	1.00932	0.632298	1.59628	0.110427	0.200835
dre-mir-23a-2-5p	0.139359	0	0.191148	1.37836	2.15391	0.639932	0.522217	NA
dre-mir-23a-1-3p	59.689	27.3827	50.848	1.10132	0.264985	4.15617	3.23629e-05	0.000205406
dre-mir-23a-1-5p	0	0	0.0122999	-0.421649	2.09885	-0.200896	0.84078	NA
dre-mir-22b-3p	26.5892	15.4849	24.7937	0.777606	0.378181	2.05617	0.0397661	0.0916626
dre-mir-22b-5p	2.02909	0.649457	1.06349	1.48483	0.980471	1.5144	0.129924	0.228285
dre-mir-22a-3p	1049.07	477.501	1776.52	1.12795	0.386026	2.92195	0.00347849	0.0116324
dre-mir-22a-5p	14.6029	2.34	10.0611	2.59643	0.570487	4.55125	5.33283e-06	4.04515e-05
dre-mir-223-3p	36.5167	16.5185	44.3089	1.11274	0.798907	1.39283	0.163672	0.272203
dre-mir-223-5p	0.425782	0.481897	3.00562	-0.106063	1.1484	-0.0923576	0.926414	0.950874
dre-mir-222b-3p	6.18201	5.72825	5.76173	0.141482	0.508624	0.278166	0.780885	0.846185
dre-mir-222b-5p	0.271534	0	0.099715	1.73074	2.25897	0.766166	0.443578	NA
dre-mir-222a-3p	287.453	355.397	312.241	-0.303204	0.452031	-0.67076	0.502373	0.605574
dre-mir-222a-5p	33.1533	19.4297	38.2444	0.774374	0.3871	2.00045	0.0454515	0.0991368
dre-mir-221-3p	133.554	85.0388	121.202	0.64831	0.270151	2.39981	0.0164036	0.044361
dre-mir-221-5p	13.9643	2.95606	14.0642	2.17543	0.660869	3.29178	0.000995572	0.00402108
dre-mir-2196-3p	0.0455304	0	0.00484366	0.197939	2.10781	0.0939078	0.925182	NA
dre-mir-2196-5p	0	0	0.008667	-0.433602	2.09793	-0.206681	0.836259	NA
dre-mir-2195-5p	0	0	0.00745462	-0.440321	2.09741	-0.209936	0.833718	NA
dre-mir-2195-3p	0.0905112	0	0.00962885	0.555162	2.11291	0.262747	0.792745	NA
dre-mir-2194-3p	0	0.193356	0.0205698	-1.36104	2.10474	-0.646655	0.517855	NA
dre-mir-2193-3p	0	0	0.0160074	-0.410271	2.09974	-0.195391	0.845087	NA
dre-mir-2193-5p	0	0	0.0299822	-0.422463	2.09879	-0.201289	0.840472	NA
dre-mir-2192-3p	0.0455304	0.12389	0.165354	-0.702893	2.26821	-0.309889	0.756645	NA
dre-mir-2191-3p	0.421428	0.454693	0.699035	-0.0827892	1.25856	-0.0657809	0.947552	NA
dre-mir-2191-5p	0.162271	1.08919	0.947215	-2.54105	1.33089	-1.90929	0.0562253	0.116826
dre-mir-219-3-5p	0	0	0.145493	-0.327739	2.10718	-0.155534	0.8764	NA
dre-mir-219-2-3p	0.082783	0	0.00880671	0.507985	2.11232	0.240486	0.809953	NA
dre-mir-219-1-3p	2.66978	2.98792	0.933309	-0.131183	0.662904	-0.197891	0.84313	0.888859
dre-mir-219-1-5p	0.177433	0.489485	0.0709487	-0.684736	2.13837	-0.320214	0.748806	NA
dre-mir-218b-5p	0.082783	0	0.184499	0.452965	2.11675	0.213991	0.830554	NA
dre-mir-218a-2-3p	0.977734	0.575429	5.10853	0.427014	0.853133	0.500525	0.616706	0.702548
dre-mir-218a-2-5p	0.330888	0	0.417978	2.42944	1.72522	1.40819	0.159074	NA
dre-mir-218a-1-5p	8.59564	2.25676	9.12593	1.87184	0.499359	3.74848	0.000177907	0.000970686
dre-mir-218a-1-3p	2.26705	5.95616	2.40195	-1.41942	0.556065	-2.55262	0.0106916	0.0305054
dre-mir-2189-3p	11.5471	182.227	32.6673	-3.85928	0.79759	-4.83868	1.30705e-06	1.21043e-05
dre-mir-2189-5p	1.23749	92.0863	11.4622	-6.06369	0.780788	-7.76612	8.09297e-15	3.59559e-13
dre-mir-2188-5p	8.5941	3.16156	18.2085	1.4339	0.566222	2.5324	0.0113286	0.0317404
dre-mir-2188-3p	0.608199	0.528721	0.497953	0.37332	1.21636	0.306914	0.758909	NA
dre-mir-2187-5p	26.3025	7.11044	4.3605	1.87356	0.673039	2.78373	0.00537371	0.0165468
dre-mir-2187-3p	1.08787	0.489368	0.27123	1.01842	1.29932	0.783807	0.433153	NA
dre-mir-2186-3p	0.0905112	0	0.00962885	0.555162	2.11291	0.262747	0.792745	NA
dre-mir-2186-5p	0.0455304	0	0.294996	0.53216	2.1944	0.242508	0.808386	NA
dre-mir-2185-1-5p	10.0258	29.7828	40.557	-1.5367	0.660008	-2.3283	0.0198962	0.0519975
dre-mir-2185-1-3p	1.87449	5.77969	6.57442	-1.56899	0.535894	-2.92779	0.00341377	0.01154
dre-mir-2184-5p	578.353	242.043	285.413	1.24638	0.453722	2.74701	0.00601422	0.0181594
dre-mir-2184-3p	1.4655	0.317246	0.626856	2.12494	1.22091	1.74046	0.0817786	NA
dre-mir-217-5p	2.63866	1.10892	0.782205	1.22882	1.35164	0.909134	0.363279	NA
dre-mir-217-3p	0.157322	0.197918	0.0986887	-0.136315	2.2709	-0.0600267	0.952134	NA
dre-mir-216b-5p	4.96366	3.78372	2.52526	0.376918	0.973043	0.387361	0.698489	0.775822
dre-mir-216a-3p	0.298378	3.99714	1.80669	-3.57049	1.02695	-3.47678	0.000507474	0.002466
dre-mir-216a-5p	3.28459	1.44404	0.788936	1.16383	0.805876	1.44418	0.148688	NA
dre-mir-214-3p	108.077	2513.78	707.763	-4.47145	0.558631	-8.0043	1.20151e-15	1.22621e-13
dre-mir-214-5p	2.58779	1.3141	3.80956	0.838556	0.643538	1.30304	0.192561	0.303992
dre-mir-212-5p	112.883	64.1958	23.2885	0.785888	0.867427	0.905998	0.364937	0.482959
dre-mir-212-3p	2.56518	2.65851	1.37961	-0.00260086	0.830436	-0.00313193	0.997501	0.997501
dre-mir-210-3p	20.2993	12.7709	40.6926	0.680103	0.514634	1.32153	0.186326	0.298698
dre-mir-210-5p	12.1537	11.4535	10.2855	0.103931	0.538239	0.193094	0.846885	0.889802
dre-mir-21-2-5p	2.79227	3.64962	7.7142	-0.374104	0.663375	-0.56394	0.572795	0.661797
dre-mir-21-1-5p	1780.14	1454.18	7162.72	0.287442	0.547764	0.524755	0.599754	0.685748
dre-mir-21-1-3p	0.507239	0.197918	5.73661	1.20505	1.34133	0.898402	0.368971	0.484277
dre-mir-20b-5p	1.24651	3.35351	3.78296	-1.34364	0.648207	-2.07286	0.0381856	0.0899676
dre-mir-20b-3p	0.0869219	0.086061	0.0855367	-0.106606	2.27141	-0.046934	0.962566	NA
dre-mir-20a-5p	41.7198	22.1763	36.9341	0.918206	0.460507	1.99391	0.0461624	0.099698
dre-mir-20a-3p	1.40029	1.15574	2.26768	0.469158	0.835748	0.561363	0.57455	0.661797
dre-mir-206-2-3p	0.93607	0.172122	1.06147	1.73253	1.40238	1.23542	0.216674	0.330322
dre-mir-206-2-5p	0.0413915	0	0.0173078	0.154311	2.11054	0.0731144	0.941715	NA
dre-mir-206-1-3p	0.63403	5.11909	15.1415	-2.6183	1.53138	-1.70976	0.0873109	0.166587
dre-mir-206-1-5p	0	0	0.0951206	-0.344796	2.1058	-0.163736	0.869939	NA
dre-mir-205-5p	111.101	593.175	323.144	-2.27787	1.08354	-2.10226	0.0355309	0.0850009
dre-mir-205-3p	0	0	0.0393041	-0.333155	2.10675	-0.158137	0.874349	NA
dre-mir-204-2-5p	1.51679	5.74148	8.73	-1.99301	0.695412	-2.86594	0.00415777	0.0134125
dre-mir-204-2-3p	0	0	0.0535594	-0.268416	2.11145	-0.127124	0.898842	NA
dre-mir-204-1-5p	112.397	322.356	341.947	-1.5058	0.479997	-3.13711	0.00170623	0.00624281
dre-mir-204-1-3p	0.0516266	0	0.0336965	0.229821	2.11496	0.108665	0.913469	NA
dre-mir-203b-3p	112.688	251.439	85.369	-1.11075	0.931411	-1.19254	0.233048	0.343928
dre-mir-203b-5p	0.787101	0.086061	0.641689	2.17324	1.50138	1.4475	0.147758	NA
dre-mir-203a-3p	13.2803	12.5649	18.6468	0.0629576	0.798779	0.0788174	0.937178	0.954919
dre-mir-203a-5p	0.0413915	0	0.0381756	0.152015	2.113	0.0719427	0.942648	NA
dre-mir-202-5p	2002.35	408.069	699.496	2.28453	0.33281	6.86435	6.67944e-12	2.07731e-10
dre-mir-202-3p	110.961	2245.24	629.458	-4.30153	0.426886	-10.0765	7.01534e-24	2.18177e-21
dre-mir-200c-3p	14.7301	5.68255	4.25429	1.36574	0.545876	2.50193	0.012352	0.0339953
dre-mir-200b-3p	27.7954	20.9994	32.6839	0.404013	0.435342	0.928035	0.353389	0.469676
dre-mir-200b-5p	0.0979674	0	0.219877	0.946265	2.03136	0.465828	0.641339	NA
dre-mir-200a-3p	22.0353	9.7113	46.2848	1.16735	0.540977	2.15786	0.0309386	0.0763643
dre-mir-200a-5p	0.0565758	0	6.84059	-0.179981	1.7245	-0.104367	0.916878	0.944202
dre-mir-19d-3p	150.141	121.333	87.4781	0.307136	0.381984	0.804054	0.421366	0.531571
dre-mir-19d-5p	0	1.53333	1.07071	-5.52185	1.65549	-3.33548	0.000851508	0.00367804
dre-mir-19c-3p	22.4598	4.35037	6.00256	2.35013	0.650826	3.611	0.000305019	0.00158102
dre-mir-19c-5p	0.0491197	0.244742	0.15737	-1.01673	2.27193	-0.447521	0.654499	NA
dre-mir-19b-3p	252.194	65.4039	228.673	1.93616	0.417867	4.63343	3.59657e-06	2.86803e-05
dre-mir-19b-5p	0.380286	0.283979	0.244619	0.383246	1.50414	0.254793	0.798883	NA
dre-mir-19a-3p	79.2915	32.5919	39.2964	1.27412	0.562441	2.26534	0.023492	0.0598853
dre-mir-19a-5p	0.279811	0	0.321557	2.19876	2.0016	1.0985	0.271985	NA
dre-mir-199-3-3p	73.6906	38.6011	36.6722	0.926749	0.299551	3.09379	0.00197615	0.0069839
dre-mir-199-3-5p	0.699857	0.489368	0.230005	0.423091	1.39882	0.302463	0.762299	NA
dre-mir-199-2-5p	1.45245	4.43207	1.22508	-1.54354	0.672859	-2.294	0.0217906	0.0564741
dre-mir-199-2-3p	0	0	0.032903	-0.35826	2.10466	-0.170223	0.864835	NA
dre-mir-199-1-3p	369.496	208.564	165.873	0.820804	0.363645	2.25716	0.0239981	0.0604477
dre-mir-199-1-5p	132.792	97.6352	88.8793	0.44038	0.406856	1.0824	0.279076	0.396067
dre-mir-196d-5p	0.51363	0.601225	10.2653	-0.284019	1.03859	-0.273465	0.784496	0.847146
dre-mir-196d-3p	0.98745	0.86723	0.293782	0.128253	1.50791	0.0850538	0.932219	NA
dre-mir-196c-5p	0.533469	0.79002	6.13728	-0.514814	0.931713	-0.552546	0.580575	0.666268
dre-mir-196b-5p	2.57239	1.62562	24.1721	0.765133	0.705011	1.08528	0.277798	0.396067
dre-mir-196b-3p	8.12905	6.91992	2.67853	0.255605	0.449903	0.568134	0.569944	0.661797
dre-mir-196a-2-3p	5.63899	1.54097	1.19962	1.88889	1.02932	1.83509	0.0664928	0.134281
dre-mir-196a-1-5p	6.58433	3.91249	43.2158	0.736674	0.66782	1.1031	0.269983	0.388725
dre-mir-196a-1-3p	3.62236	4.92143	1.96776	-0.407377	0.696983	-0.584486	0.558893	0.655909
dre-mir-194b-3p	5.48206	15.3786	8.53377	-1.44847	0.677535	-2.13785	0.0325288	0.0795105
dre-mir-194b-5p	0	0	5.14488	-1.2018	1.96681	-0.611041	0.541173	0.642384
dre-mir-194a-5p	13.3132	0.209951	8.62531	5.0911	1.12068	4.54288	5.54915e-06	4.10901e-05
dre-mir-194a-3p	0.204	0	0.325893	1.79056	1.99034	0.899626	0.368319	NA
dre-mir-193b-5p	21.8666	103.595	26.6382	-2.21024	0.565083	-3.91135	9.17811e-05	0.000548921
dre-mir-193b-3p	8.70628	34.7371	15.5271	-1.97235	0.523473	-3.76782	0.000164678	0.000914553
dre-mir-193a-2-5p	0	0.527197	0.0792608	-1.96012	2.12879	-0.920768	0.357172	NA
dre-mir-193a-2-3p	0.0455304	0	0.0731576	0.185325	2.11709	0.0875373	0.930244	NA
dre-mir-193a-1-5p	0.840935	2.12236	5.0935	-1.22867	0.749965	-1.63831	0.101357	0.186522
dre-mir-193a-1-3p	1.50711	0.874596	2.11691	0.626322	0.787816	0.79501	0.426608	0.53498
dre-mir-192-5p	1468.46	68.8661	449.337	4.27825	0.793833	5.38936	7.07108e-08	8.79642e-07
dre-mir-192-3p	1.71563	0.596664	1.56694	1.4254	1.13249	1.25864	0.20816	0.318905
dre-mir-190b-5p	0.320653	0	0.150434	1.8119	2.26652	0.799418	0.424048	NA
dre-mir-190b-3p	0	0.193356	0.155602	-1.2399	2.11482	-0.586291	0.55768	NA
dre-mir-190a-5p	3.41929	1.10274	1.44326	1.65583	0.913322	1.81298	0.0698351	0.138388
dre-mir-190a-3p	0.136042	0	0.0549546	0.704129	2.12007	0.332126	0.739794	NA
dre-mir-18c-5p	1.03238	0.52416	2.8664	1.08584	1.00548	1.07992	0.280176	0.396067
dre-mir-18c-3p	0	0	0.696395	-1.12137	2.15811	-0.519609	0.603336	NA
dre-mir-18b-3p	0.2517	1.77951	3.97208	-2.82515	0.838858	-3.36785	0.000757573	0.00346478
dre-mir-18b-5p	0.761116	0.193356	0.460659	1.88754	1.59343	1.18458	0.236184	NA
dre-mir-18a-3p	0.308276	7.47336	3.94186	-4.4731	0.793145	-5.6397	1.70346e-08	2.9432e-07
dre-mir-18a-5p	1.16241	0.086061	0.842931	2.68761	1.34384	1.99995	0.0455054	0.0991368
dre-mir-187-1-3p	33.6235	28.6502	15.3012	0.222667	0.315788	0.705117	0.480737	0.584021
dre-mir-187-1-5p	1.48975	5.87201	2.11526	-1.89956	0.706161	-2.68998	0.00714559	0.0211645
dre-mir-184-2-3p	0	0	0.00867348	-0.433568	2.09794	-0.206664	0.836272	NA
dre-mir-184-1-3p	35.2469	143.321	94.9557	-1.91121	1.05017	-1.81991	0.0687734	0.137991
dre-mir-184-1-5p	0	0.283979	0.324812	-3.03828	2.18912	-1.3879	0.165168	NA
dre-mir-183-5p	10.5019	5.207	7.49142	0.991768	0.742451	1.3358	0.181614	0.294176
dre-mir-183-3p	0.17994	0.086061	0.206068	0.498454	2.05831	0.242166	0.808651	NA
dre-mir-182-5p	77.4085	48.1416	33.7489	0.677047	0.557803	1.21377	0.224834	0.341089
dre-mir-182-3p	0	0.713082	0.0990358	-2.15865	2.13272	-1.01216	0.311464	NA
dre-mir-181c-5p	2.39185	9.88262	40.4701	-2.03494	0.437789	-4.64821	3.34828e-06	2.7627e-05
dre-mir-181c-3p	2.07854	2.6346	2.74265	-0.334997	0.578413	-0.579165	0.562478	0.657633
dre-mir-181b-2-5p	0	0	0.0920547	-0.178773	2.11898	-0.0843675	0.932764	NA
dre-mir-181b-2-3p	0.632796	0.086061	0.0839288	1.86099	2.22228	0.837425	0.402354	NA
dre-mir-181b-1-5p	12.7749	34.9344	297.053	-1.44259	0.37549	-3.84189	0.00012209	0.000716415
dre-mir-181b-1-3p	0	0	0.114163	-0.234775	2.17429	-0.107978	0.914013	NA
dre-mir-181a-2-3p	12.1731	25.7503	15.0294	-1.08535	0.364432	-2.9782	0.00289951	0.00990932
dre-mir-181a-2-5p	0.697627	5.83129	6.11683	-2.95796	0.621598	-4.75863	1.9491e-06	1.73192e-05
dre-mir-181a-1-5p	267.688	1480.4	6166.19	-2.4547	0.324226	-7.57095	3.70512e-14	1.44037e-12
dre-mir-181a-1-3p	7.80431	5.05601	10.4565	0.594303	0.380864	1.56041	0.118663	0.212094
dre-mir-17a-2-3p	0.640797	0.12389	0.39538	1.85805	1.41501	1.3131	0.18915	NA
dre-mir-17a-2-5p	0	0	0.127446	-0.419142	2.25302	-0.186036	0.852417	NA
dre-mir-17a-1-5p	36.0115	25.3148	59.6409	0.51105	0.429404	1.19014	0.233992	0.343928
dre-mir-17a-1-3p	0.579874	0.391274	0.671726	0.731695	1.25698	0.582106	0.560495	NA
dre-mir-1788-3p	0.542008	0.74171	0.351606	-0.502377	1.28566	-0.390754	0.695979	NA
dre-mir-1788-5p	0.188479	0	0.0200509	1.01168	2.11816	0.477624	0.632918	NA
dre-mir-16c-5p	91.9814	132.186	77.4538	-0.523338	0.222826	-2.34864	0.0188419	0.0496596
dre-mir-16c-3p	9.3976	21.938	61.669	-1.22802	0.357382	-3.43615	0.000590033	0.00278031
dre-mir-16b-5p	651.326	1486.1	401.625	-1.18588	0.26787	-4.42706	9.55257e-06	6.75193e-05
dre-mir-16b-3p	0.845808	0.209951	0.395818	1.53385	1.54984	0.989684	0.322329	NA
dre-mir-16a-5p	17.5385	14.8795	44.1797	0.235392	0.389601	0.604186	0.54572	0.642875
dre-mir-16a-3p	0.147637	0	0.183084	1.71051	2.25323	0.75914	0.447769	NA
dre-mir-15c-5p	46.9202	157.358	179.952	-1.73742	0.313465	-5.54262	2.97986e-08	4.21243e-07
dre-mir-15c-3p	0.136042	0	0.149229	1.41137	2.05772	0.685891	0.492782	NA
dre-mir-15b-5p	130.934	70.7239	160.366	0.884133	0.434408	2.03526	0.0418247	0.0949452
dre-mir-15b-3p	4.71333	3.31133	4.25434	0.626293	0.522628	1.19835	0.23078	0.343928
dre-mir-15a-2-5p	0.14377	0.330803	0.380398	-0.931138	1.54614	-0.602232	0.54702	NA
dre-mir-15a-2-3p	0.0455304	0.321808	0.23736	-1.76704	2.17786	-0.811364	0.417157	NA
dre-mir-15a-1-5p	159.943	59.8781	49.0876	1.41955	0.333865	4.25187	2.11992e-05	0.000140276
dre-mir-15a-1-3p	1.1351	0	0.781577	3.94618	1.61373	2.44538	0.0144701	NA
dre-mir-155-5p	4.07122	6.39152	12.7643	-0.601239	0.505675	-1.18898	0.234446	0.343928
dre-mir-155-3p	0.0491197	0	0.0052255	0.229792	2.10833	0.108993	0.913208	NA
dre-mir-153c-3p	0.911531	0	0.1415	3.41055	2.13587	1.5968	0.110311	NA
dre-mir-153c-5p	0.0455304	0	0.0642298	0.185575	2.11695	0.0876615	0.930146	NA
dre-mir-153b-3p	43.8526	6.60901	7.89937	2.70596	0.731174	3.70084	0.000214883	0.00113269
dre-mir-153b-5p	0.865717	0.386713	1.22635	1.25987	1.19627	1.05317	0.292263	0.402185
dre-mir-153a-5p	0.361257	0	0.0384316	1.47035	2.1219	0.692941	0.488347	NA
dre-mir-153a-3p	0.496488	0.193356	0.443263	1.30785	1.83744	0.711781	0.4766	NA
dre-mir-152-3p	112.617	32.7543	83.3188	1.78067	0.437567	4.06947	4.71192e-05	0.000287335
dre-mir-152-5p	0.421417	0.773426	0.778241	-0.673527	1.47134	-0.457765	0.647121	NA
dre-mir-150-5p	135.325	155.455	86.6659	-0.199411	0.406296	-0.490802	0.623567	0.707771
dre-mir-150-3p	0.190986	0.531759	0.30009	-1.41731	1.34024	-1.05751	0.29028	NA
dre-mir-148-3p	894.2	315.865	398.305	1.49478	0.321466	4.6499	3.32099e-06	2.7627e-05
dre-mir-148-5p	3.73525	2.54549	6.7301	0.736661	0.561127	1.31282	0.189242	0.301817
dre-mir-146b-5p	156.547	73.7047	296.418	1.06249	0.687457	1.54554	0.122217	0.215962
dre-mir-146b-3p	1.54013	1.93669	11.3489	-0.313253	0.865614	-0.361885	0.717438	0.794032
dre-mir-146a-5p	768.51	142.722	753.474	2.35177	0.812598	2.89413	0.00380208	0.0125016
dre-mir-146a-3p	10.4066	3.62397	15.271	1.49108	0.812168	1.83593	0.066368	0.134281
dre-mir-145-5p	29.8958	10.7747	55.5045	1.44018	0.379264	3.79731	0.000146274	0.000827115
dre-mir-145-3p	65.6504	4.66916	14.2342	3.78951	0.579381	6.54062	6.12645e-11	1.58777e-09
dre-mir-144-5p	21.7964	14.1423	8.3468	0.64921	0.515145	1.26025	0.207581	0.318905
dre-mir-144-3p	1.4908	1.17233	0.766397	0.45811	1.43753	0.318677	0.749971	NA
dre-mir-143-1-3p	14203.5	3575.19	4743.7	1.97905	0.341497	5.79522	6.82334e-09	1.24827e-07
dre-mir-143-1-5p	15.1063	4.36558	6.76019	1.73478	0.54812	3.16496	0.00155107	0.00581182
dre-mir-142b-5p	1.5501	0.605787	1.27735	1.28651	1.12184	1.14679	0.251467	0.365449
dre-mir-142a-3p	13.355	5.23895	8.85354	1.33909	0.761559	1.75836	0.0786863	0.153908
dre-mir-142a-5p	19.8014	7.70109	13.9091	1.3644	0.6733	2.02644	0.0427195	0.096065
dre-mir-141-3p	36.9187	18.9848	24.6523	0.944606	0.455607	2.07329	0.038145	0.0899676
dre-mir-141-5p	0.14377	0.12389	3.27371	0.0104523	1.6386	0.00637883	0.99491	0.997501
dre-mir-140-3p	104.092	108.794	116.697	-0.060952	0.333966	-0.182509	0.855183	0.895495
dre-mir-140-5p	11.3833	5.39725	4.90894	1.07343	0.530265	2.02433	0.0429358	0.096065
dre-mir-139-5p	11.6581	5.38381	10.8961	1.13271	0.502195	2.25551	0.0241013	0.0604477
dre-mir-139-3p	0.0905112	1.45163	0.840296	-3.50821	1.21646	-2.88395	0.00392723	NA
dre-mir-1388-5p	180.932	204.317	1836.84	-0.173913	0.420713	-0.413376	0.679331	0.759971
dre-mir-1388-3p	8.14429	22.7718	206.2	-1.46042	0.435549	-3.35306	0.000799232	0.00355088
dre-mir-138-5p	1.10616	0.77194	6.75513	0.486501	0.803843	0.605219	0.545033	0.642875
dre-mir-138-3p	0.0516266	0.193356	0.032212	-0.703592	2.1204	-0.33182	0.740025	NA
dre-mir-137-2-3p	0	0.44266	0.882382	-3.6706	1.81759	-2.01949	0.0434367	0.0964914
dre-mir-137-2-5p	0	0	0.212061	-0.825848	2.25504	-0.366223	0.714199	NA
dre-mir-137-1-3p	0.837595	0	0.662312	3.75744	1.63208	2.30224	0.0213214	NA
dre-mir-137-1-5p	0.0455304	0.086061	0.362206	-1.16401	1.81601	-0.640969	0.521543	NA
dre-mir-135c-2-3p	0.0491197	0	0.0052255	0.229792	2.10833	0.108993	0.913208	NA
dre-mir-135c-1-5p	12.9417	1.28409	6.91933	3.14576	0.761689	4.12997	3.62807e-05	0.000225666
dre-mir-135b-5p	1.60592	1.26595	0.870846	0.429793	1.05895	0.405867	0.68484	0.763388
dre-mir-135b-3p	0.196207	0	0.0787772	1.33266	2.26842	0.587486	0.556877	NA
dre-mir-135a-5p	0.410632	0	1.11751	2.63596	1.66709	1.58118	0.113837	0.205834
dre-mir-135a-3p	0.0455304	0.197918	0.0608316	-0.736254	2.1223	-0.346913	0.728657	NA
dre-mir-133c-3p	0.185161	0.086061	0.0696973	0.380523	2.17297	0.175117	0.860988	NA
dre-mir-133b-3p	0	0.172122	0.145426	-2.0396	2.26222	-0.90159	0.367275	NA
dre-mir-133a-2-5p	0.0455304	0.172122	0.0231545	-0.779121	2.11747	-0.367949	0.712911	NA
dre-mir-133a-1-3p	65.9679	216.696	136.631	-1.65878	0.829708	-1.99923	0.0455838	0.0991368
dre-mir-133a-1-5p	1.82598	6.65398	2.23229	-1.81673	0.833359	-2.18001	0.0292567	0.0727907
dre-mir-132-2-5p	30.6798	18.3442	11.6437	0.731417	0.631353	1.15849	0.246663	0.360152
dre-mir-132-2-3p	0	0	0.0160074	-0.410271	2.09974	-0.195391	0.845087	NA
dre-mir-132-1-3p	25.4992	17.2669	8.32478	0.551857	0.750063	0.735747	0.461885	0.572008
dre-mir-132-1-5p	6.48888	0.730957	0.853562	2.94617	1.20464	2.44568	0.0144579	0.0394423
dre-mir-130c-2-5p	0.337812	0.12389	0.217427	1.04167	1.66206	0.626734	0.530834	NA
dre-mir-130c-1-3p	38.9806	18.0381	24.2078	1.10974	0.418837	2.64958	0.00805927	0.0236456
dre-mir-130c-1-5p	10.9453	8.72688	4.21851	0.337394	0.462735	0.72913	0.465922	0.572735
dre-mir-130b-5p	57.7438	133.937	62.5327	-1.20559	0.435932	-2.76556	0.00568255	0.0173262
dre-mir-130b-3p	24.9937	18.0448	23.7335	0.460548	0.359991	1.27933	0.20078	0.312213
dre-mir-130a-3p	17.7535	14.6076	20.0336	0.292703	0.354737	0.825126	0.4093	0.523369
dre-mir-130a-5p	4.07678	2.24937	1.55683	0.851732	0.664761	1.28126	0.200102	0.312213
dre-mir-1306-5p	0	1.8037	0.922265	-5.58497	1.68347	-3.31753	0.000908162	0.00386902
dre-mir-1306-3p	0	0.209951	0.237265	-2.44851	2.24983	-1.08831	0.276459	NA
dre-mir-129-2-3p	0.416479	4.31122	1.33328	-3.2656	0.972508	-3.35791	0.000785335	0.0035397
dre-mir-129-2-5p	0.100746	0	0.0107177	0.613233	2.11367	0.290128	0.771719	NA
dre-mir-129-1-5p	0.219374	0.12389	2.63886	0.286956	1.32468	0.216623	0.828502	0.876409
dre-mir-129-1-3p	0.205359	0.086061	2.80789	0.205728	1.40142	0.146799	0.88329	0.91874
dre-mir-128-2-3p	0.102106	0.172122	0.308679	-0.844359	1.94817	-0.433412	0.664715	NA
dre-mir-128-2-5p	0	0.244742	0.133734	-2.15528	2.26505	-0.951541	0.34133	NA
dre-mir-128-1-3p	472.253	694.356	251.935	-0.553371	0.305256	-1.81281	0.0698614	0.138388
dre-mir-128-1-5p	1.15443	6.19923	4.89781	-2.43641	0.56515	-4.31109	1.62449e-05	0.000109829
dre-mir-126b-3p	192.077	29.961	70.0646	2.67186	0.429094	6.22675	4.76212e-10	1.00891e-08
dre-mir-126b-5p	0.189028	0	0.0497213	0.872513	2.12276	0.411028	0.681052	NA
dre-mir-126a-3p	3630.66	459.073	675.059	2.96344	0.37873	7.82469	5.08912e-15	2.63786e-13
dre-mir-126a-5p	579.398	77.4428	120.793	2.86834	0.514129	5.57902	2.41875e-08	3.58205e-07
dre-mir-125c-5p	496.522	2578.4	1676.15	-2.35444	0.438964	-5.36364	8.15601e-08	9.75584e-07
dre-mir-125c-3p	0.153733	3.56639	4.62544	-4.36162	0.88868	-4.90798	9.20209e-07	8.94329e-06
dre-mir-125b-3-3p	11.8789	5.59356	3.20569	1.08544	0.525699	2.06475	0.0389465	0.0910704
dre-mir-125b-3-5p	2.17057	3.41531	4.31816	-0.674052	0.56665	-1.18954	0.234228	0.343928
dre-mir-125b-2-3p	0.937814	4.6182	6.98545	-2.21136	0.668423	-3.30833	0.000938544	0.00394442
dre-mir-125b-2-5p	0.131903	0.086061	0.456067	0.0351281	1.81238	0.0193823	0.984536	NA
dre-mir-125b-1-5p	1574.11	2034.16	905.03	-0.367801	0.346397	-1.06179	0.288331	0.399587
dre-mir-125b-1-3p	8.84709	33.0535	62.558	-1.88173	0.448658	-4.19414	2.73913e-05	0.000177473
dre-mir-125a-2-5p	2.65444	13.1016	5.34196	-2.28009	0.442511	-5.15262	2.56872e-07	2.75473e-06
dre-mir-125a-2-3p	0.786507	1.75839	1.20598	-1.10674	0.76883	-1.43951	0.150005	0.253542
dre-mir-125a-1-5p	1896.85	7190.3	2564.19	-1.91002	0.366021	-5.21835	1.80525e-07	2.00512e-06
dre-mir-125a-1-3p	1.2234	1.45923	1.25731	-0.256631	0.817258	-0.314015	0.75351	0.828062
dre-mir-124-6-5p	0	0.391274	0.446721	-2.35124	2.23348	-1.05273	0.292466	NA
dre-mir-124-4-5p	0	0.197918	0.561184	-1.239	2.11645	-0.585417	0.558267	NA
dre-mir-124-3-5p	0	0	0.605429	-0.107729	2.11304	-0.050983	0.959339	NA
dre-mir-124-2-5p	0	0	0.010461	-0.424808	2.09861	-0.202424	0.839586	NA
dre-mir-124-1-3p	1.97433	1.30207	0.640065	0.614587	0.843798	0.728358	0.466394	NA
dre-mir-124-1-5p	0	0	0.00843327	-0.439682	2.09746	-0.209626	0.83396	NA
dre-mir-122-5p	93.1046	5.19495	29.1721	4.01789	0.889445	4.5173	6.26344e-06	4.53007e-05
dre-mir-122-3p	5.0438	0	1.42155	6.09942	1.7601	3.46539	0.000529473	0.00253332
dre-mir-10d-5p	51.347	30.1536	26.6484	0.766668	0.450883	1.70037	0.089061	0.16889
dre-mir-10d-3p	0	0.391274	0.0705368	-1.64099	2.12723	-0.771422	0.440457	NA
dre-mir-10c-5p	1292.54	644.374	1161.3	0.996605	0.394524	2.5261	0.0115338	0.0320268
dre-mir-10c-3p	0.855031	0.209951	0.62707	1.46821	1.20187	1.2216	0.221859	NA
dre-mir-10b-2-5p	0.912412	0.37167	1.1916	1.02315	1.15137	0.88864	0.374197	0.488971
dre-mir-10b-2-3p	0.928401	0.283979	0.197559	1.59539	1.52634	1.04524	0.295914	NA
dre-mir-10b-1-5p	6738.49	2687.19	9393.56	1.316	0.399165	3.29688	0.000977667	0.00400072
dre-mir-10b-1-3p	0.336115	0	0.151884	2.51443	1.89383	1.32769	0.184279	NA
dre-mir-10a-5p	924.737	447.77	758.07	1.02847	0.593142	1.73394	0.082928	0.160455
dre-mir-10a-3p	4.19255	4.09824	1.5102	0.0450709	0.687499	0.0655578	0.94773	0.956961
dre-mir-107b-3p	3.68908	0.540754	1.63001	2.6096	0.960963	2.71561	0.00661542	0.0197827
dre-mir-107b-5p	0	0.197918	0.0297286	-1.31199	2.11112	-0.621466	0.534293	NA
dre-mir-107a-3p	19.3786	16.6229	24.1593	0.21339	0.261106	0.817254	0.413783	0.525252
dre-mir-107a-5p	2.82685	2.4109	1.66288	0.302104	0.723626	0.417487	0.676322	0.759336
dre-mir-103-3p	59.7775	50.4987	45.9699	0.244935	0.318662	0.768637	0.442109	0.552192
dre-mir-103-5p	0.146277	0.172122	0.835659	-0.796578	1.38496	-0.575161	0.565182	NA
dre-mir-101b-5p	19.375	37.1775	14.0718	-0.927685	0.365454	-2.53845	0.0111346	0.0314806
dre-mir-101b-3p	29.7008	15.9855	11.4255	0.903307	0.602589	1.49904	0.133862	0.231284
dre-mir-101a-3p	891.759	201.775	271.208	2.12709	0.431152	4.9335	8.07683e-07	8.10289e-06
dre-mir-101a-5p	3.96187	0.12389	0.711272	4.39158	1.34048	3.27613	0.0010524	NA
dre-mir-100-2-3p	14.7835	17.7818	10.973	-0.300464	0.420377	-0.71475	0.474764	0.579026
dre-mir-100-2-5p	0.0455304	0	0.00484366	0.197939	2.10781	0.0939078	0.925182	NA
dre-mir-100-1-5p	3140.51	1939.41	1366.08	0.689947	0.401649	1.71779	0.0858352	0.164782
dre-mir-100-1-3p	1.13455	0.889638	0.666452	0.38116	1.07148	0.355731	0.722042	NA
dre-mir-1-2-3p	0.492627	0.519726	0.225714	0.0246802	1.60997	0.0153296	0.987769	NA
dre-mir-1-2-5p	0	0	0.0179156	-0.394281	2.10134	-0.187633	0.851164	NA
dre-mir-1-1-3p	24.627	18.7575	9.48616	0.3792	0.609514	0.622135	0.533853	0.636124
dre-mir-1-1-5p	0.0455304	0	0.0713507	0.184733	2.11527	0.087333	0.930407	NA
dre-let-7j-5p	28.2611	16.0248	65.7177	0.832594	0.43224	1.92623	0.0540756	0.113632
dre-let-7j-3p	10.1868	16.078	13.6019	-0.649451	0.577648	-1.1243	0.260885	0.377373
dre-let-7i-5p	5.97955	8.69068	79.3908	-0.501466	0.591969	-0.847116	0.39693	0.512462
dre-let-7i-3p	0.0946501	0	0.234845	1	2.01225	0.496958	0.619219	NA
dre-let-7h-5p	11.4272	7.90078	162.676	0.553557	0.516868	1.07098	0.284177	0.398172
dre-let-7h-3p	0.948789	2.63588	2.9775	-1.45921	0.751657	-1.94132	0.0522195	0.111235
dre-let-7g-2-5p	0.0455304	0.12389	0.28783	-0.405318	2.12802	-0.190467	NA	NA
dre-let-7g-2-3p	0	0	0.27289	-0.121079	2.10828	-0.05743	0.954203	NA
dre-let-7g-1-5p	36.771	94.1864	154.731	-1.34631	0.433844	-3.10322	0.00191426	0.00684293
dre-let-7g-1-3p	0.0910608	0	0.101156	0.440558	2.12271	0.207545	0.835585	NA
dre-let-7f-5p	44.0493	69.1237	164.467	-0.6424	0.467468	-1.37421	0.169376	0.277242
dre-let-7f-3p	0.0455304	0	0.0734135	0.185384	2.11617	0.0876036	0.930192	NA
dre-let-7e-5p	140.597	126.256	272.803	0.153564	0.523292	0.293457	0.769173	0.836565
dre-let-7e-3p	0.140181	0	0.0149128	0.818677	2.11616	0.386869	0.698853	NA
dre-let-7d-2-5p	0.186036	0.12389	0.324092	0.280802	1.72575	0.162713	0.870745	NA
dre-let-7d-1-5p	49.882	58.9013	857.526	-0.238504	0.502236	-0.474885	0.634869	0.717979
dre-let-7c-2-5p	0	0.193356	0.148581	-2.14422	2.25693	-0.950059	0.342082	NA
dre-let-7c-1-5p	48.5782	76.8503	727.337	-0.65441	0.509461	-1.28451	0.198962	0.312213
dre-let-7c-1-3p	1.73274	0.880759	0.87121	1.15476	1.18136	0.977477	0.328333	0.438247
dre-let-7b-5p	35.5006	117.685	321.432	-1.7106	0.47635	-3.59106	0.000329341	0.0016791
dre-let-7b-3p	16.0459	166.677	62.4016	-3.3544	0.40253	-8.33329	7.86291e-17	1.22268e-14
dre-let-7a-6-5p	0.967067	0.441136	0.35201	1.04785	1.40056	0.748168	0.454359	NA
dre-let-7a-6-3p	0.151226	0.12389	0.191898	0.00185217	1.68838	0.00109701	0.999125	NA
dre-let-7a-5-3p	3.10943	2.62201	9.36846	0.178597	0.608989	0.293269	0.769317	0.836565
dre-let-7a-5-5p	0.151226	0.086061	0.428376	0.187938	1.89186	0.0993401	0.920868	NA
dre-let-7a-4-3p	0	0.244742	0.725383	-2.7548	1.87331	-1.47055	0.141413	NA
dre-let-7a-4-5p	0	0.279417	0.0980313	-1.22343	2.13128	-0.574033	0.565945	NA
dre-let-7a-3-5p	5.52875	8.38018	42.6828	-0.602079	0.589768	-1.02087	0.307314	0.421034
dre-let-7a-3-3p	2.78431	1.48493	1.03735	0.988009	0.926476	1.06642	0.286235	0.399189
dre-let-7a-2-5p	1.08273	1.31269	4.26417	-0.28851	0.858761	-0.33596	0.736901	0.812681
dre-let-7a-2-3p	0.467769	0.563396	0.734799	-0.299051	1.29698	-0.230576	0.817644	NA
dre-let-7a-1-5p	849.867	634.481	4876.47	0.416512	0.491877	0.846782	0.397117	0.512462
dre-let-7a-1-3p	1.10083	0.64805	0.767368	0.836912	1.03023	0.812358	0.416586	NA
dre-mir-3906-5p	0	0	0.135032	-0.397603	2.10102	-0.189243	0.849902	NA
dre-mir-2192-5p	0	0	0.270064	-0.292619	2.1098	-0.138695	0.889691	NA
dre-mir-2198-5p	0	0	0.405096	-0.16153	2.0921	-0.0772094	0.938457	NA
dre-mir-200c-5p	0	0	0.119873	-0.397603	2.10102	-0.189243	0.849902	NA

## Sheet: Testis 12 vs 3 wpf
Testis		Statistically significant difference requires:			Normalized read ≥ 100
12 weeks testis vs 3 weeks undifferentiated gonad					Log2FoldChange ≥ |2|
Reads normalized using DESeq2					padj ≤ 0.01
	Mean # normalized reads
miRNA	12 weeks	3 weeks	baseMean	log2FoldChange	lfcSE	stat	pvalue	padj
dre-mir-99-2-5p	11.8689	0	9.894	2.83424	1.67921	1.68784	0.0914416	0.258028
dre-mir-99-2-3p	2.9488	5.63402	2.58437	-0.842661	1.42365	-0.591902	0.553916	0.737692
dre-mir-99-1-5p	159.869	39.4382	136.774	1.94793	0.843778	2.30859	0.0209666	0.0818374
dre-mir-99-1-3p	0.809769	5.63402	1.1512	-2.19601	1.63979	-1.3392	0.180505	0.402552
dre-mir-96-5p	0.365478	0	0.393226	1.01121	1.9127	0.528683	0.597025	NA
dre-mir-96-3p	0.086061	16.9021	1.71275	-5.69439	1.8559	-3.06827	0.00215304	0.0142701
dre-mir-93-5p	53.1424	5.63402	51.3362	2.75852	1.2218	2.25776	0.0239609	0.0910512
dre-mir-93-3p	0.767506	0	0.575157	0.883615	1.8386	0.480591	0.630807	NA
dre-mir-92b-3p	13325	12772.3	7134.77	0.15416	0.933208	0.165193	0.868792	0.945915
dre-mir-92b-5p	0.193356	0	0.0254135	0.509445	1.69685	0.300229	0.764002	NA
dre-mir-92a-2-3p	21.4909	5.63402	61.6092	1.55638	1.28636	1.20991	0.226312	0.441773
dre-mir-92a-2-5p	0.935066	16.9021	3.62969	-3.68686	1.23312	-2.98986	0.00279105	0.0176767
dre-mir-92a-1-3p	111719	24846	36976.1	2.15483	0.617876	3.48749	0.000487586	0.00408712
dre-mir-92a-1-5p	1.35798	28.1701	4.8522	-4.04892	1.12946	-3.58482	0.000337315	0.00310112
dre-mir-9-7-3p	1.5712	0	1.03165	1.72998	1.75308	0.986821	0.32373	NA
dre-mir-9-5-3p	0	0	0.0149092	-0.415028	1.68976	-0.245613	0.805982	NA
dre-mir-9-4-3p	14.774	5.63402	12.4905	1.32387	1.38528	0.955667	0.339241	0.572092
dre-mir-9-3-3p	0	0	0.0359306	-0.453541	1.69059	-0.268274	0.788489	NA
dre-mir-9-3-5p	0	0	0.0256841	-0.397833	1.68953	-0.23547	0.813844	NA
dre-mir-9-2-5p	0	5.63402	0.185915	-2.69578	1.89792	-1.42039	0.155495	NA
dre-mir-9-1-5p	10.3644	0	28.0972	2.03811	1.59445	1.27825	0.20116	0.413053
dre-mir-9-1-3p	0.489485	0	1.44868	-0.246223	1.85386	-0.132816	0.894339	0.954631
dre-mir-7b-5p	8.30044	0	7.74092	2.53218	1.73173	1.46222	0.143681	0.34411
dre-mir-7b-3p	0.789942	0	0.849222	0.914195	1.75693	0.520337	0.602828	NA
dre-mir-7a-3-3p	0.722078	0	0.210026	1.58058	1.89772	0.832883	0.40491	NA
dre-mir-7a-3-5p	0	0	0.195672	-1.38013	2.06352	-0.668824	0.503608	NA
dre-mir-7a-2-3p	0.589192	0	0.0725756	1.21776	1.71278	0.710988	0.477092	NA
dre-mir-7a-2-5p	0	0	0.00440335	-0.374184	1.68955	-0.221469	0.824727	NA
dre-mir-7a-1-5p	27.5979	0	15.6735	4.37244	1.74564	2.50478	0.0122527	0.0572461
dre-mir-7a-1-3p	0	0	0.00926146	-0.385215	1.68954	-0.228	0.819647	NA
dre-mir-740-5p	0.197918	0	0.039931	0.435545	1.69906	0.256345	0.797685	NA
dre-mir-738-5p	24.04	219.727	799.007	-2.8583	1.29386	-2.20913	NA	NA
dre-mir-738-3p	1.51961	0	19.6978	0.87928	1.83773	0.47846	0.632323	0.78353
dre-mir-737-5p	3.24038	0	4.92292	1.49189	1.78397	0.836275	0.403	0.60692
dre-mir-737-3p	0.333841	5.63402	0.305722	-2.14888	2.05454	-1.04592	0.295598	NA
dre-mir-735-5p	622	253.531	204.432	1.31791	0.827047	1.59352	0.111044	0.293032
dre-mir-735-3p	0.980467	0	0.194771	2.14125	1.92967	1.10965	0.26715	NA
dre-mir-734-3p	7.69438	5.63402	8.57905	0.642851	1.41417	0.45458	0.649412	0.797769
dre-mir-734-5p	0.086061	0	0.0412987	0.0334455	1.69583	0.0197222	0.984265	NA
dre-mir-733-5p	0.983298	0	1.74818	0.98138	1.74777	0.561504	0.574454	0.747577
dre-mir-733-3p	1.31106	0	1.08389	2.0249	1.75964	1.15074	0.249838	NA
dre-mir-732-3p	0	0	0.0883422	-0.55084	1.69278	-0.325406	0.744874	NA
dre-mir-731-5p	174.949	636.645	150.901	-1.81127	0.549195	-3.29805	0.000973605	0.00711481
dre-mir-731-3p	1.14198	0	1.39854	1.10803	1.73479	0.63871	0.523012	0.707922
dre-mir-730-5p	1.31585	0	0.860312	1.22885	1.73114	0.709852	0.477796	NA
dre-mir-730-3p	0.519726	0	0.249896	0.960144	1.89908	0.505584	0.613148	NA
dre-mir-729-3p	0.879235	0	0.186021	2.10493	1.90125	1.10713	0.268238	NA
dre-mir-729-5p	0	0	0.0052255	-0.379798	1.68956	-0.224791	0.822142	NA
dre-mir-728-3p	0	0	0.0287269	-0.484889	1.69123	-0.286707	0.774336	NA
dre-mir-727-5p	2.36414	0	2.28733	1.58814	1.76422	0.900194	0.368017	0.595891
dre-mir-727-3p	1.29295	0	1.70551	0.728271	1.79146	0.406523	0.684359	0.815617
dre-mir-726-3p	0.767506	0	1.41817	0.72132	1.7892	0.403153	0.686835	0.815617
dre-mir-726-5p	0	0	0.641043	-2.12074	2.09907	-1.01033	0.312339	NA
dre-mir-725-1-3p	11.1966	22.5361	11.0932	-0.847556	1.289	-0.65753	0.51084	0.70333
dre-mir-725-1-5p	0.49393	0	0.561232	0.60448	1.85114	0.326544	0.744012	NA
dre-mir-724-5p	52.9524	11.268	88.1896	1.92999	1.20857	1.59692	0.110283	0.293032
dre-mir-724-3p	0.086061	0	0.304148	-0.552369	2.03206	-0.271827	0.785755	NA
dre-mir-723-3p	2.56631	0	1.65695	3.11323	1.74411	1.78499	0.0742623	0.213785
dre-mir-723-5p	0	0	0.00962885	-0.405756	1.68958	-0.240152	0.810212	NA
dre-mir-722-3p	1.67526	5.63402	2.02522	-1.04762	1.71946	-0.609271	0.542345	0.725673
dre-mir-722-5p	0.419902	0	0.263526	1.16422	1.93554	0.601497	0.547509	NA
dre-mir-7149-3p	0	0	0.0112031	-0.398439	1.68957	-0.235823	0.81357	NA
dre-mir-7148-5p	0.197918	0	0.666671	-0.660918	1.95828	-0.337499	0.73574	NA
dre-mir-7147-5p	0	0	0.0550526	-0.554009	1.69297	-0.327241	0.743486	NA
dre-mir-7147-3p	0	0	0.240668	-0.873892	1.90373	-0.459043	0.646203	NA
dre-mir-7146-5p	0	0	0.479158	-1.79105	2.09525	-0.854817	0.392653	NA
dre-mir-7146-3p	0	5.63402	0.971655	-5.18019	2.18099	-2.37515	0.0175417	NA
dre-mir-7145-3p	0.279417	0	0.99675	-0.0998194	1.90181	-0.0524866	0.958141	NA
dre-mir-7145-5p	0	0	0.0266692	-0.436473	1.69023	-0.258233	0.796227	NA
dre-mir-499-5p	15.0111	0	9.60621	4.06485	1.7337	2.34461	0.0190467	0.0764552
dre-mir-499-3p	0.391274	0	0.191205	0.803023	1.9519	0.411406	0.680775	NA
dre-mir-489-3p	12.217	56.3402	16.1029	-2.06388	0.865909	-2.38348	0.0171497	0.0735523
dre-mir-489-5p	0.086061	0	0.199892	-0.49984	2.0465	-0.244242	0.807044	NA
dre-mir-462-5p	4093.69	4208.62	4696.22	-0.0186679	0.639427	-0.0291947	0.976709	0.9871
dre-mir-462-3p	3.47623	45.0722	4.05624	-3.45068	1.0626	-3.24738	0.00116472	0.00829861
dre-mir-461-5p	0.395836	0	0.205548	0.71063	2.00119	0.355103	0.722512	NA
dre-mir-461-3p	0	0	0.0106618	-0.390949	1.68955	-0.231392	0.81701	NA
dre-mir-460-5p	12.2356	5.63402	5.17508	1.28025	1.43772	0.890472	0.373213	0.595891
dre-mir-460-3p	3.40782	5.63402	4.79422	-0.501962	1.53388	-0.327251	0.743478	0.874987
dre-mir-459-5p	3.67979	0	1.09972	2.86586	1.81047	1.58294	0.113435	NA
dre-mir-459-3p	0.477335	0	0.891536	0.5429	1.89382	0.286668	0.774366	NA
dre-mir-458-3p	16.0246	11.268	21.3762	0.445374	1.09185	0.407908	0.683341	0.815617
dre-mir-458-5p	0.197918	0	0.0515585	0.32808	1.7016	0.192807	0.84711	NA
dre-mir-457b-5p	4.75075	0	4.42666	2.29983	1.73267	1.32733	0.1844	0.402552
dre-mir-457b-3p	1.93515	0	1.70831	1.25899	1.74152	0.722923	0.469727	0.666031
dre-mir-457a-5p	19.576	0	41.4489	3.06947	1.62973	1.88343	0.0596428	0.178928
dre-mir-457a-3p	0.416864	0	0.750032	0.0543724	1.82459	0.0297999	0.976227	NA
dre-mir-456-3p	17.8308	45.0722	52.1291	-1.32205	0.80098	-1.65054	0.0988323	0.273468
dre-mir-456-5p	0.12389	0	0.0824813	0.0500482	1.82216	0.0274664	0.978088	NA
dre-mir-455-2-5p	48.5851	11.268	47.5806	2.01502	1.03901	1.93936	0.0524578	0.160758
dre-mir-455-1-5p	146.801	84.5104	215.429	0.793366	0.614667	1.29073	0.196799	0.409399
dre-mir-455-1-3p	34.9966	33.8041	20.7706	0.130993	0.849683	0.154167	0.877478	0.945915
dre-mir-454b-3p	1.66765	5.63402	14.9316	-1.68883	1.39022	-1.21479	0.224447	0.441154
dre-mir-454b-5p	0	0	0.124097	-0.646438	1.76786	-0.365661	0.714618	NA
dre-mir-454a-3p	2.00147	0	7.23278	0.863988	1.78709	0.483461	0.628769	0.782529
dre-mir-454a-5p	0.52416	5.63402	0.953791	-2.25549	1.95501	-1.1537	0.248623	NA
dre-mir-451-5p	46.9642	5.63402	54.481	2.69911	1.25559	2.14967	0.0315816	0.112509
dre-mir-451-3p	0.193356	0	0.361414	-0.326247	1.98861	-0.164058	0.869686	NA
dre-mir-430c-10-3p	0	0	11.2703	-3.18724	2.11485	-1.50707	0.131792	0.321031
dre-mir-430c-10-5p	0	0	0.70135	-2.00804	2.09491	-0.958533	0.337794	NA
dre-mir-430b-6-5p	0	0	0.0488601	-0.463501	1.69072	-0.274144	0.783974	NA
dre-mir-430b-6-3p	0	0	0.0598024	-0.313696	1.68948	-0.185676	0.852699	NA
dre-mir-430b-4-5p	0	0	0.0183573	-0.396065	1.68953	-0.234424	0.814656	NA
dre-mir-430b-20-5p	0.086061	0	0.00915543	0.278996	1.69244	0.164848	0.869063	NA
dre-mir-430b-18-5p	0	0	0.010461	-0.395396	1.68957	-0.234022	0.814968	NA
dre-mir-430b-10-3p	7.46837	197.191	603.409	-4.62937	0.794011	-5.83036	5.53081e-09	3.15256e-07
dre-mir-430b-10-5p	0	0	1.55392	-2.69497	2.07745	-1.29725	0.194546	0.407689
dre-mir-430a-18-5p	0.489485	0	0.193124	0.9088	1.71227	0.530757	0.595587	NA
dre-mir-430a-16-3p	0	0	0.0403108	-0.39755	1.68953	-0.235303	0.813974	NA
dre-mir-430a-12-3p	0	0	0.203755	-1.43253	2.0871	-0.686371	0.492479	NA
dre-mir-430a-12-5p	0	0	0.748149	-2.01018	2.09758	-0.958332	0.337895	NA
dre-mir-430a-11-5p	2.23406	0	4.99372	1.12105	1.77042	0.633213	0.526594	0.707922
dre-mir-430a-10-3p	0.193356	39.4382	83.7384	-7.02897	1.29596	-5.42377	5.83564e-08	2.07895e-06
dre-mir-430a-10-5p	2.5393	0	3.21017	1.17403	1.77136	0.662785	0.507468	0.70333
dre-mir-430a-1-5p	0	0	0.00614993	-0.370669	1.68953	-0.219392	0.826345	NA
dre-mir-429b-3p	0.575546	0	0.475462	0.865819	1.86443	0.464388	0.64237	NA
dre-mir-429a-3p	8.09184	191.557	21.7686	-4.35855	0.787025	-5.53801	3.05927e-08	1.24556e-06
dre-mir-375-2-3p	0	0	0.253488	-1.54978	2.10099	-0.737641	0.460733	NA
dre-mir-375-1-3p	51.2778	591.572	181.152	-3.36098	0.921046	-3.64909	0.000263174	0.00250015
dre-mir-375-1-5p	0	0	0.203294	-1.05078	1.94698	-0.5397	0.589404	NA
dre-mir-365-3-3p	0	0	0.00440335	-0.374184	1.68955	-0.221469	0.824727	NA
dre-mir-365-3-5p	0	0	0.00843327	-0.381678	1.68954	-0.225906	0.821274	NA
dre-mir-365-2-5p	0.827849	5.63402	0.780802	-1.96829	1.7751	-1.10883	0.267502	NA
dre-mir-365-1-3p	26.4826	16.9021	14.6855	0.721071	0.997274	0.723042	0.469654	0.666031
dre-mir-365-1-5p	0.244742	0	0.21933	0.7452	2.0168	0.369497	0.711758	NA
dre-mir-363-3p	5.32479	5.63402	18.2472	-0.128811	1.35736	-0.0948981	0.924396	0.976709
dre-mir-363-5p	0.193356	0	0.185	0.206875	1.97008	0.105008	0.916369	NA
dre-mir-34c-5p	4.89738	0	23.1726	1.4729	1.70555	0.863591	0.387813	0.595977
dre-mir-34c-3p	2.16003	0	11.3286	0.952229	1.77514	0.536425	0.591665	0.75957
dre-mir-34b-5p	1.89442	0	17.1847	0.502873	1.78028	0.282468	0.777585	0.887349
dre-mir-34b-3p	0.086061	0	3.068	-1.5179	1.93579	-0.784123	0.432968	0.639357
dre-mir-34a-5p	1.37773	5.63402	15.7093	-1.84428	1.57871	-1.16822	0.242718	0.455096
dre-mir-34a-3p	0	0	0.0328249	-0.455274	1.69063	-0.269292	0.787705	NA
dre-mir-338-2-5p	1.38813	0	1.44059	1.19463	1.73229	0.689625	0.49043	0.68516
dre-mir-338-2-3p	0	5.63402	0.129134	-1.62871	1.69092	-0.963209	0.335443	NA
dre-mir-338-1-3p	129.779	16.9021	173.43	2.8082	0.923405	3.04114	0.00235685	0.015266
dre-mir-338-1-5p	12.4734	16.9021	3.23857	-0.112889	1.16911	-0.0965598	0.923076	0.976709
dre-mir-31-5p	235.982	0	62.5583	6.49643	1.60675	4.04321	5.2725e-05	0.000751331
dre-mir-31-3p	0.317246	0	0.66837	-0.0385922	1.88333	-0.0204915	0.983651	NA
dre-mir-30e-2-3p	43.3673	90.1444	84.7203	-1.04128	0.658566	-1.58113	0.113848	0.297676
dre-mir-30e-2-5p	51.0425	101.412	77.2202	-0.939987	0.913246	-1.02928	0.303348	0.533667
dre-mir-30d-5p	2438.14	428.186	1219.34	2.4809	0.588629	4.2147	2.5011e-05	0.000396008
dre-mir-30d-3p	0.492522	0	1.53648	-0.275363	1.81688	-0.151558	0.879535	0.945915
dre-mir-30c-5p	181.132	95.7784	212.804	0.890979	0.667594	1.33461	0.182003	0.402552
dre-mir-30c-3p	26.5476	90.1444	63.5559	-1.64877	0.903062	-1.82576	0.0678863	0.19946
dre-mir-30b-5p	7.38138	16.9021	31.0276	-1.18581	1.00012	-1.18566	0.235757	0.450944
dre-mir-30b-3p	13.2241	11.268	7.27744	0.327864	1.08644	0.301779	0.762821	0.882934
dre-mir-30a-5p	23.7165	5.63402	12.7865	1.96422	1.31924	1.4889	0.136514	0.329717
dre-mir-30a-3p	0.12389	0	0.138103	-0.0243622	1.99947	-0.0121844	0.990279	NA
dre-mir-301c-3p	0.636017	22.5361	0.972604	-4.24555	1.76985	-2.39882	0.016448	NA
dre-mir-301c-5p	0.77194	0	0.239392	1.79493	1.87326	0.958188	0.337968	NA
dre-mir-301b-3p	1.46086	0	1.01363	2.13809	1.76433	1.21184	0.225573	NA
dre-mir-301b-5p	0.086061	0	1.12463	-0.449431	2.00254	-0.22443	0.822423	NA
dre-mir-301a-3p	9.41392	22.5361	8.47216	-0.994461	1.30422	-0.762494	0.445765	0.648179
dre-mir-301a-5p	0.209951	0	0.0871733	0.59281	2.02292	0.293047	0.769486	NA
dre-mir-29b-2-5p	0	5.63402	0.756231	-5.27936	2.14164	-2.4651	0.0136975	NA
dre-mir-29b-1-3p	1.75383	0	16.6057	1.15624	1.77147	0.6527	0.51395	0.70421
dre-mir-29b-1-5p	0.368632	0	0.456308	-0.017195	1.86686	-0.00921064	0.992651	NA
dre-mir-29a-3p	77.2908	5.63402	122.289	3.47703	1.33391	2.60665	0.00914321	0.0473784
dre-mir-29a-5p	3.30519	0	4.4526	1.76953	1.75313	1.00936	0.312803	0.546926
dre-mir-27e-3p	29.1292	22.5361	12.6778	0.480726	0.940105	0.511353	0.609104	0.772677
dre-mir-27e-5p	0	0	0.29033	-1.80223	2.10385	-0.856635	0.391646	NA
dre-mir-27d-3p	11.6993	56.3402	7.35678	-2.08712	0.784205	-2.66144	0.00778064	0.0418393
dre-mir-27d-5p	2.62841	28.1701	3.0711	-3.06954	1.16552	-2.63363	0.00844783	0.0445858
dre-mir-27c-1-3p	10.4223	140.851	72.1726	-3.64309	0.799435	-4.55708	5.18705e-06	0.000105594
dre-mir-27c-1-5p	5.41109	5.63402	9.88351	0.0516471	1.42122	0.0363399	0.971011	0.9871
dre-mir-27b-3p	85.7217	473.258	186.009	-2.42318	0.559014	-4.33473	1.45938e-05	0.000259953
dre-mir-27b-5p	10.8046	11.268	8.38371	0.0667422	1.08986	0.0612394	0.951169	0.986727
dre-mir-27a-3p	7.85912	264.799	22.3377	-4.84337	0.813811	-5.95147	2.65753e-09	1.89349e-07
dre-mir-27a-5p	1.24775	5.63402	3.86529	-1.86618	1.50779	-1.23769	0.21583	0.431043
dre-mir-26b-5p	339.586	135.217	340.718	1.31113	0.556029	2.35802	0.0183727	0.0760628
dre-mir-26b-3p	0.086061	0	0.275785	-0.5376	2.0054	-0.268076	0.788641	NA
dre-mir-26a-3-5p	3.15681	0	2.36222	2.23744	1.72178	1.29949	0.193775	0.407689
dre-mir-26a-3-3p	0.614782	0	0.486738	0.824743	1.81105	0.455395	0.648825	NA
dre-mir-26a-2-5p	1.63135	11.268	3.02454	-2.42494	1.23742	-1.95967	0.0500347	0.154999
dre-mir-26a-2-3p	0	0	0.103271	-0.869128	1.9137	-0.454161	0.649713	NA
dre-mir-26a-1-5p	661.096	856.372	801.745	-0.366909	0.477238	-0.768819	0.442001	0.648179
dre-mir-26a-1-3p	0.578583	0	0.942844	0.363661	1.78943	0.203227	0.838957	NA
dre-mir-25-3p	1821.21	507.062	1067.84	1.81194	0.618062	2.93165	0.00337164	0.0208895
dre-mir-25-5p	39.1593	22.5361	15.0472	0.879753	1.07484	0.818493	0.413076	0.613159
dre-mir-24-4-3p	0	0	0.203769	-1.62592	2.10763	-0.771443	0.440444	NA
dre-mir-24-4-5p	0	0	0.0103359	-0.408592	1.68961	-0.241826	0.808915	NA
dre-mir-24-3-5p	1.43484	0	1.50323	1.44216	1.73044	0.83341	0.404613	0.60692
dre-mir-24-2-5p	0.172122	0	0.309953	-0.111062	1.90198	-0.058393	0.953436	NA
dre-mir-24-1-3p	4.77068	11.268	18.2171	-1.26166	1.09303	-1.15428	0.248384	0.456706
dre-mir-24-1-5p	0	0	0.107381	-0.871114	1.91294	-0.455379	0.648837	NA
dre-mir-23b-3p	25.4403	11.268	39.2532	1.14256	0.987744	1.15673	0.247381	0.456706
dre-mir-23b-5p	0.296012	0	0.500046	0.407366	1.88429	0.21619	0.82884	NA
dre-mir-23a-3-5p	0	0	0.0138925	-0.433688	1.69018	-0.256593	0.797493	NA
dre-mir-23a-2-3p	1.4847	5.63402	3.79295	-1.2925	1.49396	-0.865149	0.386957	0.595977
dre-mir-23a-2-5p	0	0	0.191148	-1.25054	2.06652	-0.605142	0.545085	NA
dre-mir-23a-1-3p	27.3827	67.6083	50.848	-1.24715	0.585259	-2.13093	0.0330947	0.116444
dre-mir-23a-1-5p	0	0	0.0122999	-0.398297	1.68955	-0.235741	0.813633	NA
dre-mir-22b-3p	15.4849	16.9021	24.7937	-0.160668	0.951211	-0.168909	0.865868	0.945915
dre-mir-22b-5p	0.649457	0	1.06349	0.455414	1.7795	0.255922	0.798011	NA
dre-mir-22a-3p	477.501	602.841	1776.52	-0.357234	0.665494	-0.536796	0.591409	0.75957
dre-mir-22a-5p	2.34	0	10.0611	1.27381	1.7568	0.725077	0.468405	0.666031
dre-mir-223-3p	16.5185	5.63402	44.3089	1.33433	1.53214	0.870894	0.383812	0.595977
dre-mir-223-5p	0.481897	16.9021	3.00562	-4.44416	1.6019	-2.7743	0.00553208	0.0309145
dre-mir-222b-3p	5.72825	0	5.76173	2.02235	1.71972	1.17598	0.239605	0.452234
dre-mir-222b-5p	0	0	0.099715	-1.04618	1.98096	-0.528119	0.597417	NA
dre-mir-222a-3p	355.397	850.738	312.241	-1.1859	0.765981	-1.54821	0.121571	0.306618
dre-mir-222a-5p	19.4297	67.6083	38.2444	-1.75801	0.738518	-2.38046	0.0172912	0.0735523
dre-mir-221-3p	85.0388	45.0722	121.202	0.869536	0.656585	1.32433	0.185393	0.402552
dre-mir-221-5p	2.95606	11.268	14.0642	-1.67542	1.31578	-1.27332	0.202903	0.413053
dre-mir-2196-3p	0	0	0.00484366	-0.377268	1.68956	-0.223294	0.823307	NA
dre-mir-2196-5p	0	0	0.008667	-0.387296	1.68956	-0.229229	0.818691	NA
dre-mir-2195-5p	0	0	0.00745462	-0.381086	1.68955	-0.225555	0.821547	NA
dre-mir-2195-3p	0	0	0.00962885	-0.405756	1.68958	-0.240152	0.810212	NA
dre-mir-2194-3p	0.193356	0	0.0205698	0.541586	1.69552	0.319421	0.749407	NA
dre-mir-2193-3p	0	0	0.0160074	-0.408689	1.68961	-0.241884	0.80887	NA
dre-mir-2193-5p	0	0	0.0299822	-0.39755	1.68953	-0.235303	0.813974	NA
dre-mir-2192-3p	0.12389	0	0.165354	-0.204367	1.96685	-0.103906	0.917244	NA
dre-mir-2191-3p	0.454693	0	0.699035	0.724314	1.85784	0.38987	0.696633	NA
dre-mir-2191-5p	1.08919	0	0.947215	1.56752	1.80904	0.866494	0.386219	NA
dre-mir-219-3-5p	0	0	0.145493	-0.481041	1.69111	-0.284453	0.776063	NA
dre-mir-219-2-3p	0	0	0.00880671	-0.401958	1.68958	-0.237905	0.811955	NA
dre-mir-219-1-3p	2.98792	0	0.933309	3.11992	1.70989	1.82464	0.0680559	NA
dre-mir-219-1-5p	0.489485	0	0.0709487	1.00482	1.71099	0.587273	0.55702	NA
dre-mir-218b-5p	0	0	0.184499	-0.495742	1.69139	-0.293097	0.769448	NA
dre-mir-218a-2-3p	0.575429	0	5.10853	-0.390236	1.81536	-0.214963	0.829796	0.920202
dre-mir-218a-2-5p	0	0	0.417978	-2.19087	2.09688	-1.04482	0.296105	NA
dre-mir-218a-1-5p	2.25676	5.63402	9.12593	-1.24398	1.34268	-0.926489	0.354192	0.583496
dre-mir-218a-1-3p	5.95616	5.63402	2.40195	0.40081	1.44345	0.277675	0.781262	0.887349
dre-mir-2189-3p	182.227	0	32.6673	6.03697	1.70107	3.54892	0.000386822	0.00334073
dre-mir-2189-5p	92.0863	0	11.4622	6.70649	1.74676	3.83938	0.000123344	0.00140612
dre-mir-2188-5p	3.16156	11.268	18.2085	-1.8094	1.19109	-1.51912	0.128733	0.316283
dre-mir-2188-3p	0.528721	0	0.497953	0.522365	1.84219	0.283556	0.776751	NA
dre-mir-2187-5p	7.11044	0	4.3605	3.50893	1.702	2.06165	0.0392414	0.130044
dre-mir-2187-3p	0.489368	0	0.27123	1.27247	1.87031	0.680354	0.49628	NA
dre-mir-2186-3p	0	0	0.00962885	-0.405756	1.68958	-0.240152	0.810212	NA
dre-mir-2186-5p	0	0	0.294996	-1.29121	2.06232	-0.626098	0.531251	NA
dre-mir-2185-1-5p	29.7828	39.4382	40.557	-0.368183	1.14624	-0.321208	0.748053	0.874987
dre-mir-2185-1-3p	5.77969	0	6.57442	1.98771	1.71583	1.15846	0.246678	0.456706
dre-mir-2184-5p	242.043	5.63402	285.413	4.957	1.25552	3.94816	7.87527e-05	0.00102021
dre-mir-2184-3p	0.317246	5.63402	0.626856	-3.07945	1.89362	-1.62623	0.103902	NA
dre-mir-217-5p	1.10892	0	0.782205	1.37124	1.84438	0.743472	0.457196	NA
dre-mir-217-3p	0.197918	0	0.0986887	0.167135	1.91486	0.0872828	0.930447	NA
dre-mir-216b-5p	3.78372	0	2.52526	2.15501	1.79908	1.19784	0.230979	0.44479
dre-mir-216a-3p	3.99714	11.268	1.80669	-0.798517	1.59104	-0.501884	0.615749	0.773077
dre-mir-216a-5p	1.44404	0	0.788936	1.78371	1.73435	1.02846	0.303733	NA
dre-mir-214-3p	2513.78	326.773	707.763	2.93547	0.938025	3.12942	0.00175153	0.0121753
dre-mir-214-5p	1.3141	11.268	3.80956	-2.73681	1.23933	-2.2083	0.0272233	0.0994928
dre-mir-212-5p	64.1958	5.63402	23.2885	3.38939	1.60539	2.11126	0.03475	0.117902
dre-mir-212-3p	2.65851	0	1.37961	2.48714	1.72493	1.44188	0.149336	0.354674
dre-mir-210-3p	12.7709	11.268	40.6926	-0.00958248	1.14775	-0.00834894	0.993339	0.993339
dre-mir-210-5p	11.4535	5.63402	10.2855	0.860082	1.35812	0.633287	0.526547	0.707922
dre-mir-21-2-5p	3.64962	5.63402	7.7142	-0.674516	1.42928	-0.471926	0.63698	0.785884
dre-mir-21-1-5p	1454.18	6659.42	7162.72	-2.13649	0.908441	-2.35181	0.0186821	0.0760628
dre-mir-21-1-3p	0.197918	191.557	5.73661	-8.77986	1.6449	-5.33761	9.41787e-08	2.83725e-06
dre-mir-20b-5p	3.35351	0	3.78296	1.64321	1.75057	0.938673	0.347899	0.579831
dre-mir-20b-3p	0.086061	0	0.0855367	-0.179197	1.94185	-0.0922816	0.926474	NA
dre-mir-20a-5p	22.1763	0	36.9341	3.16044	1.60426	1.97003	0.048835	0.154644
dre-mir-20a-3p	1.15574	0	2.26768	0.409624	1.78443	0.229554	0.818438	0.914725
dre-mir-206-2-3p	0.172122	0	1.06147	-0.389767	1.91991	-0.203013	0.839125	NA
dre-mir-206-2-5p	0	0	0.0173078	-0.438122	1.69026	-0.259204	0.795478	NA
dre-mir-206-1-3p	5.11909	0	15.1415	1.92398	1.94989	0.986714	0.323783	0.558029
dre-mir-206-1-5p	0	0	0.0951206	-0.466359	1.69077	-0.275826	0.782682	NA
dre-mir-205-5p	593.175	631.011	323.144	0.309577	1.59677	0.193877	0.846272	0.934836
dre-mir-205-3p	0	0	0.0393041	-0.476394	1.69104	-0.281717	0.77816	NA
dre-mir-204-2-5p	5.74148	0	8.73	2.18958	1.74995	1.25123	0.210852	0.42619
dre-mir-204-2-3p	0	0	0.0535594	-0.531128	1.69212	-0.313883	0.75361	NA
dre-mir-204-1-5p	322.356	118.314	341.947	1.37322	0.846977	1.62132	0.104948	0.28705
dre-mir-204-1-3p	0	0	0.0336965	-0.499201	1.6915	-0.295123	0.7679	NA
dre-mir-203b-3p	251.439	16.9021	85.369	3.52379	1.50633	2.33933	0.0193185	0.0764693
dre-mir-203b-5p	0.086061	0	0.641689	-0.983154	1.98405	-0.495529	0.620227	NA
dre-mir-203a-3p	12.5649	163.387	18.6468	-3.23478	1.26824	-2.55061	0.0107536	0.052841
dre-mir-203a-5p	0	0	0.0381756	-0.47815	1.69108	-0.282749	0.777369	NA
dre-mir-202-5p	408.069	84.5104	699.496	2.23276	0.663493	3.36517	0.000764978	0.00605608
dre-mir-202-3p	2245.24	1222.58	629.458	0.955096	0.724025	1.31915	0.18712	0.402552
dre-mir-200c-3p	5.68255	0	4.25429	2.70559	1.73654	1.55803	0.119225	0.303385
dre-mir-200b-3p	20.9994	22.5361	32.6839	-0.040789	0.963612	-0.0423293	0.966236	0.9871
dre-mir-200b-5p	0	0	0.219877	-1.72113	2.08937	-0.823755	0.410079	NA
dre-mir-200a-3p	9.7113	152.119	46.2848	-3.76853	0.90076	-4.18372	2.86779e-05	0.000430168
dre-mir-200a-5p	0	16.9021	6.84059	-7.06754	1.78519	-3.95898	7.52705e-05	0.00102021
dre-mir-19d-3p	121.333	28.1701	87.4781	2.10726	0.870557	2.42059	0.0154954	0.0690029
dre-mir-19d-5p	1.53333	0	1.07071	2.01465	1.77219	1.13681	0.255616	NA
dre-mir-19c-3p	4.35037	0	6.00256	2.16677	1.75813	1.23243	0.21779	0.431043
dre-mir-19c-5p	0.244742	0	0.15737	0.348177	1.92292	0.181067	0.856315	NA
dre-mir-19b-3p	65.4039	28.1701	228.673	1.14526	0.8986	1.2745	0.202487	0.413053
dre-mir-19b-5p	0.283979	0	0.244619	0.279485	1.93069	0.144759	0.884901	NA
dre-mir-19a-3p	32.5919	16.9021	39.2964	1.06684	1.16893	0.912662	0.36142	0.588599
dre-mir-19a-5p	0	0	0.321557	-1.63286	2.08989	-0.781313	0.434618	NA
dre-mir-199-3-3p	38.6011	33.8041	36.6722	0.221955	0.743202	0.298647	0.76521	0.882934
dre-mir-199-3-5p	0.489368	0	0.230005	1.22759	1.8862	0.650831	0.515156	NA
dre-mir-199-2-5p	4.43207	0	1.22508	3.32262	1.6951	1.96013	0.0499806	0.154999
dre-mir-199-2-3p	0	0	0.032903	-0.454675	1.69059	-0.268945	0.787972	NA
dre-mir-199-1-3p	208.564	84.5104	165.873	1.26801	0.704114	1.80086	0.0717243	0.208586
dre-mir-199-1-5p	97.6352	636.645	88.8793	-2.59358	0.694257	-3.73576	0.000187147	0.00197545
dre-mir-196d-5p	0.601225	0	10.2653	-0.339058	1.83681	-0.18459	0.85355	0.939235
dre-mir-196d-3p	0.86723	0	0.293782	1.87854	1.8885	0.994727	0.319869	NA
dre-mir-196c-5p	0.79002	0	6.13728	0.109182	1.79557	0.0608063	0.951513	0.986727
dre-mir-196b-5p	1.62562	5.63402	24.1721	-1.9298	1.43849	-1.34155	0.179743	0.402552
dre-mir-196b-3p	6.91992	0	2.67853	3.54928	1.67631	2.11732	0.034233	0.117902
dre-mir-196a-2-3p	1.54097	0	1.19962	1.99209	1.78267	1.11747	0.263792	0.478858
dre-mir-196a-1-5p	3.91249	0	43.2158	0.857031	1.68367	0.509026	0.610734	0.772677
dre-mir-196a-1-3p	4.92143	5.63402	1.96776	0.24367	1.56337	0.155862	0.876142	0.945915
dre-mir-194b-3p	15.3786	0	8.53377	3.25047	1.73378	1.87479	0.0608212	0.180563
dre-mir-194b-5p	0	0	5.14488	-2.81113	2.07334	-1.35584	0.175149	0.402552
dre-mir-194a-5p	0.209951	11.268	8.62531	-4.64913	1.6439	-2.8281	0.00468247	0.0278022
dre-mir-194a-3p	0	0	0.325893	-1.70512	2.09146	-0.815278	0.414913	NA
dre-mir-193b-5p	103.595	112.68	26.6382	0.0798899	0.973897	0.0820311	0.934622	0.982905
dre-mir-193b-3p	34.7371	28.1701	15.5271	0.394286	1.02319	0.385348	0.699979	0.827777
dre-mir-193a-2-5p	0.527197	0	0.0792608	1.1588	1.71175	0.67697	0.498425	NA
dre-mir-193a-2-3p	0	0	0.0731576	-0.544584	1.69249	-0.321766	0.74763	NA
dre-mir-193a-1-5p	2.12236	11.268	5.0935	-2.19471	1.32824	-1.65235	0.0984636	0.273468
dre-mir-193a-1-3p	0.874596	0	2.11691	0.851175	1.73489	0.490623	0.623693	0.779617
dre-mir-192-5p	68.8661	39.4382	449.337	0.544669	1.30526	0.417287	0.676468	0.813475
dre-mir-192-3p	0.596664	0	1.56694	0.115944	1.81287	0.0639563	0.949005	0.986727
dre-mir-190b-5p	0	0	0.150434	-0.979014	1.95498	-0.50078	0.616526	NA
dre-mir-190b-3p	0.193356	0	0.155602	0.433031	1.69858	0.254937	0.798771	NA
dre-mir-190a-5p	1.10274	0	1.44326	1.0308	1.75751	0.586514	0.55753	0.739052
dre-mir-190a-3p	0	0	0.0549546	-0.529657	1.69203	-0.31303	0.754258	NA
dre-mir-18c-5p	0.52416	0	2.8664	-0.443283	1.82944	-0.242305	0.808543	0.907224
dre-mir-18c-3p	0	0	0.696395	-1.48256	2.10586	-0.704019	0.481421	NA
dre-mir-18b-3p	1.77951	0	3.97208	1.3294	1.74102	0.763572	0.445122	0.648179
dre-mir-18b-5p	0.193356	0	0.460659	-0.555658	1.98146	-0.280429	0.779149	NA
dre-mir-18a-3p	7.47336	16.9021	3.94186	-0.87849	1.21122	-0.725292	0.468273	0.666031
dre-mir-18a-5p	0.086061	0	0.842931	-1.17932	1.95468	-0.603329	0.54629	NA
dre-mir-187-1-3p	28.6502	11.268	15.3012	1.36641	1.04	1.31385	0.188898	0.402552
dre-mir-187-1-5p	5.87201	5.63402	2.11526	0.413171	1.54471	0.267475	0.789104	0.892439
dre-mir-184-2-3p	0	0	0.00867348	-0.387327	1.68956	-0.229248	0.818676	NA
dre-mir-184-1-3p	143.321	84.5104	94.9557	0.796913	1.57432	0.506196	0.612719	0.772677
dre-mir-184-1-5p	0.283979	5.63402	0.324812	-1.8708	2.06449	-0.906178	0.364842	NA
dre-mir-183-5p	5.207	5.63402	7.49142	-0.0592426	1.5212	-0.0389447	0.968934	0.9871
dre-mir-183-3p	0.086061	0	0.206068	-0.348734	2.05332	-0.169839	0.865137	NA
dre-mir-182-5p	48.1416	11.268	33.7489	1.93763	1.20551	1.60732	0.107985	0.290337
dre-mir-182-3p	0.713082	0	0.0990358	1.36074	1.71492	0.793469	0.427505	NA
dre-mir-181c-5p	9.88262	67.6083	40.4701	-2.70269	0.730137	-3.70162	0.000214229	0.00210535
dre-mir-181c-3p	2.6346	0	2.74265	2.02009	1.71219	1.17982	0.23807	0.452234
dre-mir-181b-2-5p	0	0	0.0920547	-0.600764	1.69522	-0.354387	0.723049	NA
dre-mir-181b-2-3p	0.086061	0	0.0839288	-0.079208	2.01496	-0.03931	0.968643	NA
dre-mir-181b-1-5p	34.9344	501.428	297.053	-3.78259	0.623722	-6.06454	1.3233e-09	1.25714e-07
dre-mir-181b-1-3p	0	0	0.114163	-0.487163	1.78809	-0.272448	0.785277	NA
dre-mir-181a-2-3p	25.7503	39.4382	15.0294	-0.544424	0.777577	-0.700154	0.483831	0.67927
dre-mir-181a-2-5p	5.83129	11.268	6.11683	-0.789686	1.198	-0.659171	0.509786	0.70333
dre-mir-181a-1-5p	1480.4	11775.1	6166.19	-2.94297	0.552407	-5.32754	9.95525e-08	2.83725e-06
dre-mir-181a-1-3p	5.05601	101.412	10.4565	-4.20224	0.618575	-6.79342	1.09503e-11	3.12082e-09
dre-mir-17a-2-3p	0.12389	0	0.39538	-0.762134	1.96801	-0.387262	0.698562	NA
dre-mir-17a-2-5p	0	0	0.127446	-0.869774	1.88632	-0.461095	0.64473	NA
dre-mir-17a-1-5p	25.3148	5.63402	59.6409	1.69531	1.2266	1.38213	0.166933	0.386796
dre-mir-17a-1-3p	0.391274	0	0.671726	-0.128182	1.86743	-0.0686406	0.945276	NA
dre-mir-1788-3p	0.74171	0	0.351606	1.56707	1.84051	0.851436	0.394527	NA
dre-mir-1788-5p	0	0	0.0200509	-0.437658	1.69024	-0.258933	0.795687	NA
dre-mir-16c-5p	132.186	11.268	77.4538	3.33268	0.936513	3.55861	0.00037283	0.00332051
dre-mir-16c-3p	21.938	101.412	61.669	-2.15697	0.646687	-3.33541	0.000851725	0.00656058
dre-mir-16b-5p	1486.1	140.851	401.625	3.3758	0.534872	6.31141	2.76499e-10	3.94011e-08
dre-mir-16b-3p	0.209951	0	0.395818	-0.143974	1.94234	-0.0741237	0.940912	NA
dre-mir-16a-5p	14.8795	5.63402	44.1797	1.06843	1.22815	0.869951	0.384327	0.595977
dre-mir-16a-3p	0	5.63402	0.183084	-3.87458	2.00169	-1.93565	0.0529104	NA
dre-mir-15c-5p	157.358	219.727	179.952	-0.469545	0.570377	-0.823219	0.410383	0.612352
dre-mir-15c-3p	0	0	0.149229	-1.46938	2.08869	-0.703493	0.481749	NA
dre-mir-15b-5p	70.7239	56.3402	160.366	0.260164	0.82919	0.313756	0.753706	0.87676
dre-mir-15b-3p	3.31133	5.63402	4.25434	-0.746602	1.387	-0.538284	0.590381	0.75957
dre-mir-15a-2-5p	0.330803	0	0.380398	0.0949337	1.91413	0.0495963	0.960444	NA
dre-mir-15a-2-3p	0.321808	0	0.23736	0.74363	2.01069	0.369837	0.711504	NA
dre-mir-15a-1-5p	59.8781	22.5361	49.0876	1.39682	0.863531	1.61757	0.105755	0.28705
dre-mir-15a-1-3p	0	0	0.781577	-2.54174	2.08294	-1.22027	0.222364	NA
dre-mir-155-5p	6.39152	5.63402	12.7643	0.0561864	1.33566	0.0420665	0.966446	0.9871
dre-mir-155-3p	0	0	0.0052255	-0.379798	1.68956	-0.224791	0.822142	NA
dre-mir-153c-3p	0	0	0.1415	-1.35705	2.05985	-0.658809	0.510019	NA
dre-mir-153c-5p	0	0	0.0642298	-0.543058	1.6924	-0.32088	0.748301	NA
dre-mir-153b-3p	6.60901	0	7.89937	2.34053	1.76639	1.32504	0.185158	0.402552
dre-mir-153b-5p	0.386713	0	1.22635	-0.513513	1.85131	-0.277378	0.78149	0.887349
dre-mir-153a-5p	0	0	0.0384316	-0.470442	1.69091	-0.278218	0.780845	NA
dre-mir-153a-3p	0.193356	0	0.443263	-0.0244658	2.02443	-0.0120853	0.990358	NA
dre-mir-152-3p	32.7543	0	83.3188	4.03439	1.65305	2.44058	0.0146639	0.0663366
dre-mir-152-5p	0.773426	0	0.778241	1.23047	1.87589	0.655941	0.511862	NA
dre-mir-150-5p	155.455	50.7062	86.6659	1.60358	0.811129	1.97697	0.0480447	0.153851
dre-mir-150-3p	0.531759	0	0.30009	0.994713	1.84285	0.53977	0.589356	NA
dre-mir-148-3p	315.865	0	398.305	6.66498	1.50259	4.43567	9.1788e-06	0.000174397
dre-mir-148-5p	2.54549	5.63402	6.7301	-1.2017	1.39486	-0.861517	0.388953	0.595977
dre-mir-146b-5p	73.7047	56.3402	296.418	0.292724	1.16252	0.251801	0.801195	0.902532
dre-mir-146b-3p	1.93669	0	11.3489	1.02989	1.79862	0.572596	0.566918	0.742405
dre-mir-146a-5p	142.722	202.825	753.474	-0.413374	1.29256	-0.319811	0.749112	0.874987
dre-mir-146a-3p	3.62397	129.583	15.271	-4.68702	1.26501	-3.70512	0.000211287	0.00210535
dre-mir-145-5p	10.7747	0	55.5045	2.246	1.60062	1.4032	0.160557	0.378172
dre-mir-145-3p	4.66916	0	14.2342	1.90377	1.74563	1.0906	0.275451	0.493732
dre-mir-144-5p	14.1423	0	8.3468	3.45733	1.7295	1.99904	0.045604	0.147695
dre-mir-144-3p	1.17233	5.63402	0.766397	-1.26837	1.96764	-0.644614	0.519177	NA
dre-mir-143-1-3p	3575.19	315.505	4743.7	3.43792	0.608115	5.65341	1.57297e-08	7.47163e-07
dre-mir-143-1-5p	4.36558	0	6.76019	1.81639	1.7381	1.04504	0.296003	0.525317
dre-mir-142b-5p	0.605787	0	1.27735	0.0919794	1.81731	0.0506129	0.959634	0.9871
dre-mir-142a-3p	5.23895	11.268	8.85354	-0.817497	1.43123	-0.571184	0.567875	0.742405
dre-mir-142a-5p	7.70109	259.165	13.9091	-4.66489	1.0802	-4.31854	1.57062e-05	0.00026331
dre-mir-141-3p	18.9848	343.675	24.6523	-3.98765	0.762823	-5.22748	1.71833e-07	4.45203e-06
dre-mir-141-5p	0.12389	152.119	3.27371	-8.70265	1.83829	-4.7341	2.20028e-06	4.82368e-05
dre-mir-140-3p	108.794	22.5361	116.697	2.14904	0.846604	2.53843	0.0111352	0.0528922
dre-mir-140-5p	5.39725	0	4.90894	2.13459	1.73192	1.2325	0.217763	0.431043
dre-mir-139-5p	5.38381	0	10.8961	1.58557	1.68585	0.940516	0.346953	0.579831
dre-mir-139-3p	1.45163	0	0.840296	1.61361	1.74975	0.922192	0.356429	NA
dre-mir-1388-5p	204.317	56.3402	1836.84	1.80427	0.81617	2.21065	0.0270599	0.0994928
dre-mir-1388-3p	22.7718	118.314	206.2	-2.33186	0.753351	-3.09531	0.00196606	0.0133411
dre-mir-138-5p	0.77194	22.5361	6.75513	-4.57371	1.17954	-3.87753	0.000105521	0.00125306
dre-mir-138-3p	0.193356	0	0.032212	0.453023	1.69813	0.266777	0.789641	NA
dre-mir-137-2-3p	0.44266	0	0.882382	0.352708	1.88714	0.186901	0.851738	NA
dre-mir-137-2-5p	0	0	0.212061	-1.26585	2.03552	-0.621879	0.534022	NA
dre-mir-137-1-3p	0	0	0.662312	-2.21798	2.09871	-1.05683	0.290589	NA
dre-mir-137-1-5p	0.086061	0	0.362206	-0.565736	2.01252	-0.281108	0.778627	NA
dre-mir-135c-2-3p	0	0	0.0052255	-0.379798	1.68956	-0.224791	0.822142	NA
dre-mir-135c-1-5p	1.28409	0	6.91933	0.77059	1.78401	0.431944	0.665782	0.807438
dre-mir-135b-5p	1.26595	0	0.870846	1.47423	1.77962	0.828395	0.407447	NA
dre-mir-135b-3p	0	0	0.0787772	-0.93318	1.94223	-0.48047	0.630894	NA
dre-mir-135a-5p	0	0	1.11751	-2.41528	2.08964	-1.15584	0.247747	NA
dre-mir-135a-3p	0.197918	0	0.0608316	0.411701	1.6996	0.242233	0.808599	NA
dre-mir-133c-3p	0.086061	0	0.0696973	-0.117906	1.75002	-0.0673742	0.946284	NA
dre-mir-133b-3p	0.172122	0	0.145426	0.216808	1.99129	0.108878	0.913299	NA
dre-mir-133a-2-5p	0.172122	0	0.0231545	0.520029	1.69695	0.306449	0.759263	NA
dre-mir-133a-1-3p	216.696	45.0722	136.631	2.12482	1.34821	1.57603	0.115019	0.298003
dre-mir-133a-1-5p	6.65398	0	2.23229	3.62632	1.71579	2.1135	0.0345581	0.117902
dre-mir-132-2-5p	18.3442	0	11.6437	3.47579	1.72398	2.01614	0.0437858	0.143436
dre-mir-132-2-3p	0	0	0.0160074	-0.408689	1.68961	-0.241884	0.80887	NA
dre-mir-132-1-3p	17.2669	0	8.32478	3.67684	1.77038	2.07687	0.037814	0.126788
dre-mir-132-1-5p	0.730957	0	0.853562	1.56664	1.83913	0.851835	0.394306	NA
dre-mir-130c-2-5p	0.12389	0	0.217427	-0.410911	2.00873	-0.204562	0.837914	NA
dre-mir-130c-1-3p	18.0381	67.6083	24.2078	-1.81029	0.785874	-2.30353	0.021249	0.0818374
dre-mir-130c-1-5p	8.72688	5.63402	4.21851	0.793739	1.3866	0.572434	0.567028	0.742405
dre-mir-130b-5p	133.937	225.361	62.5327	-0.664907	0.759424	-0.875541	0.38128	0.595977
dre-mir-130b-3p	18.0448	16.9021	23.7335	0.131643	0.949579	0.138633	0.88974	0.953293
dre-mir-130a-3p	14.6076	50.7062	20.0336	-1.73907	0.720512	-2.41366	0.0157932	0.0692469
dre-mir-130a-5p	2.24937	0	1.55683	2.24264	1.70836	1.31274	0.18927	0.402552
dre-mir-1306-5p	1.8037	16.9021	0.922265	-2.26146	1.75867	-1.28589	0.198481	NA
dre-mir-1306-3p	0.209951	0	0.237265	0.509693	2.00851	0.253766	0.799676	NA
dre-mir-129-2-3p	4.31122	0	1.33328	3.26424	1.73296	1.88362	0.0596166	0.178928
dre-mir-129-2-5p	0	0	0.0107177	-0.40996	1.68964	-0.242631	0.808291	NA
dre-mir-129-1-5p	0.12389	0	2.63886	-1.88468	1.95829	-0.962412	0.335843	0.572092
dre-mir-129-1-3p	0.086061	0	2.80789	-1.44421	1.93826	-0.745103	0.456209	0.659998
dre-mir-128-2-3p	0.172122	0	0.308679	0.224878	2.01234	0.111749	0.911022	NA
dre-mir-128-2-5p	0.244742	0	0.133734	0.376297	1.98725	0.189355	0.849814	NA
dre-mir-128-1-3p	694.356	259.165	251.935	1.42512	0.558605	2.55121	0.0107351	0.052841
dre-mir-128-1-5p	6.19923	11.268	4.89781	-0.61527	1.19365	-0.515453	0.606237	0.772677
dre-mir-126b-3p	29.961	0	70.0646	3.87844	1.64688	2.35503	0.0185212	0.0760628
dre-mir-126b-5p	0	0	0.0497213	-0.557895	1.69319	-0.329494	0.741782	NA
dre-mir-126a-3p	459.073	56.3402	675.059	2.97579	0.764033	3.89485	9.82595e-05	0.00121756
dre-mir-126a-5p	77.4428	39.4382	120.793	0.959257	0.974678	0.984179	0.325028	0.558029
dre-mir-125c-5p	2578.4	681.717	1676.15	1.89953	0.748169	2.53891	0.0111199	0.0528922
dre-mir-125c-3p	3.56639	33.8041	4.62544	-2.92311	1.00679	-2.9034	0.00369133	0.0223836
dre-mir-125b-3-3p	5.59356	0	3.20569	2.66431	1.73435	1.5362	0.12449	0.308518
dre-mir-125b-3-5p	3.41531	0	4.31816	1.54002	1.73848	0.88584	0.375704	0.595891
dre-mir-125b-2-3p	4.6182	33.8041	6.98545	-2.66466	1.06766	-2.49578	0.0125679	0.0577719
dre-mir-125b-2-5p	0.086061	0	0.456067	-0.683856	2.02604	-0.337534	0.735715	NA
dre-mir-125b-1-5p	2034.16	501.428	905.03	2.00163	0.606376	3.30097	0.000963513	0.00711481
dre-mir-125b-1-3p	33.0535	157.753	62.558	-2.13301	0.76855	-2.77537	0.00551387	0.0309145
dre-mir-125a-2-5p	13.1016	5.63402	5.34196	1.36565	1.36172	1.00289	0.315914	0.548996
dre-mir-125a-2-3p	1.75839	0	1.20598	1.47605	1.72569	0.855339	0.392363	0.597987
dre-mir-125a-1-5p	7190.3	2174.73	2564.19	1.73553	0.625228	2.77584	0.00550596	0.0309145
dre-mir-125a-1-3p	1.45923	0	1.25731	1.23394	1.74152	0.708543	0.478608	0.675264
dre-mir-124-6-5p	0.391274	0	0.446721	1.45354	1.85684	0.782806	0.433741	NA
dre-mir-124-4-5p	0.197918	0	0.561184	0.610118	1.70015	0.35886	0.7197	NA
dre-mir-124-3-5p	0	0	0.605429	-0.525656	1.69201	-0.310669	0.756052	NA
dre-mir-124-2-5p	0	0	0.010461	-0.395396	1.68957	-0.234022	0.814968	NA
dre-mir-124-1-3p	1.30207	0	0.640065	1.96092	1.74975	1.12069	0.262421	NA
dre-mir-124-1-5p	0	0	0.00843327	-0.381678	1.68954	-0.225906	0.821274	NA
dre-mir-122-5p	5.19495	5.63402	29.1721	-0.346963	1.58317	-0.219157	0.826528	0.920158
dre-mir-122-3p	0	0	1.42155	-2.01317	2.10042	-0.958461	0.33783	0.572092
dre-mir-10d-5p	30.1536	22.5361	26.6484	0.42417	0.977627	0.433878	0.664377	0.807438
dre-mir-10d-3p	0.391274	0	0.0705368	0.843294	1.70885	0.493485	0.62167	NA
dre-mir-10c-5p	644.374	788.763	1161.3	-0.287414	0.676547	-0.424824	0.670965	0.810276
dre-mir-10c-3p	0.209951	0	0.62707	-0.477361	1.8705	-0.255205	0.798565	NA
dre-mir-10b-2-5p	0.37167	0	1.1916	0.11026	1.8357	0.0600641	0.952105	0.986727
dre-mir-10b-2-3p	0.283979	0	0.197559	0.502555	1.94706	0.25811	0.796322	NA
dre-mir-10b-1-5p	2687.19	1729.65	9393.56	0.622557	0.67938	0.91636	0.359478	0.588599
dre-mir-10b-1-3p	0	0	0.151884	-1.74237	2.09903	-0.830084	0.406492	NA
dre-mir-10a-5p	447.77	422.552	758.07	0.0924007	0.985549	0.0937556	0.925303	0.976709
dre-mir-10a-3p	4.09824	0	1.5102	2.94127	1.69551	1.73474	0.0827873	0.235944
dre-mir-107b-3p	0.540754	0	1.63001	0.0227743	1.78966	0.0127255	0.989847	0.993339
dre-mir-107b-5p	0.197918	0	0.0297286	0.499828	1.69724	0.294495	0.76838	NA
dre-mir-107a-3p	16.6229	16.9021	24.1593	-0.0269617	0.858375	-0.0314102	0.974942	0.9871
dre-mir-107a-5p	2.4109	0	1.66288	1.80273	1.72772	1.04341	0.296758	0.525317
dre-mir-103-3p	50.4987	22.5361	45.9699	1.10201	0.836976	1.31665	0.187956	0.402552
dre-mir-103-5p	0.172122	0	0.835659	-0.387406	1.88452	-0.205572	0.837125	NA
dre-mir-101b-5p	37.1775	0	14.0718	4.57428	1.68392	2.71645	0.00659867	0.0361658
dre-mir-101b-3p	15.9855	0	11.4255	3.8657	1.7506	2.20821	0.0272296	0.0994928
dre-mir-101a-3p	201.775	5.63402	271.208	4.684	1.23785	3.78398	0.000154338	0.00169178
dre-mir-101a-5p	0.12389	0	0.711272	-0.921293	1.95857	-0.470389	0.638077	NA
dre-mir-100-2-3p	17.7818	33.8041	10.973	-0.772737	0.873507	-0.884637	0.376352	0.595891
dre-mir-100-2-5p	0	0	0.00484366	-0.377268	1.68956	-0.223294	0.823307	NA
dre-mir-100-1-5p	1939.41	169.021	1366.08	3.42178	0.718966	4.75931	1.94258e-06	4.61363e-05
dre-mir-100-1-3p	0.889638	0	0.666452	1.12816	1.78925	0.630522	0.528353	NA
dre-mir-1-2-3p	0.519726	0	0.225714	1.14626	1.92732	0.594742	0.552016	NA
dre-mir-1-2-5p	0	0	0.0179156	-0.422976	1.68994	-0.25029	0.802363	NA
dre-mir-1-1-3p	18.7575	0	9.48616	4.46473	1.74453	2.55928	0.0104889	0.052841
dre-mir-1-1-5p	0	0	0.0713507	-0.512908	1.69171	-0.303189	0.761746	NA
dre-let-7j-5p	16.0248	28.1701	65.7177	-0.842499	0.90345	-0.932536	0.35106	0.581698
dre-let-7j-3p	16.078	16.9021	13.6019	-0.012408	1.15859	-0.0107095	0.991455	0.993339
dre-let-7i-5p	8.69068	90.1444	79.3908	-3.30105	0.97827	-3.37437	0.000739837	0.00602438
dre-let-7i-3p	0	5.63402	0.234845	-4.54572	2.19241	-2.07338	0.0381365	NA
dre-let-7h-5p	7.90078	22.5361	162.676	-1.58602	1.01305	-1.5656	0.117443	0.301542
dre-let-7h-3p	2.63588	0	2.9775	1.56304	1.75943	0.888378	0.374337	0.595891
dre-let-7g-2-5p	0.12389	0	0.28783	0.124223	1.70191	0.0729904	NA	NA
dre-let-7g-2-3p	0	0	0.27289	-0.506655	1.69075	-0.299663	0.764434	NA
dre-let-7g-1-5p	94.1864	73.2423	154.731	0.360204	0.808109	0.445737	0.655787	0.802143
dre-let-7g-1-3p	0	0	0.101156	-0.590275	1.69476	-0.348294	0.727619	NA
dre-let-7f-5p	69.1237	61.9743	164.467	0.135652	0.86593	0.156655	0.875517	0.945915
dre-let-7f-3p	0	0	0.0734135	-0.530036	1.69206	-0.313249	0.754091	NA
dre-let-7e-5p	126.256	219.727	272.803	-0.75519	0.891504	-0.847096	0.396941	0.601746
dre-let-7e-3p	0	0	0.0149128	-0.424153	1.68995	-0.250985	0.801825	NA
dre-let-7d-2-5p	0.12389	0	0.324092	-0.443026	2.00996	-0.220415	0.825548	NA
dre-let-7d-1-5p	58.9013	135.217	857.526	-1.2037	0.869481	-1.38439	0.166238	0.386796
dre-let-7c-2-5p	0.193356	0	0.148581	0.242146	2.00409	0.120826	0.903829	NA
dre-let-7c-1-5p	76.8503	152.119	727.337	-1.00521	0.876597	-1.14672	0.251496	0.459464
dre-let-7c-1-3p	0.880759	0	0.87121	0.878789	1.81918	0.483069	0.629047	NA
dre-let-7b-5p	117.685	39.4382	321.432	1.40505	0.911266	1.54187	0.123106	0.307764
dre-let-7b-3p	166.677	50.7062	62.4016	1.72202	0.799696	2.15334	0.0312921	0.112509
dre-let-7a-6-5p	0.441136	0	0.35201	0.763958	1.88975	0.404264	0.686019	NA
dre-let-7a-6-3p	0.12389	0	0.191898	-0.309271	2.00902	-0.153941	0.877656	NA
dre-let-7a-5-3p	2.62201	0	9.36846	1.13296	1.74777	0.648229	0.516837	0.704777
dre-let-7a-5-5p	0.086061	0	0.428376	-0.59535	2.03758	-0.292184	0.770146	NA
dre-let-7a-4-3p	0.244742	0	0.725383	-0.727198	1.95079	-0.372772	0.709318	NA
dre-let-7a-4-5p	0.279417	0	0.0980313	0.443781	1.70882	0.2597	0.795095	NA
dre-let-7a-3-5p	8.38018	22.5361	42.6828	-1.3328	1.1072	-1.20376	0.228683	0.443365
dre-let-7a-3-3p	1.48493	0	1.03735	1.57328	1.75438	0.896772	0.369841	NA
dre-let-7a-2-5p	1.31269	5.63402	4.26417	-1.74327	1.59031	-1.09618	0.272998	0.492433
dre-let-7a-2-3p	0.563396	16.9021	0.734799	-3.76743	1.79819	-2.09513	0.0361593	NA
dre-let-7a-1-5p	634.481	721.155	4876.47	-0.237154	0.829009	-0.286069	0.774825	0.887349
dre-let-7a-1-3p	0.64805	0	0.767368	0.63225	1.79772	0.351695	0.725067	NA
dre-mir-3906-5p	0	0	0.135032	-0.420019	1.68981	-0.24856	0.803701	NA
dre-mir-2192-5p	0	0	0.270064	-0.510868	1.69162	-0.301999	0.762653	NA
dre-mir-2198-5p	0	0	0.405096	-0.430202	1.68949	-0.254635	0.799005	NA
dre-mir-200c-5p	0	5.63402	0.119873	-1.57648	1.68981	-0.932932	0.350855	NA

## Sheet: Testis 12 vs 6 wpf
Testis		Statistically significant difference requires:			Normalized read ≥ 100
12 weeks vs 6 weeks					Log2FoldChange ≥ |2|
Reads normalized using DESeq2					padj ≤ 0.01
	Mean # normalized reads
miRNA	12 weeks	6 weeks	baseMean	log2FoldChange	lfcSE	stat	pvalue	padj
dre-mir-99-2-5p	11.8689	3.24511	9.894	1.72504	0.562571	3.06635	0.00216689	0.00566079
dre-mir-99-2-3p	2.9488	2.25933	2.58437	0.370222	0.726029	0.509928	0.610102	0.713904
dre-mir-99-1-5p	159.869	24.3805	136.774	2.67033	0.436398	6.11902	9.41514e-10	6.75086e-09
dre-mir-99-1-3p	0.809769	0	1.1512	2.83564	1.64353	1.72534	0.0844661	0.142325
dre-mir-96-5p	0.365478	0.172558	0.393226	0.745945	1.77711	0.419752	0.674666	NA
dre-mir-96-3p	0.086061	0	1.71275	0.885471	1.93833	0.456822	0.647799	0.742545
dre-mir-93-5p	53.1424	16.4933	51.3362	1.6446	0.450479	3.65078	0.000261449	0.00083121
dre-mir-93-3p	0.767506	1.14587	0.575157	-0.645299	1.41033	-0.457551	0.647275	NA
dre-mir-92b-3p	13325	13251.7	7134.77	0.00782179	0.564293	0.0138612	0.988941	0.997823
dre-mir-92b-5p	0.193356	0	0.0254135	0.746789	2.0973	0.356071	0.721787	NA
dre-mir-92a-2-3p	21.4909	91.2461	61.6092	-2.0681	0.494285	-4.18402	2.86395e-05	0.000108444
dre-mir-92a-2-5p	0.935066	7.02126	3.62969	-2.79131	0.758954	-3.67784	0.000235216	0.000769589
dre-mir-92a-1-3p	111719	14849.3	36976.1	2.89271	0.36364	7.95487	1.79318e-15	2.51792e-14
dre-mir-92a-1-5p	1.35798	14.7217	4.8522	-3.35504	0.706432	-4.74928	2.04144e-06	9.05219e-06
dre-mir-9-7-3p	1.5712	0	1.03165	3.74269	1.66179	2.2522	0.0243094	0.047082
dre-mir-9-5-3p	0	0	0.0149092	-0.216013	2.09082	-0.103315	0.917713	NA
dre-mir-9-4-3p	14.774	1.60784	12.4905	3.15252	0.762526	4.13431	3.56017e-05	0.000133309
dre-mir-9-3-3p	0	0	0.0359306	-0.208343	2.09154	-0.0996124	0.920652	NA
dre-mir-9-3-5p	0	0.241431	0.0256841	-1.09646	2.09098	-0.524377	0.600016	NA
dre-mir-9-2-5p	0	0	0.185915	-0.26688	2.24651	-0.118798	0.905436	NA
dre-mir-9-1-5p	10.3644	10.5255	28.0972	0.0590883	0.519045	0.11384	0.909364	0.934316
dre-mir-9-1-3p	0.489485	0	1.44868	1.80525	1.77505	1.01701	0.309149	0.411791
dre-mir-7b-5p	8.30044	9.15704	7.74092	-0.0504698	0.649517	-0.0777037	0.938064	0.960791
dre-mir-7b-3p	0.789942	0.400377	0.849222	0.851336	1.25896	0.676221	0.4989	0.61155
dre-mir-7a-3-3p	0.722078	0	0.210026	2.91403	1.90951	1.52606	0.126994	NA
dre-mir-7a-3-5p	0	1.17043	0.195672	-3.61641	2.1556	-1.67768	0.0934099	NA
dre-mir-7a-2-3p	0.589192	0	0.0725756	1.55197	2.11179	0.73491	0.462395	NA
dre-mir-7a-2-5p	0	0	0.00440335	-0.217572	2.09066	-0.104068	0.917115	NA
dre-mir-7a-1-5p	27.5979	25.3133	15.6735	0.152575	0.633423	0.240873	0.809653	0.863459
dre-mir-7a-1-3p	0	0	0.00926146	-0.217572	2.09066	-0.104068	0.917115	NA
dre-mir-740-5p	0.197918	0	0.039931	0.733384	2.09927	0.349351	0.726826	NA
dre-mir-738-5p	24.04	92.419	799.007	-1.8712	0.819648	-2.28293	NA	NA
dre-mir-738-3p	1.51961	4.27145	19.6978	-1.37051	1.15563	-1.18595	0.235644	0.332268
dre-mir-737-5p	3.24038	2.47861	4.92292	0.468103	0.91785	0.51	0.610052	0.713904
dre-mir-737-3p	0.333841	0	0.305722	2.08951	1.97989	1.05537	0.291257	NA
dre-mir-735-5p	622	172.596	204.432	1.82883	0.48345	3.78288	0.000155022	0.000517253
dre-mir-735-3p	0.980467	0	0.194771	3.29307	1.99097	1.654	0.0981275	NA
dre-mir-734-3p	7.69438	0	8.57905	5.63902	1.46765	3.84221	0.000121931	0.000415057
dre-mir-734-5p	0.086061	0	0.0412987	0.347856	2.09628	0.16594	0.868204	NA
dre-mir-733-5p	0.983298	6.87097	1.74818	-2.55713	0.919794	-2.78012	0.00543392	0.0126292
dre-mir-733-3p	1.31106	0.333718	1.08389	2.14082	1.42025	1.50735	0.131721	0.202693
dre-mir-732-3p	0	0	0.0883422	-0.184634	2.09346	-0.0881957	0.929721	NA
dre-mir-731-5p	174.949	74.0265	150.901	1.23377	0.325781	3.78711	0.000152409	0.000513619
dre-mir-731-3p	1.14198	0	1.39854	3.36572	1.62105	2.07626	0.0378699	0.0709008
dre-mir-730-5p	1.31585	0.400377	0.860312	1.24592	1.19353	1.0439	0.296533	0.399727
dre-mir-730-3p	0.519726	0	0.249896	2.45894	1.89929	1.29466	0.195436	NA
dre-mir-729-3p	0.879235	0	0.186021	3.27892	1.91652	1.71088	0.087104	NA
dre-mir-729-5p	0	0	0.0052255	-0.217572	2.09066	-0.104068	0.917115	NA
dre-mir-728-3p	0	0	0.0287269	-0.202	2.09208	-0.0965545	0.92308	NA
dre-mir-727-5p	2.36414	0.172558	2.28733	2.84765	1.30297	2.18551	0.0288514	0.0550483
dre-mir-727-3p	1.29295	1.44604	1.70551	-0.0302153	1.04487	-0.0289178	0.97693	0.988665
dre-mir-726-3p	0.767506	0.345116	1.41817	0.667643	1.34933	0.494797	0.620743	0.718443
dre-mir-726-5p	0	0	0.641043	-0.489781	2.10063	-0.233159	0.815638	0.864371
dre-mir-725-1-3p	11.1966	5.9162	11.0932	0.967628	0.783961	1.23428	0.217098	0.312659
dre-mir-725-1-5p	0.49393	0.172558	0.561232	1.00195	1.64592	0.608748	0.542691	NA
dre-mir-724-5p	52.9524	11.6175	88.1896	2.13066	0.619221	3.44087	0.000579839	0.00171677
dre-mir-724-3p	0.086061	0	0.304148	0.831303	2.07134	0.401335	0.688173	NA
dre-mir-723-3p	2.56631	0	1.65695	4.81967	1.64149	2.93615	0.00332318	0.00817454
dre-mir-723-5p	0	0	0.00962885	-0.217572	2.09066	-0.104068	0.917115	NA
dre-mir-722-3p	1.67526	0	2.02522	3.81047	1.65625	2.30065	0.0214112	0.0424445
dre-mir-722-5p	0.419902	0	0.263526	2.44636	1.96882	1.24255	0.214034	NA
dre-mir-7149-3p	0	0	0.0112031	-0.217572	2.09066	-0.104068	0.917115	NA
dre-mir-7148-5p	0.197918	0	0.666671	1.05995	1.91239	0.554252	0.579406	0.685122
dre-mir-7147-5p	0	0	0.0550526	-0.182864	2.09361	-0.0873439	0.930398	NA
dre-mir-7147-3p	0	0	0.240668	-0.272136	2.24928	-0.120988	0.903701	NA
dre-mir-7146-5p	0	0.378222	0.479158	-2.36636	2.07908	-1.13818	0.255046	NA
dre-mir-7146-3p	0	0.172558	0.971655	-2.05058	1.98064	-1.03531	0.300524	0.402208
dre-mir-7145-3p	0.279417	0.606041	0.99675	-0.775783	1.56703	-0.495064	0.620555	0.718443
dre-mir-7145-5p	0	0	0.0266692	-0.211759	2.09122	-0.101261	0.919344	NA
dre-mir-499-5p	15.0111	0.333718	9.60621	5.36119	1.19655	4.48054	7.44539e-06	3.02301e-05
dre-mir-499-3p	0.391274	0	0.191205	2.07801	1.97994	1.04953	0.293935	NA
dre-mir-489-3p	12.217	18.4292	16.1029	-0.59573	0.495101	-1.20325	0.228879	0.326832
dre-mir-489-5p	0.086061	0	0.199892	0.754926	2.14473	0.351992	0.724844	NA
dre-mir-462-5p	4093.69	8577.99	4696.22	-1.05991	0.37598	-2.81905	0.00481654	0.0115119
dre-mir-462-3p	3.47623	3.71772	4.05624	-0.126473	0.72274	-0.174991	0.861086	0.898409
dre-mir-461-5p	0.395836	0.227819	0.205548	0.489829	2.14255	0.228619	0.819165	NA
dre-mir-461-3p	0	0	0.0106618	-0.217572	2.09066	-0.104068	0.917115	NA
dre-mir-460-5p	12.2356	1.15271	5.17508	3.20077	0.813585	3.93416	8.34892e-05	0.000296167
dre-mir-460-3p	3.40782	6.00902	4.79422	-0.828363	0.779389	-1.06284	0.287856	0.389588
dre-mir-459-5p	3.67979	0.333718	1.09972	3.26363	1.58657	2.05703	0.039683	0.0730774
dre-mir-459-3p	0.477335	0	0.891536	2.26068	1.89324	1.19408	0.232447	0.329137
dre-mir-458-3p	16.0246	11.2025	21.3762	0.518259	0.468228	1.10685	0.268358	0.369129
dre-mir-458-5p	0.197918	0	0.0515585	0.691958	2.10151	0.329267	0.741954	NA
dre-mir-457b-5p	4.75075	0.345116	4.42666	3.06081	0.994773	3.0769	0.00209168	0.00550699
dre-mir-457b-3p	1.93515	1.20113	1.70831	0.343256	0.82867	0.414226	0.678709	0.769054
dre-mir-457a-5p	19.576	3.61023	41.4489	2.2427	0.611622	3.6668	0.000245607	0.000795862
dre-mir-457a-3p	0.416864	0	0.750032	2.10321	1.74723	1.20374	0.22869	0.326832
dre-mir-456-3p	17.8308	94.38	52.1291	-2.3721	0.405672	-5.84734	4.99493e-09	3.36658e-08
dre-mir-456-5p	0.12389	0	0.0824813	0.548631	2.20134	0.249226	0.803186	NA
dre-mir-455-2-5p	48.5851	1.42895	47.5806	4.70473	0.617818	7.61508	2.63527e-14	3.17173e-13
dre-mir-455-1-5p	146.801	24.8905	215.429	2.5052	0.329743	7.59743	3.02067e-14	3.51022e-13
dre-mir-455-1-3p	34.9966	5.5459	20.7706	2.53249	0.486987	5.20033	1.9893e-07	1.00059e-06
dre-mir-454b-3p	1.66765	16.5523	14.9316	-3.07279	0.646826	-4.75057	2.02846e-06	9.05219e-06
dre-mir-454b-5p	0	0	0.124097	-0.208982	2.15855	-0.0968158	0.922873	NA
dre-mir-454a-3p	2.00147	1.26146	7.23278	0.60069	0.965594	0.622093	0.53388	0.642563
dre-mir-454a-5p	0.52416	0	0.953791	2.33581	1.846	1.26533	0.205752	0.300166
dre-mir-451-5p	46.9642	7.29379	54.481	2.77602	0.506911	5.47633	4.34228e-08	2.39893e-07
dre-mir-451-3p	0.193356	0	0.361414	1.14843	1.98027	0.579938	0.561957	NA
dre-mir-430c-10-3p	0	0.606041	11.2703	-2.65859	1.68571	-1.57713	0.114765	0.181577
dre-mir-430c-10-5p	0	2.13582	0.70135	-4.66778	1.85945	-2.5103	0.0120628	0.0258927
dre-mir-430b-6-5p	0	0.241431	0.0488601	-1.0981	2.09317	-0.52461	0.599854	NA
dre-mir-430b-6-3p	0	0	0.0598024	-0.0783597	2.09066	-0.0374808	0.970102	NA
dre-mir-430b-4-5p	0	0.172558	0.0183573	-1.07624	2.09085	-0.514738	0.606736	NA
dre-mir-430b-20-5p	0.086061	0	0.00915543	0.440013	2.09333	0.210197	0.833514	NA
dre-mir-430b-18-5p	0	0	0.010461	-0.217572	2.09066	-0.104068	0.917115	NA
dre-mir-430b-10-3p	7.46837	28.6974	603.409	-1.93213	0.49975	-3.8662	0.000110546	0.000380143
dre-mir-430b-10-5p	0	0.241431	1.55392	-2.00403	1.86162	-1.0765	0.281704	0.3828
dre-mir-430a-18-5p	0.489485	0	0.193124	1.30669	2.11129	0.618903	0.535981	NA
dre-mir-430a-16-3p	0	0	0.0403108	-0.217572	2.09066	-0.104068	0.917115	NA
dre-mir-430a-12-3p	0	0.678835	0.203755	-3.24723	2.09668	-1.54875	0.121441	NA
dre-mir-430a-12-5p	0	1.10156	0.748149	-3.87308	1.86397	-2.07787	0.0377214	0.0709008
dre-mir-430a-11-5p	2.23406	1.82913	4.99372	0.310906	0.859042	0.361922	0.71741	0.797912
dre-mir-430a-10-3p	0.193356	8.5884	83.7384	-4.93266	1.06874	-4.61541	3.92321e-06	1.69503e-05
dre-mir-430a-10-5p	2.5393	6.33449	3.21017	-1.34146	0.75738	-1.77119	0.0765296	0.130916
dre-mir-430a-1-5p	0	0	0.00614993	-0.217572	2.09066	-0.104068	0.917115	NA
dre-mir-429b-3p	0.575546	0	0.475462	2.47168	1.82122	1.35715	0.174732	NA
dre-mir-429a-3p	8.09184	4.07928	21.7686	0.945452	0.583142	1.62131	0.104952	0.173376
dre-mir-375-2-3p	0	0	0.253488	-0.459082	2.16856	-0.211699	0.832342	NA
dre-mir-375-1-3p	51.2778	187.574	181.152	-1.84136	0.556477	-3.30897	0.000936415	0.00254493
dre-mir-375-1-5p	0	0	0.203294	-0.271943	2.26685	-0.119965	0.904511	NA
dre-mir-365-3-3p	0	0	0.00440335	-0.217572	2.09066	-0.104068	0.917115	NA
dre-mir-365-3-5p	0	0	0.00843327	-0.217572	2.09066	-0.104068	0.917115	NA
dre-mir-365-2-5p	0.827849	1.18973	0.780802	-0.58106	1.17457	-0.494701	0.620811	0.718443
dre-mir-365-1-3p	26.4826	2.00189	14.6855	3.41949	0.598358	5.71479	1.09841e-08	6.73028e-08
dre-mir-365-1-5p	0.244742	0	0.21933	1.64454	2.24659	0.732014	0.46416	NA
dre-mir-363-3p	5.32479	1.43116	18.2472	1.79579	0.762891	2.35393	0.018576	0.0374857
dre-mir-363-5p	0.193356	0	0.185	0.969381	2.27167	0.426727	0.669578	NA
dre-mir-34c-5p	4.89738	1.36736	23.1726	1.77996	0.814747	2.18468	0.0289126	0.0550483
dre-mir-34c-3p	2.16003	0	11.3286	3.82631	1.51854	2.51972	0.0117448	0.0255354
dre-mir-34b-5p	1.89442	0	17.1847	3.45677	1.51993	2.27429	0.0229486	0.0449632
dre-mir-34b-3p	0.086061	0	3.068	0.751753	1.86306	0.403505	0.686577	0.773834
dre-mir-34a-5p	1.37773	1.33033	15.7093	0.0462407	1.0101	0.0457782	0.963487	0.977997
dre-mir-34a-3p	0	0	0.0328249	-0.207995	2.09157	-0.0994445	0.920785	NA
dre-mir-338-2-5p	1.38813	0.575149	1.44059	1.35232	1.13236	1.19425	0.232379	0.329137
dre-mir-338-2-3p	0	0	0.129134	-0.204568	2.09187	-0.097792	0.922097	NA
dre-mir-338-1-3p	129.779	7.56476	173.43	4.11507	0.433482	9.49306	2.2435e-21	4.20034e-20
dre-mir-338-1-5p	12.4734	0.469249	3.23857	4.40217	1.02208	4.30706	1.6544e-05	6.55919e-05
dre-mir-31-5p	235.982	17.4942	62.5583	3.73136	0.530977	7.02734	2.10501e-12	1.91727e-11
dre-mir-31-3p	0.317246	0	0.66837	1.78819	1.82959	0.977375	0.328383	0.432286
dre-mir-30e-2-3p	43.3673	153.714	84.7203	-1.79881	0.343568	-5.23568	1.6438e-07	8.79304e-07
dre-mir-30e-2-5p	51.0425	37.9184	77.2202	0.420254	0.534149	0.786773	0.431415	0.548629
dre-mir-30d-5p	2438.14	158.501	1219.34	3.91163	0.33834	11.5612	6.47722e-31	2.72853e-29
dre-mir-30d-3p	0.492522	4.92252	1.53648	-3.15503	1.07133	-2.94495	0.00323003	0.00800382
dre-mir-30c-5p	181.132	121.225	212.804	0.562971	0.350598	1.60574	0.10833	0.175281
dre-mir-30c-3p	26.5476	164.517	63.5559	-2.59479	0.51446	-5.04372	4.56572e-07	2.22993e-06
dre-mir-30b-5p	7.38138	3.13857	31.0276	1.06332	0.574197	1.85184	0.0640495	0.110691
dre-mir-30b-3p	13.2241	10.4551	7.27744	0.323417	0.423786	0.763161	0.445368	0.554422
dre-mir-30a-5p	23.7165	1.6072	12.7865	4.0387	0.727763	5.54947	2.86537e-08	1.66488e-07
dre-mir-30a-3p	0.12389	0.929002	0.138103	-1.86479	2.25067	-0.828547	0.407361	NA
dre-mir-301c-3p	0.636017	0.172558	0.972604	1.00725	1.62938	0.618184	0.536454	0.643363
dre-mir-301c-5p	0.77194	0	0.239392	3.13211	1.85937	1.6845	0.0920849	NA
dre-mir-301b-3p	1.46086	0	1.01363	3.95054	1.6726	2.36192	0.0181805	0.0369086
dre-mir-301b-5p	0.086061	0	1.12463	1.1217	1.98508	0.565068	0.572028	0.678779
dre-mir-301a-3p	9.41392	4.86359	8.47216	0.90256	0.79735	1.13195	0.257656	0.35586
dre-mir-301a-5p	0.209951	0	0.0871733	1.41297	2.22532	0.634953	0.525459	NA
dre-mir-29b-2-5p	0	0	0.756231	-0.503322	2.07298	-0.242801	0.80816	0.863459
dre-mir-29b-1-3p	1.75383	0	16.6057	3.73599	1.57227	2.37618	0.0174929	0.0361662
dre-mir-29b-1-5p	0.368632	0	0.456308	1.8203	1.79976	1.01141	0.311819	NA
dre-mir-29a-3p	77.2908	0	122.289	8.41005	1.3468	6.24449	4.25194e-10	3.18423e-09
dre-mir-29a-5p	3.30519	0.572935	4.4526	1.99125	0.967421	2.0583	0.0395611	0.0730774
dre-mir-27e-3p	29.1292	2.51197	12.6778	3.29163	0.572975	5.7448	9.20285e-09	5.85163e-08
dre-mir-27e-5p	0	1.04218	0.29033	-4.13728	1.85122	-2.23489	0.0254243	NA
dre-mir-27d-3p	11.6993	7.3294	7.35678	0.720006	0.48494	1.48473	0.137615	0.210801
dre-mir-27d-5p	2.62841	2.24332	3.0711	0.0589812	0.794665	0.0742214	0.940834	0.960791
dre-mir-27c-1-3p	10.4223	47.1572	72.1726	-2.12294	0.48069	-4.41643	1.00343e-05	4.02567e-05
dre-mir-27c-1-5p	5.41109	0.241431	9.88351	3.81338	1.16641	3.26934	0.00107799	0.00290625
dre-mir-27b-3p	85.7217	188.695	186.009	-1.1355	0.323762	-3.50722	0.00045282	0.0013625
dre-mir-27b-5p	10.8046	4.77058	8.38371	1.26334	0.502474	2.51423	0.0119292	0.0257701
dre-mir-27a-3p	7.85912	20.9061	22.3377	-1.38441	0.520938	-2.65754	0.00787142	0.0178031
dre-mir-27a-5p	1.24775	2.36663	3.86529	-0.952699	0.836445	-1.13899	0.254709	0.354764
dre-mir-26b-5p	339.586	99.766	340.718	1.768	0.291125	6.07299	1.25547e-09	8.81446e-09
dre-mir-26b-3p	0.086061	0	0.275785	0.937279	1.98176	0.472953	0.636247	NA
dre-mir-26a-3-5p	3.15681	0.241431	2.36222	3.35104	1.22225	2.7417	0.00611224	0.0140124
dre-mir-26a-3-3p	0.614782	0	0.486738	2.65347	1.73566	1.52879	0.126315	NA
dre-mir-26a-2-5p	1.63135	2.23573	3.02454	-0.499139	0.73837	-0.676002	0.49904	0.61155
dre-mir-26a-2-3p	0	0	0.103271	-0.281537	2.25387	-0.124913	0.900593	NA
dre-mir-26a-1-5p	661.096	459.124	801.745	0.523862	0.273424	1.91594	0.0553733	0.0971917
dre-mir-26a-1-3p	0.578583	0	0.942844	2.49361	1.69528	1.47092	0.141314	0.214517
dre-mir-25-3p	1821.21	478.064	1067.84	1.91789	0.35556	5.394	6.89045e-08	3.74529e-07
dre-mir-25-5p	39.1593	26.6156	15.0472	0.514118	0.544734	0.943797	0.345274	0.450997
dre-mir-24-4-3p	0	0	0.203769	-0.477683	2.13447	-0.223795	0.822917	NA
dre-mir-24-4-5p	0	0	0.0103359	-0.217281	2.09069	-0.103928	0.917227	NA
dre-mir-24-3-5p	1.43484	0	1.50323	3.75197	1.61489	2.32337	0.0201595	0.0401998
dre-mir-24-2-5p	0.172122	0.227819	0.309953	0.0131339	1.66827	0.00787278	0.993718	NA
dre-mir-24-1-3p	4.77068	5.00302	18.2171	-0.103557	0.530843	-0.19508	0.84533	0.884709
dre-mir-24-1-5p	0	0	0.107381	-0.280598	2.25355	-0.124514	0.900908	NA
dre-mir-23b-3p	25.4403	4.24932	39.2532	2.39021	0.411357	5.81056	6.22654e-09	4.1144e-08
dre-mir-23b-5p	0.296012	0	0.500046	2.08585	1.85108	1.12683	0.259815	NA
dre-mir-23a-3-5p	0	0	0.0138925	-0.212314	2.09117	-0.101529	0.919131	NA
dre-mir-23a-2-3p	1.4847	0.227819	3.79295	2.38925	1.23949	1.92761	0.0539035	0.0951072
dre-mir-23a-2-5p	0	0	0.191148	-0.406924	2.24213	-0.18149	0.855983	NA
dre-mir-23a-1-3p	27.3827	5.82694	50.848	2.28325	0.39884	5.72472	1.03604e-08	6.46563e-08
dre-mir-23a-1-5p	0	0	0.0122999	-0.217572	2.09066	-0.104068	0.917115	NA
dre-mir-22b-3p	15.4849	23.4971	24.7937	-0.644451	0.401768	-1.60404	0.108706	0.175281
dre-mir-22b-5p	0.649457	0.667436	1.06349	0.322636	1.27675	0.252701	0.800499	0.863459
dre-mir-22a-3p	477.501	609.134	1776.52	-0.351281	0.387059	-0.907563	0.364109	0.473763
dre-mir-22a-5p	2.34	0	10.0611	4.04205	1.50676	2.68262	0.00730488	0.0166334
dre-mir-223-3p	16.5185	0.345116	44.3089	4.65601	1.12809	4.12734	3.66986e-05	0.00013443
dre-mir-223-5p	0.481897	3.5513	3.00562	-2.70027	1.13179	-2.38584	0.0170402	0.0354478
dre-mir-222b-3p	5.72825	1.87016	5.76173	1.34478	0.682923	1.96915	0.0489361	0.0877206
dre-mir-222b-5p	0	0	0.099715	-0.321443	2.27307	-0.141414	0.887543	NA
dre-mir-222a-3p	355.397	233.227	312.241	0.601111	0.454206	1.32343	0.185692	0.275675
dre-mir-222a-5p	19.4297	72.3491	38.2444	-1.87407	0.393077	-4.76771	1.86334e-06	8.48573e-06
dre-mir-221-3p	85.0388	75.4626	121.202	0.172217	0.281924	0.610864	0.54129	0.64686
dre-mir-221-5p	2.95606	0.655419	14.0642	1.85141	0.979226	1.89068	0.0586664	0.10191
dre-mir-2196-3p	0	0	0.00484366	-0.217572	2.09066	-0.104068	0.917115	NA
dre-mir-2196-5p	0	0	0.008667	-0.217572	2.09066	-0.104068	0.917115	NA
dre-mir-2195-5p	0	0	0.00745462	-0.217572	2.09066	-0.104068	0.917115	NA
dre-mir-2195-3p	0	0	0.00962885	-0.217572	2.09066	-0.104068	0.917115	NA
dre-mir-2194-3p	0.193356	0	0.0205698	0.727705	2.09614	0.347165	0.728467	NA
dre-mir-2193-3p	0	0	0.0160074	-0.217262	2.09069	-0.103918	0.917234	NA
dre-mir-2193-5p	0	0	0.0299822	-0.217572	2.09066	-0.104068	0.917115	NA
dre-mir-2192-3p	0.12389	0.227819	0.165354	-0.438759	2.27312	-0.19302	0.846943	NA
dre-mir-2191-3p	0.454693	0	0.699035	2.35335	1.80187	1.30606	0.191533	0.281864
dre-mir-2191-5p	1.08919	2.66318	0.947215	-1.11496	1.24271	-0.897204	0.36961	0.478435
dre-mir-219-3-5p	0	0	0.145493	-0.202783	2.09202	-0.096932	0.92278	NA
dre-mir-219-2-3p	0	0	0.00880671	-0.217572	2.09066	-0.104068	0.917115	NA
dre-mir-219-1-3p	2.98792	0.895896	0.933309	1.63064	0.946871	1.72214	0.0850448	0.142588
dre-mir-219-1-5p	0.489485	0	0.0709487	1.35451	2.11015	0.641903	0.520936	NA
dre-mir-218b-5p	0	0	0.184499	-0.199783	2.09226	-0.0954867	0.923928	NA
dre-mir-218a-2-3p	0.575429	5.72986	5.10853	-2.92639	0.850583	-3.44045	0.000580748	0.00171677
dre-mir-218a-2-5p	0	0	0.417978	-0.493937	2.09357	-0.23593	0.813487	NA
dre-mir-218a-1-5p	2.25676	1.12593	9.12593	1.09438	0.816278	1.3407	0.180018	0.268434
dre-mir-218a-1-3p	5.95616	1.48421	2.40195	1.8103	0.741064	2.44284	0.0145721	0.0307023
dre-mir-2189-3p	182.227	24.4216	32.6673	2.83179	0.805742	3.51451	0.000440562	0.00134972
dre-mir-2189-5p	92.0863	0.678835	11.4622	6.74583	1.04398	6.46163	1.03578e-10	8.11762e-10
dre-mir-2188-5p	3.16156	3.30676	18.2085	-0.213517	0.66704	-0.320096	0.748896	0.824764
dre-mir-2188-3p	0.528721	1.45965	0.497953	-1.41449	1.29614	-1.09131	0.275137	NA
dre-mir-2187-5p	7.11044	0.413989	4.3605	3.68253	1.11179	3.31225	0.00092548	0.00253567
dre-mir-2187-3p	0.489368	0.378222	0.27123	0.904251	1.65886	0.545105	0.585682	NA
dre-mir-2186-3p	0	0	0.00962885	-0.217572	2.09066	-0.104068	0.917115	NA
dre-mir-2186-5p	0	0.241431	0.294996	-2.08986	2.22698	-0.938427	0.348025	NA
dre-mir-2185-1-5p	29.7828	42.9397	40.557	-0.517473	0.662267	-0.781367	0.434587	0.550585
dre-mir-2185-1-3p	5.77969	6.70049	6.57442	-0.261595	0.559393	-0.46764	0.640042	0.736158
dre-mir-2184-5p	242.043	4.02326	285.413	5.87356	0.575441	10.2071	1.8434e-24	4.43734e-23
dre-mir-2184-3p	0.317246	0	0.626856	1.75821	1.81628	0.96803	0.33303	NA
dre-mir-217-5p	1.10892	0.455638	0.782205	1.00842	1.56222	0.645501	0.518602	0.633221
dre-mir-217-3p	0.197918	0	0.0986887	0.880785	2.25834	0.390015	0.696526	NA
dre-mir-216b-5p	3.78372	0.862791	2.52526	1.749	1.1462	1.52592	0.12703	0.197277
dre-mir-216a-3p	3.99714	4.46117	1.80669	-0.146785	0.951753	-0.154226	0.877432	0.912637
dre-mir-216a-5p	1.44404	0	0.788936	3.81851	1.63048	2.34195	0.0191831	0.0384803
dre-mir-214-3p	2513.78	269.294	707.763	3.17116	0.559608	5.66675	1.45534e-08	8.6044e-08
dre-mir-214-5p	1.3141	2.06347	3.80956	-0.491339	0.78456	-0.62626	0.531145	0.641562
dre-mir-212-5p	64.1958	0.628196	23.2885	6.08503	1.1096	5.48396	4.15904e-08	2.33599e-07
dre-mir-212-3p	2.65851	0	1.37961	4.57255	1.62561	2.81282	0.00491089	0.0116547
dre-mir-210-3p	12.7709	57.6745	40.6926	-2.17922	0.518993	-4.19894	2.68171e-05	0.000103466
dre-mir-210-5p	11.4535	11.344	10.2855	-0.0813151	0.57047	-0.142541	0.886653	0.919391
dre-mir-21-2-5p	3.64962	5.24288	7.7142	-0.540596	0.707454	-0.764143	0.444782	0.554422
dre-mir-21-1-5p	1454.18	4611.52	7162.72	-1.6403	0.547821	-2.99423	0.00275142	0.00702446
dre-mir-21-1-3p	0.197918	0.172558	5.73661	-0.491957	1.63049	-0.301724	0.762862	0.83469
dre-mir-20b-5p	3.35351	1.60151	3.78296	0.760933	0.774505	0.982477	0.325865	0.430653
dre-mir-20b-3p	0.086061	0	0.0855367	0.4841	2.26637	0.213601	0.830858	NA
dre-mir-20a-5p	22.1763	4.42263	36.9341	2.21281	0.563565	3.92645	8.62081e-05	0.000302626
dre-mir-20a-3p	1.15574	1.06845	2.26768	-0.238997	1.00689	-0.237361	0.812377	0.863631
dre-mir-206-2-3p	0.172122	0	1.06147	1.46866	1.89097	0.776672	0.437352	0.552014
dre-mir-206-2-5p	0	0	0.0173078	-0.21143	2.09125	-0.101102	0.91947	NA
dre-mir-206-1-3p	5.11909	1.93523	15.1415	1.19765	1.55607	0.769661	0.441501	0.554422
dre-mir-206-1-5p	0	0	0.0951206	-0.20576	2.09176	-0.0983669	0.921641	NA
dre-mir-205-5p	593.175	20.0642	323.144	4.5839	1.09212	4.19725	2.70179e-05	0.000103466
dre-mir-205-3p	0	0	0.0393041	-0.203728	2.09194	-0.0973871	0.922419	NA
dre-mir-204-2-5p	5.74148	2.40795	8.73	1.35262	0.791035	1.70993	0.0872779	0.145607
dre-mir-204-2-3p	0	0	0.0535594	-0.192484	2.09283	-0.091973	0.92672	NA
dre-mir-204-1-5p	322.356	148.589	341.947	1.10617	0.482835	2.29098	0.0219645	0.0432869
dre-mir-204-1-3p	0	0	0.0336965	-0.199075	2.09232	-0.0951454	0.924199	NA
dre-mir-203b-3p	251.439	1.80191	85.369	6.70797	1.03196	6.5002	8.02153e-11	6.59331e-10
dre-mir-203b-5p	0.086061	0	0.641689	0.825148	1.96098	0.420784	0.673913	0.767259
dre-mir-203a-3p	12.5649	12.7742	18.6468	0.00405278	0.818505	0.00495145	0.996049	0.999014
dre-mir-203a-5p	0	0	0.0381756	-0.203371	2.09197	-0.0972152	0.922556	NA
dre-mir-202-5p	408.069	32.3886	699.496	3.58713	0.356004	10.0761	7.047e-24	1.58323e-22
dre-mir-202-3p	2245.24	248.526	629.458	3.14886	0.428417	7.35	1.98212e-13	2.08742e-12
dre-mir-200c-3p	5.68255	0.172558	4.25429	4.05767	1.20486	3.36776	0.000757823	0.00216429
dre-mir-200b-3p	20.9994	0.172558	32.6839	5.60727	1.07349	5.2234	1.75668e-07	9.25001e-07
dre-mir-200b-5p	0	0	0.219877	-0.438351	2.1859	-0.200536	0.841062	NA
dre-mir-200a-3p	9.7113	1.77407	46.2848	2.12089	0.710711	2.98418	0.00284339	0.00715091
dre-mir-200a-5p	0	1.65215	6.84059	-4.29012	1.53854	-2.78843	0.00529637	0.012395
dre-mir-19d-3p	121.333	2.94081	87.4781	5.42455	0.569958	9.51747	1.77453e-21	3.51775e-20
dre-mir-19d-5p	1.53333	1.57347	1.07071	-0.275092	1.11949	-0.24573	0.805891	0.863459
dre-mir-19c-3p	4.35037	0.172558	6.00256	3.62767	1.23892	2.92808	0.00341059	0.00832875
dre-mir-19c-5p	0.244742	0.227819	0.15737	-0.0234461	2.26647	-0.0103447	0.991746	NA
dre-mir-19b-3p	65.4039	5.84038	228.673	3.43696	0.509992	6.73924	1.59216e-11	1.37579e-10
dre-mir-19b-5p	0.283979	0	0.244619	1.79471	1.92044	0.934534	0.350029	NA
dre-mir-19a-3p	32.5919	0	39.2964	7.36809	1.41339	5.21304	1.85766e-07	9.48535e-07
dre-mir-19a-5p	0	0	0.321557	-0.437212	2.19186	-0.199471	0.841894	NA
dre-mir-199-3-3p	38.6011	15.1944	36.6722	1.32243	0.350455	3.77347	0.000160995	0.000531914
dre-mir-199-3-5p	0.489368	0	0.230005	2.6368	1.86653	1.41268	0.157751	NA
dre-mir-199-2-5p	4.43207	2.4415	1.22508	0.7375	0.763266	0.966242	0.333923	0.437868
dre-mir-199-2-3p	0	0.227819	0.032903	-1.09808	2.09287	-0.524679	0.599806	NA
dre-mir-199-1-3p	208.564	234.401	165.873	-0.162881	0.366498	-0.444427	0.656734	0.750235
dre-mir-199-1-5p	97.6352	20.821	88.8793	2.18796	0.435577	5.02313	5.08362e-07	2.4474e-06
dre-mir-196d-5p	0.601225	84.522	10.2653	-6.89957	0.959183	-7.19317	6.33035e-13	6.09523e-12
dre-mir-196d-3p	0.86723	0	0.293782	3.27554	1.90561	1.71889	0.0856338	NA
dre-mir-196c-5p	0.79002	42.2982	6.13728	-5.6536	0.846992	-6.67492	2.4737e-11	2.08409e-10
dre-mir-196b-5p	1.62562	155.545	24.1721	-6.60285	0.681264	-9.69206	3.25887e-22	6.86399e-21
dre-mir-196b-3p	6.91992	0.469249	2.67853	3.65553	1.00209	3.6479	0.00026439	0.000832704
dre-mir-196a-2-3p	1.54097	0	1.19962	3.85424	1.7096	2.25447	0.0241669	0.0470765
dre-mir-196a-1-5p	3.91249	204.68	43.2158	-5.6048	0.659194	-8.5025	1.85551e-17	2.84231e-16
dre-mir-196a-1-3p	4.92143	0.333718	1.96776	3.79177	1.25508	3.02115	0.00251819	0.00647809
dre-mir-194b-3p	15.3786	2.30712	8.53377	2.73733	0.809738	3.38051	0.000723507	0.00209961
dre-mir-194b-5p	0	0.172558	5.14488	-1.91919	1.85464	-1.0348	0.300761	0.402208
dre-mir-194a-5p	0.209951	0.895896	8.62531	-1.49967	1.28256	-1.16929	0.242288	0.340213
dre-mir-194a-3p	0	0	0.325893	-0.441538	2.18306	-0.202256	0.839716	NA
dre-mir-193b-5p	103.595	13.4077	26.6382	2.94344	0.595554	4.94236	7.71828e-07	3.61259e-06
dre-mir-193b-3p	34.7371	7.96348	15.5271	1.99408	0.568388	3.50831	0.000450967	0.0013625
dre-mir-193a-2-5p	0.527197	0	0.0792608	1.48665	2.11087	0.704282	0.481257	NA
dre-mir-193a-2-3p	0	0	0.0731576	-0.188117	2.09318	-0.0898715	0.928389	NA
dre-mir-193a-1-5p	2.12236	7.12658	5.0935	-1.87236	0.723508	-2.58789	0.00965645	0.0213529
dre-mir-193a-1-3p	0.874596	0.455638	2.11691	0.886366	1.16265	0.762367	0.445841	0.554422
dre-mir-192-5p	68.8661	16.7436	449.337	1.96825	0.810777	2.42761	0.0151987	0.0318134
dre-mir-192-3p	0.596664	0.572935	1.56694	-0.177377	1.33728	-0.13264	0.894478	0.921832
dre-mir-190b-5p	0	0	0.150434	-0.303587	2.26853	-0.133825	0.893541	NA
dre-mir-190b-3p	0.193356	0	0.155602	0.724741	2.09887	0.3453	0.729869	NA
dre-mir-190a-5p	1.10274	0	1.44326	3.23695	1.66162	1.94807	0.0514071	0.09118
dre-mir-190a-3p	0	0	0.0549546	-0.192789	2.09281	-0.09212	0.926603	NA
dre-mir-18c-5p	0.52416	1.37812	2.8664	-1.39802	1.1277	-1.23971	0.215084	0.311086
dre-mir-18c-3p	0	0	0.696395	-0.46832	2.1583	-0.216986	0.828219	0.870116
dre-mir-18b-3p	1.77951	0.506276	3.97208	1.7603	1.06665	1.65031	0.0988796	0.16415
dre-mir-18b-5p	0.193356	0.227819	0.460659	-0.453343	1.85398	-0.244524	0.806825	NA
dre-mir-18a-3p	7.47336	3.09603	3.94186	1.24229	0.717197	1.73214	0.0832486	0.140979
dre-mir-18a-5p	0.086061	0.172558	0.842931	-0.658981	1.70647	-0.386166	0.699374	0.78302
dre-mir-187-1-3p	28.6502	14.3784	15.3012	0.96688	0.364684	2.65128	0.00801875	0.0180155
dre-mir-187-1-5p	5.87201	2.84936	2.11526	0.879599	0.774046	1.13637	0.255804	0.354764
dre-mir-184-2-3p	0	0	0.00867348	-0.217572	2.09066	-0.104068	0.917115	NA
dre-mir-184-1-3p	143.321	13.4358	94.9557	3.21821	1.06329	3.02666	0.00247272	0.00641006
dre-mir-184-1-5p	0.283979	0	0.324812	2.07287	2.19428	0.944669	0.344828	NA
dre-mir-183-5p	5.207	4.60734	7.49142	0.297075	0.810949	0.36633	0.714119	0.796881
dre-mir-183-3p	0.086061	0	0.206068	0.720754	2.19342	0.328599	0.742459	NA
dre-mir-182-5p	48.1416	30.6985	33.7489	0.650024	0.572026	1.13635	0.255809	0.354764
dre-mir-182-3p	0.713082	0	0.0990358	1.70909	2.11376	0.808554	0.418772	NA
dre-mir-181c-5p	9.88262	114.6	40.4701	-3.52687	0.394749	-8.93445	4.09213e-19	7.25815e-18
dre-mir-181c-3p	2.6346	0.172558	2.74265	3.06257	1.23144	2.48699	0.0128828	0.0274778
dre-mir-181b-2-5p	0	0.241431	0.0920547	-0.959465	2.10213	-0.456426	0.648084	NA
dre-mir-181b-2-3p	0.086061	0	0.0839288	0.612792	2.26784	0.27021	0.786999	NA
dre-mir-181b-1-5p	34.9344	619.528	297.053	-4.12238	0.366436	-11.2499	2.31779e-29	8.67884e-28
dre-mir-181b-1-3p	0	0	0.114163	-0.103968	2.17429	-0.0478169	0.961862	NA
dre-mir-181a-2-3p	25.7503	10.8043	15.0294	1.1737	0.41339	2.8392	0.00452269	0.0109651
dre-mir-181a-2-5p	5.83129	2.68187	6.11683	1.06035	0.662142	1.60139	0.10929	0.175385
dre-mir-181a-1-5p	1480.4	4805.74	6166.19	-1.69031	0.323837	-5.21963	1.79282e-07	9.2951e-07
dre-mir-181a-1-3p	5.05601	1.68399	10.4565	1.32707	0.611263	2.17103	0.0299292	0.0566637
dre-mir-17a-2-3p	0.12389	0.172558	0.39538	-0.574854	1.75781	-0.327028	0.743647	NA
dre-mir-17a-2-5p	0	0.172558	0.127446	-1.12788	2.24519	-0.502354	0.615418	NA
dre-mir-17a-1-5p	25.3148	12.6534	59.6409	0.946639	0.471054	2.00962	0.0444715	0.0805747
dre-mir-17a-1-3p	0.391274	0	0.671726	1.81767	1.81146	1.00343	0.315655	0.418802
dre-mir-1788-3p	0.74171	0	0.351606	3.13678	1.80246	1.74028	0.0818098	NA
dre-mir-1788-5p	0	0	0.0200509	-0.211522	2.09125	-0.101147	0.919434	NA
dre-mir-16c-5p	132.186	15.2603	77.4538	3.10186	0.288097	10.7667	4.94346e-27	1.5145e-25
dre-mir-16c-3p	21.938	126.946	61.669	-2.51322	0.348661	-7.20821	5.66924e-13	5.61922e-12
dre-mir-16b-5p	1486.1	32.4704	401.625	5.44861	0.29599	18.4081	1.13102e-75	3.81152e-73
dre-mir-16b-3p	0.209951	0.683456	0.395818	-1.27677	1.67274	-0.76328	0.445297	NA
dre-mir-16a-5p	14.8795	9.11075	44.1797	0.722189	0.451771	1.59857	0.109915	0.175552
dre-mir-16a-3p	0	0	0.183084	-0.200422	2.27347	-0.0881568	0.929752	NA
dre-mir-15c-5p	157.358	166.408	179.952	-0.0800866	0.315366	-0.253948	0.799536	0.863459
dre-mir-15c-3p	0	0	0.149229	-0.435387	2.20331	-0.197605	0.843354	NA
dre-mir-15b-5p	70.7239	167.065	160.366	-1.23741	0.437266	-2.82987	0.00465666	0.0112092
dre-mir-15b-3p	3.31133	3.39837	4.25434	-0.242199	0.626596	-0.386531	0.699103	0.78302
dre-mir-15a-2-5p	0.330803	1.04218	0.380398	-1.70838	1.52972	-1.1168	0.264081	NA
dre-mir-15a-2-3p	0.321808	0.227819	0.23736	0.330444	2.20783	0.149669	0.881026	NA
dre-mir-15a-1-5p	59.8781	3.29228	49.0876	3.85669	0.485597	7.94215	1.98707e-15	2.67857e-14
dre-mir-15a-1-3p	0	0.683456	0.781577	-3.32829	1.74378	-1.90866	0.0563053	0.0983155
dre-mir-155-5p	6.39152	22.4463	12.7643	-1.80624	0.506373	-3.56701	0.000361084	0.00111638
dre-mir-155-3p	0	0	0.0052255	-0.217572	2.09066	-0.104068	0.917115	NA
dre-mir-153c-3p	0	0	0.1415	-0.392271	2.24613	-0.174643	0.86136	NA
dre-mir-153c-5p	0	0.241431	0.0642298	-1.05672	2.09708	-0.503899	0.614332	NA
dre-mir-153b-3p	6.60901	1.43528	7.89937	2.19594	0.928647	2.36467	0.0180463	0.0368582
dre-mir-153b-5p	0.386713	1.48074	1.22635	-1.86227	1.28791	-1.44596	0.148187	0.223942
dre-mir-153a-5p	0	0	0.0384316	-0.204934	2.09183	-0.0979687	0.921957	NA
dre-mir-153a-3p	0.193356	0	0.443263	1.19143	2.09469	0.568783	0.569504	NA
dre-mir-152-3p	32.7543	0.413989	83.3188	5.63498	0.935747	6.02191	1.72374e-09	1.18551e-08
dre-mir-152-5p	0.773426	0	0.778241	2.86667	1.87813	1.52635	0.126924	0.197277
dre-mir-150-5p	155.455	16.2497	86.6659	3.19844	0.442679	7.22517	5.00467e-13	5.11083e-12
dre-mir-150-3p	0.531759	0	0.30009	2.651	1.79823	1.47423	0.140419	NA
dre-mir-148-3p	315.865	6.30108	398.305	5.64005	0.431246	13.0785	4.37038e-39	3.68204e-37
dre-mir-148-5p	2.54549	0	6.7301	3.79748	1.46817	2.58655	0.00969435	0.0213529
dre-mir-146b-5p	73.7047	13.4182	296.418	2.38759	0.712414	3.3514	0.000804037	0.00227698
dre-mir-146b-3p	1.93669	0	11.3489	3.74334	1.58138	2.36714	0.0179261	0.036836
dre-mir-146a-5p	142.722	19.7085	753.474	2.76382	0.826736	3.34305	0.00082863	0.00230784
dre-mir-146a-3p	3.62397	1.01717	15.271	1.62133	1.00958	1.60595	0.108285	0.175281
dre-mir-145-5p	10.7747	6.87679	55.5045	0.592646	0.460433	1.28715	0.198043	0.290176
dre-mir-145-3p	4.66916	0.697068	14.2342	2.45155	0.934089	2.62454	0.00867674	0.0193646
dre-mir-144-5p	14.1423	1.67999	8.3468	3.091	0.748911	4.12734	3.66991e-05	0.00013443
dre-mir-144-3p	1.17233	1.00115	0.766397	0.20559	1.54579	0.133	0.894193	0.921832
dre-mir-143-1-3p	3575.19	772.739	4743.7	2.19733	0.342526	6.41508	1.4075e-10	1.07801e-09
dre-mir-143-1-5p	4.36558	8.46931	6.76019	-0.959669	0.594494	-1.61426	0.10647	0.174539
dre-mir-142b-5p	0.605787	0	1.27735	2.389	1.73529	1.37672	0.168599	0.253652
dre-mir-142a-3p	5.23895	0.241431	8.85354	3.73188	1.24974	2.98613	0.00282534	0.00715091
dre-mir-142a-5p	7.70109	0.400377	13.9091	3.56555	1.05538	3.37845	0.000728946	0.00209961
dre-mir-141-3p	18.9848	2.28415	24.6523	2.78927	0.620926	4.49211	7.05212e-06	2.89825e-05
dre-mir-141-5p	0.12389	0	3.27371	1.50044	1.98263	0.756791	0.449175	0.556514
dre-mir-140-3p	108.794	17.3999	116.697	2.64556	0.375994	7.03618	1.97577e-12	1.84954e-11
dre-mir-140-5p	5.39725	0.683456	4.90894	2.68376	0.904374	2.96754	0.00300198	0.00749383
dre-mir-139-5p	5.38381	6.60189	10.8961	-0.361233	0.565443	-0.638849	0.522921	0.633901
dre-mir-139-3p	1.45163	1.25639	0.840296	0.00625458	1.07661	0.00580951	0.995365	0.999014
dre-mir-1388-5p	204.317	34.9972	1836.84	2.51538	0.437687	5.74698	9.08505e-09	5.85163e-08
dre-mir-1388-3p	22.7718	585.526	206.2	-4.65285	0.422916	-11.0018	3.74433e-28	1.26184e-26
dre-mir-138-5p	0.77194	9.36457	6.75513	-3.55484	0.785627	-4.52485	6.04389e-06	2.54599e-05
dre-mir-138-3p	0.193356	0	0.032212	0.732765	2.09844	0.349195	0.726943	NA
dre-mir-137-2-3p	0.44266	0	0.882382	2.00599	1.84315	1.08835	0.276442	0.37717
dre-mir-137-2-5p	0	0	0.212061	-0.364228	2.26375	-0.160896	0.872175	NA
dre-mir-137-1-3p	0	0	0.662312	-0.504142	2.07547	-0.242905	0.808079	0.863459
dre-mir-137-1-5p	0.086061	0	0.362206	0.898508	2.009	0.447241	0.654701	NA
dre-mir-135c-2-3p	0	0	0.0052255	-0.217572	2.09066	-0.104068	0.917115	NA
dre-mir-135c-1-5p	1.28409	0.227819	6.91933	2.0542	1.29815	1.58241	0.113557	0.180513
dre-mir-135b-5p	1.26595	0	0.870846	3.4746	1.71	2.03193	0.0421607	0.0772182
dre-mir-135b-3p	0	0	0.0787772	-0.297748	2.26484	-0.131465	0.895407	NA
dre-mir-135a-5p	0	0	1.11751	-0.505345	2.06999	-0.244129	0.807131	0.863459
dre-mir-135a-3p	0.197918	0	0.0608316	0.723927	2.09978	0.344764	0.730272	NA
dre-mir-133c-3p	0.086061	0	0.0696973	0.333138	2.14416	0.15537	0.87653	NA
dre-mir-133b-3p	0.172122	0	0.145426	1.05711	2.26724	0.466254	0.641034	NA
dre-mir-133a-2-5p	0.172122	0	0.0231545	0.758318	2.09739	0.361553	0.717686	NA
dre-mir-133a-1-3p	216.696	28.6842	136.631	2.80791	0.838718	3.34786	0.000814393	0.00228709
dre-mir-133a-1-5p	6.65398	0	2.23229	5.81797	1.61309	3.60673	0.000310082	0.00096757
dre-mir-132-2-5p	18.3442	0.908867	11.6437	4.28331	0.938884	4.56213	5.06378e-06	2.16012e-05
dre-mir-132-2-3p	0	0	0.0160074	-0.217262	2.09069	-0.103918	0.917234	NA
dre-mir-132-1-3p	17.2669	1.83154	8.32478	3.05249	0.890102	3.42937	0.000604984	0.00177287
dre-mir-132-1-5p	0.730957	0	0.853562	3.12671	1.79273	1.7441	0.0811412	0.138104
dre-mir-130c-2-5p	0.12389	0	0.217427	1.0125	2.01794	0.50175	0.615844	NA
dre-mir-130c-1-3p	18.0381	4.20879	24.2078	2.15079	0.546466	3.93582	8.29141e-05	0.000296167
dre-mir-130c-1-5p	8.72688	2.11221	4.21851	2.04934	0.665632	3.07879	0.00207844	0.00550699
dre-mir-130b-5p	133.937	35.2697	62.5327	1.89462	0.450914	4.20172	2.6489e-05	0.000103466
dre-mir-130b-3p	18.0448	2.39106	23.7335	2.92507	0.578609	5.05534	4.29614e-07	2.12912e-06
dre-mir-130a-3p	14.6076	7.68194	20.0336	0.861564	0.4308	1.99991	0.0455095	0.0820144
dre-mir-130a-5p	2.24937	0	1.55683	4.38957	1.58468	2.77001	0.00560545	0.0129386
dre-mir-1306-5p	1.8037	0.172558	0.922265	2.5224	1.56356	1.61325	0.106691	0.174539
dre-mir-1306-3p	0.209951	0.172558	0.237265	0.157255	2.25089	0.0698632	0.944303	NA
dre-mir-129-2-3p	4.31122	0	1.33328	5.28527	1.64015	3.22243	0.00127107	0.0033996
dre-mir-129-2-5p	0	0	0.0107177	-0.217011	2.09072	-0.103798	0.91733	NA
dre-mir-129-1-5p	0.12389	2.24572	2.63886	-3.28308	1.28562	-2.55369	0.0106589	0.0233249
dre-mir-129-1-3p	0.086061	0	2.80789	0.770437	1.86823	0.41239	0.680054	0.769054
dre-mir-128-2-3p	0.172122	0.345116	0.308679	-0.694066	2.00436	-0.346278	0.729134	NA
dre-mir-128-2-5p	0.244742	0	0.133734	1.16207	2.2683	0.512306	0.608437	NA
dre-mir-128-1-3p	694.356	45.5984	251.935	3.89175	0.323518	12.0295	2.48765e-33	1.67667e-31
dre-mir-128-1-5p	6.19923	3.9575	4.89781	0.476227	0.591257	0.805449	0.420561	0.538893
dre-mir-126b-3p	29.961	2.58527	70.0646	3.46655	0.608989	5.6923	1.25337e-08	7.5426e-08
dre-mir-126b-5p	0	0	0.0497213	-0.180686	2.09378	-0.0862965	0.931231	NA
dre-mir-126a-3p	459.073	21.9632	675.059	4.3728	0.409668	10.674	1.34695e-26	3.49172e-25
dre-mir-126a-5p	77.4428	39.5546	120.793	0.96374	0.526904	1.82906	0.0673905	0.11587
dre-mir-125c-5p	2578.4	3302.65	1676.15	-0.354035	0.43893	-0.806587	0.419905	0.538893
dre-mir-125c-3p	3.56639	8.39798	4.62544	-1.17989	0.602778	-1.95743	0.0502972	0.0896834
dre-mir-125b-3-3p	5.59356	2.42949	3.20569	0.9882	0.668855	1.47745	0.139555	0.212806
dre-mir-125b-3-5p	3.41531	5.05038	4.31816	-0.48983	0.617583	-0.79314	0.427696	0.545961
dre-mir-125b-2-3p	4.6182	18.8854	6.98545	-2.04093	0.615011	-3.31853	0.000904935	0.0024997
dre-mir-125b-2-5p	0.086061	0	0.456067	0.804018	2.06486	0.389381	0.696994	NA
dre-mir-125b-1-5p	2034.16	625.673	905.03	1.69186	0.347572	4.86765	1.12931e-06	5.21339e-06
dre-mir-125b-1-3p	33.0535	327.663	62.558	-3.28381	0.4382	-7.49385	6.68802e-14	7.51287e-13
dre-mir-125a-2-5p	13.1016	7.96063	5.34196	0.640041	0.471333	1.35794	0.174484	0.261338
dre-mir-125a-2-3p	1.75839	1.99049	1.20598	-0.275442	0.839527	-0.328092	0.742842	0.82078
dre-mir-125a-1-5p	7190.3	2820.2	2564.19	1.34124	0.366216	3.66242	0.000249841	0.000801872
dre-mir-125a-1-3p	1.45923	1.87534	1.25731	-0.467038	0.909934	-0.513266	0.607766	0.713904
dre-mir-124-6-5p	0.391274	0	0.446721	1.9782	2.22643	0.888504	0.37427	NA
dre-mir-124-4-5p	0.197918	0	0.561184	1.04593	2.10028	0.497996	0.618487	NA
dre-mir-124-3-5p	0	0	0.605429	-0.063879	2.09276	-0.0305238	0.975649	NA
dre-mir-124-2-5p	0	0	0.010461	-0.217572	2.09066	-0.104068	0.917115	NA
dre-mir-124-1-3p	1.30207	0.227819	0.640065	2.19533	1.40158	1.56632	0.117273	0.183819
dre-mir-124-1-5p	0	0	0.00843327	-0.217572	2.09066	-0.104068	0.917115	NA
dre-mir-122-5p	5.19495	5.45159	29.1721	-0.0516392	0.935326	-0.0552099	0.955971	0.9733
dre-mir-122-3p	0	0	1.42155	-0.477158	2.1226	-0.224799	0.822136	0.868526
dre-mir-10d-5p	30.1536	7.30288	26.6484	2.04045	0.522103	3.90814	9.30082e-05	0.000323131
dre-mir-10d-3p	0.391274	0	0.0705368	1.19284	2.10816	0.565821	0.571515	NA
dre-mir-10c-5p	644.374	910.517	1161.3	-0.495225	0.395187	-1.25314	0.210155	0.305269
dre-mir-10c-3p	0.209951	1.0889	0.62707	-1.72519	1.3282	-1.29889	0.193982	NA
dre-mir-10b-2-5p	0.37167	0.378222	1.1916	0.526109	1.53098	0.343642	0.731116	0.81048
dre-mir-10b-2-3p	0.283979	0	0.197559	1.84789	1.94641	0.949388	0.342423	NA
dre-mir-10b-1-5p	2687.19	1230.44	9393.56	1.11849	0.3997	2.79831	0.00513703	0.0121061
dre-mir-10b-1-3p	0	0	0.151884	-0.461817	2.1548	-0.21432	0.830297	NA
dre-mir-10a-5p	447.77	257.676	758.07	0.783906	0.594758	1.31803	0.187495	0.277131
dre-mir-10a-3p	4.09824	1.93016	1.5102	1.3029	0.863188	1.5094	0.131196	0.202693
dre-mir-107b-3p	0.540754	0.572935	1.63001	-0.300975	1.21657	-0.247396	0.804602	0.863459
dre-mir-107b-5p	0.197918	0	0.0297286	0.752585	2.09763	0.358778	0.719761	NA
dre-mir-107a-3p	16.6229	11.987	24.1593	0.515733	0.328536	1.56979	0.116464	0.183403
dre-mir-107a-5p	2.4109	3.43369	1.66288	-0.512889	0.801491	-0.639918	0.522226	0.633901
dre-mir-103-3p	50.4987	29.2317	45.9699	0.761566	0.34357	2.21663	0.0266487	0.0513177
dre-mir-103-5p	0.172122	0.227819	0.835659	-0.000352402	1.61861	-0.000217719	0.999826	0.999826
dre-mir-101b-5p	37.1775	1.32286	14.0718	4.76184	0.696683	6.83502	8.19957e-12	7.27172e-11
dre-mir-101b-3p	15.9855	0.172558	11.4255	5.43953	1.20755	4.5046	6.64972e-06	2.76661e-05
dre-mir-101a-3p	201.775	11.4347	271.208	4.1368	0.482047	8.58174	9.34455e-18	1.49958e-16
dre-mir-101a-5p	0.12389	0	0.711272	0.938873	1.90712	0.492298	0.622509	0.718443
dre-mir-100-2-3p	17.7818	4.06505	10.973	2.19938	0.546626	4.02356	5.73249e-05	0.000207726
dre-mir-100-2-5p	0	0	0.00484366	-0.217572	2.09066	-0.104068	0.917115	NA
dre-mir-100-1-5p	1939.41	237.635	1366.08	3.00172	0.404424	7.42221	1.15179e-13	1.25211e-12
dre-mir-100-1-3p	0.889638	1.66531	0.666452	-0.680047	1.1778	-0.577389	0.563677	0.671233
dre-mir-1-2-3p	0.519726	0	0.225714	2.4817	1.95657	1.26839	0.204658	NA
dre-mir-1-2-5p	0	0	0.0179156	-0.214441	2.09097	-0.102556	0.918316	NA
dre-mir-1-1-3p	18.7575	0	9.48616	7.07536	1.52513	4.63919	3.49775e-06	1.53083e-05
dre-mir-1-1-5p	0	0	0.0713507	-0.196256	2.09254	-0.0937883	0.925277	NA
dre-let-7j-5p	16.0248	392.405	65.7177	-4.59337	0.429859	-10.6858	1.18661e-26	3.33241e-25
dre-let-7j-3p	16.078	6.20625	13.6019	1.30634	0.634699	2.05821	0.0395702	0.0730774
dre-let-7i-5p	8.69068	211.871	79.3908	-4.56171	0.581042	-7.85091	4.13029e-15	5.35349e-14
dre-let-7i-3p	0	0	0.234845	-0.451447	2.17557	-0.207508	0.835613	NA
dre-let-7h-5p	7.90078	1250.7	162.676	-7.25375	0.509144	-14.247	4.68282e-46	7.89055e-44
dre-let-7h-3p	2.63588	0.455638	2.9775	2.22702	1.09753	2.02913	0.0424455	0.0773196
dre-let-7g-2-5p	0.12389	2.17287	0.28783	-2.17274	2.12875	-1.02066	NA	NA
dre-let-7g-2-3p	0	0	0.27289	-0.0687986	2.09158	-0.0328931	0.97376	NA
dre-let-7g-1-5p	94.1864	979.767	154.731	-3.34693	0.431437	-7.75762	8.65384e-15	1.08013e-13
dre-let-7g-1-3p	0	0.667436	0.101156	-1.68003	2.1111	-0.795806	0.426145	NA
dre-let-7f-5p	69.1237	1038.18	164.467	-3.86844	0.465685	-8.30699	9.81605e-17	1.43826e-15
dre-let-7f-3p	0	0	0.0734135	-0.192711	2.09281	-0.0920821	0.926633	NA
dre-let-7e-5p	126.256	1359.45	272.803	-3.38333	0.523024	-6.46879	9.87901e-11	7.92673e-10
dre-let-7e-3p	0	0	0.0149128	-0.214208	2.09099	-0.102443	0.918405	NA
dre-let-7d-2-5p	0.12389	2.06569	0.324092	-3.31911	1.69719	-1.95565	0.0505065	NA
dre-let-7d-1-5p	58.9013	6391.61	857.526	-6.68	0.500417	-13.3489	1.2027e-40	1.35103e-38
dre-let-7c-2-5p	0.193356	0.953371	0.148581	-1.64798	2.23692	-0.736718	0.461294	NA
dre-let-7c-1-5p	76.8503	4969.19	727.337	-5.93987	0.507653	-11.7006	1.26497e-31	7.10491e-30
dre-let-7c-1-3p	0.880759	0.172558	0.87121	1.41121	1.57596	0.895465	0.370539	0.478435
dre-let-7b-5p	117.685	917.617	321.432	-2.93076	0.474149	-6.18109	6.36585e-10	4.66368e-09
dre-let-7b-3p	166.677	33.4044	62.4016	2.28479	0.414532	5.51174	3.55305e-08	2.02945e-07
dre-let-7a-6-5p	0.441136	0.482861	0.35201	-0.108587	1.60594	-0.0676156	0.946092	NA
dre-let-7a-6-3p	0.12389	0	0.191898	1.04791	2.00465	0.522739	0.601156	NA
dre-let-7a-5-3p	2.62201	0.172558	9.36846	2.90549	1.18944	2.44273	0.0145768	0.0307023
dre-let-7a-5-5p	0.086061	2.99362	0.428376	-3.87047	1.84939	-2.09284	0.0363638	NA
dre-let-7a-4-3p	0.244742	0.227819	0.725383	-0.524139	1.72041	-0.304659	0.760626	0.83469
dre-let-7a-4-5p	0.279417	0.378222	0.0980313	-0.0985523	2.11661	-0.0465613	0.962863	NA
dre-let-7a-3-5p	8.38018	304.948	42.6828	-5.09726	0.576746	-8.83796	9.7485e-19	1.64262e-17
dre-let-7a-3-3p	1.48493	0.506276	1.03735	1.38129	1.25994	1.09632	0.27294	0.373905
dre-let-7a-2-5p	1.31269	24.6094	4.26417	-4.09393	0.822963	-4.97463	6.5374e-07	3.10296e-06
dre-let-7a-2-3p	0.563396	0.345116	0.734799	0.325659	1.50605	0.216235	0.828805	0.870116
dre-let-7a-1-5p	634.481	34639.7	4876.47	-5.70322	0.491778	-11.5971	4.26075e-31	2.05125e-29
dre-let-7a-1-3p	0.64805	0.333718	0.767368	1.02712	1.46948	0.698972	0.48457	0.598168
dre-mir-3906-5p	0	0	0.135032	-0.215026	2.09091	-0.102838	0.918091	NA
dre-mir-2192-5p	0	0	0.270064	-0.196677	2.09251	-0.0939908	0.925116	NA
dre-mir-2198-5p	0	0	0.405096	-0.0794993	2.09066	-0.0380259	0.969667	NA
dre-mir-200c-5p	0	0	0.119873	-0.215026	2.09091	-0.102838	0.918091	NA

## Sheet: Testis 12 vs 9 wpf
Testis		Statistically significant difference requires:			Normalized read ≥ 100
12 weeks vs 9 weeks					Log2FoldChange ≥ |2|
Reads normalized using DESeq2					padj ≤ 0.01
	Mean # normalized reads
miRNA	12 weeks	9 weeks	baseMean	log2FoldChange	lfcSE	stat	pvalue	padj
dre-mir-99-2-5p	11.8689	4.20701	9.894	1.32802	0.575305	2.30837	0.0209785	0.05123
dre-mir-99-2-3p	2.9488	3.51053	2.58437	-0.493648	0.694729	-0.710562	0.477356	0.589263
dre-mir-99-1-5p	159.869	32.0588	136.774	2.2957	0.441331	5.20176	1.97409e-07	1.51197e-06
dre-mir-99-1-3p	0.809769	0	1.1512	2.42243	1.63714	1.47968	0.138959	0.24015
dre-mir-96-5p	0.365478	0	0.393226	1.91906	1.89025	1.01524	0.309991	NA
dre-mir-96-3p	0.086061	0.601298	1.71275	-1.97792	1.65502	-1.1951	0.232046	0.353844
dre-mir-93-5p	53.1424	12.5255	51.3362	2.09435	0.485077	4.31756	1.57763e-05	9.16658e-05
dre-mir-93-3p	0.767506	0.831678	0.575157	0.0702727	1.53501	0.0457799	0.963486	NA
dre-mir-92b-3p	13325	10672.5	7134.77	0.315309	0.56433	0.558732	0.576345	0.679119
dre-mir-92b-5p	0.193356	0	0.0254135	0.568237	2.0973	0.270937	0.78644	NA
dre-mir-92a-2-3p	21.4909	230.834	61.6092	-3.3911	0.492155	-6.89031	5.56726e-12	1.10363e-10
dre-mir-92a-2-5p	0.935066	6.43266	3.62969	-2.52179	0.79355	-3.17786	0.00148366	0.00510199
dre-mir-92a-1-3p	111719	26530.9	36976.1	2.06083	0.363636	5.66728	1.45084e-08	1.48161e-07
dre-mir-92a-1-5p	1.35798	5.07509	4.8522	-1.44413	0.808973	-1.78514	0.0742389	0.14431
dre-mir-9-7-3p	1.5712	0	1.03165	3.33281	1.65848	2.00955	0.0444784	0.0979687
dre-mir-9-5-3p	0	0	0.0149092	-0.394565	2.09082	-0.188713	0.850318	NA
dre-mir-9-4-3p	14.774	2.03427	12.4905	2.68597	0.771645	3.48084	0.000499851	0.00200536
dre-mir-9-3-3p	0	0	0.0359306	-0.386895	2.09154	-0.184981	0.853244	NA
dre-mir-9-3-5p	0	0	0.0256841	-0.396124	2.09066	-0.189473	0.849722	NA
dre-mir-9-2-5p	0	0	0.185915	-0.514281	2.24651	-0.228925	0.818928	NA
dre-mir-9-1-5p	10.3644	10.9111	28.0972	-0.124637	0.535006	-0.232964	0.81579	0.878342
dre-mir-9-1-3p	0.489485	0	1.44868	1.39468	1.77195	0.78709	0.431229	0.548394
dre-mir-7b-5p	8.30044	0.546223	7.74092	3.31325	1.04543	3.16927	0.00152821	0.0052021
dre-mir-7b-3p	0.789942	0.217854	0.849222	1.2394	1.43918	0.861183	0.389137	0.506329
dre-mir-7a-3-3p	0.722078	0	0.210026	2.52474	1.90951	1.32219	0.186103	NA
dre-mir-7a-3-5p	0	0	0.195672	-0.738055	2.24191	-0.329207	0.741999	NA
dre-mir-7a-2-3p	0.589192	0	0.0725756	1.37342	2.11179	0.650359	0.51546	NA
dre-mir-7a-2-5p	0	0	0.00440335	-0.396124	2.09066	-0.189473	0.849722	NA
dre-mir-7a-1-5p	27.5979	1.04091	15.6735	4.9253	1.03896	4.7406	2.13089e-06	1.43622e-05
dre-mir-7a-1-3p	0	0	0.00926146	-0.396124	2.09066	-0.189473	0.849722	NA
dre-mir-740-5p	0.197918	0	0.039931	0.554831	2.09927	0.264297	0.791551	NA
dre-mir-738-5p	24.04	150.506	799.007	-2.55475	0.819679	-3.11677	NA	NA
dre-mir-738-3p	1.51961	2.02248	19.6978	-0.407884	1.23859	-0.329314	0.741918	0.811774
dre-mir-737-5p	3.24038	1.10461	4.92292	1.44495	1.08324	1.33392	0.182231	0.295249
dre-mir-737-3p	0.333841	0	0.305722	1.70505	1.97989	0.861185	0.389136	NA
dre-mir-735-5p	622	165.291	204.432	1.88541	0.485626	3.88242	0.00010342	0.000518582
dre-mir-735-3p	0.980467	0.217854	0.194771	1.50813	1.93512	0.779351	0.435773	NA
dre-mir-734-3p	7.69438	0.546223	8.57905	3.26527	1.01034	3.23187	0.00122984	0.00436271
dre-mir-734-5p	0.086061	0	0.0412987	0.169303	2.09628	0.0807638	0.93563	NA
dre-mir-733-5p	0.983298	0.217854	1.74818	1.4326	1.42092	1.00822	0.313349	0.436357
dre-mir-733-3p	1.31106	1.37754	1.08389	-0.0577527	1.11854	-0.051632	0.958822	0.967434
dre-mir-732-3p	0	0	0.0883422	-0.363187	2.09346	-0.173486	0.862269	NA
dre-mir-731-5p	174.949	188.211	150.901	-0.110665	0.321618	-0.344089	0.730779	0.804812
dre-mir-731-3p	1.14198	0.27293	1.39854	1.50009	1.36384	1.0999	0.271375	0.397623
dre-mir-730-5p	1.31585	1.47662	0.860312	-0.143794	1.0512	-0.13679	0.891197	0.924544
dre-mir-730-3p	0.519726	0.27293	0.249896	0.525635	1.78593	0.29432	0.768514	NA
dre-mir-729-3p	0.879235	0	0.186021	2.89208	1.91652	1.50903	0.131291	NA
dre-mir-729-5p	0	0	0.0052255	-0.396124	2.09066	-0.189473	0.849722	NA
dre-mir-728-3p	0	0	0.0287269	-0.380552	2.09208	-0.181901	0.85566	NA
dre-mir-727-5p	2.36414	0.874591	2.28733	1.14472	1.07143	1.0684	0.285338	0.409187
dre-mir-727-3p	1.29295	1.14716	1.70551	-0.0655901	1.10387	-0.0594181	0.952619	0.964062
dre-mir-726-3p	0.767506	0	1.41817	2.42537	1.70519	1.42235	0.154925	0.26135
dre-mir-726-5p	0	0	0.641043	-0.893023	2.09972	-0.425306	0.670613	0.755842
dre-mir-725-1-3p	11.1966	5.84141	11.0932	0.7832	0.802425	0.976041	0.329044	0.452604
dre-mir-725-1-5p	0.49393	0.545859	0.561232	-0.24992	1.53763	-0.162536	0.870884	NA
dre-mir-724-5p	52.9524	5.04186	88.1896	3.24152	0.689285	4.70273	2.567e-06	1.66869e-05
dre-mir-724-3p	0.086061	0	0.304148	0.44375	2.07134	0.214233	0.830365	NA
dre-mir-723-3p	2.56631	0.217854	1.65695	2.84373	1.43516	1.98147	0.0475382	0.102695
dre-mir-723-5p	0	0	0.00962885	-0.396124	2.09066	-0.189473	0.849722	NA
dre-mir-722-3p	1.67526	0.435708	2.02522	1.27619	1.29217	0.987639	0.32333	0.446566
dre-mir-722-5p	0.419902	0	0.263526	2.06233	1.96882	1.0475	0.294871	NA
dre-mir-7149-3p	0	0	0.0112031	-0.396124	2.09066	-0.189473	0.849722	NA
dre-mir-7148-5p	0.197918	0	0.666671	0.649336	1.9104	0.339895	0.733936	0.805656
dre-mir-7147-5p	0	0	0.0550526	-0.361416	2.09361	-0.172628	0.862943	NA
dre-mir-7147-3p	0	0.217854	0.240668	-1.46201	2.25231	-0.649116	0.516263	NA
dre-mir-7146-5p	0	0.328369	0.479158	-2.53567	2.10776	-1.20302	0.228968	NA
dre-mir-7146-3p	0	0.217854	0.971655	-2.43121	1.99347	-1.21959	0.222621	0.344144
dre-mir-7145-3p	0.279417	1.16005	0.99675	-1.70654	1.52558	-1.11862	0.263301	0.387478
dre-mir-7145-5p	0	0	0.0266692	-0.390311	2.09122	-0.186642	0.851941	NA
dre-mir-499-5p	15.0111	0.27293	9.60621	4.97839	1.22638	4.05942	4.91943e-05	0.00026315
dre-mir-499-3p	0.391274	0.217854	0.191205	0.231643	1.90488	0.121605	0.903212	NA
dre-mir-489-3p	12.217	42.5872	16.1029	-1.76934	0.486515	-3.63675	0.000276095	0.00127458
dre-mir-489-5p	0.086061	0	0.199892	0.385932	2.14473	0.179945	0.857196	NA
dre-mir-462-5p	4093.69	18901.1	4696.22	-2.192	0.375958	-5.83044	5.528e-09	6.20979e-08
dre-mir-462-3p	3.47623	4.64517	4.05624	-0.592379	0.730183	-0.811275	0.417208	0.536638
dre-mir-461-5p	0.395836	0	0.205548	1.52372	2.1762	0.700173	0.483819	NA
dre-mir-461-3p	0	0	0.0106618	-0.396124	2.09066	-0.189473	0.849722	NA
dre-mir-460-5p	12.2356	3.03227	5.17508	2.18502	0.75378	2.89875	0.00374655	0.0113747
dre-mir-460-3p	3.40782	9.57951	4.79422	-1.5124	0.777743	-1.9446	0.0518228	0.109152
dre-mir-459-5p	3.67979	0	1.09972	4.44692	1.78341	2.4935	0.0126492	0.0333029
dre-mir-459-3p	0.477335	4.91059	0.891536	-2.98272	1.48631	-2.00679	0.0447717	0.0979745
dre-mir-458-3p	16.0246	8.10953	21.3762	1.0459	0.520057	2.01112	0.0443129	0.0979687
dre-mir-458-5p	0.197918	0	0.0515585	0.513405	2.10151	0.244303	0.806996	NA
dre-mir-457b-5p	4.75075	0.328369	4.42666	3.3249	1.18307	2.81041	0.00494784	0.014012
dre-mir-457b-3p	1.93515	1.80108	1.70831	-0.323086	0.811487	-0.39814	0.690527	0.767325
dre-mir-457a-5p	19.576	3.62251	41.4489	2.50902	0.679716	3.69127	0.000223133	0.00104439
dre-mir-457a-3p	0.416864	1.65083	0.750032	-1.8808	1.22761	-1.53208	0.125503	0.222603
dre-mir-456-3p	17.8308	51.1323	52.1291	-1.49015	0.418935	-3.557	0.000375109	0.00164171
dre-mir-456-5p	0.12389	0.27293	0.0824813	-0.615929	2.20553	-0.279265	0.780041	NA
dre-mir-455-2-5p	48.5851	4.75433	47.5806	3.20387	0.506099	6.33052	2.44334e-10	3.29362e-09
dre-mir-455-1-5p	146.801	29.6975	215.429	2.28097	0.339046	6.72761	1.72477e-11	2.90624e-10
dre-mir-455-1-3p	34.9966	13.1475	20.7706	1.33692	0.456833	2.92649	0.00342814	0.0106971
dre-mir-454b-3p	1.66765	2.56907	14.9316	-0.575912	0.795826	-0.723666	0.469271	0.583697
dre-mir-454b-5p	0	0	0.124097	-0.409668	2.15855	-0.189788	0.849475	NA
dre-mir-454a-3p	2.00147	1.71018	7.23278	0.637689	1.04025	0.613013	0.539868	0.652098
dre-mir-454a-5p	0.52416	0	0.953791	1.93511	1.84397	1.04943	0.293981	0.416314
dre-mir-451-5p	46.9642	5.14884	54.481	3.0423	0.559475	5.43778	5.39495e-08	4.91378e-07
dre-mir-451-3p	0.193356	0	0.361414	0.748803	1.98027	0.378132	0.705333	NA
dre-mir-430c-10-3p	0	0.490784	11.2703	-3.00754	1.70529	-1.76365	0.0777917	0.147876
dre-mir-430c-10-5p	0	0.929667	0.70135	-3.7544	1.93647	-1.93879	0.0525273	0.109949
dre-mir-430b-6-5p	0	0.217854	0.0488601	-1.21701	2.0922	-0.581689	0.560776	NA
dre-mir-430b-6-3p	0	0	0.0598024	-0.130741	2.09066	-0.0625355	0.950136	NA
dre-mir-430b-4-5p	0	0	0.0183573	-0.396124	2.09066	-0.189473	0.849722	NA
dre-mir-430b-20-5p	0.086061	0	0.00915543	0.261461	2.09333	0.124902	0.900601	NA
dre-mir-430b-18-5p	0	0	0.010461	-0.396124	2.09066	-0.189473	0.849722	NA
dre-mir-430b-10-3p	7.46837	36.3175	603.409	-2.17418	0.505589	-4.30029	1.70577e-05	9.74314e-05
dre-mir-430b-10-5p	0	0.27293	1.55392	-2.38931	1.87987	-1.271	0.203728	0.322331
dre-mir-430a-18-5p	0.489485	0	0.193124	1.12813	2.11129	0.534332	0.593112	NA
dre-mir-430a-16-3p	0	0	0.0403108	-0.396124	2.09066	-0.189473	0.849722	NA
dre-mir-430a-12-3p	0	0.27293	0.203755	-2.28429	2.17568	-1.04992	0.293755	NA
dre-mir-430a-12-5p	0	0.767984	0.748149	-2.7359	2.00417	-1.36511	0.17222	0.284246
dre-mir-430a-11-5p	2.23406	3.01694	4.99372	-0.431732	0.842108	-0.512681	0.608175	0.710206
dre-mir-430a-10-3p	0.193356	3.94697	83.7384	-3.91975	1.11802	-3.50596	0.000454962	0.00191653
dre-mir-430a-10-5p	2.5393	3.77276	3.21017	-0.671853	0.826486	-0.812903	0.416274	0.536638
dre-mir-430a-1-5p	0	0	0.00614993	-0.396124	2.09066	-0.189473	0.849722	NA
dre-mir-429b-3p	0.575546	0	0.475462	2.06795	1.82088	1.13569	0.256088	NA
dre-mir-429a-3p	8.09184	7.75936	21.7686	-0.0618057	0.558035	-0.110756	0.91181	0.936783
dre-mir-375-2-3p	0	0	0.253488	-0.840368	2.16856	-0.387524	0.698368	NA
dre-mir-375-1-3p	51.2778	473.422	181.152	-3.15786	0.55559	-5.68379	1.31742e-08	1.3874e-07
dre-mir-375-1-5p	0	0.985106	0.203294	-2.74068	2.27129	-1.20666	0.227563	NA
dre-mir-365-3-3p	0	0	0.00440335	-0.396124	2.09066	-0.189473	0.849722	NA
dre-mir-365-3-5p	0	0	0.00843327	-0.396124	2.09066	-0.189473	0.849722	NA
dre-mir-365-2-5p	0.827849	1.21512	0.780802	-0.442273	1.25332	-0.35288	0.724178	0.800158
dre-mir-365-1-3p	26.4826	10.1764	14.6855	1.38389	0.482829	2.86621	0.00415424	0.0122805
dre-mir-365-1-5p	0.244742	0	0.21933	1.47956	2.24659	0.658581	0.510165	NA
dre-mir-363-3p	5.32479	2.03427	18.2472	1.31119	0.76908	1.70488	0.0882174	0.162455
dre-mir-363-5p	0.193356	0	0.185	0.690115	2.27167	0.303792	0.761286	NA
dre-mir-34c-5p	4.89738	0.27293	23.1726	3.1261	1.16403	2.6856	0.00724006	0.0199992
dre-mir-34c-3p	2.16003	0	11.3286	3.42357	1.5088	2.26907	0.0232639	0.0559996
dre-mir-34b-5p	1.89442	1.53597	17.1847	0.963688	1.08777	0.885926	0.375657	0.500381
dre-mir-34b-3p	0.086061	0	3.068	0.340607	1.8554	0.183576	0.854346	0.899733
dre-mir-34a-5p	1.37773	0	15.7093	2.65848	1.54065	1.72556	0.0844269	0.158066
dre-mir-34a-3p	0	0	0.0328249	-0.386547	2.09157	-0.184812	0.853376	NA
dre-mir-338-2-5p	1.38813	0	1.44059	3.16639	1.58456	1.99828	0.0456864	0.0993312
dre-mir-338-2-3p	0	0	0.129134	-0.38312	2.09187	-0.183148	0.854682	NA
dre-mir-338-1-3p	129.779	13.5921	173.43	3.31135	0.422092	7.84509	4.32632e-15	1.12151e-13
dre-mir-338-1-5p	12.4734	0.217854	3.23857	4.75022	1.22442	3.87957	0.00010464	0.000518582
dre-mir-31-5p	235.982	19.3677	62.5583	3.50958	0.540395	6.49446	8.33298e-11	1.17009e-09
dre-mir-31-3p	0.317246	0	0.66837	1.38025	1.82705	0.755451	0.449979	0.567951
dre-mir-30e-2-3p	43.3673	53.3946	84.7203	-0.312616	0.360639	-0.86684	0.38603	0.506195
dre-mir-30e-2-5p	51.0425	33.9409	77.2202	0.574903	0.543838	1.05712	0.290455	0.41476
dre-mir-30d-5p	2438.14	372.454	1219.34	2.69174	0.336797	7.99219	1.32566e-15	4.06134e-14
dre-mir-30d-3p	0.492522	1.04091	1.53648	-0.661653	1.33246	-0.496566	0.619495	0.717422
dre-mir-30c-5p	181.132	185.399	212.804	-0.0376622	0.350973	-0.107308	0.914545	0.936783
dre-mir-30c-3p	26.5476	239.501	63.5559	-3.12483	0.514848	-6.06942	1.28371e-09	1.54504e-08
dre-mir-30b-5p	7.38138	3.50699	31.0276	0.806731	0.599399	1.3459	0.178335	0.290333
dre-mir-30b-3p	13.2241	10.3871	7.27744	0.457937	0.457902	1.00008	0.317273	0.440004
dre-mir-30a-5p	23.7165	5.86211	12.7865	1.98244	0.566385	3.50016	0.000464974	0.00193452
dre-mir-30a-3p	0.12389	0	0.138103	0.463178	2.26933	0.204104	0.838272	NA
dre-mir-301c-3p	0.636017	0	0.972604	2.06364	1.80282	1.14467	0.252344	0.377956
dre-mir-301c-5p	0.77194	0	0.239392	2.73707	1.85937	1.47205	0.141009	NA
dre-mir-301b-3p	1.46086	0	1.01363	3.53995	1.66949	2.12037	0.0339747	0.0795103
dre-mir-301b-5p	0.086061	0.767984	1.12463	-1.32103	1.83306	-0.720666	0.471115	0.583697
dre-mir-301a-3p	9.41392	0.328369	8.47216	4.04793	1.2315	3.28699	0.00101263	0.00373203
dre-mir-301a-5p	0.209951	0	0.0871733	1.08463	2.22532	0.487404	0.625972	NA
dre-mir-29b-2-5p	0	0	0.756231	-0.909998	2.07098	-0.439405	0.660368	0.749307
dre-mir-29b-1-3p	1.75383	0.217854	16.6057	2.00858	1.31387	1.52875	0.126327	0.222891
dre-mir-29b-1-5p	0.368632	0.601298	0.456308	-1.03072	1.45936	-0.706281	0.480013	NA
dre-mir-29a-3p	77.2908	1.58714	122.289	5.5243	0.82549	6.69214	2.19932e-11	3.52939e-10
dre-mir-29a-5p	3.30519	4.71422	4.4526	-0.62084	0.718822	-0.863691	0.387757	0.506329
dre-mir-27e-3p	29.1292	3.23406	12.6778	2.92251	0.590055	4.95295	7.30978e-07	5.13207e-06
dre-mir-27e-5p	0	1.10461	0.29033	-4.01305	1.89864	-2.11364	0.0345459	NA
dre-mir-27d-3p	11.6993	7.7984	7.35678	0.613173	0.511038	1.19986	0.230195	0.352616
dre-mir-27d-5p	2.62841	4.96429	3.0711	-0.878162	0.769511	-1.1412	0.253788	0.378437
dre-mir-27c-1-3p	10.4223	42.4373	72.1726	-1.96762	0.489496	-4.01969	5.82739e-05	0.000306849
dre-mir-27c-1-5p	5.41109	0.27293	9.88351	3.39711	1.18736	2.86105	0.00422239	0.0123734
dre-mir-27b-3p	85.7217	188.039	186.009	-1.13208	0.326461	-3.46775	0.00052483	0.0020808
dre-mir-27b-5p	10.8046	8.54921	8.38371	0.272593	0.47417	0.574885	0.565369	0.670878
dre-mir-27a-3p	7.85912	26.3676	22.3377	-1.72947	0.526431	-3.28527	0.00101883	0.00373203
dre-mir-27a-5p	1.24775	1.5825	3.86529	-0.590667	0.920321	-0.641806	0.520999	0.633851
dre-mir-26b-5p	339.586	130.805	340.718	1.37453	0.293077	4.68999	2.73221e-06	1.73727e-05
dre-mir-26b-3p	0.086061	0	0.275785	0.532504	1.98176	0.268703	0.788159	NA
dre-mir-26a-3-5p	3.15681	1.59539	2.36222	0.963817	0.837587	1.15071	0.249853	0.375894
dre-mir-26a-3-3p	0.614782	0.27293	0.486738	0.684756	1.538	0.445224	0.656158	NA
dre-mir-26a-2-5p	1.63135	5.26789	3.02454	-1.36324	0.712395	-1.91359	0.0556719	0.113245
dre-mir-26a-2-3p	0	0	0.103271	-0.535727	2.25387	-0.237692	0.81212	NA
dre-mir-26a-1-5p	661.096	478.167	801.745	0.46407	0.274623	1.68985	0.0910576	0.166774
dre-mir-26a-1-3p	0.578583	0.217854	0.942844	0.632118	1.47378	0.428909	0.66799	0.755411
dre-mir-25-3p	1821.21	457.978	1067.84	1.97735	0.356659	5.54408	2.95504e-08	2.84528e-07
dre-mir-25-5p	39.1593	12.8992	15.0472	1.59496	0.582883	2.73633	0.00621283	0.0174477
dre-mir-24-4-3p	0	0	0.203769	-0.872114	2.13447	-0.408586	0.682844	NA
dre-mir-24-4-5p	0	0	0.0103359	-0.395833	2.09069	-0.189331	0.849833	NA
dre-mir-24-3-5p	1.43484	0.942192	1.50323	1.01613	1.17193	0.867056	0.385912	0.506195
dre-mir-24-2-5p	0.172122	0.328369	0.309953	-0.405782	1.68254	-0.241173	0.809421	NA
dre-mir-24-1-3p	4.77068	2.78192	18.2171	0.283136	0.607403	0.466142	0.641114	0.734882
dre-mir-24-1-5p	0	0	0.107381	-0.534463	2.25355	-0.237165	0.812529	NA
dre-mir-23b-3p	25.4403	5.20029	39.2532	2.44017	0.465857	5.23803	1.62301e-07	1.27199e-06
dre-mir-23b-5p	0.296012	0	0.500046	1.68207	1.84895	0.909745	0.362957	NA
dre-mir-23a-3-5p	0	0	0.0138925	-0.390866	2.09117	-0.186912	0.851729	NA
dre-mir-23a-2-3p	1.4847	0.490784	3.79295	1.23037	1.0872	1.13169	0.257766	0.382675
dre-mir-23a-2-5p	0	0	0.191148	-0.748825	2.24213	-0.33398	0.738395	NA
dre-mir-23a-1-3p	27.3827	6.13614	50.848	2.19084	0.434986	5.03658	4.73924e-07	3.39814e-06
dre-mir-23a-1-5p	0	0	0.0122999	-0.396124	2.09066	-0.189473	0.849722	NA
dre-mir-22b-3p	15.4849	40.0181	24.7937	-1.35958	0.400373	-3.39578	0.000684338	0.00265083
dre-mir-22b-5p	0.649457	0.613824	1.06349	0.69731	1.44121	0.483835	0.628503	0.724217
dre-mir-22a-3p	477.501	700.161	1776.52	-0.549938	0.387534	-1.41907	0.155879	0.26135
dre-mir-22a-5p	2.34	0	10.0611	3.63641	1.49632	2.43023	0.0150891	0.0388171
dre-mir-223-3p	16.5185	0.819152	44.3089	3.72299	1.06851	3.48427	0.000493478	0.00200364
dre-mir-223-5p	0.481897	0.942192	3.00562	-0.717062	1.34716	-0.532274	0.594536	0.698114
dre-mir-222b-3p	5.72825	4.8212	5.76173	0.132122	0.623017	0.212068	0.832054	0.890166
dre-mir-222b-5p	0	0	0.099715	-0.60766	2.27307	-0.26733	0.789215	NA
dre-mir-222a-3p	355.397	301.489	312.241	0.232624	0.45485	0.511431	0.609049	0.710206
dre-mir-222a-5p	19.4297	38.1045	38.2444	-1.01737	0.410099	-2.48079	0.0131092	0.033983
dre-mir-221-3p	85.0388	58.6812	121.202	0.511252	0.293767	1.74033	0.0818012	0.154006
dre-mir-221-5p	2.95606	0.985106	14.0642	1.34735	0.982687	1.37109	0.170348	0.282794
dre-mir-2196-3p	0	0	0.00484366	-0.396124	2.09066	-0.189473	0.849722	NA
dre-mir-2196-5p	0	0	0.008667	-0.396124	2.09066	-0.189473	0.849722	NA
dre-mir-2195-5p	0	0	0.00745462	-0.396124	2.09066	-0.189473	0.849722	NA
dre-mir-2195-3p	0	0	0.00962885	-0.396124	2.09066	-0.189473	0.849722	NA
dre-mir-2194-3p	0.193356	0	0.0205698	0.549153	2.09614	0.261983	0.793334	NA
dre-mir-2193-3p	0	0	0.0160074	-0.395814	2.09069	-0.189322	0.849841	NA
dre-mir-2193-5p	0	0	0.0299822	-0.396124	2.09066	-0.189473	0.849722	NA
dre-mir-2192-3p	0.12389	0	0.165354	0.4007	2.27179	0.176381	0.859994	NA
dre-mir-2191-3p	0.454693	0	0.699035	1.94619	1.80161	1.08025	0.280032	0.403294
dre-mir-2191-5p	1.08919	0.490784	0.947215	0.736251	1.47636	0.498693	0.617996	0.717422
dre-mir-219-3-5p	0	0	0.145493	-0.381336	2.09202	-0.182281	0.855362	NA
dre-mir-219-2-3p	0	0	0.00880671	-0.396124	2.09066	-0.189473	0.849722	NA
dre-mir-219-1-3p	2.98792	0	0.933309	4.56506	1.58766	2.87534	0.00403588	0.0120362
dre-mir-219-1-5p	0.489485	0	0.0709487	1.17596	2.11015	0.557287	0.577331	NA
dre-mir-218b-5p	0	0	0.184499	-0.378336	2.09226	-0.180826	0.856504	NA
dre-mir-218a-2-3p	0.575429	8.18367	5.10853	-3.32982	0.857679	-3.88236	0.000103447	0.000518582
dre-mir-218a-2-5p	0	0.328369	0.417978	-2.50355	1.96673	-1.27295	0.203035	NA
dre-mir-218a-1-5p	2.25676	2.3083	9.12593	0.106146	0.744035	0.142663	0.886556	0.924544
dre-mir-218a-1-3p	5.95616	2.31973	2.40195	1.46807	0.765199	1.91855	0.0550411	0.113103
dre-mir-2189-3p	182.227	19.3523	32.6673	3.15748	0.81828	3.85867	0.000114004	0.000556801
dre-mir-2189-5p	92.0863	3.90796	11.4622	4.64101	0.865749	5.36069	8.29052e-08	7.16386e-07
dre-mir-2188-5p	3.16156	7.12124	18.2085	-1.1478	0.645456	-1.77828	0.0753586	0.145119
dre-mir-2188-3p	0.528721	0.767984	0.497953	0.197908	1.57929	0.125315	0.900274	NA
dre-mir-2187-5p	7.11044	0	4.3605	5.4402	1.55877	3.49006	0.000482918	0.00198468
dre-mir-2187-3p	0.489368	0	0.27123	2.2859	1.8313	1.24824	0.211942	NA
dre-mir-2186-3p	0	0	0.00962885	-0.396124	2.09066	-0.189473	0.849722	NA
dre-mir-2186-5p	0	0.767984	0.294996	-2.93581	2.21675	-1.32437	0.185379	NA
dre-mir-2185-1-5p	29.7828	133.139	40.557	-2.11731	0.658017	-3.21772	0.00129213	0.00453593
dre-mir-2185-1-3p	5.77969	9.47045	6.57442	-0.851222	0.559459	-1.52151	0.128132	0.224565
dre-mir-2184-5p	242.043	14.131	285.413	4.04074	0.511148	7.90522	2.67466e-15	7.51133e-14
dre-mir-2184-3p	0.317246	0	0.626856	1.34945	1.8136	0.744074	0.456832	NA
dre-mir-217-5p	1.10892	0	0.782205	2.85448	1.82919	1.56052	0.118637	0.211537
dre-mir-217-3p	0.197918	0	0.0986887	0.630679	2.25832	0.279269	0.780038	NA
dre-mir-216b-5p	3.78372	7.3988	2.52526	-0.866579	1.01787	-0.851367	0.394566	0.511418
dre-mir-216a-3p	3.99714	4.11865	1.80669	0.187202	1.00107	0.187002	0.851659	0.899715
dre-mir-216a-5p	1.44404	0.27293	0.788936	1.8911	1.39109	1.35944	0.174007	0.284662
dre-mir-214-3p	2513.78	232.274	707.763	3.37872	0.561132	6.02127	1.73057e-09	2.01104e-08
dre-mir-214-5p	1.3141	4.37687	3.80956	-1.55064	0.739871	-2.09582	0.0360979	0.0827551
dre-mir-212-5p	64.1958	8.4036	23.2885	2.86027	0.91765	3.11695	0.00182735	0.00615816
dre-mir-212-3p	2.65851	1.65047	1.37961	0.605944	1.02661	0.590239	0.55503	0.664062
dre-mir-210-3p	12.7709	87.9296	40.6926	-2.7628	0.519622	-5.31694	1.05527e-07	8.89063e-07
dre-mir-210-5p	11.4535	17.3792	10.2855	-0.643692	0.572452	-1.12445	0.260823	0.385515
dre-mir-21-2-5p	3.64962	10.8356	7.7142	-1.62057	0.689973	-2.34875	0.0188365	0.0470215
dre-mir-21-1-5p	1454.18	7925.62	7162.72	-2.41029	0.547816	-4.39982	1.08341e-05	6.51983e-05
dre-mir-21-1-3p	0.197918	0.613824	5.73661	-1.09789	1.61757	-0.678731	0.497309	0.611653
dre-mir-20b-5p	3.35351	1.04953	3.78296	1.53267	0.959072	1.59808	0.110026	0.199348
dre-mir-20b-3p	0.086061	0	0.0855367	0.21894	2.26637	0.0966035	0.923041	NA
dre-mir-20a-5p	22.1763	6.06426	36.9341	1.71025	0.568227	3.00979	0.00261428	0.00855352
dre-mir-20a-3p	1.15574	2.02285	2.26768	-0.99566	0.982942	-1.01294	0.31109	0.435548
dre-mir-206-2-3p	0.172122	1.15968	1.06147	-1.90203	1.55304	-1.22472	0.220682	0.342718
dre-mir-206-2-5p	0	0	0.0173078	-0.389982	2.09125	-0.186483	0.852066	NA
dre-mir-206-1-3p	5.11909	0.871416	15.1415	1.96518	1.62389	1.21017	0.226214	0.348102
dre-mir-206-1-5p	0	0.613824	0.0951206	-1.26815	2.09254	-0.606033	0.544493	NA
dre-mir-205-5p	593.175	1052.85	323.144	-0.783479	1.08356	-0.723059	0.469643	0.583697
dre-mir-205-3p	0	0.217854	0.0393041	-1.2	2.09258	-0.573456	0.566336	NA
dre-mir-204-2-5p	5.74148	0.886753	8.73	2.80057	1.05923	2.64398	0.00819387	0.0224499
dre-mir-204-2-3p	0	0	0.0535594	-0.371036	2.09283	-0.177289	0.859281	NA
dre-mir-204-1-5p	322.356	113.268	341.947	1.48397	0.486851	3.04809	0.00230298	0.00760887
dre-mir-204-1-3p	0	0	0.0336965	-0.377627	2.09232	-0.180482	0.856774	NA
dre-mir-203b-3p	251.439	36.2773	85.369	2.65151	0.941887	2.8151	0.00487615	0.0139259
dre-mir-203b-5p	0.086061	0.490784	0.641689	-1.86388	1.71635	-1.08596	0.277497	0.402344
dre-mir-203a-3p	12.5649	13.6735	18.6468	-0.144687	0.828345	-0.17467	0.861339	0.901463
dre-mir-203a-5p	0	0	0.0381756	-0.381923	2.09197	-0.182567	0.855138	NA
dre-mir-202-5p	408.069	43.1218	699.496	3.18754	0.359997	8.85436	8.41655e-19	4.05197e-17
dre-mir-202-3p	2245.24	239.243	629.458	3.20278	0.430137	7.44595	9.62463e-14	2.31678e-12
dre-mir-200c-3p	5.68255	1.09172	4.25429	1.99773	0.874044	2.28562	0.0222766	0.0540087
dre-mir-200b-3p	20.9994	3.06266	32.6839	2.6567	0.634595	4.18645	2.83353e-05	0.000156541
dre-mir-200b-5p	0	0.656737	0.219877	-3.18287	2.078	-1.5317	0.125597	NA
dre-mir-200a-3p	9.7113	2.40556	46.2848	1.71906	0.725903	2.36818	0.017876	0.0449569
dre-mir-200a-5p	0	1.96777	6.84059	-4.40779	1.56243	-2.82111	0.00478572	0.0137845
dre-mir-19d-3p	121.333	2.40629	87.4781	5.49746	0.640941	8.57717	9.72378e-18	3.64102e-16
dre-mir-19d-5p	1.53333	2.29577	1.07071	-0.658586	1.13633	-0.57957	0.562205	0.66948
dre-mir-19c-3p	4.35037	0.217854	6.00256	3.21176	1.26022	2.54858	0.0108163	0.0291608
dre-mir-19c-5p	0.244742	0	0.15737	0.78034	2.26165	0.345032	0.73007	NA
dre-mir-19b-3p	65.4039	4.56905	228.673	3.68309	0.566149	6.5055	7.74338e-11	1.17009e-09
dre-mir-19b-5p	0.283979	0.328369	0.244619	-0.228513	1.79314	-0.127438	0.898594	NA
dre-mir-19a-3p	32.5919	0.767984	39.2964	5.76685	1.13811	5.06703	4.04071e-07	2.96026e-06
dre-mir-19a-5p	0	0	0.321557	-0.807076	2.19186	-0.368216	0.712712	NA
dre-mir-199-3-3p	38.6011	31.7783	36.6722	0.266343	0.337383	0.789438	0.429856	0.548394
dre-mir-199-3-5p	0.489368	0.27293	0.230005	0.649575	1.748	0.371611	0.710183	NA
dre-mir-199-2-5p	4.43207	2.08617	1.22508	0.911755	0.836107	1.09048	0.275503	0.401925
dre-mir-199-2-3p	0	0	0.032903	-0.386668	2.09156	-0.184871	0.85333	NA
dre-mir-199-1-3p	208.564	126.134	165.873	0.719317	0.372654	1.93025	0.0535754	0.11145
dre-mir-199-1-5p	97.6352	99.907	88.8793	-0.0414115	0.416435	-0.0994429	0.920787	0.938547
dre-mir-196d-5p	0.601225	3.75234	10.2653	-2.46809	1.05384	-2.34201	0.0191803	0.0475277
dre-mir-196d-3p	0.86723	0	0.293782	2.88836	1.90561	1.51572	0.129591	NA
dre-mir-196c-5p	0.79002	6.0227	6.13728	-2.95915	0.908771	-3.25621	0.0011291	0.00409146
dre-mir-196b-5p	1.62562	16.2352	24.1721	-3.36224	0.715049	-4.70211	2.57483e-06	1.66869e-05
dre-mir-196b-3p	6.91992	0	2.67853	5.47415	1.51447	3.61457	0.00030085	0.00135182
dre-mir-196a-2-3p	1.54097	0	1.19962	3.44757	1.7068	2.0199	0.0433933	0.0968446
dre-mir-196a-1-5p	3.91249	21.139	43.2158	-2.42502	0.68524	-3.53893	0.000401747	0.00173575
dre-mir-196a-1-3p	4.92143	1.58287	1.96776	1.28484	0.899913	1.42774	0.153367	0.261034
dre-mir-194b-3p	15.3786	2.59302	8.53377	2.50146	0.840775	2.97519	0.00292806	0.00939769
dre-mir-194b-5p	0	0.217854	5.14488	-2.32199	1.8704	-1.24144	0.214442	0.336126
dre-mir-194a-5p	0.209951	13.8043	8.62531	-5.04748	1.14395	-4.41234	1.0226e-05	6.38178e-05
dre-mir-194a-3p	0	0.546223	0.325893	-3.06246	2.08256	-1.47053	0.141419	NA
dre-mir-193b-5p	103.595	10.6379	26.6382	3.28526	0.625444	5.25269	1.49895e-07	1.23207e-06
dre-mir-193b-3p	34.7371	20.3707	15.5271	0.730943	0.550011	1.32896	0.183861	0.296464
dre-mir-193a-2-5p	0.527197	0.217854	0.0792608	0.540111	2.11206	0.255727	0.798162	NA
dre-mir-193a-2-3p	0	0	0.0731576	-0.366669	2.09318	-0.175174	0.860943	NA
dre-mir-193a-1-5p	2.12236	5.26761	5.0935	-1.4725	0.766652	-1.92068	0.0547715	0.113103
dre-mir-193a-1-3p	0.874596	2.13018	2.11691	-1.19151	0.930232	-1.28087	0.200239	0.319813
dre-mir-192-5p	68.8661	108.611	449.337	-0.62358	0.798429	-0.781008	0.434798	0.550853
dre-mir-192-3p	0.596664	3.53521	1.56694	-2.34714	1.20081	-1.95463	0.0506273	0.107814
dre-mir-190b-5p	0	0	0.150434	-0.576574	2.26853	-0.254162	0.79937	NA
dre-mir-190b-3p	0.193356	0	0.155602	0.546189	2.09887	0.260229	0.794687	NA
dre-mir-190a-5p	1.10274	0	1.44326	2.82694	1.65393	1.70922	0.0874098	0.161852
dre-mir-190a-3p	0	0	0.0549546	-0.371342	2.09281	-0.177437	0.859165	NA
dre-mir-18c-5p	0.52416	0	2.8664	1.59309	1.68316	0.946491	0.343898	0.465436
dre-mir-18c-3p	0	0	0.696395	-0.854446	2.1583	-0.395889	0.692187	0.767325
dre-mir-18b-3p	1.77951	0.217854	3.97208	2.11407	1.26598	1.66991	0.0949376	0.17294
dre-mir-18b-5p	0.193356	0	0.460659	0.701107	1.98762	0.352736	0.724286	NA
dre-mir-18a-3p	7.47336	2.12945	3.94186	1.47195	0.788462	1.86686	0.0619215	0.12275
dre-mir-18a-5p	0.086061	0	0.842931	0.415703	1.89534	0.219329	0.826394	0.886926
dre-mir-187-1-3p	28.6502	14.6305	15.3012	0.912941	0.384978	2.37141	0.0177203	0.0449002
dre-mir-187-1-5p	5.87201	2.24387	2.11526	1.36217	0.869544	1.56653	0.117224	0.211253
dre-mir-184-2-3p	0	0	0.00867348	-0.396124	2.09066	-0.189473	0.849722	NA
dre-mir-184-1-3p	143.321	195.418	94.9557	-0.426399	1.05099	-0.405713	0.684954	0.764336
dre-mir-184-1-5p	0.283979	0.27293	0.324812	-0.017666	2.17675	-0.00811576	0.993525	NA
dre-mir-183-5p	5.207	2.5923	7.49142	0.972575	0.896862	1.08442	0.278179	0.402344
dre-mir-183-3p	0.086061	0	0.206068	0.366705	2.19342	0.167185	0.867225	NA
dre-mir-182-5p	48.1416	23.0074	33.7489	1.0361	0.587535	1.76347	0.0778214	0.147876
dre-mir-182-3p	0.713082	0.217854	0.0990358	0.78042	2.11514	0.368968	0.712152	NA
dre-mir-181c-5p	9.88262	71.8126	40.4701	-2.85289	0.403761	-7.06579	1.59704e-12	3.36377e-11
dre-mir-181c-3p	2.6346	0.328369	2.74265	2.6216	1.24578	2.1044	0.035344	0.0815817
dre-mir-181b-2-5p	0	0	0.0920547	-0.334764	2.09559	-0.159747	0.87308	NA
dre-mir-181b-2-3p	0.086061	0	0.0839288	0.306242	2.26784	0.135037	0.892583	NA
dre-mir-181b-1-5p	34.9344	610.488	297.053	-4.10627	0.36721	-11.1824	4.97488e-29	4.19133e-27
dre-mir-181b-1-3p	0	0	0.114163	-0.180458	2.17429	-0.0829963	0.933854	NA
dre-mir-181a-2-3p	25.7503	13.8694	15.0294	0.903916	0.426296	2.12039	0.0339729	0.0795103
dre-mir-181a-2-5p	5.83129	4.58056	6.11683	0.00561239	0.623861	0.00899623	0.992822	0.994419
dre-mir-181a-1-5p	1480.4	7823.53	6166.19	-2.38995	0.323837	-7.38009	1.58184e-13	3.55387e-12
dre-mir-181a-1-3p	5.05601	5.31516	10.4565	-0.133037	0.511889	-0.259894	0.794945	0.861404
dre-mir-17a-2-3p	0.12389	0	0.39538	0.565663	1.92332	0.294108	0.768675	NA
dre-mir-17a-2-5p	0	0.613824	0.127446	-1.83627	2.24775	-0.816938	0.413964	NA
dre-mir-17a-1-5p	25.3148	13.6562	59.6409	0.836227	0.487717	1.71457	0.0864233	0.16091
dre-mir-17a-1-3p	0.391274	0.546223	0.671726	-0.900112	1.49956	-0.600252	0.548338	0.659964
dre-mir-1788-3p	0.74171	0.217854	0.351606	1.236	1.66707	0.741419	0.45844	NA
dre-mir-1788-5p	0	0	0.0200509	-0.390075	2.09125	-0.186527	0.852031	NA
dre-mir-16c-5p	132.186	26.0192	77.4538	2.44796	0.284611	8.6011	7.89581e-18	3.32611e-16
dre-mir-16c-3p	21.938	108.233	61.669	-2.29842	0.353824	-6.49593	8.25224e-11	1.17009e-09
dre-mir-16b-5p	1486.1	90.3803	401.625	4.00987	0.284546	14.0922	4.24381e-45	1.43016e-42
dre-mir-16b-3p	0.209951	0.985839	0.395818	-1.34847	1.72026	-0.783874	0.433114	NA
dre-mir-16a-5p	14.8795	14.8331	44.1797	0.0268252	0.447407	0.059957	0.95219	0.964062
dre-mir-16a-3p	0	0	0.183084	-0.334947	2.27347	-0.147328	0.882873	NA
dre-mir-15c-5p	157.358	126.447	179.952	0.307848	0.320946	0.959189	0.337463	0.460426
dre-mir-15c-3p	0	0	0.149229	-0.800602	2.20331	-0.363363	0.716334	NA
dre-mir-15b-5p	70.7239	107.165	160.366	-0.603377	0.442711	-1.36292	0.172909	0.284246
dre-mir-15b-3p	3.31133	3.84317	4.25434	-0.122491	0.684145	-0.179043	0.857904	0.900665
dre-mir-15a-2-5p	0.330803	0.328369	0.380398	-0.205686	1.75955	-0.116897	0.906942	NA
dre-mir-15a-2-3p	0.321808	0.328369	0.23736	-0.06133	2.2084	-0.0277713	0.977845	NA
dre-mir-15a-1-5p	59.8781	7.4819	49.0876	2.78165	0.44629	6.23284	4.58063e-10	5.9372e-09
dre-mir-15a-1-3p	0	2.0468	0.781577	-4.59868	1.69249	-2.71711	0.00658542	0.0183412
dre-mir-155-5p	6.39152	7.83232	12.7643	-0.375165	0.571929	-0.655964	0.511847	0.627246
dre-mir-155-3p	0	0	0.0052255	-0.396124	2.09066	-0.189473	0.849722	NA
dre-mir-153c-3p	0	0	0.1415	-0.730031	2.24613	-0.325017	0.745168	NA
dre-mir-153c-5p	0	0	0.0642298	-0.367516	2.0931	-0.175584	0.860621	NA
dre-mir-153b-3p	6.60901	1.2026	7.89937	2.09911	0.985176	2.13069	0.0331146	0.0785888
dre-mir-153b-5p	0.386713	1.58714	1.22635	-1.94304	1.33122	-1.4596	0.144401	0.247021
dre-mir-153a-5p	0	0	0.0384316	-0.383487	2.09183	-0.183326	0.854543	NA
dre-mir-153a-3p	0.193356	0.613824	0.443263	-1.05584	2.01129	-0.524956	0.599614	NA
dre-mir-152-3p	32.7543	1.81325	83.3188	3.87662	0.712542	5.44055	5.31152e-08	4.91378e-07
dre-mir-152-5p	0.773426	0	0.778241	2.47341	1.87656	1.31806	0.187485	0.300869
dre-mir-150-5p	155.455	58.9554	86.6659	1.40418	0.423071	3.31901	0.000903374	0.00339603
dre-mir-150-3p	0.531759	0.328369	0.30009	0.62912	1.63082	0.385769	0.699668	NA
dre-mir-148-3p	315.865	5.04613	398.305	5.99412	0.502774	11.9221	9.08156e-33	1.02016e-30
dre-mir-148-5p	2.54549	4.37797	6.7301	-0.802532	0.687511	-1.1673	0.243089	0.369014
dre-mir-146b-5p	73.7047	9.62051	296.418	2.76253	0.73684	3.74916	0.000177429	0.000842163
dre-mir-146b-3p	1.93669	0.942192	11.3489	1.19741	1.17642	1.01784	0.308752	0.435353
dre-mir-146a-5p	142.722	34.7695	753.474	1.95794	0.825622	2.37148	0.0177172	0.0449002
dre-mir-146a-3p	3.62397	15.9042	15.271	-2.10047	0.8366	-2.51072	0.0120484	0.031971
dre-mir-145-5p	10.7747	24.7333	55.5045	-1.21299	0.415369	-2.92027	0.00349723	0.0108125
dre-mir-145-3p	4.66916	0.926492	14.2342	1.71796	0.898169	1.91273	0.0557824	0.113245
dre-mir-144-5p	14.1423	2.31148	8.3468	2.81277	0.783187	3.59144	0.00032886	0.00145824
dre-mir-144-3p	1.17233	0	0.766397	2.72181	1.85371	1.46831	0.142021	0.24419
dre-mir-143-1-3p	3575.19	1265.03	4743.7	1.49093	0.342521	4.35281	1.34403e-05	7.94629e-05
dre-mir-143-1-5p	4.36558	12.4351	6.76019	-1.52263	0.596301	-2.55346	0.0106659	0.028987
dre-mir-142b-5p	0.605787	0.546223	1.27735	-0.160314	1.40411	-0.114175	0.909099	0.936783
dre-mir-142a-3p	5.23895	2.30395	8.85354	1.80927	1.00743	1.79593	0.0725059	0.142061
dre-mir-142a-5p	7.70109	1.03664	13.9091	2.34252	0.942079	2.48655	0.012899	0.0336974
dre-mir-141-3p	18.9848	17.6654	24.6523	0.0945992	0.500182	0.18913	0.849991	0.899715
dre-mir-141-5p	0.12389	0	3.27371	1.27581	1.98263	0.643492	0.519905	0.633851
dre-mir-140-3p	108.794	46.7506	116.697	1.14707	0.357504	3.20855	0.00133405	0.00463481
dre-mir-140-5p	5.39725	0.27293	4.90894	3.42909	1.18029	2.9053	0.00366901	0.0112405
dre-mir-139-5p	5.38381	6.77009	10.8961	-0.516351	0.586957	-0.879708	0.379018	0.50287
dre-mir-139-3p	1.45163	0.490784	0.840296	1.02737	1.29273	0.794729	0.426771	0.546851
dre-mir-1388-5p	204.317	28.5352	1836.84	2.78638	0.452387	6.15927	7.30803e-10	9.1215e-09
dre-mir-1388-3p	22.7718	848.531	206.2	-5.18291	0.423054	-12.2512	1.65598e-34	2.79032e-32
dre-mir-138-5p	0.77194	4.03787	6.75513	-2.6217	0.84251	-3.11178	0.00185963	0.00620492
dre-mir-138-3p	0.193356	0	0.032212	0.554213	2.09844	0.264107	0.791698	NA
dre-mir-137-2-3p	0.44266	0	0.882382	1.60016	1.84189	0.868759	0.384979	0.506195
dre-mir-137-2-5p	0	0	0.212061	-0.683675	2.26375	-0.302011	0.762644	NA
dre-mir-137-1-3p	0	0	0.662312	-0.914601	2.07391	-0.441003	0.659211	0.749307
dre-mir-137-1-5p	0.086061	0.490784	0.362206	-1.88712	1.80406	-1.04604	0.295542	NA
dre-mir-135c-2-3p	0	0	0.0052255	-0.396124	2.09066	-0.189473	0.849722	NA
dre-mir-135c-1-5p	1.28409	0	6.91933	2.9807	1.5707	1.89769	0.0577369	0.116511
dre-mir-135b-5p	1.26595	0.27293	0.870846	1.58625	1.51164	1.04936	0.294014	0.416314
dre-mir-135b-3p	0	0	0.0787772	-0.564706	2.26484	-0.249336	0.803101	NA
dre-mir-135a-5p	0	0	1.11751	-0.912877	2.06793	-0.441445	0.658891	0.749307
dre-mir-135a-3p	0.197918	0.328369	0.0608316	-0.347494	2.10133	-0.165369	0.868654	NA
dre-mir-133c-3p	0.086061	0	0.0696973	0.139585	2.14416	0.0651	0.948094	NA
dre-mir-133b-3p	0.172122	0	0.145426	0.763038	2.26724	0.33655	0.736456	NA
dre-mir-133a-2-5p	0.172122	0	0.0231545	0.579766	2.09739	0.276422	0.782224	NA
dre-mir-133a-1-3p	216.696	70.7799	136.631	1.5636	0.835628	1.87117	0.0613221	0.12275
dre-mir-133a-1-5p	6.65398	0	2.23229	5.40858	1.60527	3.36927	0.000753663	0.00288619
dre-mir-132-2-5p	18.3442	1.74882	11.6437	3.05488	0.844423	3.61771	0.000297216	0.00135182
dre-mir-132-2-3p	0	0	0.0160074	-0.395814	2.09069	-0.189322	0.849841	NA
dre-mir-132-1-3p	17.2669	14.2321	8.32478	0.330869	0.786105	0.420897	0.673831	0.756936
dre-mir-132-1-5p	0.730957	0	0.853562	2.72426	1.79273	1.51961	0.128608	0.224565
dre-mir-130c-2-5p	0.12389	0	0.217427	0.616858	2.01794	0.305687	0.759843	NA
dre-mir-130c-1-3p	18.0381	7.34834	24.2078	1.2024	0.520193	2.31145	0.0208078	0.0511842
dre-mir-130c-1-5p	8.72688	3.18143	4.21851	1.2984	0.6419	2.02275	0.0430989	0.0968288
dre-mir-130b-5p	133.937	37.39	62.5327	1.79688	0.458565	3.91848	8.91089e-05	0.000461996
dre-mir-130b-3p	18.0448	6.44908	23.7335	1.68107	0.506665	3.31791	0.000906951	0.00339603
dre-mir-130a-3p	14.6076	10.3192	20.0336	0.398985	0.436121	0.91485	0.360271	0.48371
dre-mir-130a-5p	2.24937	0	1.55683	3.9761	1.57951	2.5173	0.0118257	0.031629
dre-mir-1306-5p	1.8037	0.546223	0.922265	1.29605	1.45367	0.891573	0.372622	0.498308
dre-mir-1306-3p	0.209951	0.328369	0.237265	-0.389226	2.24903	-0.173064	0.862601	NA
dre-mir-129-2-3p	4.31122	0	1.33328	4.87664	1.63685	2.97929	0.00288916	0.009362
dre-mir-129-2-5p	0	0	0.0107177	-0.395564	2.09072	-0.1892	0.849936	NA
dre-mir-129-1-5p	0.12389	2.95324	2.63886	-3.6725	1.29564	-2.83451	0.00458954	0.0133334
dre-mir-129-1-3p	0.086061	0	2.80789	0.358922	1.86202	0.19276	0.847147	0.899715
dre-mir-128-2-3p	0.172122	0	0.308679	1.04418	2.10945	0.495001	0.620599	NA
dre-mir-128-2-5p	0.244742	0	0.133734	0.87095	2.2683	0.383965	0.701004	NA
dre-mir-128-1-3p	694.356	77.6579	251.935	3.12569	0.322209	9.70081	2.99129e-22	2.01613e-20
dre-mir-128-1-5p	6.19923	1.92376	4.89781	1.55782	0.749267	2.07912	0.037606	0.08563
dre-mir-126b-3p	29.961	1.65083	70.0646	3.95693	0.737999	5.3617	8.2441e-08	7.16386e-07
dre-mir-126b-5p	0	0	0.0497213	-0.359238	2.09378	-0.171574	0.863772	NA
dre-mir-126a-3p	459.073	29.1799	675.059	3.95103	0.41426	9.53757	1.46221e-21	8.21276e-20
dre-mir-126a-5p	77.4428	18.1179	120.793	2.09895	0.556216	3.77363	0.000160892	0.000774581
dre-mir-125c-5p	2578.4	4929.03	1676.15	-0.925981	0.438947	-2.10955	0.0348972	0.0811059
dre-mir-125c-3p	3.56639	7.7672	4.62544	-0.794073	0.647649	-1.22608	0.220167	0.342718
dre-mir-125b-3-3p	5.59356	0.217854	3.20569	3.61395	1.21646	2.97089	0.00296939	0.00944043
dre-mir-125b-3-5p	3.41531	9.16414	4.31816	-1.36445	0.602549	-2.26446	0.0235461	0.0562767
dre-mir-125b-2-3p	4.6182	6.78889	6.98545	-0.429878	0.688813	-0.624086	0.532571	0.645599
dre-mir-125b-2-5p	0.086061	0.490784	0.456067	-1.81446	1.90909	-0.950431	0.341893	NA
dre-mir-125b-1-5p	2034.16	1296.3	905.03	0.644786	0.347301	1.85656	0.0633737	0.124894
dre-mir-125b-1-3p	33.0535	56.9248	62.558	-0.798139	0.45303	-1.76178	0.0781067	0.147876
dre-mir-125a-2-5p	13.1016	6.31714	5.34196	0.927173	0.519871	1.78347	0.07451	0.14431
dre-mir-125a-2-3p	1.75839	1.91551	1.20598	-0.00648453	0.926999	-0.00699518	0.994419	0.994419
dre-mir-125a-1-5p	7190.3	4365.13	2564.19	0.7151	0.36623	1.9526	0.0508676	0.107814
dre-mir-125a-1-3p	1.45923	1.47589	1.25731	-0.20155	0.993843	-0.202799	0.839292	0.895068
dre-mir-124-6-5p	0.391274	0	0.446721	1.88365	2.22643	0.846039	0.397531	NA
dre-mir-124-4-5p	0.197918	0	0.561184	0.979703	2.10028	0.466464	0.640883	NA
dre-mir-124-3-5p	0	0.613824	0.605429	-1.73758	2.09977	-0.82751	0.407948	NA
dre-mir-124-2-5p	0	0	0.010461	-0.396124	2.09066	-0.189473	0.849722	NA
dre-mir-124-1-3p	1.30207	0	0.640065	3.37813	1.64615	2.05213	0.0401568	0.0908245
dre-mir-124-1-5p	0	0	0.00843327	-0.396124	2.09066	-0.189473	0.849722	NA
dre-mir-122-5p	5.19495	9.61745	29.1721	-0.880912	0.930379	-0.946832	0.343725	0.465436
dre-mir-122-3p	0	0	1.42155	-0.873003	2.1226	-0.411289	0.680861	0.762293
dre-mir-10d-5p	30.1536	10.1485	26.6484	1.54304	0.526718	2.92955	0.00339458	0.0106913
dre-mir-10d-3p	0.391274	0	0.0705368	1.01429	2.10816	0.481125	0.630427	NA
dre-mir-10c-5p	644.374	687.196	1161.3	-0.0933879	0.396053	-0.235796	0.813591	0.878342
dre-mir-10c-3p	0.209951	0.328369	0.62707	-0.369917	1.60032	-0.231152	0.817197	NA
dre-mir-10b-2-5p	0.37167	0	1.1916	1.71538	1.76332	0.972814	0.330646	0.452958
dre-mir-10b-2-3p	0.283979	0	0.197559	1.45305	1.94641	0.746527	0.455349	NA
dre-mir-10b-1-5p	2687.19	640.36	9393.56	2.05134	0.400855	5.1174	3.09769e-07	2.31983e-06
dre-mir-10b-1-3p	0	0	0.151884	-0.847436	2.1548	-0.393278	0.694114	NA
dre-mir-10a-5p	447.77	132.296	758.07	1.72361	0.598308	2.88081	0.0039666	0.0119352
dre-mir-10a-3p	4.09824	1.10461	1.5102	1.91732	1.02582	1.86907	0.0616137	0.12275
dre-mir-107b-3p	0.540754	0.985839	1.63001	-0.349301	1.29105	-0.270555	0.786733	0.855255
dre-mir-107b-5p	0.197918	0	0.0297286	0.574032	2.09763	0.273657	0.784348	NA
dre-mir-107a-3p	16.6229	17.0058	24.1593	-0.0322319	0.328493	-0.0981206	0.921837	0.938547
dre-mir-107a-5p	2.4109	2.95752	1.66288	0.0334462	0.895263	0.0373591	0.970199	0.975991
dre-mir-103-3p	50.4987	41.7573	45.9699	0.317991	0.347094	0.916153	0.359587	0.48371
dre-mir-103-5p	0.172122	1.38181	0.835659	-1.48311	1.46533	-1.01213	0.311475	0.435548
dre-mir-101b-5p	37.1775	3.34457	14.0718	3.25736	0.563313	5.7825	7.3599e-09	8.00092e-08
dre-mir-101b-3p	15.9855	0.27293	11.4255	4.99329	1.2219	4.08649	4.37951e-05	0.000238047
dre-mir-101a-3p	201.775	11.1212	271.208	4.15148	0.506128	8.20242	2.3559e-16	7.93938e-15
dre-mir-101a-5p	0.12389	0.27293	0.711272	-1.02333	1.73662	-0.589265	0.555684	0.664062
dre-mir-100-2-3p	17.7818	5.75079	10.973	1.96391	0.572876	3.42816	0.000607688	0.00238129
dre-mir-100-2-5p	0	0	0.00484366	-0.396124	2.09066	-0.189473	0.849722	NA
dre-mir-100-1-5p	1939.41	274.982	1366.08	2.79087	0.40553	6.88202	5.90086e-12	1.10477e-10
dre-mir-100-1-3p	0.889638	0	0.666452	2.6825	1.71636	1.5629	0.118075	0.211537
dre-mir-1-2-3p	0.519726	0	0.225714	2.09638	1.95657	1.07146	0.283963	NA
dre-mir-1-2-5p	0	0	0.0179156	-0.392993	2.09097	-0.187948	0.850918	NA
dre-mir-1-1-3p	18.7575	0	9.48616	6.6687	1.51517	4.4013	1.07602e-05	6.51983e-05
dre-mir-1-1-5p	0	0	0.0713507	-0.374808	2.09254	-0.179116	0.857846	NA
dre-let-7j-5p	16.0248	49.1177	65.7177	-1.58047	0.448504	-3.52388	0.000425284	0.00181418
dre-let-7j-3p	16.078	8.76707	13.6019	0.814626	0.639978	1.2729	0.203054	0.322331
dre-let-7i-5p	8.69068	139.31	79.3908	-3.97695	0.584147	-6.80813	9.88763e-12	1.75375e-10
dre-let-7i-3p	0	0	0.234845	-0.829149	2.17557	-0.381119	0.703115	NA
dre-let-7h-5p	7.90078	52.9698	162.676	-2.74969	0.524148	-5.24602	1.55417e-07	1.24704e-06
dre-let-7h-3p	2.63588	6.75061	2.9775	-0.978909	0.781504	-1.2526	0.210353	0.331257
dre-let-7g-2-5p	0.12389	0	0.28783	0.549621	2.10168	0.261515	NA	NA
dre-let-7g-2-3p	0	2.30395	0.27289	-3.18684	2.11042	-1.51005	0.13103	NA
dre-let-7g-1-5p	94.1864	97.9014	154.731	-0.0600717	0.440889	-0.136251	0.891623	0.924544
dre-let-7g-1-3p	0	0	0.101156	-0.340828	2.09517	-0.162674	0.870775	NA
dre-let-7f-5p	69.1237	111.647	164.467	-0.671955	0.473452	-1.41927	0.155821	0.26135
dre-let-7f-3p	0	0.546223	0.0734135	-1.72415	2.09983	-0.821089	0.411596	NA
dre-let-7e-5p	126.256	166.89	272.803	-0.391815	0.527573	-0.742676	0.457678	0.575513
dre-let-7e-3p	0	0	0.0149128	-0.39276	2.09099	-0.187834	0.851007	NA
dre-let-7d-2-5p	0.12389	0	0.324092	0.602933	2.02974	0.297049	0.766429	NA
dre-let-7d-1-5p	58.9013	428.028	857.526	-2.82768	0.502372	-5.62864	1.81633e-08	1.8003e-07
dre-let-7c-2-5p	0.193356	0	0.148581	0.747138	2.26261	0.330211	0.74124	NA
dre-let-7c-1-5p	76.8503	344.684	727.337	-2.13947	0.510023	-4.19486	2.7304e-05	0.000153357
dre-let-7c-1-3p	0.880759	0	0.87121	2.43578	1.7645	1.38044	0.167452	0.279364
dre-let-7b-5p	117.685	588.271	321.432	-2.29868	0.475101	-4.8383	1.30952e-06	9.0063e-06
dre-let-7b-3p	166.677	182.526	62.4016	-0.128791	0.400972	-0.321197	0.748061	0.815847
dre-let-7a-6-5p	0.441136	0.886753	0.35201	-0.647728	1.60883	-0.402607	0.687237	NA
dre-let-7a-6-3p	0.12389	0	0.191898	0.648602	2.00465	0.323549	0.746279	NA
dre-let-7a-5-3p	2.62201	5.13378	9.36846	-0.812067	0.701726	-1.15724	0.247173	0.373531
dre-let-7a-5-5p	0.086061	0.27293	0.428376	-1.07941	2.04103	-0.528855	0.596906	NA
dre-let-7a-4-3p	0.244742	0.819152	0.725383	-2.28527	1.54429	-1.47982	0.138921	0.24015
dre-let-7a-4-5p	0.279417	0	0.0980313	0.709252	2.10803	0.336453	0.736529	NA
dre-let-7a-3-5p	8.38018	10.5277	42.6828	-0.355749	0.634746	-0.560459	0.575166	0.679119
dre-let-7a-3-3p	1.48493	0	1.03735	3.26234	1.65927	1.96613	0.0492837	0.105787
dre-let-7a-2-5p	1.31269	2.31973	4.26417	-0.717208	0.980532	-0.731448	0.464506	0.581927
dre-let-7a-2-3p	0.563396	0.545859	0.734799	-0.185509	1.51155	-0.122727	0.902323	0.932769
dre-let-7a-1-5p	634.481	1946.1	4876.47	-1.59774	0.492219	-3.246	0.0011704	0.00419599
dre-let-7a-1-3p	0.64805	0.217854	0.767368	0.728569	1.51091	0.482204	0.629661	0.724217
dre-mir-3906-5p	0	0	0.135032	-0.393579	2.09091	-0.188233	0.850694	NA
dre-mir-2192-5p	0	0	0.270064	-0.375229	2.09251	-0.17932	0.857686	NA
dre-mir-2198-5p	0	0	0.405096	-0.144143	2.09066	-0.0689463	0.945032	NA
dre-mir-200c-5p	0	0	0.119873	-0.393579	2.09091	-0.188233	0.850694	NA

## Sheet: Testis 9 vs 3 wpf
Testis		Statistically significant difference requires:			Normalized read ≥ 100
9 weeks testis vs 3 weeks undifferentiated gonad					Log2FoldChange ≥ |2|
Reads normalized using DESeq2					padj ≤ 0.01
	Mean # normalized reads
miRNA	9 weeks	3 weeks	baseMean	log2FoldChange	lfcSE	stat	pvalue	padj
dre-mir-99-2-5p	4.20701	0	9.894	1.50622	1.71162	0.88	0.378859	0.735679
dre-mir-99-2-3p	3.51053	5.63402	2.58437	-0.349013	1.44823	-0.240992	0.809561	0.915757
dre-mir-99-1-5p	32.0588	39.4382	136.774	-0.347762	0.857368	-0.405616	0.685025	0.859044
dre-mir-99-1-3p	0	5.63402	1.1512	-4.61844	2.04518	-2.25821	0.0239329	0.168908
dre-mir-96-5p	0	0	0.393226	-0.907844	2.11094	-0.430066	0.667148	NA
dre-mir-96-3p	0.601298	16.9021	1.71275	-3.71647	1.76129	-2.11008	0.0348512	0.221198
dre-mir-93-5p	12.5255	5.63402	51.3362	0.664175	1.24387	0.533958	0.593371	0.810523
dre-mir-93-3p	0.831678	0	0.575157	0.813342	1.91812	0.42403	0.671544	NA
dre-mir-92b-3p	10672.5	12772.3	7134.77	-0.16115	0.933238	-0.172678	0.862905	0.935064
dre-mir-92b-5p	0	0	0.0254135	-0.0587918	1.68961	-0.0347962	0.972242	NA
dre-mir-92a-2-3p	230.834	5.63402	61.6092	4.94748	1.28211	3.85885	0.000113921	0.00329589
dre-mir-92a-2-5p	6.43266	16.9021	3.62969	-1.16506	1.17252	-0.99364	0.320398	0.69681
dre-mir-92a-1-3p	26530.9	24846	36976.1	0.0940074	0.6179	0.15214	0.879076	0.942734
dre-mir-92a-1-5p	5.07509	28.1701	4.8522	-2.60479	1.12037	-2.32494	0.0200752	0.155876
dre-mir-9-7-3p	0	0	1.03165	-1.60284	2.10216	-0.762471	0.445779	0.741114
dre-mir-9-5-3p	0	0	0.0149092	-0.0204629	1.68959	-0.0121112	0.990337	NA
dre-mir-9-4-3p	2.03427	5.63402	12.4905	-1.3621	1.47887	-0.921041	0.357029	0.727916
dre-mir-9-3-3p	0	0	0.0359306	-0.0666458	1.68964	-0.0394438	0.968537	NA
dre-mir-9-3-5p	0	0	0.0256841	-0.00170869	1.68953	-0.00101134	0.999193	NA
dre-mir-9-2-5p	0	5.63402	0.185915	-2.1815	1.89585	-1.15067	0.249867	NA
dre-mir-9-1-5p	10.9111	0	28.0972	2.16275	1.60499	1.34752	0.177814	0.526669
dre-mir-9-1-3p	0	0	1.44868	-1.64091	2.10193	-0.780666	0.434999	0.741114
dre-mir-7b-5p	0.546223	0	7.74092	-0.781078	1.89487	-0.412206	0.680188	0.859044
dre-mir-7b-3p	0.217854	0	0.849222	-0.325206	1.96518	-0.165484	0.868563	0.937927
dre-mir-7a-3-3p	0	0	0.210026	-0.944157	2.10567	-0.448388	0.653873	NA
dre-mir-7a-3-5p	0	0	0.195672	-0.642073	2.06563	-0.310836	0.755925	NA
dre-mir-7a-2-3p	0	0	0.0725756	-0.155658	1.68972	-0.0921204	0.926602	NA
dre-mir-7a-2-5p	0	0	0.00440335	0.0219409	1.68955	0.0129862	0.989639	NA
dre-mir-7a-1-5p	1.04091	0	15.6735	-0.552864	1.90297	-0.290527	0.771413	0.905349
dre-mir-7a-1-3p	0	0	0.00926146	0.0109095	1.68954	0.00645709	0.994848	NA
dre-mir-740-5p	0	0	0.039931	-0.119286	1.68966	-0.0705975	0.943718	NA
dre-mir-738-5p	150.506	219.727	799.007	-0.303549	1.29131	-0.235072	NA	NA
dre-mir-738-3p	2.02248	0	19.6978	1.28716	1.86753	0.689234	0.490676	0.756904
dre-mir-737-5p	1.10461	0	4.92292	0.0469395	1.88512	0.0249001	0.980135	0.989681
dre-mir-737-3p	0	5.63402	0.305722	-3.85393	2.21224	-1.74209	0.0814926	NA
dre-mir-735-5p	165.291	253.531	204.432	-0.567492	0.829822	-0.683872	0.494056	0.756904
dre-mir-735-3p	0.217854	0	0.194771	0.633119	2.06176	0.307076	0.758785	NA
dre-mir-734-3p	0.546223	5.63402	8.57905	-2.62242	1.63314	-1.60576	0.108327	0.382836
dre-mir-734-5p	0	0	0.0412987	-0.135858	1.6897	-0.0804032	0.935917	NA
dre-mir-733-5p	0.217854	0	1.74818	-0.451221	1.96019	-0.230192	0.817942	0.915757
dre-mir-733-3p	1.37754	0	1.08389	2.08265	1.81629	1.14665	0.251525	0.637102
dre-mir-732-3p	0	0	0.0883422	-0.187654	1.68972	-0.111056	0.911572	NA
dre-mir-731-5p	188.211	636.645	150.901	-1.70061	0.551625	-3.0829	0.00204993	0.02304
dre-mir-731-3p	0.27293	0	1.39854	-0.392062	1.95217	-0.200834	0.840829	0.918298
dre-mir-730-5p	1.47662	0	0.860312	1.37265	1.78603	0.768544	0.442164	0.741114
dre-mir-730-3p	0.27293	0	0.249896	0.43451	2.03179	0.213856	0.830659	NA
dre-mir-729-3p	0	0	0.186021	-0.787149	2.10596	-0.373772	0.708574	NA
dre-mir-729-5p	0	0	0.0052255	0.0163264	1.68956	0.00966314	0.99229	NA
dre-mir-728-3p	0	0	0.0287269	-0.104337	1.68969	-0.0617494	0.950762	NA
dre-mir-727-5p	0.874591	0	2.28733	0.443421	1.86598	0.237634	0.812165	0.915757
dre-mir-727-3p	1.14716	0	1.70551	0.793861	1.84701	0.42981	0.667334	0.859044
dre-mir-726-3p	0	0	1.41817	-1.70405	2.09752	-0.812414	0.416554	0.741114
dre-mir-726-5p	0	0	0.641043	-1.22772	2.10922	-0.582073	0.560518	NA
dre-mir-725-1-3p	5.84141	22.5361	11.0932	-1.63076	1.32082	-1.23466	0.216958	0.6003
dre-mir-725-1-5p	0.545859	0	0.561232	0.8544	1.92428	0.444009	0.657036	NA
dre-mir-724-5p	5.04186	11.268	88.1896	-1.31154	1.25821	-1.04239	0.297233	0.688316
dre-mir-724-3p	0	0	0.304148	-0.996119	2.10481	-0.473259	0.636028	NA
dre-mir-723-3p	0.217854	0	1.65695	0.2695	2.00092	0.134688	0.892858	0.945189
dre-mir-723-5p	0	0	0.00962885	-0.00963144	1.68958	-0.0057005	0.995452	NA
dre-mir-722-3p	0.435708	5.63402	2.02522	-2.32381	1.8803	-1.23587	0.216507	0.6003
dre-mir-722-5p	0	0	0.263526	-0.898113	2.10362	-0.426936	0.669426	NA
dre-mir-7149-3p	0	0	0.0112031	-0.00231476	1.68957	-0.00137003	0.998907	NA
dre-mir-7148-5p	0	0	0.666671	-1.31025	2.10844	-0.621433	0.534315	NA
dre-mir-7147-5p	0	0	0.0550526	-0.192593	1.68976	-0.113977	0.909256	NA
dre-mir-7147-3p	0.217854	0	0.240668	0.588121	1.9054	0.30866	0.75758	NA
dre-mir-7146-5p	0.328369	0	0.479158	0.744621	2.0438	0.364331	0.715611	NA
dre-mir-7146-3p	0.217854	5.63402	0.971655	-2.74897	2.09848	-1.30998	0.190201	0.558043
dre-mir-7145-3p	1.16005	0	0.99675	1.60672	1.87054	0.858964	0.39036	0.735679
dre-mir-7145-5p	0	0	0.0266692	-0.0461621	1.68962	-0.0273211	0.978204	NA
dre-mir-499-5p	0.27293	0	9.60621	-0.913539	1.98734	-0.45968	0.645746	0.854583
dre-mir-499-3p	0.217854	0	0.191205	0.57138	2.05382	0.278204	0.780856	NA
dre-mir-489-3p	42.5872	56.3402	16.1029	-0.294544	0.862153	-0.341638	0.732623	0.896485
dre-mir-489-5p	0	0	0.199892	-0.885772	2.09304	-0.423198	0.672151	NA
dre-mir-462-5p	18901.1	4208.62	4696.22	2.17333	0.639399	3.39902	0.000676276	0.0131451
dre-mir-462-3p	4.64517	45.0722	4.05624	-2.8583	1.08735	-2.62868	0.0085717	0.0807818
dre-mir-461-5p	0	0	0.205548	-0.813091	2.06267	-0.394194	0.693438	NA
dre-mir-461-3p	0	0	0.0106618	0.0051756	1.68955	0.0030633	0.997556	NA
dre-mir-460-5p	3.03227	5.63402	5.17508	-0.904772	1.51259	-0.598159	0.549734	0.795196
dre-mir-460-3p	9.57951	5.63402	4.79422	1.01044	1.53088	0.66004	0.509228	0.764935
dre-mir-459-5p	0	0	1.09972	-1.58106	2.09636	-0.754194	0.450733	0.741682
dre-mir-459-3p	4.91059	0	0.891536	3.52562	1.83358	1.92281	0.0545041	0.282513
dre-mir-458-3p	8.10953	11.268	21.3762	-0.600522	1.12547	-0.533573	0.593637	0.810523
dre-mir-458-5p	0	0	0.0515585	-0.185325	1.68976	-0.109675	0.912667	NA
dre-mir-457b-5p	0.328369	0	4.42666	-1.02507	1.97986	-0.517747	0.604634	0.810523
dre-mir-457b-3p	1.80108	0	1.70831	1.58207	1.77363	0.891996	0.372395	0.735679
dre-mir-457a-5p	3.62251	0	41.4489	0.560448	1.68152	0.333298	0.738909	0.896485
dre-mir-457a-3p	1.65083	0	0.750032	1.93517	1.78626	1.08337	0.278646	NA
dre-mir-456-3p	51.1323	45.0722	52.1291	0.168103	0.799918	0.210151	0.83355	0.918298
dre-mir-456-5p	0.27293	0	0.0824813	0.665977	1.81671	0.366585	0.713929	NA
dre-mir-455-2-5p	4.75433	11.268	47.5806	-1.18885	1.0994	-1.08136	0.279537	0.668738
dre-mir-455-1-5p	29.6975	84.5104	215.429	-1.4876	0.634242	-2.34548	0.0190028	0.151535
dre-mir-455-1-3p	13.1475	33.8041	20.7706	-1.20592	0.876691	-1.37554	0.168965	0.520278
dre-mir-454b-3p	2.56907	5.63402	14.9316	-1.11292	1.42026	-0.783599	0.433275	0.741114
dre-mir-454b-5p	0	0	0.124097	-0.23677	1.76481	-0.134162	0.893275	NA
dre-mir-454a-3p	1.71018	0	7.23278	0.226299	1.86673	0.121228	0.903511	0.946101
dre-mir-454a-5p	0	5.63402	0.953791	-4.1906	2.19602	-1.90827	0.0563557	0.287322
dre-mir-451-5p	5.14884	5.63402	54.481	-0.343191	1.30165	-0.263658	0.792043	0.912317
dre-mir-451-3p	0	0	0.361414	-1.07505	2.1097	-0.509576	0.610349	NA
dre-mir-430c-10-3p	0.490784	0	11.2703	-0.179707	1.91461	-0.0938613	0.925219	0.954973
dre-mir-430c-10-5p	0.929667	0	0.70135	1.74636	1.93054	0.9046	0.365677	NA
dre-mir-430b-6-5p	0.217854	0	0.0488601	0.753507	1.6901	0.445835	0.655716	NA
dre-mir-430b-6-3p	0	0	0.0598024	-0.182956	1.68948	-0.108291	0.913765	NA
dre-mir-430b-4-5p	0	0	0.0183573	5.92864e-05	1.68953	3.50906e-05	0.999972	NA
dre-mir-430b-20-5p	0	0	0.00915543	0.0175355	1.68953	0.010379	0.991719	NA
dre-mir-430b-18-5p	0	0	0.010461	0.00072855	1.68957	0.000431205	0.999656	NA
dre-mir-430b-10-3p	36.3175	197.191	603.409	-2.45519	0.782768	-3.13655	0.00170949	0.0227578
dre-mir-430b-10-5p	0.27293	0	1.55392	-0.305659	1.96398	-0.155632	0.876323	0.942734
dre-mir-430a-18-5p	0	0	0.193124	-0.219333	1.68976	-0.129802	0.896723	NA
dre-mir-430a-16-3p	0	0	0.0403108	-0.00142585	1.68953	-0.000843936	0.999327	NA
dre-mir-430a-12-3p	0.27293	0	0.203755	0.851759	2.06188	0.413099	0.679534	NA
dre-mir-430a-12-5p	0.767984	0	0.748149	0.72572	2.00215	0.36247	0.717001	NA
dre-mir-430a-11-5p	3.01694	0	4.99372	1.55279	1.79367	0.865702	0.386654	0.735679
dre-mir-430a-10-3p	3.94697	39.4382	83.7384	-3.10922	0.992839	-3.13164	0.00173832	0.0227578
dre-mir-430a-10-5p	3.77276	0	3.21017	1.84589	1.78654	1.03322	0.301502	0.688316
dre-mir-430a-1-5p	0	0	0.00614993	0.0254554	1.68953	0.0150666	0.987979	NA
dre-mir-429b-3p	0	0	0.475462	-1.20213	2.11028	-0.569654	0.568913	NA
dre-mir-429a-3p	7.75936	191.557	21.7686	-4.29675	0.817385	-5.2567	1.46664e-07	1.05767e-05
dre-mir-375-2-3p	0	0	0.253488	-0.709408	2.10354	-0.337245	0.735932	NA
dre-mir-375-1-3p	473.422	591.572	181.152	-0.20312	0.918662	-0.221105	0.825011	0.916785
dre-mir-375-1-5p	0.985106	0	0.203294	1.6899	1.95201	0.865721	0.386643	NA
dre-mir-365-3-3p	0	0	0.00440335	0.0219409	1.68955	0.0129862	0.989639	NA
dre-mir-365-3-5p	0	0	0.00843327	0.0144468	1.68954	0.00855076	0.993178	NA
dre-mir-365-2-5p	1.21512	5.63402	0.780802	-1.52602	1.82933	-0.834197	0.40417	NA
dre-mir-365-1-3p	10.1764	16.9021	14.6855	-0.662816	1.02774	-0.644926	0.518975	0.764935
dre-mir-365-1-5p	0	0	0.21933	-0.734363	2.03283	-0.361252	0.717911	NA
dre-mir-363-3p	2.03427	5.63402	18.2472	-1.44	1.44109	-0.99924	0.317679	0.695852
dre-mir-363-5p	0	0	0.185	-0.48324	1.9667	-0.245711	0.805906	NA
dre-mir-34c-5p	0.27293	0	23.1726	-1.6532	1.93465	-0.854521	0.392816	0.735679
dre-mir-34c-3p	0	0	11.3286	-2.47135	2.12803	-1.16133	0.245507	0.636274
dre-mir-34b-5p	1.53597	0	17.1847	-0.460815	1.89375	-0.243335	0.807746	0.915757
dre-mir-34b-3p	0	0	3.068	-1.85851	2.09297	-0.887975	0.374554	0.735679
dre-mir-34a-5p	0	5.63402	15.7093	-4.50276	1.96006	-2.29726	0.021604	0.156252
dre-mir-34a-3p	0	0	0.0328249	-0.0687265	1.68965	-0.0406751	0.967555	NA
dre-mir-338-2-5p	0	0	1.44059	-1.97176	2.10278	-0.937691	0.348403	0.727916
dre-mir-338-2-3p	0	5.63402	0.129134	-1.24559	1.68961	-0.737207	0.460997	NA
dre-mir-338-1-3p	13.5921	16.9021	173.43	-0.503149	0.953288	-0.527803	0.597636	0.810523
dre-mir-338-1-5p	0.217854	16.9021	3.23857	-4.8631	1.57925	-3.07938	0.00207434	0.02304
dre-mir-31-5p	19.3677	0	62.5583	2.98685	1.61758	1.8465	0.0648202	0.296457
dre-mir-31-3p	0	0	0.66837	-1.41884	2.10596	-0.673727	0.500485	NA
dre-mir-30e-2-3p	53.3946	90.1444	84.7203	-0.728664	0.664438	-1.09666	0.27279	0.662793
dre-mir-30e-2-5p	33.9409	101.412	77.2202	-1.51489	0.922747	-1.64172	0.100648	0.36428
dre-mir-30d-5p	372.454	428.186	1219.34	-0.210846	0.590501	-0.357063	0.721045	0.890286
dre-mir-30d-3p	1.04091	0	1.53648	0.38629	1.86549	0.207072	0.835954	0.918298
dre-mir-30c-5p	185.399	95.7784	212.804	0.928641	0.669691	1.38667	0.165542	0.520036
dre-mir-30c-3p	239.501	90.1444	63.5559	1.47605	0.898344	1.64308	0.100366	0.36428
dre-mir-30b-5p	3.50699	16.9021	31.0276	-1.99254	1.06108	-1.87783	0.060404	0.296457
dre-mir-30b-3p	10.3871	11.268	7.27744	-0.130073	1.1106	-0.117119	0.906766	0.946323
dre-mir-30a-5p	5.86211	5.63402	12.7865	-0.0182227	1.35827	-0.0134161	0.989296	0.992487
dre-mir-30a-3p	0	0	0.138103	-0.48754	2.0015	-0.243588	0.80755	NA
dre-mir-301c-3p	0	22.5361	0.972604	-6.30919	2.07674	-3.03803	0.0023813	0.0255374
dre-mir-301c-5p	0	0	0.239392	-0.942144	2.10853	-0.446824	0.655002	NA
dre-mir-301b-3p	0	0	1.01363	-1.40186	2.1081	-0.664985	0.50606	0.764935
dre-mir-301b-5p	0.767984	0	1.12463	0.871598	1.99644	0.436575	0.662419	0.859044
dre-mir-301a-3p	0.328369	22.5361	8.47216	-5.04239	1.61169	-3.12863	0.00175623	0.0227578
dre-mir-301a-5p	0	0	0.0871733	-0.491819	2.04986	-0.239929	0.810386	NA
dre-mir-29b-2-5p	0	5.63402	0.756231	-4.36937	2.15736	-2.02533	0.0428339	NA
dre-mir-29b-1-3p	0.217854	0	16.6057	-0.852336	1.99164	-0.427956	0.668683	0.859044
dre-mir-29b-1-5p	0.601298	0	0.456308	1.01353	1.88879	0.536601	0.591543	NA
dre-mir-29a-3p	1.58714	5.63402	122.289	-2.04727	1.46877	-1.39386	0.163359	0.520036
dre-mir-29a-5p	4.71422	0	4.4526	2.39037	1.76596	1.35359	0.175869	0.526669
dre-mir-27e-3p	3.23406	22.5361	12.6778	-2.44179	1.02841	-2.37434	0.0175805	0.143883
dre-mir-27e-5p	1.10461	0	0.29033	2.21082	1.91792	1.15272	0.249026	NA
dre-mir-27d-3p	7.7984	56.3402	7.35678	-2.70029	0.827414	-3.26353	0.00110033	0.0190112
dre-mir-27d-5p	4.96429	28.1701	3.0711	-2.19137	1.18046	-1.85637	0.063401	0.296457
dre-mir-27c-1-3p	42.4373	140.851	72.1726	-1.67547	0.79301	-2.11279	0.0346185	0.221198
dre-mir-27c-1-5p	0.27293	5.63402	9.88351	-3.34546	1.72996	-1.93384	0.0531328	0.282513
dre-mir-27b-3p	188.039	473.258	186.009	-1.29109	0.559624	-2.30707	0.0210508	0.155876
dre-mir-27b-5p	8.54921	11.268	8.38371	-0.205851	1.1132	-0.184918	0.853293	0.927882
dre-mir-27a-3p	26.3676	264.799	22.3377	-3.1139	0.808128	-3.85322	0.000116575	0.00329589
dre-mir-27a-5p	1.5825	5.63402	3.86529	-1.27551	1.54343	-0.826411	0.408571	0.741114
dre-mir-26b-5p	130.805	135.217	340.718	-0.0634023	0.561039	-0.113009	0.910024	0.946546
dre-mir-26b-3p	0	0	0.275785	-1.0701	2.11116	-0.506881	0.612239	NA
dre-mir-26a-3-5p	1.59539	0	2.36222	1.27362	1.79077	0.711214	0.476952	0.756904
dre-mir-26a-3-3p	0.27293	0	0.486738	0.139986	1.98739	0.0704373	0.943846	NA
dre-mir-26a-2-5p	5.26789	11.268	3.02454	-1.0617	1.23386	-0.860469	0.38953	0.735679
dre-mir-26a-2-3p	0	0	0.103271	-0.333401	1.91213	-0.174361	0.861582	NA
dre-mir-26a-1-5p	478.167	856.372	801.745	-0.83098	0.47863	-1.73616	0.0825349	0.346721
dre-mir-26a-1-3p	0.217854	0	0.942844	-0.268458	1.9672	-0.136467	0.891452	0.945189
dre-mir-25-3p	457.978	507.062	1067.84	-0.165406	0.619453	-0.26702	0.789454	0.912317
dre-mir-25-5p	12.8992	22.5361	15.0472	-0.715209	1.09884	-0.650874	0.515128	0.764935
dre-mir-24-4-3p	0	0	0.203769	-0.753804	2.11013	-0.357231	0.720919	NA
dre-mir-24-4-5p	0	0	0.0103359	-0.012759	1.68958	-0.00755159	0.993975	NA
dre-mir-24-3-5p	0.942192	0	1.50323	0.426036	1.85748	0.229363	0.818587	0.915757
dre-mir-24-2-5p	0.328369	0	0.309953	0.29472	1.99215	0.147941	0.882389	NA
dre-mir-24-1-3p	2.78192	11.268	18.2171	-1.5448	1.14563	-1.34842	0.177523	0.526669
dre-mir-24-1-5p	0	0	0.107381	-0.33665	1.91134	-0.176133	0.860189	NA
dre-mir-23b-3p	5.20029	11.268	39.2532	-1.29761	1.05364	-1.23155	0.218116	0.6003
dre-mir-23b-5p	0	0	0.500046	-1.27471	2.10771	-0.604783	0.545323	NA
dre-mir-23a-3-5p	0	0	0.0138925	-0.0428218	1.68962	-0.025344	0.979781	NA
dre-mir-23a-2-3p	0.490784	5.63402	3.79295	-2.52287	1.67762	-1.50384	0.132624	0.448325
dre-mir-23a-2-5p	0	0	0.191148	-0.501712	2.0676	-0.242655	0.808273	NA
dre-mir-23a-1-3p	6.13614	67.6083	50.848	-3.43799	0.670894	-5.12449	2.98345e-07	1.54642e-05
dre-mir-23a-1-5p	0	0	0.0122999	-0.00217247	1.68955	-0.00128582	0.998974	NA
dre-mir-22b-3p	40.0181	16.9021	24.7937	1.19891	0.951021	1.26066	0.207433	0.59733
dre-mir-22b-5p	0.613824	0	1.06349	-0.241897	1.94733	-0.12422	0.901141	0.946101
dre-mir-22a-3p	700.161	602.841	1776.52	0.192703	0.665903	0.289386	0.772286	0.905349
dre-mir-22a-5p	0	0	10.0611	-2.3626	2.13089	-1.10874	0.267543	0.661797
dre-mir-223-3p	0.819152	5.63402	44.3089	-2.38866	1.67149	-1.42906	0.152987	0.500832
dre-mir-223-5p	0.942192	16.9021	3.00562	-3.7271	1.65638	-2.25014	0.02444	0.168908
dre-mir-222b-3p	4.8212	0	5.76173	1.89022	1.74143	1.08544	0.277726	0.668738
dre-mir-222b-5p	0	0	0.099715	-0.438521	1.98039	-0.221431	0.824757	NA
dre-mir-222a-3p	301.489	850.738	312.241	-1.41852	0.76723	-1.84889	0.0644735	0.296457
dre-mir-222a-5p	38.1045	67.6083	38.2444	-0.740642	0.741269	-0.999153	0.31772	0.695852
dre-mir-221-3p	58.6812	45.0722	121.202	0.358284	0.66409	0.539511	0.589534	0.810523
dre-mir-221-5p	0.985106	11.268	14.0642	-3.02277	1.46356	-2.06536	0.0388893	0.224372
dre-mir-2196-3p	0	0	0.00484366	0.0188563	1.68956	0.0111605	0.991095	NA
dre-mir-2196-5p	0	0	0.008667	0.00882874	1.68956	0.00522548	0.995831	NA
dre-mir-2195-5p	0	0	0.00745462	0.0150382	1.68955	0.00890071	0.992898	NA
dre-mir-2195-3p	0	0	0.00962885	-0.00963144	1.68958	-0.0057005	0.995452	NA
dre-mir-2194-3p	0	0	0.0205698	-0.00756674	1.68955	-0.00447855	0.996427	NA
dre-mir-2193-3p	0	0	0.0160074	-0.0128746	1.68957	-0.00762001	0.99392	NA
dre-mir-2193-5p	0	0	0.0299822	-0.00142581	1.68953	-0.00084391	0.999327	NA
dre-mir-2192-3p	0	0	0.165354	-0.605067	1.96326	-0.308195	0.757934	NA
dre-mir-2191-3p	0	0	0.699035	-1.22187	2.11031	-0.579003	0.562587	NA
dre-mir-2191-5p	0.490784	0	0.947215	0.831269	1.92917	0.430896	0.666544	0.859044
dre-mir-219-3-5p	0	0	0.145493	-0.0997052	1.68963	-0.05901	0.952944	NA
dre-mir-219-2-3p	0	0	0.00880671	-0.00583397	1.68958	-0.00345292	0.997245	NA
dre-mir-219-1-3p	0	0	0.933309	-1.44513	2.10702	-0.685867	0.492797	0.756904
dre-mir-219-1-5p	0	0	0.0709487	-0.171137	1.68973	-0.101281	0.919328	NA
dre-mir-218b-5p	0	0	0.184499	-0.117406	1.68965	-0.0694856	0.944603	NA
dre-mir-218a-2-3p	8.18367	0	5.10853	2.93958	1.75093	1.67887	0.093177	0.363253
dre-mir-218a-2-5p	0.328369	0	0.417978	0.312679	2.00152	0.156221	0.875859	NA
dre-mir-218a-1-5p	2.3083	5.63402	9.12593	-1.35013	1.40614	-0.960165	0.336972	0.717797
dre-mir-218a-1-3p	2.31973	5.63402	2.40195	-1.06726	1.52552	-0.699608	0.484172	0.756904
dre-mir-2189-3p	19.3523	0	32.6673	2.87949	1.71125	1.68268	0.0924368	0.363253
dre-mir-2189-5p	3.90796	0	11.4622	2.06548	1.79436	1.1511	0.249693	0.637102
dre-mir-2188-5p	7.12124	11.268	18.2085	-0.661606	1.1951	-0.5536	0.579852	0.810523
dre-mir-2188-3p	0.767984	0	0.497953	0.324457	1.97368	0.164392	0.869423	NA
dre-mir-2187-5p	0	0	4.3605	-1.93126	2.09852	-0.920299	0.357417	0.727916
dre-mir-2187-3p	0	0	0.27123	-1.01343	2.11075	-0.480127	0.631137	NA
dre-mir-2186-3p	0	0	0.00962885	-0.00963144	1.68958	-0.0057005	0.995452	NA
dre-mir-2186-5p	0.767984	0	0.294996	1.6446	2.03731	0.80724	0.419528	NA
dre-mir-2185-1-5p	133.139	39.4382	40.557	1.74913	1.14442	1.52839	0.126415	0.436235
dre-mir-2185-1-3p	9.47045	0	6.57442	2.83894	1.72079	1.64978	0.0989869	0.36428
dre-mir-2184-5p	14.131	5.63402	285.413	0.916258	1.27572	0.718229	0.472616	0.756904
dre-mir-2184-3p	0	5.63402	0.626856	-4.4289	2.14348	-2.06622	0.038808	NA
dre-mir-217-5p	0	0	0.782205	-1.48324	2.09983	-0.706362	0.479963	NA
dre-mir-217-3p	0	0	0.0986887	-0.463544	1.90304	-0.243581	0.807555	NA
dre-mir-216b-5p	7.3988	0	2.52526	3.02159	1.80561	1.67345	0.0942389	0.363253
dre-mir-216a-3p	4.11865	11.268	1.80669	-0.985719	1.62779	-0.605557	0.544809	0.791755
dre-mir-216a-5p	0.27293	0	0.788936	-0.107389	1.96805	-0.0545659	0.956484	NA
dre-mir-214-3p	232.274	326.773	707.763	-0.44325	0.939868	-0.471609	0.637206	0.846885
dre-mir-214-5p	4.37687	11.268	3.80956	-1.18617	1.22651	-0.967118	0.333485	0.717797
dre-mir-212-5p	8.4036	5.63402	23.2885	0.52912	1.62927	0.32476	0.745363	0.896485
dre-mir-212-3p	1.65047	0	1.37961	1.88119	1.78751	1.05241	0.292611	0.688316
dre-mir-210-3p	87.9296	11.268	40.6926	2.75322	1.14113	2.41271	0.0158346	0.133096
dre-mir-210-5p	17.3792	5.63402	10.2855	1.50377	1.36399	1.10248	0.270251	0.661797
dre-mir-21-2-5p	10.8356	5.63402	7.7142	0.946058	1.42442	0.664172	0.50658	0.764935
dre-mir-21-1-5p	7925.62	6659.42	7162.72	0.273807	0.90838	0.301423	0.763092	0.902363
dre-mir-21-1-3p	0.613824	191.557	5.73661	-7.68197	1.66962	-4.60104	4.20387e-06	0.000163425
dre-mir-20b-5p	1.04953	0	3.78296	0.110539	1.86088	0.0594016	0.952632	0.970573
dre-mir-20b-3p	0	0	0.0855367	-0.398136	1.93696	-0.205548	0.837144	NA
dre-mir-20a-5p	6.06426	0	36.9341	1.4502	1.6312	0.889039	0.373982	0.735679
dre-mir-20a-3p	2.02285	0	2.26768	1.40528	1.79691	0.782057	0.434181	0.741114
dre-mir-206-2-3p	1.15968	0	1.06147	1.51226	1.87359	0.807149	0.419581	0.741114
dre-mir-206-2-5p	0	0	0.0173078	-0.0481396	1.68962	-0.0284914	0.97727	NA
dre-mir-206-1-3p	0.871416	0	15.1415	-0.041196	2.01621	-0.0204323	0.983698	0.990065
dre-mir-206-1-5p	0.613824	0	0.0951206	0.801788	1.69042	0.474313	0.635277	NA
dre-mir-205-5p	1052.85	631.011	323.144	1.09306	1.59685	0.68451	0.493653	0.756904
dre-mir-205-3p	0.217854	0	0.0393041	0.723609	1.69035	0.428083	0.66859	NA
dre-mir-204-2-5p	0.886753	0	8.73	-0.610989	1.8999	-0.32159	0.747763	0.896485
dre-mir-204-2-3p	0	0	0.0535594	-0.160092	1.68976	-0.0947428	0.924519	NA
dre-mir-204-1-5p	113.268	118.314	341.947	-0.110742	0.8507	-0.130178	0.896426	0.945189
dre-mir-204-1-3p	0	0	0.0336965	-0.121574	1.6897	-0.0719504	0.942641	NA
dre-mir-203b-3p	36.2773	16.9021	85.369	0.872282	1.51225	0.57681	0.564068	0.804702
dre-mir-203b-5p	0.490784	0	0.641689	0.880727	1.92558	0.457383	0.647396	NA
dre-mir-203a-3p	13.6735	163.387	18.6468	-3.09009	1.27979	-2.41453	0.0157556	0.133096
dre-mir-203a-5p	0	0	0.0381756	-0.096227	1.68965	-0.0569507	0.954584	NA
dre-mir-202-5p	43.1218	84.5104	699.496	-0.954776	0.676786	-1.41075	0.158318	0.512886
dre-mir-202-3p	239.243	1222.58	629.458	-2.24768	0.726415	-3.09421	0.00197334	0.02304
dre-mir-200c-3p	1.09172	0	4.25429	0.707859	1.83113	0.38657	0.699075	0.869649
dre-mir-200b-3p	3.06266	22.5361	32.6839	-2.69749	1.05991	-2.54501	0.0109273	0.0970973
dre-mir-200b-5p	0.656737	0	0.219877	1.46174	2.00218	0.730074	0.465345	NA
dre-mir-200a-3p	2.40556	152.119	46.2848	-5.48759	1.00646	-5.45234	4.971e-08	5.15327e-06
dre-mir-200a-5p	1.96777	16.9021	6.84059	-2.65975	1.34247	-1.98123	0.047565	0.264155
dre-mir-19d-3p	2.40629	28.1701	87.4781	-3.3902	1.00711	-3.36626	0.000761938	0.013939
dre-mir-19d-5p	2.29577	0	1.07071	2.67323	1.79471	1.48951	0.136354	0.455981
dre-mir-19c-3p	0.217854	0	6.00256	-1.045	1.99625	-0.52348	0.600641	0.810523
dre-mir-19c-5p	0	0	0.15737	-0.432163	1.9114	-0.226097	0.821126	NA
dre-mir-19b-3p	4.56905	28.1701	228.673	-2.53782	0.972213	-2.61036	0.00904476	0.082733
dre-mir-19b-5p	0.328369	0	0.244619	0.507998	2.02107	0.251351	0.801543	NA
dre-mir-19a-3p	0.767984	16.9021	39.2964	-4.70001	1.5133	-3.1058	0.00189766	0.02304
dre-mir-19a-5p	0	0	0.321557	-0.825783	2.09427	-0.394305	0.693356	NA
dre-mir-199-3-3p	31.7783	33.8041	36.6722	-0.0443884	0.754151	-0.0588588	0.953065	0.970573
dre-mir-199-3-5p	0.27293	0	0.230005	0.578019	2.03338	0.284265	0.776207	NA
dre-mir-199-2-5p	2.08617	0	1.22508	2.41087	1.74867	1.37869	0.16799	0.520278
dre-mir-199-2-3p	0	0	0.032903	-0.068007	1.68961	-0.0402501	0.967894	NA
dre-mir-199-1-3p	126.134	84.5104	165.873	0.548696	0.707788	0.775227	0.438206	0.741114
dre-mir-199-1-5p	99.907	636.645	88.8793	-2.55217	0.697913	-3.65686	0.000255328	0.00567192
dre-mir-196d-5p	3.75234	0	10.2653	2.12903	1.7878	1.19087	0.233706	0.636274
dre-mir-196d-3p	0	0	0.293782	-1.00982	2.10469	-0.479796	0.631372	NA
dre-mir-196c-5p	6.0227	0	6.13728	3.06833	1.74229	1.76109	0.0782231	0.333252
dre-mir-196b-5p	16.2352	5.63402	24.1721	1.43244	1.3913	1.02957	0.303213	0.688316
dre-mir-196b-3p	0	0	2.67853	-1.92487	2.09458	-0.918979	0.358106	0.727916
dre-mir-196a-2-3p	0	0	1.19962	-1.45548	2.10573	-0.691201	0.489439	0.756904
dre-mir-196a-1-5p	21.139	0	43.2158	3.28205	1.67313	1.96162	0.0498069	0.271754
dre-mir-196a-1-3p	1.58287	5.63402	1.96776	-1.04117	1.64309	-0.633665	0.526299	0.768446
dre-mir-194b-3p	2.59302	0	8.53377	0.749006	1.79324	0.417683	0.676179	0.859044
dre-mir-194b-5p	0.217854	0	5.14488	-0.489132	1.96376	-0.24908	0.803299	0.915757
dre-mir-194a-5p	13.8043	11.268	8.62531	0.398354	1.46861	0.271246	0.786202	0.912317
dre-mir-194a-3p	0.546223	0	0.325893	1.35734	2.01104	0.674943	0.499712	NA
dre-mir-193b-5p	10.6379	112.68	26.6382	-3.20537	1.00972	-3.17451	0.00150092	0.0222279
dre-mir-193b-3p	20.3707	28.1701	15.5271	-0.336657	1.03723	-0.324573	0.745504	0.896485
dre-mir-193a-2-5p	0.217854	0	0.0792608	0.618692	1.691	0.365874	0.714459	NA
dre-mir-193a-2-3p	0	0	0.0731576	-0.177915	1.68975	-0.105291	0.916145	NA
dre-mir-193a-1-5p	5.26761	11.268	5.0935	-0.722212	1.32262	-0.546048	0.585033	0.810523
dre-mir-193a-1-3p	2.13018	0	2.11691	2.04268	1.73847	1.17499	0.239998	0.636274
dre-mir-192-5p	108.611	39.4382	449.337	1.16825	1.30635	0.894282	0.371171	0.735679
dre-mir-192-3p	3.53521	0	1.56694	2.46309	1.77008	1.39151	0.164072	0.520036
dre-mir-190b-5p	0	0	0.150434	-0.402441	1.9539	-0.205968	0.836816	NA
dre-mir-190b-3p	0	0	0.155602	-0.113158	1.68962	-0.0669723	0.946604	NA
dre-mir-190a-5p	0	0	1.44326	-1.79613	2.09475	-0.857447	0.391198	0.735679
dre-mir-190a-3p	0	0	0.0549546	-0.158315	1.68969	-0.0936946	0.925352	NA
dre-mir-18c-5p	0	0	2.8664	-2.03637	2.11374	-0.9634	0.335347	0.717797
dre-mir-18c-3p	0	0	0.696395	-0.628118	2.10699	-0.298111	0.765618	NA
dre-mir-18b-3p	0.217854	0	3.97208	-0.784672	1.97616	-0.397069	0.691316	0.863451
dre-mir-18b-5p	0	0	0.460659	-1.25676	2.10504	-0.597026	0.55049	NA
dre-mir-18a-3p	2.12945	16.9021	3.94186	-2.35044	1.29643	-1.813	0.0698311	0.31025
dre-mir-18a-5p	0	0	0.842931	-1.59502	2.10218	-0.758746	0.448005	0.741114
dre-mir-187-1-3p	14.6305	11.268	15.3012	0.453466	1.05819	0.42853	0.668265	0.859044
dre-mir-187-1-5p	2.24387	5.63402	2.11526	-0.948998	1.61995	-0.585821	0.557996	0.799708
dre-mir-184-2-3p	0	0	0.00867348	0.00879733	1.68956	0.00520689	0.995846	NA
dre-mir-184-1-3p	195.418	84.5104	94.9557	1.22331	1.57488	0.776767	0.437297	0.741114
dre-mir-184-1-5p	0.27293	5.63402	0.324812	-1.85313	2.0957	-0.884254	0.376559	NA
dre-mir-183-5p	2.5923	5.63402	7.49142	-1.03182	1.58116	-0.65257	0.514033	0.764935
dre-mir-183-3p	0	0	0.206068	-0.715439	2.0807	-0.343846	0.730962	NA
dre-mir-182-5p	23.0074	11.268	33.7489	0.901533	1.21669	0.740974	0.458709	0.746903
dre-mir-182-3p	0.217854	0	0.0990358	0.580319	1.69124	0.343132	0.731499	NA
dre-mir-181c-5p	71.8126	67.6083	40.4701	0.150202	0.715773	0.209846	0.833788	0.918298
dre-mir-181c-3p	0.328369	0	2.74265	-0.601516	1.95948	-0.306978	0.75886	0.900784
dre-mir-181b-2-5p	0	0	0.0920547	-0.265999	1.68985	-0.15741	0.874922	NA
dre-mir-181b-2-3p	0	0	0.0839288	-0.38545	2.01713	-0.191088	0.848457	NA
dre-mir-181b-1-5p	610.488	501.428	297.053	0.323687	0.617258	0.524394	0.600004	0.810523
dre-mir-181b-1-3p	0	0	0.114163	-0.306705	1.78809	-0.171526	0.86381	NA
dre-mir-181a-2-3p	13.8694	39.4382	15.0294	-1.44834	0.804917	-1.79936	0.0719612	0.31521
dre-mir-181a-2-5p	4.58056	11.268	6.11683	-0.795298	1.22732	-0.647997	0.516987	0.764935
dre-mir-181a-1-5p	7823.53	11775.1	6166.19	-0.553023	0.552302	-1.00131	0.316679	0.695852
dre-mir-181a-1-3p	5.31516	101.412	10.4565	-4.06921	0.671322	-6.06148	1.34873e-09	4.19457e-07
dre-mir-17a-2-3p	0	0	0.39538	-1.3278	2.10819	-0.629829	0.528806	NA
dre-mir-17a-2-5p	0.613824	0	0.127446	0.966501	1.8916	0.510944	0.60939	NA
dre-mir-17a-1-5p	13.6562	5.63402	59.6409	0.859085	1.24309	0.69109	0.489509	0.756904
dre-mir-17a-1-3p	0.546223	0	0.671726	0.77193	1.89991	0.406299	0.684523	NA
dre-mir-1788-3p	0.217854	0	0.351606	0.331074	2.02601	0.163411	0.870195	NA
dre-mir-1788-5p	0	0	0.0200509	-0.0475836	1.6896	-0.0281626	0.977532	NA
dre-mir-16c-5p	26.0192	11.268	77.4538	0.884716	0.951827	0.929492	0.352634	0.727916
dre-mir-16c-3p	108.233	101.412	61.669	0.141449	0.641193	0.220603	0.825402	0.916785
dre-mir-16b-5p	90.3803	140.851	401.625	-0.634077	0.543276	-1.16714	0.243155	0.636274
dre-mir-16b-3p	0.985839	0	0.395818	1.20449	1.93825	0.621433	0.534314	NA
dre-mir-16a-5p	14.8331	5.63402	44.1797	1.0416	1.24035	0.839769	0.401038	0.741114
dre-mir-16a-3p	0	5.63402	0.183084	-3.53964	2.00169	-1.76832	0.0770074	NA
dre-mir-15c-5p	126.447	219.727	179.952	-0.777394	0.574426	-1.35334	0.175947	0.526669
dre-mir-15c-3p	0	0	0.149229	-0.668778	2.09118	-0.319809	0.749113	NA
dre-mir-15b-5p	107.165	56.3402	160.366	0.86354	0.831125	1.039	0.298804	0.688316
dre-mir-15b-3p	3.84317	5.63402	4.25434	-0.624111	1.42473	-0.438055	0.661346	0.859044
dre-mir-15a-2-5p	0.328369	0	0.380398	0.30062	2.00844	0.149678	0.881018	NA
dre-mir-15a-2-3p	0.328369	0	0.23736	0.80496	2.03334	0.39588	0.692193	NA
dre-mir-15a-1-5p	7.4819	22.5361	49.0876	-1.38483	0.909005	-1.52346	0.127644	0.436235
dre-mir-15a-1-3p	2.0468	0	0.781577	2.05694	1.7953	1.14573	0.251907	NA
dre-mir-155-5p	7.83232	5.63402	12.7643	0.431351	1.35078	0.319335	0.749473	0.896485
dre-mir-155-3p	0	0	0.0052255	0.0163264	1.68956	0.00966314	0.99229	NA
dre-mir-153c-3p	0	0	0.1415	-0.627018	2.06177	-0.304116	0.761039	NA
dre-mir-153c-5p	0	0	0.0642298	-0.175543	1.68974	-0.103887	0.917259	NA
dre-mir-153b-3p	1.2026	0	7.89937	0.241427	1.85705	0.130006	0.896562	0.945189
dre-mir-153b-5p	1.58714	0	1.22635	1.42953	1.80444	0.792229	0.428227	0.741114
dre-mir-153a-5p	0	0	0.0384316	-0.086955	1.68963	-0.0514639	0.958956	NA
dre-mir-153a-3p	0.613824	0	0.443263	1.03137	2.03842	0.505967	0.61288	NA
dre-mir-152-3p	1.81325	0	83.3188	0.157774	1.73207	0.0910898	0.927421	0.954973
dre-mir-152-5p	0	0	0.778241	-1.24293	2.10348	-0.590892	0.554593	NA
dre-mir-150-5p	58.9554	50.7062	86.6659	0.199402	0.818618	0.243584	0.807553	0.915757
dre-mir-150-3p	0.328369	0	0.30009	0.365593	2.00284	0.182537	0.855161	NA
dre-mir-148-3p	5.04613	0	398.305	0.670861	1.54673	0.43373	0.664485	0.859044
dre-mir-148-5p	4.37797	5.63402	6.7301	-0.399167	1.41103	-0.28289	0.777261	0.905349
dre-mir-146b-5p	9.62051	56.3402	296.418	-2.46981	1.18983	-2.07577	0.0379156	0.224372
dre-mir-146b-3p	0.942192	0	11.3489	-0.167524	1.91825	-0.0873313	0.930408	0.954973
dre-mir-146a-5p	34.7695	202.825	753.474	-2.37132	1.29967	-1.82455	0.0680696	0.306806
dre-mir-146a-3p	15.9042	129.583	15.271	-2.58655	1.25279	-2.06462	0.0389585	0.224372
dre-mir-145-5p	24.7333	0	55.5045	3.45899	1.60122	2.16022	0.0307556	0.20351
dre-mir-145-3p	0.926492	0	14.2342	0.185815	1.84007	0.100983	0.919564	0.953282
dre-mir-144-5p	2.31148	0	8.3468	0.644567	1.80752	0.356602	0.721389	0.890286
dre-mir-144-3p	0	5.63402	0.766397	-3.99018	2.20535	-1.80932	0.0704017	NA
dre-mir-143-1-3p	1265.03	315.505	4743.7	1.947	0.608612	3.19908	0.00137868	0.0221839
dre-mir-143-1-5p	12.4351	0	6.76019	3.33902	1.73592	1.92348	0.0544193	0.282513
dre-mir-142b-5p	0.546223	0	1.27735	0.252294	1.89666	0.13302	0.894177	0.945189
dre-mir-142a-3p	2.30395	11.268	8.85354	-2.62677	1.55056	-1.69408	0.0902504	0.363253
dre-mir-142a-5p	1.03664	259.165	13.9091	-7.00741	1.24606	-5.62364	1.86971e-08	2.9074e-06
dre-mir-141-3p	17.6654	343.675	24.6523	-4.08224	0.780631	-5.22942	1.70043e-07	1.05767e-05
dre-mir-141-5p	0	152.119	3.27371	-9.97845	1.97747	-5.04606	4.51003e-07	2.00374e-05
dre-mir-140-3p	46.7506	22.5361	116.697	1.00197	0.854691	1.17232	0.241067	0.636274
dre-mir-140-5p	0.27293	0	4.90894	-1.2945	1.97377	-0.655853	0.511919	0.764935
dre-mir-139-5p	6.77009	0	10.8961	2.10192	1.69626	1.23915	0.215291	0.6003
dre-mir-139-3p	0.490784	0	0.840296	0.586239	1.88742	0.310604	0.756102	NA
dre-mir-1388-5p	28.5352	56.3402	1836.84	-0.982108	0.831965	-1.18047	0.237814	0.636274
dre-mir-1388-3p	848.531	118.314	206.2	2.85105	0.744447	3.82976	0.00012827	0.00332433
dre-mir-138-5p	4.03787	22.5361	6.75513	-1.95201	1.09392	-1.78442	0.0743556	0.321175
dre-mir-138-3p	0	0	0.032212	-0.10119	1.68965	-0.0598882	0.952245	NA
dre-mir-137-2-3p	0	0	0.882382	-1.24745	2.10937	-0.591386	0.554262	0.798034
dre-mir-137-2-5p	0	0	0.212061	-0.582172	2.03658	-0.285857	0.774988	NA
dre-mir-137-1-3p	0	0	0.662312	-1.30338	2.10969	-0.617809	0.536701	NA
dre-mir-137-1-5p	0.490784	0	0.362206	1.32138	1.95417	0.676184	0.498924	NA
dre-mir-135c-2-3p	0	0	0.0052255	0.0163264	1.68956	0.00966314	0.99229	NA
dre-mir-135c-1-5p	0	0	6.91933	-2.21011	2.13018	-1.03752	0.299491	0.688316
dre-mir-135b-5p	0.27293	0	0.870846	-0.11202	1.9838	-0.0564676	0.954969	0.970573
dre-mir-135b-3p	0	0	0.0787772	-0.368474	1.94102	-0.189835	0.849438	NA
dre-mir-135a-5p	0	0	1.11751	-1.5024	2.10418	-0.714009	0.475222	0.756904
dre-mir-135a-3p	0.328369	0	0.0608316	0.759195	1.69136	0.448867	0.653528	NA
dre-mir-133c-3p	0	0	0.0696973	-0.257491	1.74164	-0.147844	0.882466	NA
dre-mir-133b-3p	0	0	0.145426	-0.54623	1.99474	-0.273836	0.784211	NA
dre-mir-133a-2-5p	0	0	0.0231545	-0.0597371	1.68961	-0.0353556	0.971796	NA
dre-mir-133a-1-3p	70.7799	45.0722	136.631	0.561225	1.35163	0.41522	0.677981	0.859044
dre-mir-133a-1-5p	0	0	2.23229	-1.78226	2.09553	-0.850508	0.395043	0.735679
dre-mir-132-2-5p	1.74882	0	11.6437	0.420905	1.7972	0.234201	0.814829	0.915757
dre-mir-132-2-3p	0	0	0.0160074	-0.0128746	1.68957	-0.00762001	0.99392	NA
dre-mir-132-1-3p	14.2321	0	8.32478	3.34597	1.77985	1.87992	0.0601196	0.296457
dre-mir-132-1-5p	0	0	0.853562	-1.15762	2.1106	-0.54848	0.583363	0.810523
dre-mir-130c-2-5p	0	0	0.217427	-1.02777	2.10816	-0.487519	0.625891	NA
dre-mir-130c-1-3p	7.34834	67.6083	24.2078	-3.01269	0.833973	-3.61245	0.000303314	0.00628871
dre-mir-130c-1-5p	3.18143	5.63402	4.21851	-0.504665	1.44193	-0.349992	0.726345	0.892859
dre-mir-130b-5p	37.39	225.361	62.5327	-2.46178	0.77191	-3.18921	0.00142662	0.0221839
dre-mir-130b-3p	6.44908	16.9021	23.7335	-1.54942	1.0055	-1.54095	0.123329	0.430957
dre-mir-130a-3p	10.3192	50.7062	20.0336	-2.13806	0.752098	-2.84279	0.00447207	0.043463
dre-mir-130a-5p	0	0	1.55683	-1.73346	2.09898	-0.825861	0.408883	0.741114
dre-mir-1306-5p	0.546223	16.9021	0.922265	-3.55751	1.90915	-1.8634	0.0624062	0.296457
dre-mir-1306-3p	0.328369	0	0.237265	0.898919	2.01649	0.445785	0.655753	NA
dre-mir-129-2-3p	0	0	1.33328	-1.6124	2.10184	-0.767138	0.442999	0.741114
dre-mir-129-2-5p	0	0	0.0107177	-0.0143965	1.68958	-0.00852072	0.993202	NA
dre-mir-129-1-5p	2.95324	0	2.63886	1.78782	1.77954	1.00465	0.315064	0.695852
dre-mir-129-1-3p	0	0	2.80789	-1.80313	2.09505	-0.860661	0.389425	0.735679
dre-mir-128-2-3p	0	0	0.308679	-0.819302	2.09202	-0.391632	0.69533	NA
dre-mir-128-2-5p	0	0	0.133734	-0.494653	1.98945	-0.248638	0.803641	NA
dre-mir-128-1-3p	77.6579	259.165	251.935	-1.70057	0.567721	-2.99544	0.00274051	0.0284099
dre-mir-128-1-5p	1.92376	11.268	4.89781	-2.17309	1.29801	-1.67417	0.094098	0.363253
dre-mir-126b-3p	1.65083	0	70.0646	-0.0784918	1.73716	-0.0451839	0.963961	0.97652
dre-mir-126b-5p	0	0	0.0497213	-0.198657	1.68978	-0.117563	0.906414	NA
dre-mir-126a-3p	29.1799	56.3402	675.059	-0.975237	0.781495	-1.24791	0.212063	0.6003
dre-mir-126a-5p	18.1179	39.4382	120.793	-1.13969	0.99487	-1.14557	0.251973	0.637102
dre-mir-125c-5p	4929.03	681.717	1676.15	2.82551	0.748201	3.77641	0.000159105	0.00380628
dre-mir-125c-3p	7.7672	33.8041	4.62544	-2.12904	1.02265	-2.08187	0.0373541	0.224372
dre-mir-125b-3-3p	0.217854	0	3.20569	-0.949648	1.98599	-0.478174	0.632527	0.844274
dre-mir-125b-3-5p	9.16414	0	4.31816	2.90446	1.73757	1.67157	0.0946093	0.363253
dre-mir-125b-2-3p	6.78889	33.8041	6.98545	-2.23478	1.0921	-2.04631	0.0407257	0.230286
dre-mir-125b-2-5p	0.490784	0	0.456067	1.1306	1.98426	0.569786	0.568823	NA
dre-mir-125b-1-5p	1296.3	501.428	905.03	1.35684	0.606801	2.23606	0.025348	0.171374
dre-mir-125b-1-3p	56.9248	157.753	62.558	-1.33487	0.771563	-1.73009	0.0836143	0.346721
dre-mir-125a-2-5p	6.31714	5.63402	5.34196	0.43848	1.39056	0.315326	0.752514	0.896674
dre-mir-125a-2-3p	1.91551	0	1.20598	1.48253	1.77442	0.835501	0.403436	0.741114
dre-mir-125a-1-5p	4365.13	2174.73	2564.19	1.02043	0.625353	1.63177	0.102728	0.367223
dre-mir-125a-1-3p	1.47589	0	1.25731	1.43549	1.78574	0.803862	0.421477	0.741114
dre-mir-124-6-5p	0	0	0.446721	-0.430106	1.84021	-0.233727	0.815197	NA
dre-mir-124-4-5p	0	0	0.561184	-0.369586	1.69095	-0.218567	0.826988	NA
dre-mir-124-3-5p	0.613824	0	0.605429	1.21192	1.69739	0.713995	0.47523	NA
dre-mir-124-2-5p	0	0	0.010461	0.00072855	1.68957	0.000431205	0.999656	NA
dre-mir-124-1-3p	0	0	0.640065	-1.4172	2.10721	-0.672549	0.501234	NA
dre-mir-124-1-5p	0	0	0.00843327	0.0144468	1.68954	0.00855076	0.993178	NA
dre-mir-122-5p	9.61745	5.63402	29.1721	0.533949	1.58906	0.336015	0.73686	0.896485
dre-mir-122-3p	0	0	1.42155	-1.14017	2.10956	-0.540478	0.588868	0.810523
dre-mir-10d-5p	10.1485	22.5361	26.6484	-1.11887	1.00935	-1.10851	0.26764	0.661797
dre-mir-10d-3p	0	0	0.0705368	-0.170997	1.68976	-0.101196	0.919395	NA
dre-mir-10c-5p	687.196	788.763	1161.3	-0.194026	0.6771	-0.286554	0.774454	0.905349
dre-mir-10c-3p	0.328369	0	0.62707	-0.107444	1.96727	-0.0546158	0.956445	NA
dre-mir-10b-2-5p	0	0	1.1916	-1.60512	2.10161	-0.763757	0.445012	0.741114
dre-mir-10b-2-3p	0	0	0.197559	-0.950491	2.10866	-0.450757	0.652165	NA
dre-mir-10b-1-5p	640.36	1729.65	9393.56	-1.42878	0.680282	-2.10028	0.0357045	0.222082
dre-mir-10b-1-3p	0	0	0.151884	-0.894937	2.10426	-0.425297	0.67062	NA
dre-mir-10a-5p	132.296	422.552	758.07	-1.63121	0.98828	-1.65055	0.09883	0.36428
dre-mir-10a-3p	1.10461	0	1.5102	1.02395	1.81303	0.564774	0.572228	0.808922
dre-mir-107b-3p	0.985839	0	1.63001	0.372076	1.86093	0.19994	0.841527	0.918298
dre-mir-107b-5p	0	0	0.0297286	-0.0742041	1.68963	-0.0439173	0.96497	NA
dre-mir-107a-3p	17.0058	16.9021	24.1593	0.00527019	0.872644	0.00603934	0.995181	0.995181
dre-mir-107a-5p	2.95752	0	1.66288	1.76928	1.76867	1.00035	0.317143	0.695852
dre-mir-103-3p	41.7573	22.5361	45.9699	0.784014	0.845025	0.9278	0.353511	0.727916
dre-mir-103-5p	1.38181	0	0.835659	1.0957	1.86522	0.587439	0.556909	NA
dre-mir-101b-5p	3.34457	0	14.0718	1.31692	1.7291	0.761623	0.446285	0.741114
dre-mir-101b-3p	0.27293	0	11.4255	-1.1276	1.99315	-0.565737	0.571573	0.808922
dre-mir-101a-3p	11.1212	5.63402	271.208	0.532522	1.26378	0.421373	0.673483	0.859044
dre-mir-101a-5p	0.27293	0	0.711272	0.102034	1.98558	0.0513876	0.959017	NA
dre-mir-100-2-3p	5.75079	33.8041	10.973	-2.73665	0.948486	-2.88528	0.00391069	0.0392331
dre-mir-100-2-5p	0	0	0.00484366	0.0188563	1.68956	0.0111605	0.991095	NA
dre-mir-100-1-5p	274.982	169.021	1366.08	0.630913	0.721013	0.875037	0.381554	0.735679
dre-mir-100-1-3p	0	0	0.666452	-1.55434	2.10178	-0.739534	0.459583	NA
dre-mir-1-2-3p	0	0	0.225714	-0.950125	2.10384	-0.451614	0.651547	NA
dre-mir-1-2-5p	0	0	0.0179156	-0.0299826	1.68961	-0.0177454	0.985842	NA
dre-mir-1-1-3p	0	0	9.48616	-2.20397	2.13095	-1.03427	0.301011	0.688316
dre-mir-1-1-5p	0	0	0.0713507	-0.1381	1.68966	-0.0817323	0.93486	NA
dre-let-7j-5p	49.1177	28.1701	65.7177	0.737972	0.901803	0.81833	0.413169	0.741114
dre-let-7j-3p	8.76707	16.9021	13.6019	-0.827034	1.18518	-0.697816	0.485292	0.756904
dre-let-7i-5p	139.31	90.1444	79.3908	0.675898	0.962945	0.701907	0.482737	0.756904
dre-let-7i-3p	0	5.63402	0.234845	-3.71657	2.19609	-1.69236	0.0905777	NA
dre-let-7h-5p	52.9698	22.5361	162.676	1.16367	1.00098	1.16253	0.245021	0.636274
dre-let-7h-3p	6.75061	0	2.9775	2.54195	1.76579	1.43955	0.149994	0.496258
dre-let-7g-2-5p	0	0	0.28783	-0.425398	1.68989	-0.251731	NA	NA
dre-let-7g-2-3p	2.30395	0	0.27289	2.68019	1.71031	1.56708	0.117096	NA
dre-let-7g-1-5p	97.9014	73.2423	154.731	0.420276	0.811275	0.518044	0.604428	0.810523
dre-let-7g-1-3p	0	0	0.101156	-0.249447	1.68985	-0.147615	0.882647	NA
dre-let-7f-5p	111.647	61.9743	164.467	0.807607	0.867613	0.930837	0.351938	0.727916
dre-let-7f-3p	0.546223	0	0.0734135	1.19411	1.69738	0.703503	0.481742	NA
dre-let-7e-5p	166.89	219.727	272.803	-0.363375	0.892905	-0.406958	0.684039	0.859044
dre-let-7e-3p	0	0	0.0149128	-0.0313932	1.68959	-0.0185803	0.985176	NA
dre-let-7d-2-5p	0	0	0.324092	-1.04596	2.10661	-0.496513	0.619532	NA
dre-let-7d-1-5p	428.028	135.217	857.526	1.62397	0.867486	1.87204	0.0612006	0.296457
dre-let-7c-2-5p	0	0	0.148581	-0.504992	2.01092	-0.251125	0.801717	NA
dre-let-7c-1-5p	344.684	152.119	727.337	1.13426	0.875617	1.29538	0.195188	0.567322
dre-let-7c-1-3p	0	0	0.87121	-1.55699	2.10126	-0.740976	0.458708	0.746903
dre-let-7b-5p	588.271	39.4382	321.432	3.70373	0.910548	4.06759	4.75027e-05	0.00164148
dre-let-7b-3p	182.526	50.7062	62.4016	1.85081	0.80141	2.30944	0.0209193	0.155876
dre-let-7a-6-5p	0.886753	0	0.35201	1.41169	1.93353	0.730108	0.465324	NA
dre-let-7a-6-3p	0	0	0.191898	-0.957873	2.10991	-0.453987	0.649838	NA
dre-let-7a-5-3p	5.13378	0	9.36846	1.94502	1.75759	1.10664	0.26845	0.661797
dre-let-7a-5-5p	0.27293	0	0.428376	0.48406	2.04717	0.236454	0.813081	NA
dre-let-7a-4-3p	0.819152	0	0.725383	1.55808	1.85419	0.8403	0.40074	NA
dre-let-7a-4-5p	0	0	0.0980313	-0.265472	1.68988	-0.157095	0.87517	NA
dre-let-7a-3-5p	10.5277	22.5361	42.6828	-0.977054	1.12207	-0.870758	0.383886	0.735679
dre-let-7a-3-3p	0	0	1.03735	-1.68906	2.09882	-0.804768	0.420954	0.741114
dre-let-7a-2-5p	2.31973	5.63402	4.26417	-1.02606	1.61687	-0.634595	0.525692	0.768446
dre-let-7a-2-3p	0.545859	16.9021	0.734799	-3.58193	1.88663	-1.89859	0.0576188	NA
dre-let-7a-1-5p	1946.1	721.155	4876.47	1.36059	0.828965	1.64131	0.100733	0.36428
dre-let-7a-1-3p	0.217854	0	0.767368	-0.0963188	1.97967	-0.0486541	0.961195	NA
dre-mir-3906-5p	0	0	0.135032	-0.0264403	1.68954	-0.0156494	0.987514	NA
dre-mir-2192-5p	0	0	0.270064	-0.135639	1.68961	-0.0802783	0.936016	NA
dre-mir-2198-5p	0	0	0.405096	-0.286059	1.68949	-0.169317	0.865547	NA
dre-mir-200c-5p	0	5.63402	0.119873	-1.1829	1.68954	-0.700132	0.483845	NA

## Sheet: Testis 9 vs 6 wpf
Testis		Statistically significant difference requires:			Normalized read ≥ 100
9 weeks vs 6 weeks					Log2FoldChange ≥ |2|
Reads normalized using DESeq2					padj ≤ 0.01
	Mean # normalized reads
miRNA	9 weeks	6 weeks	baseMean	log2FoldChange	lfcSE	stat	pvalue	padj
dre-mir-99-2-5p	4.20701	3.24511	9.894	0.397022	0.665416	0.596651	0.55074	0.821785
dre-mir-99-2-3p	3.51053	2.25933	2.58437	0.863871	0.776399	1.11266	0.265853	0.561245
dre-mir-99-1-5p	32.0588	24.3805	136.774	0.374635	0.462633	0.809789	0.418061	0.711463
dre-mir-99-1-3p	0	0	1.1512	0.413207	2.0478	0.201781	0.840088	0.913446
dre-mir-96-5p	0	0.172558	0.393226	-1.17311	2.03941	-0.575222	0.565141	NA
dre-mir-96-3p	0.601298	0	1.71275	2.86339	1.85072	1.54718	0.121821	0.341362
dre-mir-93-5p	12.5255	16.4933	51.3362	-0.449748	0.510207	-0.881501	0.378047	0.669213
dre-mir-93-3p	0.831678	1.14587	0.575157	-0.715572	1.53856	-0.465091	0.641866	NA
dre-mir-92b-3p	10672.5	13251.7	7134.77	-0.307488	0.564344	-0.544859	0.585851	0.842985
dre-mir-92b-5p	0	0	0.0254135	0.178552	2.09066	0.0854047	0.93194	NA
dre-mir-92a-2-3p	230.834	91.2461	61.6092	1.323	0.482437	2.74233	0.00610057	0.0369928
dre-mir-92a-2-5p	6.43266	7.02126	3.62969	-0.269521	0.65103	-0.413992	0.67888	0.899911
dre-mir-92a-1-3p	26530.9	14849.3	36976.1	0.831886	0.363682	2.2874	0.0221726	0.10532
dre-mir-92a-1-5p	5.07509	14.7217	4.8522	-1.91091	0.691295	-2.76425	0.0057054	0.0353487
dre-mir-9-7-3p	0	0	1.03165	0.40988	2.07318	0.197706	0.843275	NA
dre-mir-9-5-3p	0	0	0.0149092	0.178552	2.09066	0.0854047	0.93194	NA
dre-mir-9-4-3p	2.03427	1.60784	12.4905	0.466551	0.930774	0.50125	0.616195	0.844306
dre-mir-9-3-3p	0	0	0.0359306	0.178552	2.09066	0.0854047	0.93194	NA
dre-mir-9-3-5p	0	0.241431	0.0256841	-0.700336	2.09098	-0.334933	0.737676	NA
dre-mir-9-2-5p	0	0	0.185915	0.247401	2.24471	0.110215	0.912239	NA
dre-mir-9-1-5p	10.9111	10.5255	28.0972	0.183725	0.554068	0.331593	0.740196	0.913446
dre-mir-9-1-3p	0	0	1.44868	0.410562	2.06839	0.198493	0.842659	0.913446
dre-mir-7b-5p	0.546223	9.15704	7.74092	-3.36372	1.05514	-3.18795	0.00143287	0.0120109
dre-mir-7b-3p	0.217854	0.400377	0.849222	-0.388065	1.59147	-0.24384	0.807355	NA
dre-mir-7a-3-3p	0	0	0.210026	0.389291	2.15147	0.180942	0.856413	NA
dre-mir-7a-3-5p	0	1.17043	0.195672	-2.87835	2.15891	-1.33324	0.182452	NA
dre-mir-7a-2-3p	0	0	0.0725756	0.178552	2.09066	0.0854047	0.93194	NA
dre-mir-7a-2-5p	0	0	0.00440335	0.178552	2.09066	0.0854047	0.93194	NA
dre-mir-7a-1-5p	1.04091	25.3133	15.6735	-4.77273	1.04337	-4.57435	4.77702e-06	7.56362e-05
dre-mir-7a-1-3p	0	0	0.00926146	0.178552	2.09066	0.0854047	0.93194	NA
dre-mir-740-5p	0	0	0.039931	0.178552	2.09066	0.0854047	0.93194	NA
dre-mir-738-5p	150.506	92.419	799.007	0.683552	0.815432	0.83827	NA	NA
dre-mir-738-3p	2.02248	4.27145	19.6978	-0.962625	1.21313	-0.793503	0.427485	0.718546
dre-mir-737-5p	1.10461	2.47861	4.92292	-0.976844	1.13188	-0.863027	0.388123	0.67862
dre-mir-737-3p	0	0	0.305722	0.384459	2.16387	0.177672	0.858981	NA
dre-mir-735-5p	165.291	172.596	204.432	-0.0565719	0.488264	-0.115863	0.907761	0.944204
dre-mir-735-3p	0.217854	0	0.194771	1.78493	2.14446	0.832344	0.405215	NA
dre-mir-734-3p	0.546223	0	8.57905	2.37374	1.67776	1.41483	0.157119	0.392797
dre-mir-734-5p	0	0	0.0412987	0.178552	2.09066	0.0854047	0.93194	NA
dre-mir-733-5p	0.217854	6.87097	1.74818	-3.98974	1.35851	-2.93685	0.00331561	0.0224988
dre-mir-733-3p	1.37754	0.333718	1.08389	2.19857	1.50469	1.46115	0.143975	NA
dre-mir-732-3p	0	0	0.0883422	0.178552	2.09066	0.0854047	0.93194	NA
dre-mir-731-5p	188.211	74.0265	150.901	1.34443	0.329889	4.07541	4.59336e-05	0.000623384
dre-mir-731-3p	0.27293	0	1.39854	1.86563	1.88064	0.992019	0.321188	0.614353
dre-mir-730-5p	1.47662	0.400377	0.860312	1.38972	1.28823	1.07878	0.280686	NA
dre-mir-730-3p	0.27293	0	0.249896	1.9333	2.05321	0.941602	0.346396	NA
dre-mir-729-3p	0	0	0.186021	0.386843	2.15784	0.179273	0.857723	NA
dre-mir-729-5p	0	0	0.0052255	0.178552	2.09066	0.0854047	0.93194	NA
dre-mir-728-3p	0	0	0.0287269	0.178552	2.09066	0.0854047	0.93194	NA
dre-mir-727-5p	0.874591	0.172558	2.28733	1.70293	1.4594	1.16687	0.243262	0.533305
dre-mir-727-3p	1.14716	1.44604	1.70551	0.0353747	1.15566	0.03061	0.975581	0.982103
dre-mir-726-3p	0	0.345116	1.41817	-1.75773	1.81967	-0.965958	0.334065	0.61674
dre-mir-726-5p	0	0	0.641043	0.403242	2.11254	0.19088	0.848619	NA
dre-mir-725-1-3p	5.84141	5.9162	11.0932	0.184429	0.837577	0.220193	0.825721	0.913446
dre-mir-725-1-5p	0.545859	0.172558	0.561232	1.25187	1.74413	0.717766	0.472902	NA
dre-mir-724-5p	5.04186	11.6175	88.1896	-1.11086	0.715211	-1.55319	0.120377	0.341362
dre-mir-724-3p	0	0	0.304148	0.387553	2.15601	0.179754	0.857345	NA
dre-mir-723-3p	0.217854	0	1.65695	1.97594	1.95174	1.0124	0.311347	0.607767
dre-mir-723-5p	0	0	0.00962885	0.178552	2.09066	0.0854047	0.93194	NA
dre-mir-722-3p	0.435708	0	2.02522	2.53427	1.8258	1.38803	0.165127	0.394431
dre-mir-722-5p	0	0	0.263526	0.384026	2.16495	0.177384	0.859207	NA
dre-mir-7149-3p	0	0	0.0112031	0.178552	2.09066	0.0854047	0.93194	NA
dre-mir-7148-5p	0	0	0.666671	0.410611	2.08786	0.196666	0.844089	NA
dre-mir-7147-5p	0	0	0.0550526	0.178552	2.09066	0.0854047	0.93194	NA
dre-mir-7147-3p	0.217854	0	0.240668	1.18988	2.25071	0.528668	0.597036	NA
dre-mir-7146-5p	0.328369	0.378222	0.479158	0.169314	2.0114	0.0841773	0.932915	NA
dre-mir-7146-3p	0.217854	0.172558	0.971655	0.380638	1.87584	0.202916	0.839201	NA
dre-mir-7145-3p	1.16005	0.606041	0.99675	0.93076	1.51937	0.612595	0.540144	NA
dre-mir-7145-5p	0	0	0.0266692	0.178552	2.09066	0.0854047	0.93194	NA
dre-mir-499-5p	0.27293	0.333718	9.60621	0.382795	1.59147	0.240529	0.80992	0.913446
dre-mir-499-3p	0.217854	0	0.191205	1.84636	2.09898	0.879649	0.37905	NA
dre-mir-489-3p	42.5872	18.4292	16.1029	1.17361	0.488366	2.40313	0.0162554	0.0842327
dre-mir-489-5p	0	0	0.199892	0.368994	2.19884	0.167813	0.86673	NA
dre-mir-462-5p	18901.1	8577.99	4696.22	1.13209	0.375932	3.01143	0.00260019	0.0193395
dre-mir-462-3p	4.64517	3.71772	4.05624	0.465906	0.759579	0.613374	0.539629	0.819398
dre-mir-461-5p	0	0.227819	0.205548	-1.03389	2.21847	-0.466038	0.641188	NA
dre-mir-461-3p	0	0	0.0106618	0.178552	2.09066	0.0854047	0.93194	NA
dre-mir-460-5p	3.03227	1.15271	5.17508	1.01575	0.947769	1.07173	0.283842	0.589473
dre-mir-460-3p	9.57951	6.00902	4.79422	0.684038	0.772932	0.88499	0.376162	0.669213
dre-mir-459-5p	0	0.333718	1.09972	-1.18329	1.97557	-0.598964	0.549197	NA
dre-mir-459-3p	4.91059	0	0.891536	5.2434	1.82349	2.87548	0.00403409	NA
dre-mir-458-3p	8.10953	11.2025	21.3762	-0.527637	0.544738	-0.968608	0.332741	0.61674
dre-mir-458-5p	0	0	0.0515585	0.178552	2.09066	0.0854047	0.93194	NA
dre-mir-457b-5p	0.328369	0.345116	4.42666	-0.264087	1.43895	-0.183527	0.854384	0.913446
dre-mir-457b-3p	1.80108	1.20113	1.70831	0.666342	0.907503	0.734258	0.462791	0.755103
dre-mir-457a-5p	3.62251	3.61023	41.4489	-0.266322	0.753124	-0.353624	0.723621	0.913446
dre-mir-457a-3p	1.65083	0	0.750032	3.984	1.70176	2.3411	0.0192268	NA
dre-mir-456-3p	51.1323	94.38	52.1291	-0.881949	0.403532	-2.18557	0.0288468	0.126482
dre-mir-456-5p	0.27293	0	0.0824813	1.16456	2.19643	0.530207	0.595969	NA
dre-mir-455-2-5p	4.75433	1.42895	47.5806	1.50086	0.717289	2.09241	0.0364023	0.148209
dre-mir-455-1-5p	29.6975	24.8905	215.429	0.224234	0.365273	0.613882	0.539294	0.819398
dre-mir-455-1-3p	13.1475	5.5459	20.7706	1.19558	0.533567	2.24073	0.0250437	0.113293
dre-mir-454b-3p	2.56907	16.5523	14.9316	-2.49688	0.713302	-3.50045	0.000464472	0.00441249
dre-mir-454b-5p	0	0	0.124097	0.200686	2.15577	0.0930926	0.92583	NA
dre-mir-454a-3p	1.71018	1.26146	7.23278	-0.0369991	1.13009	-0.0327401	0.973882	0.982103
dre-mir-454a-5p	0	0	0.953791	0.400693	2.11619	0.189347	0.849821	NA
dre-mir-451-5p	5.14884	7.29379	54.481	-0.266285	0.617741	-0.431063	0.666423	0.894421
dre-mir-451-3p	0	0	0.361414	0.399631	2.12248	0.188285	0.850653	NA
dre-mir-430c-10-3p	0.490784	0.606041	11.2703	0.348945	1.36466	0.255701	0.798182	0.913446
dre-mir-430c-10-5p	0.929667	2.13582	0.70135	-0.91338	1.60319	-0.569726	0.568864	NA
dre-mir-430b-6-5p	0.217854	0.241431	0.0488601	0.118907	2.09261	0.0568226	0.954687	NA
dre-mir-430b-6-3p	0	0	0.0598024	0.0523811	2.09066	0.0250548	0.980011	NA
dre-mir-430b-4-5p	0	0.172558	0.0183573	-0.680117	2.09085	-0.325282	0.744967	NA
dre-mir-430b-20-5p	0	0	0.00915543	0.178552	2.09066	0.0854047	0.93194	NA
dre-mir-430b-18-5p	0	0	0.010461	0.178552	2.09066	0.0854047	0.93194	NA
dre-mir-430b-10-3p	36.3175	28.6974	603.409	0.242045	0.481419	0.502774	0.615123	0.844306
dre-mir-430b-10-5p	0.27293	0.241431	1.55392	0.385281	1.70612	0.225822	0.82134	0.913446
dre-mir-430a-18-5p	0	0	0.193124	0.178552	2.09066	0.0854047	0.93194	NA
dre-mir-430a-16-3p	0	0	0.0403108	0.178552	2.09066	0.0854047	0.93194	NA
dre-mir-430a-12-3p	0.27293	0.678835	0.203755	-0.962946	2.06004	-0.46744	0.640185	NA
dre-mir-430a-12-5p	0.767984	1.10156	0.748149	-1.13717	1.71773	-0.662024	0.507956	NA
dre-mir-430a-11-5p	3.01694	1.82913	4.99372	0.742639	0.914629	0.811956	0.416817	0.711463
dre-mir-430a-10-3p	3.94697	8.5884	83.7384	-1.01291	0.657398	-1.54078	0.12337	0.341362
dre-mir-430a-10-5p	3.77276	6.33449	3.21017	-0.66961	0.799001	-0.838058	0.401998	0.69436
dre-mir-430a-1-5p	0	0	0.00614993	0.178552	2.09066	0.0854047	0.93194	NA
dre-mir-429b-3p	0	0	0.475462	0.403735	2.11031	0.191316	0.848278	NA
dre-mir-429a-3p	7.75936	4.07928	21.7686	1.00726	0.623931	1.61437	0.106446	0.316012
dre-mir-375-2-3p	0	0	0.253488	0.381286	2.17163	0.175576	0.860627	NA
dre-mir-375-1-3p	473.422	187.574	181.152	1.31649	0.552439	2.38305	0.0171698	0.087382
dre-mir-375-1-5p	0.985106	0	0.203294	2.46874	2.26984	1.08763	0.276759	NA
dre-mir-365-3-3p	0	0	0.00440335	0.178552	2.09066	0.0854047	0.93194	NA
dre-mir-365-3-5p	0	0	0.00843327	0.178552	2.09066	0.0854047	0.93194	NA
dre-mir-365-2-5p	1.21512	1.18973	0.780802	-0.138787	1.26499	-0.109714	0.912636	NA
dre-mir-365-1-3p	10.1764	2.00189	14.6855	2.0356	0.649127	3.13591	0.00171322	0.0139505
dre-mir-365-1-5p	0	0	0.21933	0.164973	2.26692	0.0727742	0.941986	NA
dre-mir-363-3p	2.03427	1.43116	18.2472	0.484607	0.911035	0.53193	0.594774	0.842985
dre-mir-363-5p	0	0	0.185	0.279266	2.27071	0.122987	0.902118	NA
dre-mir-34c-5p	0.27293	1.36736	23.1726	-1.34614	1.27146	-1.05874	0.289719	0.589473
dre-mir-34c-3p	0	0	11.3286	0.402736	1.9546	0.206045	0.836756	0.913446
dre-mir-34b-5p	1.53597	0	17.1847	2.49308	1.66257	1.49953	0.133735	0.359571
dre-mir-34b-3p	0	0	3.068	0.411146	2.04793	0.200761	0.840885	0.913446
dre-mir-34a-5p	0	1.33033	15.7093	-2.61224	1.57811	-1.6553	0.0978641	0.306497
dre-mir-34a-3p	0	0	0.0328249	0.178552	2.09066	0.0854047	0.93194	NA
dre-mir-338-2-5p	0	0.575149	1.44059	-1.81406	1.73504	-1.04555	0.295771	0.589473
dre-mir-338-2-3p	0	0	0.129134	0.178552	2.09066	0.0854047	0.93194	NA
dre-mir-338-1-3p	13.5921	7.56476	173.43	0.803721	0.495435	1.62225	0.104749	0.314248
dre-mir-338-1-5p	0.217854	0.469249	3.23857	-0.348045	1.48005	-0.235158	0.814086	0.913446
dre-mir-31-5p	19.3677	17.4942	62.5583	0.221782	0.566595	0.39143	0.69548	0.907619
dre-mir-31-3p	0	0	0.66837	0.407945	2.09061	0.195132	0.845289	NA
dre-mir-30e-2-3p	53.3946	153.714	84.7203	-1.48619	0.354821	-4.18857	2.80722e-05	0.000400029
dre-mir-30e-2-5p	33.9409	37.9184	77.2202	-0.154649	0.550577	-0.280885	0.778798	0.913446
dre-mir-30d-5p	372.454	158.501	1219.34	1.21989	0.341613	3.57096	0.000355677	0.00349545
dre-mir-30d-3p	1.04091	4.92252	1.53648	-2.49338	1.17179	-2.12784	0.0333501	0.138238
dre-mir-30c-5p	185.399	121.225	212.804	0.600633	0.354622	1.69373	0.0903173	0.286005
dre-mir-30c-3p	239.501	164.517	63.5559	0.530037	0.505951	1.0476	0.294821	0.589473
dre-mir-30b-5p	3.50699	3.13857	31.0276	0.256588	0.677381	0.378795	0.70484	0.908957
dre-mir-30b-3p	10.3871	10.4551	7.27744	-0.13452	0.484627	-0.277575	0.781339	0.913446
dre-mir-30a-5p	5.86211	1.6072	12.7865	2.05626	0.800015	2.57028	0.0101617	0.0579218
dre-mir-30a-3p	0	0.929002	0.138103	-2.32796	2.25666	-1.0316	0.30226	NA
dre-mir-301c-3p	0	0.172558	0.972604	-1.05639	1.97216	-0.535652	0.592199	NA
dre-mir-301c-5p	0	0	0.239392	0.395032	2.13579	0.184958	0.853262	NA
dre-mir-301b-3p	0	0	1.01363	0.410594	2.08329	0.197089	0.843758	NA
dre-mir-301b-5p	0.767984	0	1.12463	2.44273	1.97795	1.23498	0.216837	NA
dre-mir-301a-3p	0.328369	4.86359	8.47216	-3.14537	1.25658	-2.50312	0.0123104	0.0674704
dre-mir-301a-5p	0	0	0.0871733	0.328344	2.25823	0.145399	0.884396	NA
dre-mir-29b-2-5p	0	0	0.756231	0.406676	2.08999	0.194583	0.84572	NA
dre-mir-29b-1-3p	0.217854	0	16.6057	1.72742	1.84399	0.936783	0.34887	0.625333
dre-mir-29b-1-5p	0.601298	0	0.456308	2.85102	1.82567	1.56163	0.118376	NA
dre-mir-29a-3p	1.58714	0	122.289	2.88576	1.48026	1.9495	0.0512358	0.195864
dre-mir-29a-5p	4.71422	0.572935	4.4526	2.61209	0.994897	2.62548	0.0086526	0.0513748
dre-mir-27e-3p	3.23406	2.51197	12.6778	0.369115	0.711448	0.518822	0.603885	0.842985
dre-mir-27e-5p	1.10461	1.04218	0.29033	-0.124235	1.55451	-0.0799196	0.936301	NA
dre-mir-27d-3p	7.7984	7.3294	7.35678	0.106833	0.553088	0.193157	0.846836	0.913446
dre-mir-27d-5p	4.96429	2.24332	3.0711	0.937143	0.817114	1.14689	0.251426	0.542851
dre-mir-27c-1-3p	42.4373	47.1572	72.1726	-0.155313	0.469757	-0.330625	0.740928	0.913446
dre-mir-27c-1-5p	0.27293	0.241431	9.88351	0.416269	1.53926	0.270435	0.786826	0.913446
dre-mir-27b-3p	188.039	188.695	186.009	-0.00341953	0.324821	-0.0105274	0.9916	0.9916
dre-mir-27b-5p	8.54921	4.77058	8.38371	0.990743	0.553145	1.79111	0.0732761	0.246567
dre-mir-27a-3p	26.3676	20.9061	22.3377	0.345058	0.511875	0.674106	0.500244	0.796477
dre-mir-27a-5p	1.5825	2.36663	3.86529	-0.362032	0.904004	-0.400476	0.688806	0.907619
dre-mir-26b-5p	130.805	99.766	340.718	0.393471	0.300661	1.30869	0.190641	0.439163
dre-mir-26b-3p	0	0	0.275785	0.404775	2.10678	0.19213	0.84764	NA
dre-mir-26a-3-5p	1.59539	0.241431	2.36222	2.38722	1.33403	1.78948	0.0735376	0.246567
dre-mir-26a-3-3p	0.27293	0	0.486738	1.96872	1.9439	1.01277	0.311172	NA
dre-mir-26a-2-5p	5.26789	2.23573	3.02454	0.864096	0.732115	1.18027	0.237891	0.525573
dre-mir-26a-2-3p	0	0	0.103271	0.25419	2.25253	0.112846	0.910152	NA
dre-mir-26a-1-5p	478.167	459.124	801.745	0.0597913	0.27586	0.216745	0.828407	0.913446
dre-mir-26a-1-3p	0.217854	0	0.942844	1.86149	1.90597	0.976666	0.328735	NA
dre-mir-25-3p	457.978	478.064	1067.84	-0.0594551	0.357995	-0.166078	0.868096	0.916323
dre-mir-25-5p	12.8992	26.6156	15.0472	-1.08084	0.592244	-1.825	0.0680013	0.233498
dre-mir-24-4-3p	0	0	0.203769	0.394431	2.13748	0.18453	0.853597	NA
dre-mir-24-4-5p	0	0	0.0103359	0.178552	2.09066	0.0854047	0.93194	NA
dre-mir-24-3-5p	0.942192	0	1.50323	2.73585	1.76781	1.54759	0.12172	0.341362
dre-mir-24-2-5p	0.328369	0.227819	0.309953	0.418916	1.79121	0.233873	0.815084	NA
dre-mir-24-1-3p	2.78192	5.00302	18.2171	-0.386693	0.635718	-0.608277	0.543004	0.819398
dre-mir-24-1-5p	0	0	0.107381	0.253865	2.25219	0.112719	0.910253	NA
dre-mir-23b-3p	5.20029	4.24932	39.2532	-0.0499595	0.55504	-0.0900105	0.928279	0.95433
dre-mir-23b-5p	0	0	0.500046	0.403772	2.11088	0.191281	0.848305	NA
dre-mir-23a-3-5p	0	0	0.0138925	0.178552	2.09066	0.0854047	0.93194	NA
dre-mir-23a-2-3p	0.490784	0.227819	3.79295	1.15888	1.46401	0.791578	0.428607	0.718546
dre-mir-23a-2-5p	0	0	0.191148	0.341901	2.24349	0.152397	0.878874	NA
dre-mir-23a-1-3p	6.13614	5.82694	50.848	0.0924039	0.517086	0.178701	0.858172	0.913446
dre-mir-23a-1-5p	0	0	0.0122999	0.178552	2.09066	0.0854047	0.93194	NA
dre-mir-22b-3p	40.0181	23.4971	24.7937	0.715127	0.401305	1.78201	0.0747483	0.247439
dre-mir-22b-5p	0.613824	0.667436	1.06349	-0.374674	1.54871	-0.241927	0.808837	NA
dre-mir-22a-3p	700.161	609.134	1776.52	0.198657	0.387768	0.512309	0.608435	0.842985
dre-mir-22a-5p	0	0	10.0611	0.405634	1.96955	0.205952	0.836828	0.913446
dre-mir-223-3p	0.819152	0.345116	44.3089	0.933021	1.32132	0.706128	0.480109	0.768713
dre-mir-223-5p	0.942192	3.5513	3.00562	-1.98321	1.21308	-1.63486	0.102078	0.314248
dre-mir-222b-3p	4.8212	1.87016	5.76173	1.21265	0.744199	1.62948	0.103212	0.314248
dre-mir-222b-5p	0	0	0.099715	0.286217	2.27279	0.125932	0.899786	NA
dre-mir-222a-3p	301.489	233.227	312.241	0.368487	0.45634	0.807482	0.419389	0.711463
dre-mir-222a-5p	38.1045	72.3491	38.2444	-0.856705	0.398296	-2.15092	0.0314821	0.133917
dre-mir-221-3p	58.6812	75.4626	121.202	-0.339035	0.299199	-1.13314	0.257155	0.546935
dre-mir-221-5p	0.985106	0.655419	14.0642	0.504057	1.17699	0.42826	0.668462	0.894421
dre-mir-2196-3p	0	0	0.00484366	0.178552	2.09066	0.0854047	0.93194	NA
dre-mir-2196-5p	0	0	0.008667	0.178552	2.09066	0.0854047	0.93194	NA
dre-mir-2195-5p	0	0	0.00745462	0.178552	2.09066	0.0854047	0.93194	NA
dre-mir-2195-3p	0	0	0.00962885	0.178552	2.09066	0.0854047	0.93194	NA
dre-mir-2194-3p	0	0	0.0205698	0.178552	2.09066	0.0854047	0.93194	NA
dre-mir-2193-3p	0	0	0.0160074	0.178552	2.09066	0.0854047	0.93194	NA
dre-mir-2193-5p	0	0	0.0299822	0.178552	2.09066	0.0854047	0.93194	NA
dre-mir-2192-3p	0	0.227819	0.165354	-0.839459	2.27206	-0.36947	0.711778	NA
dre-mir-2191-3p	0	0	0.699035	0.407163	2.09932	0.19395	0.846215	NA
dre-mir-2191-5p	0.490784	2.66318	0.947215	-1.85122	1.45711	-1.27047	0.203918	NA
dre-mir-219-3-5p	0	0	0.145493	0.178552	2.09066	0.0854047	0.93194	NA
dre-mir-219-2-3p	0	0	0.00880671	0.178552	2.09066	0.0854047	0.93194	NA
dre-mir-219-1-3p	0	0.895896	0.933309	-2.93442	1.69087	-1.73545	0.0826613	NA
dre-mir-219-1-5p	0	0	0.0709487	0.178552	2.09066	0.0854047	0.93194	NA
dre-mir-218b-5p	0	0	0.184499	0.178552	2.09066	0.0854047	0.93194	NA
dre-mir-218a-2-3p	8.18367	5.72986	5.10853	0.403432	0.668353	0.603622	0.546095	0.819398
dre-mir-218a-2-5p	0.328369	0	0.417978	2.00961	1.98274	1.01356	0.310795	NA
dre-mir-218a-1-5p	2.3083	1.12593	9.12593	0.988238	0.922024	1.07181	0.283803	0.589473
dre-mir-218a-1-3p	2.31973	1.48421	2.40195	0.342229	0.90131	0.379701	0.704167	0.908957
dre-mir-2189-3p	19.3523	24.4216	32.6673	-0.325684	0.829745	-0.392511	0.694681	0.907619
dre-mir-2189-5p	3.90796	0.678835	11.4622	2.10482	1.13704	1.85114	0.064149	0.231323
dre-mir-2188-5p	7.12124	3.30676	18.2085	0.934281	0.674472	1.38521	0.16599	0.394431
dre-mir-2188-3p	0.767984	1.45965	0.497953	-1.6124	1.52416	-1.05789	0.290104	NA
dre-mir-2187-5p	0	0.413989	4.3605	-1.75767	1.75789	-0.999872	0.317373	0.612525
dre-mir-2187-3p	0	0.378222	0.27123	-1.38165	1.98834	-0.694878	0.487132	NA
dre-mir-2186-3p	0	0	0.00962885	0.178552	2.09066	0.0854047	0.93194	NA
dre-mir-2186-5p	0.767984	0.241431	0.294996	0.845948	2.19446	0.385493	0.699872	NA
dre-mir-2185-1-5p	133.139	42.9397	40.557	1.59984	0.658994	2.4277	0.0151949	0.0801952
dre-mir-2185-1-3p	9.47045	6.70049	6.57442	0.589628	0.576909	1.02205	0.306759	0.607128
dre-mir-2184-5p	14.131	4.02326	285.413	1.83282	0.620508	2.95375	0.00313938	0.0218226
dre-mir-2184-3p	0	0	0.626856	0.40876	2.08399	0.196143	0.844498	NA
dre-mir-217-5p	0	0.455638	0.782205	-1.84607	1.92814	-0.957436	0.338347	NA
dre-mir-217-3p	0	0	0.0986887	0.250106	2.24839	0.111238	0.911428	NA
dre-mir-216b-5p	7.3988	0.862791	2.52526	2.61558	1.15861	2.25751	0.023976	0.110212
dre-mir-216a-3p	4.11865	4.46117	1.80669	-0.333987	1.01782	-0.328138	0.742807	0.913446
dre-mir-216a-5p	0.27293	0	0.788936	1.92741	1.9083	1.01001	0.312489	NA
dre-mir-214-3p	232.274	269.294	707.763	-0.207568	0.56276	-0.368839	0.712247	0.912962
dre-mir-214-5p	4.37687	2.06347	3.80956	1.0593	0.763299	1.38779	0.165201	0.394431
dre-mir-212-5p	8.4036	0.628196	23.2885	3.22476	1.1466	2.81245	0.00491652	0.031138
dre-mir-212-3p	1.65047	0	1.37961	3.9666	1.7007	2.33234	0.0196829	0.0967178
dre-mir-210-3p	87.9296	57.6745	40.6926	0.58358	0.503539	1.15896	0.246474	0.536222
dre-mir-210-5p	17.3792	11.344	10.2855	0.562377	0.585222	0.960964	0.33657	0.61674
dre-mir-21-2-5p	10.8356	5.24288	7.7142	1.07998	0.696853	1.54979	0.121191	0.341362
dre-mir-21-1-5p	7925.62	4611.52	7162.72	0.769992	0.547717	1.40582	0.159777	0.394431
dre-mir-21-1-3p	0.613824	0.172558	5.73661	0.605935	1.65549	0.366016	0.714353	0.912962
dre-mir-20b-5p	1.04953	1.60151	3.78296	-0.771737	1.03654	-0.744534	0.456553	0.752125
dre-mir-20b-3p	0	0	0.0855367	0.26516	2.26254	0.117195	0.906705	NA
dre-mir-20a-5p	6.06426	4.42263	36.9341	0.502566	0.644391	0.779908	0.435445	0.725742
dre-mir-20a-3p	2.02285	1.06845	2.26768	0.756663	1.0334	0.732204	0.464044	0.755103
dre-mir-206-2-3p	1.15968	0	1.06147	3.37069	1.83677	1.83512	0.0664877	NA
dre-mir-206-2-5p	0	0	0.0173078	0.178552	2.09066	0.0854047	0.93194	NA
dre-mir-206-1-3p	0.871416	1.93523	15.1415	-0.767529	1.65639	-0.463374	0.643096	0.868637
dre-mir-206-1-5p	0.613824	0	0.0951206	1.06239	2.09144	0.507969	0.611475	NA
dre-mir-205-5p	1052.85	20.0642	323.144	5.36738	1.09224	4.9141	8.91893e-07	1.58868e-05
dre-mir-205-3p	0.217854	0	0.0393041	0.996275	2.09131	0.476389	0.633797	NA
dre-mir-204-2-5p	0.886753	2.40795	8.73	-1.44795	1.12642	-1.28545	0.198635	0.449294
dre-mir-204-2-3p	0	0	0.0535594	0.178552	2.09066	0.0854047	0.93194	NA
dre-mir-204-1-5p	113.268	148.589	341.947	-0.3778	0.489457	-0.771876	0.440188	0.729381
dre-mir-204-1-3p	0	0	0.0336965	0.178552	2.09066	0.0854047	0.93194	NA
dre-mir-203b-3p	36.2773	1.80191	85.369	4.05646	1.04112	3.89624	9.76974e-05	0.00116016
dre-mir-203b-5p	0.490784	0	0.641689	2.68903	1.89286	1.42062	0.155428	NA
dre-mir-203a-3p	13.6735	12.7742	18.6468	0.14874	0.837039	0.177698	0.85896	0.913446
dre-mir-203a-5p	0	0	0.0381756	0.178552	2.09066	0.0854047	0.93194	NA
dre-mir-202-5p	43.1218	32.3886	699.496	0.399588	0.38048	1.05022	0.293617	0.589473
dre-mir-202-3p	239.243	248.526	629.458	-0.0539195	0.432495	-0.124671	0.900784	0.941942
dre-mir-200c-3p	1.09172	0.172558	4.25429	2.05994	1.35827	1.5166	0.129369	0.35452
dre-mir-200b-3p	3.06266	0.172558	32.6839	2.95057	1.15989	2.54384	0.0109642	0.0612703
dre-mir-200b-5p	0.656737	0	0.219877	2.74452	2.08568	1.31589	0.188212	NA
dre-mir-200a-3p	2.40556	1.77407	46.2848	0.401824	0.842148	0.477142	0.633261	0.859425
dre-mir-200a-5p	1.96777	1.65215	6.84059	0.117671	0.958393	0.12278	0.902281	0.941942
dre-mir-19d-3p	2.40629	2.94081	87.4781	-0.0729056	0.765353	-0.0952574	0.92411	0.954244
dre-mir-19d-5p	2.29577	1.57347	1.07071	0.383494	1.16469	0.329267	0.741954	NA
dre-mir-19c-3p	0.217854	0.172558	6.00256	0.41591	1.60391	0.25931	0.795396	0.913446
dre-mir-19c-5p	0	0.227819	0.15737	-0.803786	2.25737	-0.356072	0.721786	NA
dre-mir-19b-3p	4.56905	5.84038	228.673	-0.246129	0.633067	-0.388788	0.697433	0.907619
dre-mir-19b-5p	0.328369	0	0.244619	2.02323	2.02576	0.998751	0.317916	NA
dre-mir-19a-3p	0.767984	0	39.2964	1.60124	1.70011	0.941845	0.346272	0.624605
dre-mir-19a-5p	0	0	0.321557	0.369865	2.19706	0.168346	0.866311	NA
dre-mir-199-3-3p	31.7783	15.1944	36.6722	1.05609	0.373476	2.82772	0.00468814	0.0303664
dre-mir-199-3-5p	0.27293	0	0.230005	1.98723	2.03968	0.974285	0.329915	NA
dre-mir-199-2-5p	2.08617	2.4415	1.22508	-0.174255	0.904473	-0.192659	0.847226	0.913446
dre-mir-199-2-3p	0	0.227819	0.032903	-0.711417	2.09197	-0.34007	0.733804	NA
dre-mir-199-1-3p	126.134	234.401	165.873	-0.882199	0.373601	-2.36134	0.0182092	0.091046
dre-mir-199-1-5p	99.907	20.821	88.8793	2.22937	0.441444	5.05018	4.41399e-07	8.38658e-06
dre-mir-196d-5p	3.75234	84.522	10.2653	-4.43148	0.837744	-5.28977	1.22468e-07	2.68488e-06
dre-mir-196d-3p	0	0	0.293782	0.387175	2.15699	0.179498	0.857547	NA
dre-mir-196c-5p	6.0227	42.2982	6.13728	-2.69445	0.696136	-3.87059	0.000108574	0.00123775
dre-mir-196b-5p	16.2352	155.545	24.1721	-3.24061	0.566332	-5.72211	1.05212e-08	2.99855e-07
dre-mir-196b-3p	0	0.469249	2.67853	-1.81862	1.72384	-1.05498	0.291433	0.589473
dre-mir-196a-2-3p	0	0	1.19962	0.406671	2.09245	0.194352	0.8459	0.913446
dre-mir-196a-1-5p	21.139	204.68	43.2158	-3.17978	0.628076	-5.06273	4.13297e-07	8.38658e-06
dre-mir-196a-1-3p	1.58287	0.333718	1.96776	2.50693	1.35824	1.84572	0.0649327	0.231323
dre-mir-194b-3p	2.59302	2.30712	8.53377	0.235864	0.947205	0.24901	0.803353	0.913446
dre-mir-194b-5p	0.217854	0.172558	5.14488	0.402804	1.70311	0.236511	0.813036	0.913446
dre-mir-194a-5p	13.8043	0.895896	8.62531	3.54781	1.0336	3.43247	0.000598109	0.00547927
dre-mir-194a-3p	0.546223	0	0.325893	2.62092	2.0898	1.25415	0.209787	NA
dre-mir-193b-5p	10.6379	13.4077	26.6382	-0.341819	0.653876	-0.522758	0.601143	0.842985
dre-mir-193b-3p	20.3707	7.96348	15.5271	1.26314	0.594019	2.12642	0.0334681	0.138238
dre-mir-193a-2-5p	0.217854	0	0.0792608	0.946539	2.09186	0.452486	0.650919	NA
dre-mir-193a-2-3p	0	0	0.0731576	0.178552	2.09066	0.0854047	0.93194	NA
dre-mir-193a-1-5p	5.26761	7.12658	5.0935	-0.399864	0.712515	-0.561201	0.574661	0.839889
dre-mir-193a-1-3p	2.13018	0.455638	2.11691	2.07787	1.16918	1.77721	0.0755339	0.247439
dre-mir-192-5p	108.611	16.7436	449.337	2.59183	0.812618	3.18948	0.00142527	0.0120109
dre-mir-192-3p	3.53521	0.572935	1.56694	2.16976	1.26476	1.71555	0.0862444	0.279314
dre-mir-190b-5p	0	0	0.150434	0.272987	2.26772	0.120379	0.904183	NA
dre-mir-190b-3p	0	0	0.155602	0.178552	2.09066	0.0854047	0.93194	NA
dre-mir-190a-5p	0	0	1.44326	0.410011	2.05861	0.199169	0.84213	0.913446
dre-mir-190a-3p	0	0	0.0549546	0.178552	2.09066	0.0854047	0.93194	NA
dre-mir-18c-5p	0	1.37812	2.8664	-2.99112	1.63441	-1.83009	0.0672369	0.233498
dre-mir-18c-3p	0	0	0.696395	0.386126	2.15968	0.178789	0.858104	NA
dre-mir-18b-3p	0.217854	0.506276	3.97208	-0.353769	1.47809	-0.239342	0.81084	0.913446
dre-mir-18b-5p	0	0.227819	0.460659	-1.15445	2.017	-0.572361	0.567078	NA
dre-mir-18a-3p	2.12945	3.09603	3.94186	-0.229661	0.858788	-0.267424	0.789143	0.913446
dre-mir-18a-5p	0	0.172558	0.842931	-1.07468	1.90855	-0.563088	0.573375	NA
dre-mir-187-1-3p	14.6305	14.3784	15.3012	0.0539384	0.415536	0.129804	0.896721	0.941942
dre-mir-187-1-5p	2.24387	2.84936	2.11526	-0.482571	0.928048	-0.519985	0.603074	0.842985
dre-mir-184-2-3p	0	0	0.00867348	0.178552	2.09066	0.0854047	0.93194	NA
dre-mir-184-1-3p	195.418	13.4358	94.9557	3.64461	1.06418	3.42482	0.000615216	0.00547927
dre-mir-184-1-5p	0.27293	0	0.324812	2.09053	2.23224	0.936517	0.349007	NA
dre-mir-183-5p	2.5923	4.60734	7.49142	-0.6755	0.927251	-0.728497	0.466309	0.755103
dre-mir-183-3p	0	0	0.206068	0.354048	2.22602	0.15905	0.87363	NA
dre-mir-182-5p	23.0074	30.6985	33.7489	-0.386076	0.596306	-0.647447	0.517343	0.814601
dre-mir-182-3p	0.217854	0	0.0990358	0.928668	2.09206	0.443901	0.657114	NA
dre-mir-181c-5p	71.8126	114.6	40.4701	-0.673979	0.36709	-1.83601	0.0663567	0.233477
dre-mir-181c-3p	0.328369	0.172558	2.74265	0.440967	1.61141	0.273654	0.784351	0.913446
dre-mir-181b-2-5p	0	0.241431	0.0920547	-0.624701	2.09721	-0.297872	0.765801	NA
dre-mir-181b-2-3p	0	0	0.0839288	0.30655	2.27161	0.134948	0.892653	NA
dre-mir-181b-1-5p	610.488	619.528	297.053	-0.0161011	0.355216	-0.0453275	0.963846	0.981058
dre-mir-181b-1-3p	0	0	0.114163	0.0764901	2.17429	0.0351794	0.971937	NA
dre-mir-181a-2-3p	13.8694	10.8043	15.0294	0.269781	0.463545	0.581994	0.560571	0.826742
dre-mir-181a-2-5p	4.58056	2.68187	6.11683	1.05474	0.716037	1.47302	0.140746	0.369073
dre-mir-181a-1-5p	7823.53	4805.74	6166.19	0.699638	0.323657	2.16167	0.0306438	0.132326
dre-mir-181a-1-3p	5.31516	1.68399	10.4565	1.4601	0.664608	2.19694	0.0280247	0.124797
dre-mir-17a-2-3p	0	0.172558	0.39538	-1.14052	1.94729	-0.585696	0.55808	NA
dre-mir-17a-2-5p	0.613824	0.172558	0.127446	0.708396	2.24971	0.314883	0.75285	NA
dre-mir-17a-1-5p	13.6562	12.6534	59.6409	0.110412	0.514611	0.214555	0.830114	0.913446
dre-mir-17a-1-3p	0.546223	0	0.671726	2.71778	1.84952	1.46945	0.141709	NA
dre-mir-1788-3p	0.217854	0	0.351606	1.90078	2.02046	0.940769	0.346823	NA
dre-mir-1788-5p	0	0	0.0200509	0.178552	2.09066	0.0854047	0.93194	NA
dre-mir-16c-5p	26.0192	15.2603	77.4538	0.653897	0.335861	1.94693	0.0515433	0.195864
dre-mir-16c-3p	108.233	126.946	61.669	-0.214804	0.338248	-0.635048	0.525397	0.819398
dre-mir-16b-5p	90.3803	32.4704	401.625	1.43874	0.311025	4.6258	3.73148e-06	6.25572e-05
dre-mir-16b-3p	0.985839	0.683456	0.395818	0.0716964	1.66666	0.0430179	0.965687	NA
dre-mir-16a-5p	14.8331	9.11075	44.1797	0.695364	0.485648	1.43183	0.152193	0.387277
dre-mir-16a-3p	0	0	0.183084	0.134525	2.27347	0.0591714	0.952816	NA
dre-mir-15c-5p	126.447	166.408	179.952	-0.387935	0.322692	-1.20219	0.229292	0.510532
dre-mir-15c-3p	0	0	0.149229	0.365216	2.20631	0.165532	0.868525	NA
dre-mir-15b-5p	107.165	167.065	160.366	-0.634029	0.440993	-1.43773	0.150511	0.386447
dre-mir-15b-3p	3.84317	3.39837	4.25434	-0.119708	0.711493	-0.168248	0.866388	0.916323
dre-mir-15a-2-5p	0.328369	1.04218	0.380398	-1.5027	1.67858	-0.895219	0.37067	NA
dre-mir-15a-2-3p	0.328369	0.227819	0.23736	0.391774	2.23624	0.175193	0.860928	NA
dre-mir-15a-1-5p	7.4819	3.29228	49.0876	1.07504	0.563931	1.90632	0.0566083	0.212281
dre-mir-15a-1-3p	2.0468	0.683456	0.781577	1.27038	1.2794	0.992955	0.320732	NA
dre-mir-155-5p	7.83232	22.4463	12.7643	-1.43107	0.547614	-2.61329	0.00896762	0.0521586
dre-mir-155-3p	0	0	0.0052255	0.178552	2.09066	0.0854047	0.93194	NA
dre-mir-153c-3p	0	0	0.1415	0.33776	2.24852	0.150214	0.880595	NA
dre-mir-153c-5p	0	0.241431	0.0642298	-0.689203	2.09465	-0.329031	0.742132	NA
dre-mir-153b-3p	1.2026	1.43528	7.89937	0.0968355	1.11658	0.086725	0.93089	0.95433
dre-mir-153b-5p	1.58714	1.48074	1.22635	0.0807713	1.20217	0.067188	0.946432	0.966785
dre-mir-153a-5p	0	0	0.0384316	0.178552	2.09066	0.0854047	0.93194	NA
dre-mir-153a-3p	0.613824	0	0.443263	2.24726	2.11112	1.06449	0.287108	NA
dre-mir-152-3p	1.81325	0.413989	83.3188	1.75836	1.0833	1.62315	0.104556	0.314248
dre-mir-152-5p	0	0	0.778241	0.393268	2.14064	0.183715	0.854237	NA
dre-mir-150-5p	58.9554	16.2497	86.6659	1.79426	0.4565	3.93047	8.47799e-05	0.00109828
dre-mir-150-3p	0.328369	0	0.30009	2.02189	1.98487	1.01865	0.30837	NA
dre-mir-148-3p	5.04613	6.30108	398.305	-0.354068	0.577895	-0.612685	0.540084	0.819398
dre-mir-148-5p	4.37797	0	6.7301	4.60001	1.48336	3.10108	0.00192818	0.0152648
dre-mir-146b-5p	9.62051	13.4182	296.418	-0.374945	0.75768	-0.49486	0.620699	0.846408
dre-mir-146b-3p	0.942192	0	11.3489	2.54593	1.73015	1.47151	0.141154	0.369073
dre-mir-146a-5p	34.7695	19.7085	753.474	0.805877	0.838314	0.961307	0.336398	0.61674
dre-mir-146a-3p	15.9042	1.01717	15.271	3.72181	0.993817	3.74496	0.000180421	0.00183643
dre-mir-145-5p	24.7333	6.87679	55.5045	1.80564	0.462758	3.90191	9.54374e-05	0.00116016
dre-mir-145-3p	0.926492	0.697068	14.2342	0.733591	1.12583	0.6516	0.514659	0.814601
dre-mir-144-5p	2.31148	1.67999	8.3468	0.278238	0.940936	0.295703	0.767457	0.913446
dre-mir-144-3p	0	1.00115	0.766397	-2.51622	1.89229	-1.32972	0.18361	NA
dre-mir-143-1-3p	1265.03	772.739	4743.7	0.706406	0.343416	2.057	0.0396861	0.157091
dre-mir-143-1-5p	12.4351	8.46931	6.76019	0.562961	0.586893	0.959223	0.337447	0.61674
dre-mir-142b-5p	0.546223	0	1.27735	2.54931	1.82906	1.39378	0.163383	0.394431
dre-mir-142a-3p	2.30395	0.241431	8.85354	1.92262	1.38825	1.38492	0.166076	0.394431
dre-mir-142a-5p	1.03664	0.400377	13.9091	1.22303	1.22498	0.998405	0.318083	0.612525
dre-mir-141-3p	17.6654	2.28415	24.6523	2.69467	0.642838	4.19183	2.76718e-05	0.000400029
dre-mir-141-5p	0	0	3.27371	0.22463	2.10376	0.106775	0.914967	0.948239
dre-mir-140-3p	46.7506	17.3999	116.697	1.49849	0.394247	3.8009	0.000144174	0.00152183
dre-mir-140-5p	0.27293	0.683456	4.90894	-0.745333	1.36238	-0.547084	0.584321	0.842985
dre-mir-139-5p	6.77009	6.60189	10.8961	0.155118	0.600138	0.25847	0.796044	0.913446
dre-mir-139-3p	0.490784	1.25639	0.840296	-1.02111	1.33755	-0.76342	0.445213	NA
dre-mir-1388-5p	28.5352	34.9972	1836.84	-0.270996	0.466996	-0.580296	0.561715	0.826742
dre-mir-1388-3p	848.531	585.526	206.2	0.530054	0.406601	1.30362	0.192363	0.439163
dre-mir-138-5p	4.03787	9.36457	6.75513	-0.933137	0.645112	-1.44647	0.148045	0.383571
dre-mir-138-3p	0	0	0.032212	0.178552	2.09066	0.0854047	0.93194	NA
dre-mir-137-2-3p	0	0	0.882382	0.405831	2.10416	0.192871	0.84706	NA
dre-mir-137-2-5p	0	0	0.212061	0.319448	2.26521	0.141023	0.887852	NA
dre-mir-137-1-3p	0	0	0.662312	0.410459	2.08843	0.196539	0.844188	NA
dre-mir-137-1-5p	0.490784	0	0.362206	2.78563	1.9409	1.43522	0.151223	NA
dre-mir-135c-2-3p	0	0	0.0052255	0.178552	2.09066	0.0854047	0.93194	NA
dre-mir-135c-1-5p	0	0.227819	6.91933	-0.926508	1.81295	-0.511051	0.609316	0.842985
dre-mir-135b-5p	0.27293	0	0.870846	1.88835	1.94934	0.968712	0.332689	NA
dre-mir-135b-3p	0	0	0.0787772	0.266958	2.26388	0.117921	0.90613	NA
dre-mir-135a-5p	0	0	1.11751	0.407533	2.08702	0.19527	0.845181	NA
dre-mir-135a-3p	0.328369	0	0.0608316	1.07142	2.09222	0.512098	0.608583	NA
dre-mir-133c-3p	0	0	0.0696973	0.193553	2.1365	0.0905934	0.927816	NA
dre-mir-133b-3p	0	0	0.145426	0.29407	2.27362	0.12934	0.897089	NA
dre-mir-133a-2-5p	0	0	0.0231545	0.178552	2.09066	0.0854047	0.93194	NA
dre-mir-133a-1-3p	70.7799	28.6842	136.631	1.24431	0.844494	1.47343	0.140634	0.369073
dre-mir-133a-1-5p	0	0	2.23229	0.409391	2.06222	0.19852	0.842638	0.913446
dre-mir-132-2-5p	1.74882	0.908867	11.6437	1.22843	1.08402	1.13322	0.257122	0.546935
dre-mir-132-2-3p	0	0	0.0160074	0.178552	2.09066	0.0854047	0.93194	NA
dre-mir-132-1-3p	14.2321	1.83154	8.32478	2.72162	0.912196	2.98359	0.00284889	0.0202983
dre-mir-132-1-5p	0	0	0.853562	0.402451	2.11398	0.190376	0.849015	NA
dre-mir-130c-2-5p	0	0	0.217427	0.395642	2.13407	0.185394	0.85292	NA
dre-mir-130c-1-3p	7.34834	4.20879	24.2078	0.948389	0.614414	1.54357	0.122693	0.341362
dre-mir-130c-1-5p	3.18143	2.11221	4.21851	0.750938	0.781429	0.96098	0.336562	0.61674
dre-mir-130b-5p	37.39	35.2697	62.5327	0.0977413	0.471927	0.207111	0.835923	0.913446
dre-mir-130b-3p	6.44908	2.39106	23.7335	1.244	0.668325	1.86137	0.0626919	0.231323
dre-mir-130a-3p	10.3192	7.68194	20.0336	0.462579	0.482381	0.95895	0.337584	0.61674
dre-mir-130a-5p	0	0	1.55683	0.413465	2.05134	0.201558	0.840262	0.913446
dre-mir-1306-5p	0.546223	0.172558	0.922265	1.22635	1.74005	0.704779	0.480948	NA
dre-mir-1306-3p	0.328369	0.172558	0.237265	0.546481	2.26188	0.241604	0.809087	NA
dre-mir-129-2-3p	0	0	1.33328	0.408635	2.07672	0.19677	0.844008	0.913446
dre-mir-129-2-5p	0	0	0.0107177	0.178552	2.09066	0.0854047	0.93194	NA
dre-mir-129-1-5p	2.95324	2.24572	2.63886	0.389425	0.919284	0.423617	0.671845	0.894747
dre-mir-129-1-3p	0	0	2.80789	0.411515	2.05217	0.200527	0.841068	0.913446
dre-mir-128-2-3p	0	0.345116	0.308679	-1.73824	2.11039	-0.82366	0.410133	NA
dre-mir-128-2-5p	0	0	0.133734	0.291115	2.2735	0.128047	0.898112	NA
dre-mir-128-1-3p	77.6579	45.5984	251.935	0.766055	0.33913	2.25888	0.0238907	0.110212
dre-mir-128-1-5p	1.92376	3.9575	4.89781	-1.08159	0.78901	-1.37082	0.170431	0.401428
dre-mir-126b-3p	1.65083	2.58527	70.0646	-0.490384	0.847331	-0.578739	0.562765	0.826742
dre-mir-126b-5p	0	0	0.0497213	0.178552	2.09066	0.0854047	0.93194	NA
dre-mir-126a-3p	29.1799	21.9632	675.059	0.42177	0.441874	0.954502	0.339829	0.616888
dre-mir-126a-5p	18.1179	39.5546	120.793	-1.13521	0.564353	-2.01153	0.0442698	0.172834
dre-mir-125c-5p	4929.03	3302.65	1676.15	0.571946	0.438986	1.30288	0.192615	0.439163
dre-mir-125c-3p	7.7672	8.39798	4.62544	-0.385822	0.629646	-0.612761	0.540035	0.819398
dre-mir-125b-3-3p	0.217854	2.42949	3.20569	-2.62575	1.26267	-2.07953	0.0375691	0.150805
dre-mir-125b-3-5p	9.16414	5.05038	4.31816	0.874615	0.614521	1.42325	0.154665	0.390084
dre-mir-125b-2-3p	6.78889	18.8854	6.98545	-1.61105	0.657805	-2.44913	0.01432	0.0770039
dre-mir-125b-2-5p	0.490784	0	0.456067	2.61847	2.01669	1.2984	0.194148	NA
dre-mir-125b-1-5p	1296.3	625.673	905.03	1.04708	0.34832	3.00607	0.00264645	0.0193395
dre-mir-125b-1-3p	56.9248	327.663	62.558	-2.48567	0.443544	-5.60411	2.09328e-08	4.97153e-07
dre-mir-125a-2-5p	6.31714	7.96063	5.34196	-0.287132	0.55483	-0.517514	0.604797	0.842985
dre-mir-125a-2-3p	1.91551	1.99049	1.20598	-0.268957	0.957174	-0.280991	0.778717	0.913446
dre-mir-125a-1-5p	4365.13	2820.2	2564.19	0.626139	0.366432	1.70875	0.0874977	0.280189
dre-mir-125a-1-3p	1.47589	1.87534	1.25731	-0.265488	1.01128	-0.262527	0.792916	0.913446
dre-mir-124-6-5p	0	0	0.446721	0.0945467	2.21175	0.0427475	0.965903	NA
dre-mir-124-4-5p	0	0	0.561184	0.0662252	2.09185	0.0316587	0.974744	NA
dre-mir-124-3-5p	0.613824	0	0.605429	1.6737	2.09768	0.797882	0.424939	NA
dre-mir-124-2-5p	0	0	0.010461	0.178552	2.09066	0.0854047	0.93194	NA
dre-mir-124-1-3p	0	0.227819	0.640065	-1.1828	1.91096	-0.618954	0.535946	NA
dre-mir-124-1-5p	0	0	0.00843327	0.178552	2.09066	0.0854047	0.93194	NA
dre-mir-122-5p	9.61745	5.45159	29.1721	0.829273	0.946122	0.876497	0.38076	0.669855
dre-mir-122-3p	0	0	1.42155	0.395844	2.13349	0.185538	0.852807	0.913446
dre-mir-10d-5p	10.1485	7.30288	26.6484	0.497407	0.580801	0.856416	0.391768	0.680816
dre-mir-10d-3p	0	0	0.0705368	0.178552	2.09066	0.0854047	0.93194	NA
dre-mir-10c-5p	687.196	910.517	1161.3	-0.401837	0.396144	-1.01437	0.310406	0.607767
dre-mir-10c-3p	0.328369	1.0889	0.62707	-1.35527	1.49429	-0.906967	0.364424	NA
dre-mir-10b-2-5p	0	0.378222	1.1916	-1.18927	1.90257	-0.625085	0.531915	0.819398
dre-mir-10b-2-3p	0	0	0.197559	0.394849	2.13631	0.184828	0.853364	NA
dre-mir-10b-1-5p	640.36	1230.44	9393.56	-0.932851	0.401247	-2.32488	0.0200785	0.0969893
dre-mir-10b-1-3p	0	0	0.151884	0.385619	2.16096	0.178448	0.858371	NA
dre-mir-10a-5p	132.296	257.676	758.07	-0.939702	0.599384	-1.56778	0.116932	0.341362
dre-mir-10a-3p	1.10461	1.93016	1.5102	-0.61442	1.12392	-0.546677	0.584601	0.842985
dre-mir-107b-3p	0.985839	0.572935	1.63001	0.0483264	1.34159	0.0360216	0.971265	0.982103
dre-mir-107b-5p	0	0	0.0297286	0.178552	2.09066	0.0854047	0.93194	NA
dre-mir-107a-3p	17.0058	11.987	24.1593	0.547965	0.365015	1.50121	0.133301	0.359571
dre-mir-107a-5p	2.95752	3.43369	1.66288	-0.546335	0.905479	-0.603366	0.546265	0.819398
dre-mir-103-3p	41.7573	29.2317	45.9699	0.443575	0.36315	1.22147	0.221909	0.497986
dre-mir-103-5p	1.38181	0.227819	0.835659	1.48276	1.59154	0.931651	0.351517	NA
dre-mir-101b-5p	3.34457	1.32286	14.0718	1.50448	0.813905	1.84847	0.0645338	0.231323
dre-mir-101b-3p	0.27293	0.172558	11.4255	0.446239	1.58415	0.281689	0.778182	0.913446
dre-mir-101a-3p	11.1212	11.4347	271.208	-0.0146757	0.548567	-0.0267528	0.978657	0.982103
dre-mir-101a-5p	0.27293	0	0.711272	1.9622	1.9389	1.01202	0.311529	NA
dre-mir-100-2-3p	5.75079	4.06505	10.973	0.235474	0.661815	0.3558	0.721991	0.913446
dre-mir-100-2-5p	0	0	0.00484366	0.178552	2.09066	0.0854047	0.93194	NA
dre-mir-100-1-5p	274.982	237.635	1366.08	0.210854	0.4081	0.516672	0.605385	0.842985
dre-mir-100-1-3p	0	1.66531	0.666452	-3.36255	1.71805	-1.95719	0.0503256	NA
dre-mir-1-2-3p	0	0	0.225714	0.385317	2.16172	0.178245	0.85853	NA
dre-mir-1-2-5p	0	0	0.0179156	0.178552	2.09066	0.0854047	0.93194	NA
dre-mir-1-1-3p	0	0	9.48616	0.406656	2.00323	0.203001	0.839134	0.913446
dre-mir-1-1-5p	0	0	0.0713507	0.178552	2.09066	0.0854047	0.93194	NA
dre-let-7j-5p	49.1177	392.405	65.7177	-3.0129	0.426302	-7.06753	1.57717e-12	6.42131e-11
dre-let-7j-3p	8.76707	6.20625	13.6019	0.491717	0.683825	0.719068	0.472099	0.760159
dre-let-7i-5p	139.31	211.871	79.3908	-0.584763	0.554193	-1.05516	0.291352	0.589473
dre-let-7i-3p	0	0	0.234845	0.377702	2.18002	0.173256	0.86245	NA
dre-let-7h-5p	52.9698	1250.7	162.676	-4.50406	0.483939	-9.30707	1.31408e-20	3.74513e-18
dre-let-7h-3p	6.75061	0.455638	2.9775	3.20593	1.10939	2.8898	0.00385483	0.0255494
dre-let-7g-2-5p	0	2.17287	0.28783	-2.72236	2.11785	-1.28544	NA	NA
dre-let-7g-2-3p	2.30395	0	0.27289	3.11804	2.10951	1.47809	0.139383	NA
dre-let-7g-1-5p	97.9014	979.767	154.731	-3.28686	0.437443	-7.51378	5.74424e-14	2.77046e-12
dre-let-7g-1-3p	0	0.667436	0.101156	-1.3392	2.10662	-0.635709	0.524966	NA
dre-let-7f-5p	111.647	1038.18	164.467	-3.19648	0.46887	-6.81742	9.26915e-12	3.30214e-10
dre-let-7f-3p	0.546223	0	0.0734135	1.53144	2.09769	0.73006	0.465354	NA
dre-let-7e-5p	166.89	1359.45	272.803	-2.99152	0.525457	-5.69317	1.24699e-08	3.23083e-07
dre-let-7e-3p	0	0	0.0149128	0.178552	2.09066	0.0854047	0.93194	NA
dre-let-7d-2-5p	0	2.06569	0.324092	-3.92205	1.85083	-2.11908	0.0340839	NA
dre-let-7d-1-5p	428.028	6391.61	857.526	-3.85233	0.496876	-7.7531	8.96789e-15	6.38962e-13
dre-let-7c-2-5p	0	0.953371	0.148581	-2.39512	2.24988	-1.06455	0.287078	NA
dre-let-7c-1-5p	344.684	4969.19	727.337	-3.8004	0.505924	-7.51179	5.83255e-14	2.77046e-12
dre-let-7c-1-3p	0	0.172558	0.87121	-1.02456	1.95693	-0.523556	0.600587	NA
dre-let-7b-5p	588.271	917.617	321.432	-0.632078	0.472736	-1.33706	0.181202	0.4233
dre-let-7b-3p	182.526	33.4044	62.4016	2.41358	0.417889	5.77566	7.66518e-09	2.42731e-07
dre-let-7a-6-5p	0.886753	0.482861	0.35201	0.539141	1.67071	0.322702	0.746921	NA
dre-let-7a-6-3p	0	0	0.191898	0.399305	2.12345	0.188046	0.850841	NA
dre-let-7a-5-3p	5.13378	0.172558	9.36846	3.71756	1.20569	3.08335	0.00204688	0.0157665
dre-let-7a-5-5p	0.27293	2.99362	0.428376	-2.79106	1.864	-1.49735	0.134302	NA
dre-let-7a-4-3p	0.819152	0.227819	0.725383	1.76113	1.5857	1.11064	0.266725	NA
dre-let-7a-4-5p	0	0.378222	0.0980313	-0.807805	2.0993	-0.384797	0.700388	NA
dre-let-7a-3-5p	10.5277	304.948	42.6828	-4.74151	0.605814	-7.82667	5.00966e-15	4.75918e-13
dre-let-7a-3-3p	0	0.506276	1.03735	-1.88104	1.80188	-1.04394	0.296515	NA
dre-let-7a-2-5p	2.31973	24.6094	4.26417	-3.37673	0.877969	-3.84607	0.000120029	0.0013157
dre-let-7a-2-3p	0.545859	0.345116	0.734799	0.511168	1.61846	0.315836	0.752127	NA
dre-let-7a-1-5p	1946.1	34639.7	4876.47	-4.10548	0.491704	-8.34951	6.85484e-17	9.76815e-15
dre-let-7a-1-3p	0.217854	0.333718	0.767368	0.298556	1.72932	0.172644	0.862932	NA
dre-mir-3906-5p	0	0	0.135032	0.178552	2.09066	0.0854047	0.93194	NA
dre-mir-2192-5p	0	0	0.270064	0.178552	2.09066	0.0854047	0.93194	NA
dre-mir-2198-5p	0	0	0.405096	0.0646441	2.09066	0.0309204	0.975333	NA
dre-mir-200c-5p	0	0	0.119873	0.178552	2.09066	0.0854047	0.93194	NA

## Sheet: Testis 6 vs 3 wpf
Testis		Statistically significant difference requires:			Normalized read ≥ 100
6 weeks testis vs 3 weeks undifferentiated gonad					Log2FoldChange ≥ |2|
Reads normalized using DESeq2					padj ≤ 0.01
	Mean # normalized reads
miRNA	6 weeks	3 weeks	baseMean	log2FoldChange	lfcSE	stat	pvalue	padj
dre-mir-99-2-5p	3.24511	0	9.894	1.1092	1.70795	0.649435	0.516057	0.743756
dre-mir-99-2-3p	2.25933	5.63402	2.58437	-1.21288	1.46241	-0.829372	0.406894	0.659083
dre-mir-99-1-5p	24.3805	39.4382	136.774	-0.722397	0.854891	-0.845016	0.398102	0.65163
dre-mir-99-1-3p	0	5.63402	1.1512	-5.03165	2.04965	-2.45488	0.0140932	0.07305
dre-mir-96-5p	0.172558	0	0.393226	0.265268	2.03795	0.130164	0.896437	NA
dre-mir-96-3p	0	16.9021	1.71275	-6.57986	2.02185	-3.25437	0.00113644	0.00981757
dre-mir-93-5p	16.4933	5.63402	51.3362	1.11392	1.23148	0.904539	0.36571	0.627739
dre-mir-93-3p	1.14587	0	0.575157	1.52891	1.84101	0.830477	0.406269	NA
dre-mir-92b-3p	13251.7	12772.3	7134.77	0.146338	0.933217	0.15681	0.875394	0.942033
dre-mir-92b-5p	0	0	0.0254135	-0.237344	1.68961	-0.140473	0.888286	NA
dre-mir-92a-2-3p	91.2461	5.63402	61.6092	3.62448	1.28289	2.82526	0.00472424	0.0326498
dre-mir-92a-2-5p	7.02126	16.9021	3.62969	-0.895544	1.15017	-0.778621	0.436203	0.681704
dre-mir-92a-1-3p	14849.3	24846	36976.1	-0.737879	0.617903	-1.19417	0.232413	0.501948
dre-mir-92a-1-5p	14.7217	28.1701	4.8522	-0.693882	1.05064	-0.66044	0.508972	0.74274
dre-mir-9-7-3p	0	0	1.03165	-2.01272	2.1041	-0.95657	0.338784	0.600295
dre-mir-9-5-3p	0	0	0.0149092	-0.199015	1.68959	-0.117789	0.906235	NA
dre-mir-9-4-3p	1.60784	5.63402	12.4905	-1.82865	1.47447	-1.24021	0.214897	0.482828
dre-mir-9-3-3p	0	0	0.0359306	-0.245198	1.68964	-0.145119	0.884617	NA
dre-mir-9-3-5p	0.241431	0	0.0256841	0.698628	1.68987	0.413421	0.679298	NA
dre-mir-9-2-5p	0	5.63402	0.185915	-2.4289	1.89585	-1.28117	0.200134	NA
dre-mir-9-1-5p	10.5255	0	28.0972	1.97903	1.60029	1.23667	0.21621	0.482828
dre-mir-9-1-3p	0	0	1.44868	-2.05147	2.10393	-0.975066	0.329528	0.597937
dre-mir-7b-5p	9.15704	0	7.74092	2.58265	1.73693	1.48691	0.13704	0.366983
dre-mir-7b-3p	0.400377	0	0.849222	0.0628592	1.86446	0.0337145	0.973105	0.995512
dre-mir-7a-3-3p	0	0	0.210026	-1.33345	2.10567	-0.633266	0.52656	NA
dre-mir-7a-3-5p	1.17043	0	0.195672	2.23628	1.992	1.12263	0.261594	NA
dre-mir-7a-2-3p	0	0	0.0725756	-0.33421	1.68972	-0.19779	0.843209	NA
dre-mir-7a-2-5p	0	0	0.00440335	-0.156611	1.68955	-0.092694	0.926147	NA
dre-mir-7a-1-5p	25.3133	0	15.6735	4.21987	1.74791	2.41424	0.0157681	0.0749747
dre-mir-7a-1-3p	0	0	0.00926146	-0.167643	1.68954	-0.0992238	0.920961	NA
dre-mir-740-5p	0	0	0.039931	-0.297838	1.68966	-0.176271	0.860081	NA
dre-mir-738-5p	92.419	219.727	799.007	-0.987101	1.29129	-0.764432	NA	NA
dre-mir-738-3p	4.27145	0	19.6978	2.24979	1.82375	1.2336	0.21735	0.482828
dre-mir-737-5p	2.47861	0	4.92292	1.02378	1.80975	0.565703	0.571596	0.779676
dre-mir-737-3p	0	5.63402	0.305722	-4.23839	2.21224	-1.91588	0.0553807	NA
dre-mir-735-5p	172.596	253.531	204.432	-0.51092	0.828572	-0.616627	0.537481	0.759802
dre-mir-735-3p	0	0	0.194771	-1.15181	2.09799	-0.549008	0.583	NA
dre-mir-734-3p	0	5.63402	8.57905	-4.99616	1.92239	-2.59893	0.00935137	0.0510224
dre-mir-734-5p	0	0	0.0412987	-0.31441	1.6897	-0.186074	0.852387	NA
dre-mir-733-5p	6.87097	0	1.74818	3.53852	1.70534	2.07496	0.0379903	0.149557
dre-mir-733-3p	0.333718	0	1.08389	-0.115918	1.97073	-0.0588198	0.953096	0.979268
dre-mir-732-3p	0	0	0.0883422	-0.366206	1.68972	-0.216725	0.828422	NA
dre-mir-731-5p	74.0265	636.645	150.901	-3.04504	0.554045	-5.49602	3.88465e-08	1.0983e-06
dre-mir-731-3p	0	0	1.39854	-2.25769	2.09835	-1.07593	0.281957	0.562106
dre-mir-730-5p	0.400377	0	0.860312	-0.0170706	1.85587	-0.00919819	0.992661	0.996767
dre-mir-730-3p	0	0	0.249896	-1.49879	2.10682	-0.711402	0.476835	NA
dre-mir-729-3p	0	0	0.186021	-1.17399	2.10596	-0.557461	0.577212	NA
dre-mir-729-5p	0	0	0.0052255	-0.162226	1.68956	-0.0960168	0.923507	NA
dre-mir-728-3p	0	0	0.0287269	-0.282889	1.68969	-0.167421	0.867039	NA
dre-mir-727-5p	0.172558	0	2.28733	-1.25951	1.98125	-0.635715	0.524962	0.752365
dre-mir-727-3p	1.44604	0	1.70551	0.758487	1.81851	0.417092	0.676611	0.851927
dre-mir-726-3p	0.345116	0	1.41817	0.0536778	1.88554	0.0284681	0.977289	0.996514
dre-mir-726-5p	0	0	0.641043	-1.63096	2.10998	-0.772973	0.439538	NA
dre-mir-725-1-3p	5.9162	22.5361	11.0932	-1.81518	1.31021	-1.38542	0.165925	0.412822
dre-mir-725-1-5p	0.172558	0	0.561232	-0.397474	1.99326	-0.199409	0.841943	NA
dre-mir-724-5p	11.6175	11.268	88.1896	-0.200675	1.22294	-0.164093	0.869658	0.942033
dre-mir-724-3p	0	0	0.304148	-1.38367	2.10481	-0.657387	0.510932	NA
dre-mir-723-3p	0	0	1.65695	-1.70644	2.11248	-0.807789	0.419212	0.668589
dre-mir-723-5p	0	0	0.00962885	-0.188184	1.68958	-0.111379	0.911316	NA
dre-mir-722-3p	0	5.63402	2.02522	-4.85808	2.11178	-2.30047	0.0214215	0.0951727
dre-mir-722-5p	0	0	0.263526	-1.28214	2.10362	-0.609491	0.542199	NA
dre-mir-7149-3p	0	0	0.0112031	-0.180867	1.68957	-0.107049	0.91475	NA
dre-mir-7148-5p	0	0	0.666671	-1.72086	2.10987	-0.815627	0.414713	NA
dre-mir-7147-5p	0	0	0.0550526	-0.371146	1.68976	-0.219644	0.826148	NA
dre-mir-7147-3p	0	0	0.240668	-0.601756	1.90184	-0.316408	0.751693	NA
dre-mir-7146-5p	0.378222	0	0.479158	0.575307	2.01908	0.284935	0.775694	NA
dre-mir-7146-3p	0.172558	5.63402	0.971655	-3.12961	2.08717	-1.49945	0.133757	0.366983
dre-mir-7145-3p	0.606041	0	0.99675	0.675963	1.89786	0.356171	0.721712	0.874818
dre-mir-7145-5p	0	0	0.0266692	-0.224715	1.68962	-0.132997	0.894195	NA
dre-mir-499-5p	0.333718	0	9.60621	-1.29633	1.97265	-0.657155	0.511081	0.74274
dre-mir-499-3p	0	0	0.191205	-1.27498	2.10504	-0.605681	0.544726	NA
dre-mir-489-3p	18.4292	56.3402	16.1029	-1.46815	0.866929	-1.69351	0.0903591	0.286752
dre-mir-489-5p	0	0	0.199892	-1.25477	2.09304	-0.599494	0.548844	NA
dre-mir-462-5p	8577.99	4208.62	4696.22	1.04124	0.639412	1.62843	0.103433	0.31537
dre-mir-462-3p	3.71772	45.0722	4.05624	-3.32421	1.08251	-3.07085	0.00213453	0.0165959
dre-mir-461-5p	0.227819	0	0.205548	0.220801	2.03853	0.108314	0.913747	NA
dre-mir-461-3p	0	0	0.0106618	-0.173377	1.68955	-0.102617	0.918267	NA
dre-mir-460-5p	1.15271	5.63402	5.17508	-1.92052	1.54086	-1.24639	0.21262	0.482663
dre-mir-460-3p	6.00902	5.63402	4.79422	0.326401	1.53164	0.213105	0.831245	0.926827
dre-mir-459-5p	0.333718	0	1.09972	-0.397768	1.9753	-0.201371	0.840409	0.930132
dre-mir-459-3p	0	0	0.891536	-1.71778	2.10348	-0.816636	0.414137	0.664666
dre-mir-458-3p	11.2025	11.268	21.3762	-0.0728849	1.10339	-0.0660555	0.947334	0.979268
dre-mir-458-5p	0	0	0.0515585	-0.363877	1.68976	-0.215342	0.829501	NA
dre-mir-457b-5p	0.345116	0	4.42666	-0.760982	1.89334	-0.401927	0.687738	0.855546
dre-mir-457b-3p	1.20113	0	1.70831	0.915731	1.78012	0.514421	0.606957	0.80201
dre-mir-457a-5p	3.61023	0	41.4489	0.82677	1.65825	0.498581	0.618075	0.804273
dre-mir-457a-3p	0	0	0.750032	-2.04883	2.10221	-0.974609	0.329754	NA
dre-mir-456-3p	94.38	45.0722	52.1291	1.05005	0.793171	1.32387	0.185547	0.441294
dre-mir-456-5p	0	0	0.0824813	-0.498583	1.81203	-0.275151	0.7832	NA
dre-mir-455-2-5p	1.42895	11.268	47.5806	-2.68971	1.15306	-2.33267	0.0196653	0.0905078
dre-mir-455-1-5p	24.8905	84.5104	215.429	-1.71183	0.629371	-2.71991	0.0065299	0.0423083
dre-mir-455-1-3p	5.5459	33.8041	20.7706	-2.4015	0.892422	-2.69099	0.00712401	0.0443113
dre-mir-454b-3p	16.5523	5.63402	14.9316	1.38396	1.34735	1.02717	0.30434	0.571583
dre-mir-454b-5p	0	0	0.124097	-0.437456	1.76481	-0.247877	0.804229	NA
dre-mir-454a-3p	1.26146	0	7.23278	0.263299	1.83291	0.143651	0.885776	0.949919
dre-mir-454a-5p	0	5.63402	0.953791	-4.5913	2.19739	-2.08943	0.0366687	0.148103
dre-mir-451-5p	7.29379	5.63402	54.481	-0.0769058	1.2812	-0.0600263	0.952135	0.979268
dre-mir-451-3p	0	0	0.361414	-1.47468	2.1097	-0.699002	0.484551	NA
dre-mir-430c-10-3p	0.606041	0	11.2703	-0.528653	1.89913	-0.278366	0.780732	0.905998
dre-mir-430c-10-5p	2.13582	0	0.70135	2.65974	1.86468	1.42638	0.153759	NA
dre-mir-430b-6-5p	0.241431	0	0.0488601	0.6346	1.69117	0.375243	0.70748	NA
dre-mir-430b-6-3p	0	0	0.0598024	-0.235337	1.68948	-0.139295	0.889217	NA
dre-mir-430b-4-5p	0.172558	0	0.0183573	0.680177	1.68973	0.402535	0.68729	NA
dre-mir-430b-20-5p	0	0	0.00915543	-0.161017	1.68953	-0.0953029	0.924074	NA
dre-mir-430b-18-5p	0	0	0.010461	-0.177824	1.68957	-0.105248	0.916179	NA
dre-mir-430b-10-3p	28.6974	197.191	603.409	-2.69724	0.779061	-3.46216	0.00053585	0.00564158
dre-mir-430b-10-5p	0.241431	0	1.55392	-0.69094	1.94873	-0.354558	0.722921	0.874818
dre-mir-430a-18-5p	0	0	0.193124	-0.397886	1.68976	-0.235469	0.813845	NA
dre-mir-430a-16-3p	0	0	0.0403108	-0.179978	1.68953	-0.106526	0.915165	NA
dre-mir-430a-12-3p	0.678835	0	0.203755	1.81471	1.99478	0.909727	0.362967	NA
dre-mir-430a-12-5p	1.10156	0	0.748149	1.86289	1.88297	0.989341	0.322496	NA
dre-mir-430a-11-5p	1.82913	0	4.99372	0.810149	1.80037	0.44999	0.652718	0.831947
dre-mir-430a-10-3p	8.5884	39.4382	83.7384	-2.09631	0.936336	-2.23884	0.0251662	0.108704
dre-mir-430a-10-5p	6.33449	0	3.21017	2.5155	1.76076	1.42864	0.153108	0.3903
dre-mir-430a-1-5p	0	0	0.00614993	-0.153097	1.68953	-0.0906152	0.927798	NA
dre-mir-429b-3p	0	0	0.475462	-1.60586	2.1105	-0.760893	0.446721	NA
dre-mir-429a-3p	4.07928	191.557	21.7686	-5.304	0.834494	-6.35595	2.07139e-10	1.2884e-08
dre-mir-375-2-3p	0	0	0.253488	-1.09069	2.10354	-0.518505	0.604106	NA
dre-mir-375-1-3p	187.574	591.572	181.152	-1.51961	0.919188	-1.65321	0.098288	0.302649
dre-mir-375-1-5p	0	0	0.203294	-0.778841	1.94487	-0.400459	0.688818	NA
dre-mir-365-3-3p	0	0	0.00440335	-0.156611	1.68955	-0.092694	0.926147	NA
dre-mir-365-3-5p	0	0	0.00843327	-0.164106	1.68954	-0.0971304	0.922623	NA
dre-mir-365-2-5p	1.18973	5.63402	0.780802	-1.38723	1.7825	-0.778249	0.436422	NA
dre-mir-365-1-3p	2.00189	16.9021	14.6855	-2.69842	1.08489	-2.48726	0.012873	0.0678559
dre-mir-365-1-5p	0	0	0.21933	-0.899336	2.03283	-0.442407	0.658195	NA
dre-mir-363-3p	1.43116	5.63402	18.2472	-1.9246	1.43801	-1.33838	0.180773	0.436961
dre-mir-363-5p	0	0	0.185	-0.762507	1.9667	-0.387708	0.698232	NA
dre-mir-34c-5p	1.36736	0	23.1726	-0.307058	1.77366	-0.173121	0.862556	0.942033
dre-mir-34c-3p	0	0	11.3286	-2.87408	2.13359	-1.34706	0.17796	0.435791
dre-mir-34b-5p	0	0	17.1847	-2.9539	2.12652	-1.38907	0.16481	0.412822
dre-mir-34b-3p	0	0	3.068	-2.26965	2.09845	-1.08159	0.279436	0.560675
dre-mir-34a-5p	1.33033	5.63402	15.7093	-1.89052	1.61501	-1.17059	0.241763	0.516064
dre-mir-34a-3p	0	0	0.0328249	-0.247279	1.68965	-0.14635	0.883645	NA
dre-mir-338-2-5p	0.575149	0	1.44059	-0.157696	1.85637	-0.0849485	0.932302	0.976249
dre-mir-338-2-3p	0	5.63402	0.129134	-1.42414	1.68961	-0.842883	0.399294	NA
dre-mir-338-1-3p	7.56476	16.9021	173.43	-1.30687	0.958243	-1.36382	0.172625	0.426082
dre-mir-338-1-5p	0.469249	16.9021	3.23857	-4.51506	1.43629	-3.14356	0.00166908	0.0136601
dre-mir-31-5p	17.4942	0	62.5583	2.76507	1.61479	1.71234	0.0868349	0.278409
dre-mir-31-3p	0	0	0.66837	-1.82678	2.10763	-0.866748	0.38608	NA
dre-mir-30e-2-3p	153.714	90.1444	84.7203	0.75753	0.655434	1.15577	0.247776	0.516902
dre-mir-30e-2-5p	37.9184	101.412	77.2202	-1.36024	0.917192	-1.48305	0.138061	0.366983
dre-mir-30d-5p	158.501	428.186	1219.34	-1.43073	0.591375	-2.41933	0.015549	0.0749747
dre-mir-30d-3p	4.92252	0	1.53648	2.87967	1.72329	1.67103	0.094715	0.294564
dre-mir-30c-5p	121.225	95.7784	212.804	0.328008	0.669497	0.489932	0.624182	0.80548
dre-mir-30c-3p	164.517	90.1444	63.5559	0.946016	0.898126	1.05332	0.292193	0.562533
dre-mir-30b-5p	3.13857	16.9021	31.0276	-2.24913	1.04749	-2.14716	0.0317808	0.131784
dre-mir-30b-3p	10.4551	11.268	7.27744	0.00444754	1.09753	0.00405231	0.996767	0.996767
dre-mir-30a-5p	1.6072	5.63402	12.7865	-2.07448	1.42826	-1.45246	0.146375	0.382561
dre-mir-30a-3p	0.929002	0	0.138103	1.84042	1.98959	0.925026	0.354952	NA
dre-mir-301c-3p	0.172558	22.5361	0.972604	-5.2528	1.94403	-2.70202	0.00689192	0.0437426
dre-mir-301c-5p	0	0	0.239392	-1.33718	2.10853	-0.634174	0.525967	NA
dre-mir-301b-3p	0	0	1.01363	-1.81245	2.10986	-0.859039	0.390319	0.642271
dre-mir-301b-5p	0	0	1.12463	-1.57113	2.11022	-0.744535	0.456553	0.706407
dre-mir-301a-3p	4.86359	22.5361	8.47216	-1.89702	1.32772	-1.42878	0.153066	0.3903
dre-mir-301a-5p	0	0	0.0871733	-0.820163	2.04986	-0.400108	0.689077	NA
dre-mir-29b-2-5p	0	5.63402	0.756231	-4.77604	2.15918	-2.21197	0.0269687	NA
dre-mir-29b-1-3p	0	0	16.6057	-2.57975	2.13356	-1.20913	0.226612	0.492842
dre-mir-29b-1-5p	0	0	0.456308	-1.83749	2.1077	-0.871798	0.383319	NA
dre-mir-29a-3p	0	5.63402	122.289	-4.93302	1.79152	-2.75355	0.00589536	0.0390097
dre-mir-29a-5p	0.572935	0	4.4526	-0.221712	1.86041	-0.119174	0.905138	0.964034
dre-mir-27e-3p	2.51197	22.5361	12.6778	-2.8109	1.01899	-2.75853	0.00580625	0.0390097
dre-mir-27e-5p	1.04218	0	0.29033	2.33505	1.87815	1.24327	0.213768	NA
dre-mir-27d-3p	7.3294	56.3402	7.35678	-2.80712	0.811833	-3.45776	0.000544686	0.00564158
dre-mir-27d-5p	2.24332	28.1701	3.0711	-3.12852	1.19645	-2.61483	0.00892724	0.0495781
dre-mir-27c-1-3p	47.1572	140.851	72.1726	-1.52015	0.787684	-1.9299	0.0536192	0.191889
dre-mir-27c-1-5p	0.241431	5.63402	9.88351	-3.76173	1.71686	-2.19105	0.0284479	0.121196
dre-mir-27b-3p	188.695	473.258	186.009	-1.28767	0.558066	-2.30739	0.0210334	0.0948026
dre-mir-27b-5p	4.77058	11.268	8.38371	-1.19659	1.12504	-1.0636	0.287509	0.562533
dre-mir-27a-3p	20.9061	264.799	22.3377	-3.45895	0.804614	-4.2989	1.71648e-05	0.000254203
dre-mir-27a-5p	2.36663	5.63402	3.86529	-0.913479	1.49857	-0.609568	0.542148	0.762932
dre-mir-26b-5p	99.766	135.217	340.718	-0.456873	0.56003	-0.8158	0.414614	0.664666
dre-mir-26b-3p	0	0	0.275785	-1.47488	2.11116	-0.698612	0.484794	NA
dre-mir-26a-3-5p	0.241431	0	2.36222	-1.11361	1.95941	-0.568338	0.569806	0.779676
dre-mir-26a-3-3p	0	0	0.486738	-1.82873	2.10799	-0.867526	0.385654	NA
dre-mir-26a-2-5p	2.23573	11.268	3.02454	-1.9258	1.24836	-1.54266	0.122913	0.357253
dre-mir-26a-2-3p	0	0	0.103271	-0.587591	1.91213	-0.307297	0.758618	NA
dre-mir-26a-1-5p	459.124	856.372	801.745	-0.890771	0.477947	-1.86375	0.0623573	0.213111
dre-mir-26a-1-3p	0	0	0.942844	-2.12995	2.10122	-1.01367	0.31074	0.575239
dre-mir-25-3p	478.064	507.062	1067.84	-0.105951	0.618826	-0.171213	0.864057	0.942033
dre-mir-25-5p	26.6156	22.5361	15.0472	0.365635	1.07978	0.338619	0.734897	0.879049
dre-mir-24-4-3p	0	0	0.203769	-1.14823	2.11013	-0.544154	0.586336	NA
dre-mir-24-4-5p	0	0	0.0103359	-0.191311	1.68958	-0.11323	0.909848	NA
dre-mir-24-3-5p	0	0	1.50323	-2.30981	2.09894	-1.10047	0.271129	0.554744
dre-mir-24-2-5p	0.227819	0	0.309953	-0.124196	1.98254	-0.062645	0.950049	NA
dre-mir-24-1-3p	5.00302	11.268	18.2171	-1.1581	1.10847	-1.04478	0.296127	0.562533
dre-mir-24-1-5p	0	0	0.107381	-0.590515	1.91134	-0.308954	0.757357	NA
dre-mir-23b-3p	4.24932	11.268	39.2532	-1.24765	1.0315	-1.20955	0.226453	0.492842
dre-mir-23b-5p	0	0	0.500046	-1.67848	2.10911	-0.795824	0.426134	NA
dre-mir-23a-3-5p	0	0	0.0138925	-0.221374	1.68962	-0.13102	0.895759	NA
dre-mir-23a-2-3p	0.227819	5.63402	3.79295	-3.68175	1.77101	-2.0789	0.0376266	0.149557
dre-mir-23a-2-5p	0	0	0.191148	-0.843613	2.0676	-0.408016	0.683262	NA
dre-mir-23a-1-3p	5.82694	67.6083	50.848	-3.5304	0.648267	-5.4459	5.15444e-08	1.33586e-06
dre-mir-23a-1-5p	0	0	0.0122999	-0.180725	1.68955	-0.106966	0.914816	NA
dre-mir-22b-3p	23.4971	16.9021	24.7937	0.483782	0.951592	0.508393	0.611178	0.80201
dre-mir-22b-5p	0.667436	0	1.06349	0.132778	1.8536	0.0716322	0.942895	0.979268
dre-mir-22a-3p	609.134	602.841	1776.52	-0.00595379	0.665629	-0.00894461	0.992863	0.996767
dre-mir-22a-5p	0	0	10.0611	-2.76823	2.13669	-1.29557	0.195124	0.452862
dre-mir-223-3p	0.345116	5.63402	44.3089	-3.32169	1.70692	-1.94601	0.0516537	0.188992
dre-mir-223-5p	3.5513	16.9021	3.00562	-1.74389	1.4957	-1.16594	0.24364	0.516064
dre-mir-222b-3p	1.87016	0	5.76173	0.677571	1.76049	0.384877	0.700329	0.867738
dre-mir-222b-5p	0	0	0.099715	-0.724738	1.98039	-0.365957	0.714397	NA
dre-mir-222a-3p	233.227	850.738	312.241	-1.78701	0.766854	-2.33032	0.0197895	0.0905078
dre-mir-222a-5p	72.3491	67.6083	38.2444	0.116064	0.732122	0.15853	0.874039	0.942033
dre-mir-221-3p	75.4626	45.0722	121.202	0.697319	0.659003	1.05814	0.289991	0.562533
dre-mir-221-5p	0.655419	11.268	14.0642	-3.52683	1.46137	-2.41338	0.0158055	0.0749747
dre-mir-2196-3p	0	0	0.00484366	-0.159696	1.68956	-0.0945196	0.924696	NA
dre-mir-2196-5p	0	0	0.008667	-0.169724	1.68956	-0.100455	0.919983	NA
dre-mir-2195-5p	0	0	0.00745462	-0.163514	1.68955	-0.09678	0.922901	NA
dre-mir-2195-3p	0	0	0.00962885	-0.188184	1.68958	-0.111379	0.911316	NA
dre-mir-2194-3p	0	0	0.0205698	-0.186119	1.68955	-0.110159	0.912283	NA
dre-mir-2193-3p	0	0	0.0160074	-0.191427	1.68957	-0.113299	0.909793	NA
dre-mir-2193-5p	0	0	0.0299822	-0.179978	1.68953	-0.106526	0.915165	NA
dre-mir-2192-3p	0.227819	0	0.165354	0.234392	1.96661	0.119186	0.905128	NA
dre-mir-2191-3p	0	0	0.699035	-1.62904	2.11047	-0.771882	0.440184	NA
dre-mir-2191-5p	2.66318	0	0.947215	2.68249	1.79633	1.49331	0.135355	0.366983
dre-mir-219-3-5p	0	0	0.145493	-0.278258	1.68963	-0.164685	0.869192	NA
dre-mir-219-2-3p	0	0	0.00880671	-0.184386	1.68958	-0.109132	0.913098	NA
dre-mir-219-1-3p	0.895896	0	0.933309	1.48928	1.79412	0.830089	0.406489	0.659083
dre-mir-219-1-5p	0	0	0.0709487	-0.349689	1.68973	-0.20695	0.836049	NA
dre-mir-218b-5p	0	0	0.184499	-0.295959	1.68965	-0.17516	0.860954	NA
dre-mir-218a-2-3p	5.72986	0	5.10853	2.53615	1.74801	1.45088	0.146814	0.382561
dre-mir-218a-2-5p	0	0	0.417978	-1.69694	2.10894	-0.80464	0.421027	NA
dre-mir-218a-1-5p	1.12593	5.63402	9.12593	-2.33837	1.4432	-1.62027	0.105174	0.317565
dre-mir-218a-1-3p	1.48421	5.63402	2.40195	-1.40949	1.51456	-0.930627	0.352047	0.611656
dre-mir-2189-3p	24.4216	0	32.6673	3.20518	1.70599	1.87878	0.0602741	0.20828
dre-mir-2189-5p	0.678835	0	11.4622	-0.0393369	1.8693	-0.0210437	0.983211	0.996767
dre-mir-2188-5p	3.30676	11.268	18.2085	-1.59589	1.20639	-1.32286	0.185883	0.441294
dre-mir-2188-3p	1.45965	0	0.497953	1.93686	1.80335	1.07403	0.282809	NA
dre-mir-2187-5p	0.413989	0	4.3605	-0.173596	1.86546	-0.0930578	0.925858	0.972776
dre-mir-2187-3p	0.378222	0	0.27123	0.368222	2.00273	0.18386	0.854123	NA
dre-mir-2186-3p	0	0	0.00962885	-0.188184	1.68958	-0.111379	0.911316	NA
dre-mir-2186-5p	0.241431	0	0.294996	0.798648	2.0459	0.390365	0.696267	NA
dre-mir-2185-1-5p	42.9397	39.4382	40.557	0.149291	1.14679	0.130182	0.896423	0.958032
dre-mir-2185-1-3p	6.70049	0	6.57442	2.24931	1.72077	1.30715	0.191162	0.447003
dre-mir-2184-5p	4.02326	5.63402	285.413	-0.916567	1.30131	-0.704343	0.481219	0.725942
dre-mir-2184-3p	0	5.63402	0.626856	-4.83766	2.14542	-2.25488	0.0241409	NA
dre-mir-217-5p	0.455638	0	0.782205	0.362828	1.92974	0.188019	0.850862	NA
dre-mir-217-3p	0	0	0.0986887	-0.71365	1.90306	-0.375002	0.707659	NA
dre-mir-216b-5p	0.862791	0	2.52526	0.406012	1.86671	0.217501	0.827818	0.926827
dre-mir-216a-3p	4.46117	11.268	1.80669	-0.651732	1.60073	-0.407148	0.683899	0.855546
dre-mir-216a-5p	0	0	0.788936	-2.0348	2.10349	-0.967342	0.333373	NA
dre-mir-214-3p	269.294	326.773	707.763	-0.235682	0.938979	-0.250998	0.801815	0.917782
dre-mir-214-5p	2.06347	11.268	3.80956	-2.24547	1.25287	-1.79227	0.0730905	0.241821
dre-mir-212-5p	0.628196	5.63402	23.2885	-2.69564	1.73375	-1.5548	0.119993	0.352056
dre-mir-212-3p	0	0	1.37961	-2.08541	2.10182	-0.992193	0.321103	0.58743
dre-mir-210-3p	57.6745	11.268	40.6926	2.16964	1.14086	1.90176	0.0572027	0.199888
dre-mir-210-5p	11.344	5.63402	10.2855	0.941397	1.36321	0.690574	0.489834	0.728891
dre-mir-21-2-5p	5.24288	5.63402	7.7142	-0.13392	1.43239	-0.0934941	0.925511	0.972776
dre-mir-21-1-5p	4611.52	6659.42	7162.72	-0.496185	0.908382	-0.546229	0.584908	0.787474
[truncated: 271 more rows]

[truncated: 10 more sheets: Ovary 24 vs 3 wpf, Ovary 24 vs 6 wpf, Ovary 24 vs 9 wpf, Ovary 24 vs 12 wpf, Ovary 12 vs 3 wpf, Ovary 12 vs 6 wpf, Ovary 12 vs 9 wpf, Ovary 9 vs 3 wpf, Ovary 9 vs 6 wpf, Ovary 6 vs 3 wpf]
