# Supplementary material for: Dynamics of miRNA transcriptome during gonadal development of zebrafish
Source: Sci Rep. 2017 Mar 6;7:43850. doi: 10.1038/srep43850 (PMC5338332; doi:10.1038/srep43850)
Supplement: Supplementary Dataset 5 [file srep43850-s6.xls]

## Sheet: 6 Weeks Testis vs Ovary
Supplementary Dataset S5
Dynamics of miRNA transcriptome during gonadal development of zebrafish
Christopher Presslauer, Teshome Tilahun Bizuayehu, Martina Kopp, Jorge M.O. Fernandes, Igor Babiak
6 Weeks post fertilization		Statistically significant difference requires:			Normalized read ≥ 100
Testis vs Ovary					Log2FoldChange ≥ |2|
Reads normalized using DESeq2					padj ≤ 0.01
	Mean # normalized reads
miRNA	Ovary	Testis	baseMean	log2FoldChange	lfcSE	stat	pvalue	padj
dre-mir-99-2-5p	11.5	3.24511	9.894	1.59216	0.598528	2.66013	0.00781116	0.0373085
dre-mir-99-2-3p	0.563665	2.25933	2.58437	-1.36066	1.0876	-1.25106	0.210912	0.427715
dre-mir-99-1-5p	110.362	24.3805	136.774	2.14648	0.442123	4.85495	1.20418e-06	1.82132e-05
dre-mir-99-1-3p	0	0	1.1512	0.387738	2.06204	0.188036	0.850849	0.932714
dre-mir-96-5p	0	0.172558	0.393226	-1.20251	2.03941	-0.589636	0.555434	0.7631
dre-mir-96-3p	0	0	1.71275	0.378336	2.0933	0.180736	0.856574	0.932714
dre-mir-93-5p	87.483	16.4933	51.3362	2.37516	0.453396	5.2386	1.61798e-07	2.93664e-06
dre-mir-93-3p	0.712611	1.14587	0.575157	-0.743804	1.53927	-0.48322	0.62894	0.815376
dre-mir-92b-3p	5289.71	13251.7	7134.77	-1.30451	0.564402	-2.31131	0.0208157	0.0740792
dre-mir-92b-5p	0	0	0.0254135	0.165374	2.09066	0.079101	0.936952	NA
dre-mir-92a-2-3p	45.6744	91.2461	61.6092	-0.965851	0.495762	-1.94822	0.0513892	0.152354
dre-mir-92a-2-5p	7.62915	7.02126	3.62969	0.0551137	0.630282	0.087443	0.930319	0.962125
dre-mir-92a-1-3p	21109.9	14849.3	36976.1	0.504251	0.363688	1.38649	0.165597	0.35951
dre-mir-92a-1-5p	6.83391	14.7217	4.8522	-1.06961	0.627858	-1.70358	0.0884597	0.231713
dre-mir-9-7-3p	0	0	1.03165	0.380165	2.08155	0.182636	0.855084	0.932714
dre-mir-9-5-3p	0	0	0.0149092	0.165374	2.09066	0.079101	0.936952	NA
dre-mir-9-4-3p	0.659232	1.60784	12.4905	-0.858081	1.12251	-0.764432	0.44461	0.655866
dre-mir-9-3-3p	0	0	0.0359306	0.165374	2.09066	0.079101	0.936952	NA
dre-mir-9-3-5p	0	0.241431	0.0256841	-0.713515	2.09098	-0.341235	0.732926	NA
dre-mir-9-2-5p	0	0	0.185915	0.22914	2.24471	0.10208	0.918693	NA
dre-mir-9-1-5p	13.3812	10.5255	28.0972	0.492586	0.540414	0.911498	0.362033	0.575588
dre-mir-9-1-3p	0	0	1.44868	0.381534	2.07761	0.183641	0.854295	0.932714
dre-mir-7b-5p	1.782	9.15704	7.74092	-1.99229	0.837714	-2.37825	0.017395	0.0671742
dre-mir-7b-3p	1.32151	0.400377	0.849222	1.43255	1.32023	1.08507	0.27789	0.516398
dre-mir-7a-3-3p	0	0	0.210026	0.360558	2.15147	0.167587	0.866909	NA
dre-mir-7a-3-5p	0	1.17043	0.195672	-2.90353	2.15891	-1.34491	0.178656	NA
dre-mir-7a-2-3p	0	0	0.0725756	0.165374	2.09066	0.079101	0.936952	NA
dre-mir-7a-2-5p	0	0	0.00440335	0.165374	2.09066	0.079101	0.936952	NA
dre-mir-7a-1-5p	1.70491	25.3133	15.6735	-3.88945	0.895915	-4.34132	1.41631e-05	0.000171374
dre-mir-7a-1-3p	0	0	0.00926146	0.165374	2.09066	0.079101	0.936952	NA
dre-mir-740-5p	0	0	0.039931	0.165374	2.09066	0.079101	0.936952	NA
dre-mir-738-5p	4.66367	92.419	799.007	-4.03977	0.885626	-4.56149	NA	NA
dre-mir-738-3p	0	4.27145	19.6978	-4.39879	1.69359	-2.59732	0.00939551	0.0431718
dre-mir-737-5p	1.95765	2.47861	4.92292	-0.227747	1.04057	-0.218867	0.826754	0.932714
dre-mir-737-3p	0	0	0.305722	0.356083	2.16387	0.164558	0.869292	NA
dre-mir-735-5p	14.6627	172.596	204.432	-3.5285	0.533026	-6.61974	3.59823e-11	9.32969e-10
dre-mir-735-3p	0	0	0.194771	0.346882	2.18715	0.1586	0.873984	NA
dre-mir-734-3p	2.75273	0	8.57905	4.0919	1.53663	2.66291	0.0077468	0.0373085
dre-mir-734-5p	0	0	0.0412987	0.165374	2.09066	0.079101	0.936952	NA
dre-mir-733-5p	1.17248	6.87097	1.74818	-2.54732	1.07641	-2.36649	0.0179575	0.0673123
dre-mir-733-3p	0	0.333718	1.08389	-1.27589	1.92009	-0.664497	0.506372	0.726534
dre-mir-732-3p	0.560621	0	0.0883422	1.49052	2.09597	0.711137	0.476999	NA
dre-mir-731-5p	236.521	74.0265	150.901	1.65647	0.32803	5.04976	4.42369e-07	7.29908e-06
dre-mir-731-3p	0.660754	0	1.39854	2.72518	1.76988	1.53975	0.12362	0.29718
dre-mir-730-5p	0.995965	0.400377	0.860312	1.03824	1.3317	0.779637	0.435605	0.653407
dre-mir-730-3p	0	0	0.249896	0.364377	2.14031	0.170245	0.864818	NA
dre-mir-729-3p	0	0	0.186021	0.358291	2.15784	0.166041	0.868125	NA
dre-mir-729-5p	0	0	0.0052255	0.165374	2.09066	0.079101	0.936952	NA
dre-mir-728-3p	0	0	0.0287269	0.165374	2.09066	0.079101	0.936952	NA
dre-mir-727-5p	4.15414	0.172558	2.28733	3.66274	1.31817	2.77865	0.00545849	0.0288017
dre-mir-727-3p	0.659232	1.44604	1.70551	-0.775549	1.27234	-0.609547	0.542162	0.751164
dre-mir-726-3p	0	0.345116	1.41817	-1.787	1.83539	-0.973636	0.330238	0.544626
dre-mir-726-5p	0	0	0.641043	0.372911	2.11344	0.176448	0.859942	0.932714
dre-mir-725-1-3p	3.10584	5.9162	11.0932	-0.846105	0.895323	-0.945028	0.344644	0.56354
dre-mir-725-1-5p	0.659232	0.172558	0.561232	1.3342	1.73372	0.769559	0.441561	0.654232
dre-mir-724-5p	14.8281	11.6175	88.1896	0.380121	0.652002	0.583006	0.559889	0.764059
dre-mir-724-3p	0	0	0.304148	0.358948	2.15601	0.166487	0.867774	NA
dre-mir-723-3p	0	0	1.65695	0.38122	2.0846	0.182874	0.854897	0.932714
dre-mir-723-5p	0	0	0.00962885	0.165374	2.09066	0.079101	0.936952	NA
dre-mir-722-3p	0	0	2.02522	0.382443	2.07599	0.184222	0.853839	0.932714
dre-mir-722-5p	0	0	0.263526	0.355682	2.16495	0.164291	0.869502	NA
dre-mir-7149-3p	0	0	0.0112031	0.165374	2.09066	0.079101	0.936952	NA
dre-mir-7148-5p	0.4323	0	0.666671	2.09685	1.94771	1.07657	0.281672	0.516398
dre-mir-7147-5p	0	0	0.0550526	0.165374	2.09066	0.079101	0.936952	NA
dre-mir-7147-3p	0.28031	0	0.240668	1.28824	2.25001	0.572548	0.566951	NA
dre-mir-7146-5p	0.4323	0.378222	0.479158	0.288837	2.00297	0.144204	0.885339	0.937615
dre-mir-7146-3p	0	0.172558	0.971655	-1.1847	1.99274	-0.594505	0.552174	0.762127
dre-mir-7145-3p	0.757843	0.606041	0.99675	0.417032	1.57686	0.264469	0.791419	0.932714
dre-mir-7145-5p	0	0	0.0266692	0.165374	2.09066	0.079101	0.936952	NA
dre-mir-499-5p	0.757843	0.333718	9.60621	1.21233	1.46155	0.829482	0.406831	0.628425
dre-mir-499-3p	0	0	0.191205	0.35779	2.15922	0.165703	0.868391	NA
dre-mir-489-3p	14.5943	18.4292	16.1029	-0.329893	0.519605	-0.634892	0.525499	0.740666
dre-mir-489-5p	0	0	0.199892	0.341759	2.19884	0.155427	0.876485	NA
dre-mir-462-5p	6204.31	8577.99	4696.22	-0.464638	0.376042	-1.2356	0.216606	0.434408
dre-mir-462-3p	4.24923	3.71772	4.05624	0.173627	0.777177	0.223408	0.823218	0.932714
dre-mir-461-5p	0.611856	0.227819	0.205548	0.725593	2.18019	0.332812	0.739277	NA
dre-mir-461-3p	0	0	0.0106618	0.165374	2.09066	0.079101	0.936952	NA
dre-mir-460-5p	0.941064	1.15271	5.17508	-0.167151	1.09035	-0.1533	0.878162	0.937567
dre-mir-460-3p	2.57403	6.00902	4.79422	-1.14527	0.875513	-1.30811	0.190835	0.395847
dre-mir-459-5p	0	0.333718	1.09972	-1.21982	1.98808	-0.613568	0.539501	0.751164
dre-mir-459-3p	1.78585	0	0.891536	3.85639	1.87305	2.05889	0.039505	0.125792
dre-mir-458-3p	7.97364	11.2025	21.3762	-0.507992	0.542036	-0.937191	0.34866	0.564613
dre-mir-458-5p	0	0	0.0515585	0.165374	2.09066	0.079101	0.936952	NA
dre-mir-457b-5p	3.55877	0.345116	4.42666	2.43056	1.07402	2.26306	0.0236322	0.0832864
dre-mir-457b-3p	1.03968	1.20113	1.70831	-0.36752	1.05086	-0.349733	0.726539	0.909427
dre-mir-457a-5p	22.3465	3.61023	41.4489	2.47726	0.624984	3.96372	7.379e-05	0.000708674
dre-mir-457a-3p	1.32599	0	0.750032	3.41604	1.74419	1.95853	0.0501682	0.150505
dre-mir-456-3p	64.2438	94.38	52.1291	-0.53391	0.397933	-1.34171	0.179691	0.381449
dre-mir-456-5p	0	0	0.0824813	0.200193	2.1922	0.0913207	0.927238	NA
dre-mir-455-2-5p	9.6553	1.42895	47.5806	2.5098	0.668007	3.75715	0.000171858	0.00141783
dre-mir-455-1-5p	75.5669	24.8905	215.429	1.571	0.341696	4.59767	4.27241e-06	5.96494e-05
dre-mir-455-1-3p	22.8116	5.5459	20.7706	1.95158	0.51059	3.8222	0.000132265	0.00114315
dre-mir-454b-3p	10.7197	16.5523	14.9316	-0.643739	0.577107	-1.11546	0.264654	0.500362
dre-mir-454b-5p	0.893688	0	0.124097	1.88964	2.16676	0.872103	0.383152	NA
dre-mir-454a-3p	1.27628	1.26146	7.23278	0.162337	1.10517	0.146888	0.88322	0.937615
dre-mir-454a-5p	0	0	0.953791	0.368831	2.11976	0.173997	0.861868	0.932714
dre-mir-451-5p	12.4434	7.29379	54.481	0.89279	0.556643	1.60388	0.10874	0.272225
dre-mir-451-3p	0	0	0.361414	0.370135	2.12248	0.174388	0.861561	0.932714
dre-mir-430c-10-3p	27.2104	0.606041	11.2703	5.4755	1.05849	5.17292	2.30461e-07	3.98368e-06
dre-mir-430c-10-5p	0.893688	2.13582	0.70135	-1.26355	1.63452	-0.773041	0.439498	0.653843
dre-mir-430b-6-5p	0	0.241431	0.0488601	-0.726389	2.09212	-0.347202	0.72844	NA
dre-mir-430b-6-3p	0.562143	0	0.0598024	2.92488	2.09066	1.39902	0.161807	NA
dre-mir-430b-4-5p	0	0.172558	0.0183573	-0.693296	2.09085	-0.331585	0.740202	NA
dre-mir-430b-20-5p	0	0	0.00915543	0.165374	2.09066	0.079101	0.936952	NA
dre-mir-430b-18-5p	0	0	0.010461	0.165374	2.09066	0.079101	0.936952	NA
dre-mir-430b-10-3p	1139.32	28.6974	603.409	5.24226	0.45657	11.4818	1.62803e-30	5.90974e-28
dre-mir-430b-10-5p	0.378921	0.241431	1.55392	0.460773	1.69861	0.271264	0.786188	0.932714
dre-mir-430a-18-5p	0	0	0.193124	0.165374	2.09066	0.079101	0.936952	NA
dre-mir-430a-16-3p	0.378921	0	0.0403108	1.04106	2.09066	0.497955	0.618516	NA
dre-mir-430a-12-3p	0.712611	0.678835	0.203755	-0.00838588	2.0008	-0.00419126	0.996656	NA
dre-mir-430a-12-5p	0.378921	1.10156	0.748149	-1.35545	1.74842	-0.775243	0.438196	0.653843
dre-mir-430a-11-5p	7.00667	1.82913	4.99372	1.82142	0.846782	2.15099	0.0314769	0.102938
dre-mir-430a-10-3p	235.675	8.5884	83.7384	4.74172	0.513435	9.23528	2.57611e-20	1.55855e-18
dre-mir-430a-10-5p	2.36933	6.33449	3.21017	-1.23341	0.847808	-1.45483	0.145717	0.336664
dre-mir-430a-1-5p	0	0	0.00614993	0.165374	2.09066	0.079101	0.936952	NA
dre-mir-429b-3p	0	0	0.475462	0.373774	2.11057	0.177097	0.859432	0.932714
dre-mir-429a-3p	11.5826	4.07928	21.7686	1.45192	0.604041	2.40367	0.0162312	0.0640428
dre-mir-375-2-3p	0.563665	0	0.253488	2.79823	2.05668	1.36056	0.173654	NA
dre-mir-375-1-3p	247.119	187.574	181.152	0.390863	0.553634	0.705996	0.480191	0.697237
dre-mir-375-1-5p	0.4323	0	0.203294	1.58099	2.26868	0.696875	0.485881	NA
dre-mir-365-3-3p	0	0	0.00440335	0.165374	2.09066	0.079101	0.936952	NA
dre-mir-365-3-5p	0	0	0.00843327	0.165374	2.09066	0.079101	0.936952	NA
dre-mir-365-2-5p	0.378921	1.18973	0.780802	-1.50977	1.4928	-1.01137	0.31184	0.534817
dre-mir-365-1-3p	4.23013	2.00189	14.6855	0.831967	0.714554	1.16432	0.244295	0.471698
dre-mir-365-1-5p	0	0	0.21933	0.167023	2.26692	0.0736787	0.941266	NA
dre-mir-363-3p	6.6326	1.43116	18.2472	2.12493	0.793633	2.67747	0.00741811	0.0363888
dre-mir-363-5p	0	0	0.185	0.258654	2.27071	0.113909	0.90931	NA
dre-mir-34c-5p	13.2845	1.36736	23.1726	3.20987	0.810073	3.96244	7.41863e-05	0.000708674
dre-mir-34c-3p	7.02361	0	11.3286	5.48097	1.50899	3.6322	0.000281012	0.00217037
dre-mir-34b-5p	3.05461	0	17.1847	4.27551	1.53624	2.7831	0.00538421	0.0288017
dre-mir-34b-3p	1.174	0	3.068	3.25943	1.72065	1.8943	0.0581846	0.167627
dre-mir-34a-5p	3.52575	1.33033	15.7093	1.43397	1.00188	1.43127	0.152353	0.34565
dre-mir-34a-3p	0	0	0.0328249	0.165374	2.09066	0.079101	0.936952	NA
dre-mir-338-2-5p	3.30817	0.575149	1.44059	2.40466	1.14552	2.09919	0.0358006	0.115005
dre-mir-338-2-3p	0	0	0.129134	0.165374	2.09066	0.079101	0.936952	NA
dre-mir-338-1-3p	14.6288	7.56476	173.43	0.948294	0.488385	1.94169	0.0521744	0.152736
dre-mir-338-1-5p	1.03968	0.469249	3.23857	1.00059	1.25553	0.796948	0.425481	0.646233
dre-mir-31-5p	3.43505	17.4942	62.5583	-2.1941	0.686469	-3.19622	0.00139243	0.00953681
dre-mir-31-3p	0.281832	0	0.66837	1.97163	1.96125	1.00529	0.314757	0.534817
dre-mir-30e-2-3p	83.4611	153.714	84.7203	-0.852294	0.346029	-2.46307	0.0137752	0.05698
dre-mir-30e-2-5p	54.1569	37.9184	77.2202	0.507443	0.541391	0.937295	0.348607	0.564613
dre-mir-30d-5p	296.857	158.501	1219.34	0.89249	0.342091	2.60893	0.00908259	0.042269
dre-mir-30d-3p	0.941064	4.92252	1.53648	-2.05415	1.09862	-1.86975	0.0615184	0.17311
dre-mir-30c-5p	128.232	121.225	212.804	0.073172	0.356694	0.20514	0.837463	0.932714
dre-mir-30c-3p	52.8997	164.517	63.5559	-1.63467	0.516938	-3.16222	0.0015657	0.010525
dre-mir-30b-5p	10.7248	3.13857	31.0276	1.57869	0.598084	2.63958	0.00830099	0.0391332
dre-mir-30b-3p	10.2538	10.4551	7.27744	-0.0669121	0.480012	-0.139397	0.889137	0.937615
dre-mir-30a-5p	6.1884	1.6072	12.7865	2.1716	0.793215	2.73773	0.00618655	0.0316298
dre-mir-30a-3p	0	0.929002	0.138103	-2.34994	2.25666	-1.04134	0.297719	NA
dre-mir-301c-3p	0	0.172558	0.972604	-1.08829	1.97817	-0.550147	0.582218	0.78276
dre-mir-301c-5p	0.659232	0	0.239392	2.93677	1.96193	1.49688	0.134424	NA
dre-mir-301b-3p	0	0	1.01363	0.379676	2.08696	0.181928	0.855639	0.932714
dre-mir-301b-5p	0	0	1.12463	0.282059	2.11094	0.133618	0.893704	0.937615
dre-mir-301a-3p	0.562143	4.86359	8.47216	-2.50054	1.13607	-2.20104	0.027733	0.0939435
dre-mir-301a-5p	0	0	0.0871733	0.304109	2.25823	0.134667	0.892875	NA
dre-mir-29b-2-5p	0.864601	0	0.756231	2.91673	1.84165	1.58376	0.113247	0.279652
dre-mir-29b-1-3p	0.281832	0	16.6057	1.78959	1.84039	0.972394	0.330855	0.544626
dre-mir-29b-1-5p	0.281832	0	0.456308	2.00111	1.94051	1.03123	0.302433	0.532929
dre-mir-29a-3p	1.17552	0	122.289	2.56936	1.50948	1.70215	0.0887275	0.231713
dre-mir-29a-5p	0.378921	0.572935	4.4526	-0.694082	1.40601	-0.493655	0.62155	0.811592
dre-mir-27e-3p	1.782	2.51197	12.6778	-0.397838	0.794106	-0.500988	0.616379	0.807746
dre-mir-27e-5p	0	1.04218	0.29033	-3.29151	1.8598	-1.76982	0.0767569	NA
dre-mir-27d-3p	0.560621	7.3294	7.35678	-3.05759	0.976434	-3.13138	0.00173984	0.0110363
dre-mir-27d-5p	1.59877	2.24332	3.0711	-0.481934	0.940655	-0.512338	0.608414	0.800197
dre-mir-27c-1-3p	30.1224	47.1572	72.1726	-0.630459	0.475692	-1.32535	0.185055	0.390552
dre-mir-27c-1-5p	0.560621	0.241431	9.88351	1.15527	1.423	0.811857	0.416874	0.638833
dre-mir-27b-3p	144.051	188.695	186.009	-0.386863	0.326181	-1.18604	0.235606	0.457354
dre-mir-27b-5p	3.10736	4.77058	8.38371	-0.617734	0.679239	-0.909451	0.363112	0.575588
dre-mir-27a-3p	7.50687	20.9061	22.3377	-1.40445	0.570432	-2.46208	0.0138133	0.05698
dre-mir-27a-5p	4.36917	2.36663	3.86529	0.739961	0.804444	0.919841	0.357656	0.574465
dre-mir-26b-5p	75.4435	99.766	340.718	-0.368865	0.306725	-1.20259	0.229134	0.449599
dre-mir-26b-3p	0	0	0.275785	0.374899	2.10678	0.177949	0.858763	NA
dre-mir-26a-3-5p	0.864601	0.241431	2.36222	1.27444	1.46753	0.868421	0.385164	0.600062
dre-mir-26a-3-3p	0.4323	0	0.486738	2.06533	1.93651	1.06652	0.286187	0.519429
dre-mir-26a-2-5p	1.2229	2.23573	3.02454	-0.7312	0.910432	-0.803135	0.421896	0.643481
dre-mir-26a-2-3p	0	0	0.103271	0.235429	2.25253	0.104517	0.916759	NA
dre-mir-26a-1-5p	582.156	459.124	801.745	0.340556	0.27501	1.23834	0.215589	0.434408
dre-mir-26a-1-3p	1.40916	0	0.942844	3.92992	1.684	2.33368	0.0196123	0.0711926
dre-mir-25-3p	867.319	478.064	1067.84	0.855631	0.356596	2.39944	0.0164202	0.0640917
dre-mir-25-5p	27.6004	26.6156	15.0472	-0.00674654	0.562866	-0.0119861	0.990437	0.996565
dre-mir-24-4-3p	0	0	0.203769	0.365318	2.13748	0.17091	0.864294	NA
dre-mir-24-4-5p	0	0	0.0103359	0.165374	2.09066	0.079101	0.936952	NA
dre-mir-24-3-5p	0.563665	0	1.50323	2.65321	1.77987	1.49068	0.136046	0.322775
dre-mir-24-2-5p	0.659232	0.227819	0.309953	1.30502	1.66688	0.782915	0.433677	NA
dre-mir-24-1-3p	17.4885	5.00302	18.2171	1.84917	0.506135	3.65352	0.00025867	0.00204124
dre-mir-24-1-5p	0	0	0.107381	0.235127	2.25219	0.1044	0.916852	NA
dre-mir-23b-3p	12.1441	4.24932	39.2532	1.33115	0.466393	2.85414	0.00431541	0.0242841
dre-mir-23b-5p	0.562143	0	0.500046	2.80062	1.90312	1.47159	0.141131	0.33052
dre-mir-23a-3-5p	0	0	0.0138925	0.165374	2.09066	0.079101	0.936952	NA
dre-mir-23a-2-3p	0	0.227819	3.79295	-0.952018	1.82398	-0.521945	0.601709	0.800074
dre-mir-23a-2-5p	0	0	0.191148	0.316666	2.24349	0.141149	0.887753	NA
dre-mir-23a-1-3p	12.423	5.82694	50.848	1.24338	0.450943	2.75728	0.0058284	0.0302244
dre-mir-23a-1-5p	0	0	0.0122999	0.165374	2.09066	0.079101	0.936952	NA
dre-mir-22b-3p	14.2565	23.4971	24.7937	-0.736838	0.438925	-1.67874	0.0932036	0.23826
dre-mir-22b-5p	0	0.667436	1.06349	-1.9584	1.78929	-1.09451	0.27373	0.512185
dre-mir-22a-3p	1761.04	609.134	1776.52	1.5187	0.38673	3.92702	8.60052e-05	0.00080051
dre-mir-22a-5p	1.31999	0	10.0611	3.36474	1.60185	2.10054	0.0356815	0.115005
dre-mir-223-3p	1.95765	0.345116	44.3089	1.72447	1.24608	1.38391	0.166385	0.35951
dre-mir-223-5p	0.990778	3.5513	3.00562	-1.95609	1.20942	-1.61738	0.105795	0.268557
dre-mir-222b-3p	5.49131	1.87016	5.76173	1.31727	0.736727	1.78801	0.0737752	0.2001
dre-mir-222b-5p	0	0	0.099715	0.265092	2.27279	0.116637	0.907148	NA
dre-mir-222a-3p	280.624	233.227	312.241	0.260984	0.456263	0.572002	0.567321	0.768423
dre-mir-222a-5p	24.8827	72.3491	38.2444	-1.52992	0.410915	-3.72319	0.000196718	0.00158685
dre-mir-221-3p	120.599	75.4626	121.202	0.672543	0.286552	2.34702	0.0189242	0.0693886
dre-mir-221-5p	2.16996	0.655419	14.0642	1.41655	1.07665	1.31571	0.188272	0.393482
dre-mir-2196-3p	0	0	0.00484366	0.165374	2.09066	0.079101	0.936952	NA
dre-mir-2196-5p	0	0	0.008667	0.165374	2.09066	0.079101	0.936952	NA
dre-mir-2195-5p	0	0	0.00745462	0.165374	2.09066	0.079101	0.936952	NA
dre-mir-2195-3p	0	0	0.00962885	0.165374	2.09066	0.079101	0.936952	NA
dre-mir-2194-3p	0	0	0.0205698	0.165374	2.09066	0.079101	0.936952	NA
dre-mir-2193-3p	0	0	0.0160074	0.165374	2.09066	0.079101	0.936952	NA
dre-mir-2193-5p	0.281832	0	0.0299822	1.04106	2.09066	0.497955	0.618516	NA
dre-mir-2192-3p	0.378921	0.227819	0.165354	0.396215	2.2736	0.174268	0.861655	NA
dre-mir-2191-3p	0	0	0.699035	0.377018	2.09952	0.179573	0.857488	0.932714
dre-mir-2191-5p	0	2.66318	0.947215	-4.13703	1.75402	-2.3586	0.0183442	0.0679486
dre-mir-219-3-5p	0	0	0.145493	0.165374	2.09066	0.079101	0.936952	NA
dre-mir-219-2-3p	0	0	0.00880671	0.165374	2.09066	0.079101	0.936952	NA
dre-mir-219-1-3p	0	0.895896	0.933309	-2.96489	1.69663	-1.74752	0.0805475	0.213422
dre-mir-219-1-5p	0	0	0.0709487	0.165374	2.09066	0.079101	0.936952	NA
dre-mir-218b-5p	0	0	0.184499	0.165374	2.09066	0.079101	0.936952	NA
dre-mir-218a-2-3p	12.8568	5.72986	5.10853	1.18166	0.634731	1.86168	0.0626488	0.174935
dre-mir-218a-2-5p	0.811222	0	0.417978	2.9729	1.87464	1.58585	0.112774	0.279652
dre-mir-218a-1-5p	8.59786	1.12593	9.12593	3.0162	0.788371	3.82586	0.000130318	0.00114315
dre-mir-218a-1-3p	1.85904	1.48421	2.40195	0.117246	0.929684	0.126113	0.899642	0.940856
dre-mir-2189-3p	10.2358	24.4216	32.6673	-1.14458	0.844538	-1.35527	0.175331	0.374384
dre-mir-2189-5p	1.12276	0.678835	11.4622	0.816552	1.24134	0.6578	0.510667	0.729811
dre-mir-2188-5p	36.2354	3.30676	18.2085	3.27523	0.60778	5.38885	7.09115e-08	1.35478e-06
dre-mir-2188-3p	0.378921	1.45965	0.497953	-1.71441	1.54766	-1.10774	0.267975	0.504016
dre-mir-2187-5p	0	0.413989	4.3605	-1.77904	1.77704	-1.00113	0.316765	0.534817
dre-mir-2187-3p	0	0.378222	0.27123	-1.41131	1.98834	-0.709793	0.477833	NA
dre-mir-2186-3p	0	0	0.00962885	0.165374	2.09066	0.079101	0.936952	NA
dre-mir-2186-5p	0.28031	0.241431	0.294996	0.222729	2.21475	0.100566	0.919895	NA
dre-mir-2185-1-5p	17.2744	42.9397	40.557	-1.25326	0.68505	-1.82944	0.067334	0.186582
dre-mir-2185-1-3p	10.6743	6.70049	6.57442	0.693848	0.570427	1.21637	0.223845	0.444021
dre-mir-2184-5p	1.57721	4.02326	285.413	-1.20819	0.848944	-1.42317	0.154688	0.346615
dre-mir-2184-3p	0.281832	0	0.626856	1.96122	1.94805	1.00676	0.314048	0.534817
dre-mir-217-5p	0.28031	0.455638	0.782205	-0.403099	1.80125	-0.223789	0.822922	0.932714
dre-mir-217-3p	0	0	0.0986887	0.231621	2.24839	0.103016	0.91795	NA
dre-mir-216b-5p	1.04416	0.862791	2.52526	-0.283194	1.36451	-0.207542	0.835586	0.932714
dre-mir-216a-3p	0.992921	4.46117	1.80669	-1.99461	1.18102	-1.68888	0.0912416	0.234899
dre-mir-216a-5p	0.659232	0	0.788936	2.81729	1.79398	1.57041	0.11632	0.285099
dre-mir-214-3p	928.698	269.294	707.763	1.75673	0.560249	3.13563	0.00171485	0.0110363
dre-mir-214-5p	3.25854	2.06347	3.80956	0.799743	0.783401	1.02086	0.30732	0.534817
dre-mir-212-5p	0.563665	0.628196	23.2885	0.0231108	1.36601	0.0169184	0.986502	0.996565
dre-mir-212-3p	0.4323	0	1.37961	1.9895	1.90647	1.04355	0.296691	0.527936
dre-mir-210-3p	36.042	57.6745	40.6926	-0.676915	0.514882	-1.3147	0.188611	0.393482
dre-mir-210-5p	10.2456	11.344	10.2855	-0.241096	0.608892	-0.395959	0.692136	0.884666
dre-mir-21-2-5p	7.68428	5.24288	7.7142	0.507827	0.71579	0.709464	0.478036	0.696896
dre-mir-21-1-5p	3643.14	4611.52	7162.72	-0.335089	0.547811	-0.611688	0.540744	0.751164
dre-mir-21-1-3p	0.28031	0.172558	5.73661	0.47695	1.67826	0.284193	0.776263	0.932714
dre-mir-20b-5p	6.73183	1.60151	3.78296	1.8936	0.779653	2.42878	0.0151499	0.0617912
dre-mir-20b-3p	0	0	0.0855367	0.245589	2.26254	0.108545	0.913563	NA
dre-mir-20a-5p	48.8739	4.42263	36.9341	3.36684	0.564329	5.96609	2.43006e-09	5.1889e-08
dre-mir-20a-3p	6.67794	1.06845	2.26768	2.3722	0.922715	2.57089	0.0101438	0.0454593
dre-mir-206-2-3p	2.01645	0	1.06147	4.22517	1.78039	2.37318	0.0176358	0.0673123
dre-mir-206-2-5p	0	0	0.0173078	0.165374	2.09066	0.079101	0.936952	NA
dre-mir-206-1-3p	121.96	1.93523	15.1415	5.32682	1.54414	3.4497	0.000561216	0.00415758
dre-mir-206-1-5p	0.28031	0	0.0951206	1.04106	2.09066	0.497955	0.618516	NA
dre-mir-205-5p	34.9611	20.0642	323.144	0.750818	1.0996	0.682812	0.494725	0.71264
dre-mir-205-3p	0	0	0.0393041	0.165374	2.09066	0.079101	0.936952	NA
dre-mir-204-2-5p	5.63012	2.40795	8.73	1.1653	0.841551	1.38471	0.166142	0.35951
dre-mir-204-2-3p	0	0	0.0535594	0.165374	2.09066	0.079101	0.936952	NA
dre-mir-204-1-5p	184.389	148.589	341.947	0.306144	0.486146	0.629737	0.528866	0.74123
dre-mir-204-1-3p	0	0	0.0336965	0.165374	2.09066	0.079101	0.936952	NA
dre-mir-203b-3p	8.99452	1.80191	85.369	2.14211	1.0638	2.01365	0.0440467	0.137836
dre-mir-203b-5p	0	0	0.641689	0.372862	2.10638	0.177016	0.859496	0.932714
dre-mir-203a-3p	2.03493	12.7742	18.6468	-2.69902	0.989093	-2.72879	0.00635681	0.0320489
dre-mir-203a-5p	0	0	0.0381756	0.165374	2.09066	0.079101	0.936952	NA
dre-mir-202-5p	59.5782	32.3886	699.496	0.820032	0.373083	2.19799	0.0279501	0.0939435
dre-mir-202-3p	350.078	248.526	629.458	0.489177	0.430897	1.13525	0.256269	0.487045
dre-mir-200c-3p	1.2229	0.172558	4.25429	2.10579	1.35592	1.55303	0.120417	0.291409
dre-mir-200b-3p	12.9597	0.172558	32.6839	4.91926	1.09249	4.5028	6.70647e-06	8.69446e-05
dre-mir-200b-5p	0	0	0.219877	0.34462	2.19242	0.157187	0.875097	NA
dre-mir-200a-3p	12.5078	1.77407	46.2848	2.47827	0.729266	3.3983	0.000678051	0.00492265
dre-mir-200a-5p	2.29828	1.65215	6.84059	0.377336	0.931212	0.40521	0.685323	0.879054
dre-mir-19d-3p	3.48628	2.94081	87.4781	0.331605	0.725927	0.456802	0.647813	0.836855
dre-mir-19d-5p	4.0303	1.57347	1.07071	1.11466	1.11139	1.00295	0.315887	0.534817
dre-mir-19c-3p	0.562143	0.172558	6.00256	1.20308	1.48258	0.811481	0.417089	0.638833
dre-mir-19c-5p	0	0.227819	0.15737	-0.822527	2.25737	-0.364374	0.715578	NA
dre-mir-19b-3p	25.972	5.84038	228.673	2.12826	0.53327	3.99095	6.58083e-05	0.000682526
dre-mir-19b-5p	0	0	0.244619	0.36851	2.12764	0.173202	0.862493	NA
dre-mir-19a-3p	1.37336	0	39.2964	3.05591	1.54162	1.98228	0.047448	0.144736
dre-mir-19a-5p	0	0	0.321557	0.342565	2.19706	0.15592	0.876096	NA
dre-mir-199-3-3p	19.3053	15.1944	36.6722	0.390938	0.390133	1.00206	0.316313	0.534817
dre-mir-199-3-5p	0	0	0.230005	0.368093	2.12895	0.172899	0.862731	NA
dre-mir-199-2-5p	0.28031	2.4415	1.22508	-2.67275	1.35956	-1.9659	0.04931	0.149163
dre-mir-199-2-3p	0	0.227819	0.032903	-0.724596	2.09197	-0.346369	0.729065	NA
dre-mir-199-1-3p	80.0601	234.401	165.873	-1.516	0.377406	-4.01689	5.89709e-05	0.000629602
dre-mir-199-1-5p	35.9416	20.821	88.8793	0.771012	0.455686	1.69198	0.0906499	0.234899
dre-mir-196d-5p	3.10888	84.522	10.2653	-4.72363	0.858163	-5.50435	3.70536e-08	7.47247e-07
dre-mir-196d-3p	0	0	0.293782	0.358598	2.15699	0.166249	0.867961	NA
dre-mir-196c-5p	2.90862	42.2982	6.13728	-3.82585	0.781674	-4.89443	9.85901e-07	1.55601e-05
dre-mir-196b-5p	6.90491	155.545	24.1721	-4.3666	0.609999	-7.15837	8.16401e-13	2.96353e-11
dre-mir-196b-3p	0	0.469249	2.67853	-1.83874	1.74421	-1.0542	0.291792	0.526614
dre-mir-196a-2-3p	0	0	1.19962	0.375331	2.09779	0.178917	0.858003	0.932714
dre-mir-196a-1-5p	12.4497	204.68	43.2158	-3.93388	0.644294	-6.10573	1.02333e-09	2.32168e-08
dre-mir-196a-1-3p	1.88661	0.333718	1.96776	2.40984	1.36543	1.7649	0.0775804	0.208605
dre-mir-194b-3p	1.98522	2.30712	8.53377	-0.165373	0.984348	-0.168002	0.866581	0.932714
dre-mir-194b-5p	12.306	0.172558	5.14488	5.21719	1.33777	3.89991	9.62279e-05	0.000873268
dre-mir-194a-5p	6.19246	0.895896	8.62531	2.39139	1.0627	2.2503	0.0244296	0.0844567
dre-mir-194a-3p	0.281832	0	0.325893	1.84789	2.14332	0.862165	0.388597	NA
dre-mir-193b-5p	3.33788	13.4077	26.6382	-1.92382	0.746913	-2.57569	0.0100041	0.0453935
dre-mir-193b-3p	11.7457	7.96348	15.5271	0.518409	0.611941	0.847155	0.396909	0.615717
dre-mir-193a-2-5p	0	0	0.0792608	0.165374	2.09066	0.079101	0.936952	NA
dre-mir-193a-2-3p	0	0	0.0731576	0.165374	2.09066	0.079101	0.936952	NA
dre-mir-193a-1-5p	18.2382	7.12658	5.0935	1.25668	0.645692	1.94625	0.0516243	0.152354
dre-mir-193a-1-3p	0.712611	0.455638	2.11691	0.492965	1.3649	0.361172	0.717971	0.904942
dre-mir-192-5p	26.8774	16.7436	449.337	0.625428	0.823912	0.759096	0.447795	0.655866
dre-mir-192-3p	0.611856	0.572935	1.56694	-0.587359	1.55875	-0.376815	0.706311	0.894679
dre-mir-190b-5p	0	0	0.150434	0.252838	2.26772	0.111494	0.911224	NA
dre-mir-190b-3p	0	0	0.155602	0.165374	2.09066	0.079101	0.936952	NA
dre-mir-190a-5p	0.845497	0	1.44326	3.18142	1.75033	1.81761	0.069124	0.190091
dre-mir-190a-3p	0.28031	0	0.0549546	1.03663	2.09072	0.495825	0.620018	NA
dre-mir-18c-5p	3.2206	1.37812	2.8664	1.18338	0.987906	1.19787	0.230969	0.450763
dre-mir-18c-3p	0	0	0.696395	0.357626	2.15968	0.165593	0.868478	0.932714
dre-mir-18b-3p	3.90092	0.506276	3.97208	2.69697	1.08436	2.48716	0.0128766	0.0556455
dre-mir-18b-5p	0	0.227819	0.460659	-1.1859	2.01966	-0.587179	0.557084	0.7631
dre-mir-18a-3p	2.77339	3.09603	3.94186	0.00714898	0.835545	0.00855607	0.993173	0.996565
dre-mir-18a-5p	1.37336	0.172558	0.842931	2.27307	1.49358	1.5219	0.128035	0.305768
dre-mir-187-1-3p	15.5941	14.3784	15.3012	0.127991	0.411321	0.31117	0.755671	0.932156
dre-mir-187-1-5p	0.941064	2.84936	2.11526	-1.439	1.05755	-1.36069	0.17361	0.372903
dre-mir-184-2-3p	0	0	0.00867348	0.165374	2.09066	0.079101	0.936952	NA
dre-mir-184-1-3p	29.3076	13.4358	94.9557	1.0694	1.07215	0.997437	0.318552	0.535345
dre-mir-184-1-5p	0	0	0.324812	0.185312	2.24705	0.0824691	0.934274	NA
dre-mir-183-5p	3.2066	4.60734	7.49142	-0.351788	0.897806	-0.39183	0.695184	0.885444
dre-mir-183-3p	0	0	0.206068	0.327916	2.22602	0.147311	0.882887	NA
dre-mir-182-5p	3.2615	30.6985	33.7489	-3.10959	0.723023	-4.30082	1.70168e-05	0.000199261
dre-mir-182-3p	0	0	0.0990358	0.165374	2.09066	0.079101	0.936952	NA
dre-mir-181c-5p	66.0274	114.6	40.4701	-0.793272	0.36716	-2.16056	0.0307292	0.101407
dre-mir-181c-3p	0.893688	0.172558	2.74265	1.2915	1.47387	0.876261	0.380888	0.598538
dre-mir-181b-2-5p	0.281832	0.241431	0.0920547	0.145319	2.09958	0.0692135	0.94482	NA
dre-mir-181b-2-3p	0	0	0.0839288	0.283924	2.27161	0.124988	0.900533	NA
dre-mir-181b-1-5p	329.169	619.528	297.053	-0.90689	0.356602	-2.54315	0.0109859	0.0480467
dre-mir-181b-1-3p	0	0	0.114163	0.0754728	2.17429	0.0347115	0.97231	NA
dre-mir-181a-2-3p	15.823	10.8043	15.0294	0.514179	0.45275	1.13568	0.256091	0.487045
dre-mir-181a-2-5p	6.84997	2.68187	6.11683	1.25696	0.703217	1.78744	0.0738659	0.2001
dre-mir-181a-1-5p	9130.6	4805.74	6166.19	0.921205	0.323617	2.84659	0.00441896	0.0243043
dre-mir-181a-1-3p	6.89735	1.68399	10.4565	1.75962	0.647719	2.71665	0.0065947	0.0327928
dre-mir-17a-2-3p	0.4323	0.172558	0.39538	0.539345	1.78608	0.301972	0.762673	0.932156
dre-mir-17a-2-5p	0	0.172558	0.127446	-0.653938	2.2427	-0.291585	0.770604	NA
dre-mir-17a-1-5p	110.338	12.6534	59.6409	3.06488	0.464637	6.59631	4.2153e-11	1.0201e-09
dre-mir-17a-1-3p	1.73919	0	0.671726	4.02949	1.73819	2.31821	0.0204377	0.0734544
dre-mir-1788-3p	0	0	0.351606	0.371463	2.11819	0.175368	0.860791	NA
dre-mir-1788-5p	0	0	0.0200509	0.165374	2.09066	0.079101	0.936952	NA
dre-mir-16c-5p	37.2047	15.2603	77.4538	1.29044	0.318039	4.05749	4.96022e-05	0.000545624
dre-mir-16c-3p	53.1747	126.946	61.669	-1.26106	0.348473	-3.61881	0.000295957	0.00223818
dre-mir-16b-5p	63.3401	32.4704	401.625	0.928554	0.315774	2.94057	0.00327612	0.0191811
dre-mir-16b-3p	0	0.683456	0.395818	-2.46095	1.91159	-1.28738	0.197962	0.408296
dre-mir-16a-5p	24.0246	9.11075	44.1797	1.44681	0.461945	3.132	0.00173622	0.0110363
dre-mir-16a-3p	0	0	0.183084	0.137089	2.27347	0.0602992	0.951917	NA
dre-mir-15c-5p	220.505	166.408	179.952	0.406631	0.317686	1.27998	0.200552	0.411302
dre-mir-15c-3p	0.378921	0	0.149229	1.99649	2.16888	0.920517	0.357302	NA
dre-mir-15b-5p	203.791	167.065	160.366	0.279156	0.436295	0.639834	0.522281	0.740666
dre-mir-15b-3p	1.78656	3.39837	4.25434	-0.732308	0.783508	-0.934654	0.349967	0.564613
dre-mir-15a-2-5p	0.757843	1.04218	0.380398	-0.580763	1.54705	-0.375399	0.707363	0.894679
dre-mir-15a-2-3p	0	0.227819	0.23736	-1.04146	2.24948	-0.462979	0.64338	NA
dre-mir-15a-1-5p	11.9598	3.29228	49.0876	1.67895	0.536845	3.12744	0.00176337	0.0110363
dre-mir-15a-1-3p	0.811222	0.683456	0.781577	0.0281605	1.42208	0.0198024	0.984201	0.996565
dre-mir-155-5p	15.3918	22.4463	12.7643	-0.458028	0.503011	-0.910573	0.362521	0.575588
dre-mir-155-3p	0	0	0.0052255	0.165374	2.09066	0.079101	0.936952	NA
dre-mir-153c-3p	0	0	0.1415	0.31283	2.24852	0.139127	0.88935	NA
dre-mir-153c-5p	0	0.241431	0.0642298	-0.702382	2.09465	-0.335322	0.737382	NA
dre-mir-153b-3p	0.864601	1.43528	7.89937	-0.628296	1.21811	-0.515797	0.605996	0.800197
dre-mir-153b-5p	1.40916	1.48074	1.22635	0.255549	1.1812	0.216347	0.828717	0.932714
dre-mir-153a-5p	0	0	0.0384316	0.165374	2.09066	0.079101	0.936952	NA
dre-mir-153a-3p	0	0	0.443263	0.34812	2.18419	0.159382	0.873368	0.935199
dre-mir-152-3p	1.31846	0.413989	83.3188	1.31279	1.13114	1.16059	0.24581	0.472111
dre-mir-152-5p	0	0	0.778241	0.361609	2.14301	0.168739	0.866002	0.932714
dre-mir-150-5p	41.6086	16.2497	86.6659	1.3146	0.460985	2.85172	0.0043484	0.0242841
dre-mir-150-3p	0.712611	0	0.30009	2.92477	1.88255	1.55363	0.120273	NA
dre-mir-148-3p	14.435	6.30108	398.305	1.18347	0.488393	2.42319	0.0153848	0.0620519
dre-mir-148-5p	0.562143	0	6.7301	2.36652	1.65163	1.43284	0.151904	0.34565
dre-mir-146b-5p	42.9101	13.4182	296.418	1.62479	0.721274	2.25267	0.0242797	0.0844567
dre-mir-146b-3p	0.811222	0	11.3489	2.53363	1.73268	1.46226	0.14367	0.334308
dre-mir-146a-5p	35.0775	19.7085	753.474	0.816222	0.837096	0.975064	0.329528	0.544626
dre-mir-146a-3p	1.50402	1.01717	15.271	0.25012	1.17303	0.213226	0.831151	0.932714
dre-mir-145-5p	60.2089	6.87679	55.5045	3.05532	0.441857	6.91474	4.68724e-12	1.41789e-10
dre-mir-145-3p	1.2778	0.697068	14.2342	0.845301	1.11427	0.758612	0.448085	0.655866
dre-mir-144-5p	1.32151	1.67999	8.3468	-0.0742106	0.987901	-0.0751194	0.94012	0.969498
dre-mir-144-3p	0.811222	1.00115	0.766397	-0.195536	1.65813	-0.117926	0.906127	0.940856
dre-mir-143-1-3p	575.804	772.739	4743.7	-0.421721	0.344415	-1.22446	0.22078	0.440348
dre-mir-143-1-5p	0.562143	8.46931	6.76019	-3.38192	1.01748	-3.32381	0.000887974	0.00632028
dre-mir-142b-5p	0.560621	0	1.27735	2.57311	1.82692	1.40844	0.159001	0.354094
dre-mir-142a-3p	0.714133	0.241431	8.85354	1.16681	1.47277	0.792256	0.428211	0.64767
dre-mir-142a-5p	1.42308	0.400377	13.9091	1.08359	1.24089	0.873232	0.382537	0.598538
dre-mir-141-3p	7.59857	2.28415	24.6523	1.36348	0.687362	1.98365	0.0472951	0.144736
dre-mir-141-5p	0	0	3.27371	0.245339	2.10376	0.116619	0.907162	0.940856
dre-mir-140-3p	55.5728	17.3999	116.697	1.70245	0.390186	4.36317	1.28193e-05	0.000160462
dre-mir-140-5p	2.32043	0.683456	4.90894	1.43939	1.03088	1.39627	0.162633	0.357792
dre-mir-139-5p	20.3378	6.60189	10.8961	1.60416	0.54469	2.94509	0.00322864	0.0191811
dre-mir-139-3p	1.27261	1.25639	0.840296	-0.300224	1.22739	-0.244603	0.806764	0.932714
dre-mir-1388-5p	83.8752	34.9972	1836.84	1.24007	0.446441	2.77769	0.00547471	0.0288017
dre-mir-1388-3p	290.272	585.526	206.2	-1.0104	0.408719	-2.47211	0.0134319	0.0566952
dre-mir-138-5p	17.3986	9.36457	6.75513	0.82517	0.559565	1.47466	0.140303	0.33052
dre-mir-138-3p	0	0	0.032212	0.165374	2.09066	0.079101	0.936952	NA
dre-mir-137-2-3p	4.89232	0	0.882382	5.59487	1.71703	3.25846	0.00112019	0.00781977
dre-mir-137-2-5p	1.37336	0	0.212061	3.26093	2.22393	1.46629	0.142569	NA
dre-mir-137-1-3p	0	0	0.662312	0.37973	2.08997	0.181692	0.855825	0.932714
dre-mir-137-1-5p	2.16396	0	0.362206	4.59372	1.80608	2.54348	0.0109754	0.0480467
dre-mir-135c-2-3p	0	0	0.0052255	0.165374	2.09066	0.079101	0.936952	NA
dre-mir-135c-1-5p	0.4323	0.227819	6.91933	0.487639	1.60578	0.303678	0.761373	0.932156
dre-mir-135b-5p	0	0	0.870846	0.375568	2.09401	0.179354	0.85766	0.932714
dre-mir-135b-3p	0	0	0.0787772	0.247254	2.26388	0.109217	0.91303	NA
dre-mir-135a-5p	0.378921	0	1.11751	2.00823	1.9452	1.03241	0.301882	0.532929
dre-mir-135a-3p	0	0	0.0608316	0.165374	2.09066	0.079101	0.936952	NA
dre-mir-133c-3p	0	0	0.0696973	0.179267	2.1365	0.0839068	0.933131	NA
dre-mir-133b-3p	0.560621	0	0.145426	2.09697	2.26908	0.924151	0.355408	NA
dre-mir-133a-2-5p	0	0	0.0231545	0.165374	2.09066	0.079101	0.936952	NA
dre-mir-133a-1-3p	315.493	28.6842	136.631	3.334	0.839269	3.9725	7.11211e-05	0.000708674
dre-mir-133a-1-5p	0	0	2.23229	0.382412	2.0761	0.184197	0.853859	0.932714
dre-mir-132-2-5p	2.08231	0.908867	11.6437	1.14083	1.09128	1.04541	0.295835	0.527936
dre-mir-132-2-3p	0	0	0.0160074	0.165374	2.09066	0.079101	0.936952	NA
dre-mir-132-1-3p	0	1.83154	8.32478	-3.16452	1.5955	-1.98341	0.047322	0.144736
dre-mir-132-1-5p	0	0	0.853562	0.372746	2.11398	0.176324	0.860039	0.932714
dre-mir-130c-2-5p	0.4323	0	0.217427	2.12203	2.03653	1.04198	0.297421	NA
dre-mir-130c-1-3p	4.62886	4.20879	24.2078	0.33993	0.650731	0.522382	0.601405	0.800074
dre-mir-130c-1-5p	0.893688	2.11221	4.21851	-1.29954	1.07483	-1.20907	0.226637	0.447116
dre-mir-130b-5p	43.1529	35.2697	62.5327	0.269548	0.467877	0.576109	0.564542	0.767523
dre-mir-130b-3p	4.94344	2.39106	23.7335	1.25656	0.667729	1.88185	0.0598565	0.171086
dre-mir-130a-3p	16.6745	7.68194	20.0336	1.07983	0.456417	2.36589	0.017987	0.0673123
dre-mir-130a-5p	0	0	1.55683	0.386894	2.06327	0.187515	0.851257	0.932714
dre-mir-1306-5p	1.60782	0.172558	0.922265	2.33156	1.63534	1.42573	0.153945	0.346615
dre-mir-1306-3p	0.281832	0.172558	0.237265	0.412775	2.26465	0.182268	0.855372	NA
dre-mir-129-2-3p	0	0	1.33328	0.378723	2.08545	0.181603	0.855894	0.932714
dre-mir-129-2-5p	0	0	0.0107177	0.165374	2.09066	0.079101	0.936952	NA
dre-mir-129-1-5p	1.88213	2.24572	2.63886	-0.0041181	0.956566	-0.00430508	0.996565	0.996565
dre-mir-129-1-3p	0.939542	0	2.80789	3.24497	1.72814	1.87773	0.0604187	0.171344
dre-mir-128-2-3p	0	0.345116	0.308679	-1.76538	2.11039	-0.836517	0.402864	NA
dre-mir-128-2-5p	0.660754	0	0.133734	2.23081	2.26967	0.982879	0.325667	NA
dre-mir-128-1-3p	94.6113	45.5984	251.935	1.04182	0.335418	3.10603	0.0018962	0.0116665
dre-mir-128-1-5p	15.8548	3.9575	4.89781	1.7587	0.590237	2.97965	0.00288581	0.0174592
dre-mir-126b-3p	4.57629	2.58527	70.0646	0.769029	0.720875	1.0668	0.286062	0.519429
dre-mir-126b-5p	0	0	0.0497213	0.165374	2.09066	0.079101	0.936952	NA
dre-mir-126a-3p	22.5799	21.9632	675.059	0.0622917	0.448265	0.138962	0.88948	0.937615
dre-mir-126a-5p	17.2024	39.5546	120.793	-1.14641	0.562206	-2.03912	0.0414376	0.130799
dre-mir-125c-5p	2427.05	3302.65	1676.15	-0.44117	0.439156	-1.00459	0.315096	0.534817
dre-mir-125c-3p	7.44397	8.39798	4.62544	-0.14108	0.613542	-0.229943	0.818136	0.932714
dre-mir-125b-3-3p	1.6063	2.42949	3.20569	-0.889436	0.916054	-0.970942	0.331577	0.544626
dre-mir-125b-3-5p	5.38752	5.05038	4.31816	0.0889579	0.657928	0.135209	0.892447	0.937615
dre-mir-125b-2-3p	7.89393	18.8854	6.98545	-1.19898	0.632481	-1.89567	0.0580033	0.167627
dre-mir-125b-2-5p	0.378921	0	0.456067	2.01822	2.07041	0.974791	0.329664	0.544626
dre-mir-125b-1-5p	585.304	625.673	905.03	-0.0972136	0.349305	-0.278305	0.780778	0.932714
dre-mir-125b-1-3p	78.5093	327.663	62.558	-2.04948	0.438196	-4.67708	2.90987e-06	4.22513e-05
dre-mir-125a-2-5p	10.266	7.96063	5.34196	0.184616	0.526328	0.350762	0.725767	0.909427
dre-mir-125a-2-3p	1.782	1.99049	1.20598	-0.065842	0.933555	-0.0705282	0.943773	0.970509
dre-mir-125a-1-5p	2817.37	2820.2	2564.19	-0.0021539	0.366542	-0.00587626	0.995311	0.996565
dre-mir-125a-1-3p	0.4323	1.87534	1.25731	-2.17584	1.35162	-1.60981	0.107439	0.270836
dre-mir-124-6-5p	0	0	0.446721	0.091029	2.21175	0.041157	0.967171	0.99176
dre-mir-124-4-5p	0	0	0.561184	0.0601782	2.09185	0.028768	0.97705	0.994579
dre-mir-124-3-5p	0	0	0.605429	0.0572877	2.09066	0.0274017	0.978139	0.994579
dre-mir-124-2-5p	0	0	0.010461	0.165374	2.09066	0.079101	0.936952	NA
dre-mir-124-1-3p	0	0.227819	0.640065	-1.21351	1.91529	-0.633591	0.526348	0.740666
dre-mir-124-1-5p	0	0	0.00843327	0.165374	2.09066	0.079101	0.936952	NA
dre-mir-122-5p	13.0375	5.45159	29.1721	1.18676	0.935264	1.2689	0.204476	0.416994
dre-mir-122-3p	0	0	1.42155	0.366627	2.13349	0.171844	0.86356	0.932714
dre-mir-10d-5p	8.56619	7.30288	26.6484	0.327209	0.586174	0.558211	0.576701	0.778224
dre-mir-10d-3p	0	0	0.0705368	0.165374	2.09066	0.079101	0.936952	NA
dre-mir-10c-5p	866.886	910.517	1161.3	-0.0714009	0.395688	-0.180447	0.856801	0.932714
dre-mir-10c-3p	0.562143	1.0889	0.62707	-0.548494	1.34656	-0.407331	0.683765	0.879054
dre-mir-10b-2-5p	0.4323	0.378222	1.1916	0.408425	1.7207	0.23736	0.812377	0.932714
dre-mir-10b-2-3p	0.28031	0	0.197559	1.98945	2.06113	0.965225	0.334432	NA
dre-mir-10b-1-5p	1133	1230.44	9393.56	-0.117729	0.400419	-0.294014	0.768748	0.932714
dre-mir-10b-1-3p	0.28031	0	0.151884	1.9316	2.10172	0.919054	0.358067	NA
dre-mir-10a-5p	167.625	257.676	758.07	-0.610929	0.597934	-1.02173	0.306907	0.534817
dre-mir-10a-3p	0.28031	1.93016	1.5102	-1.95276	1.39231	-1.40254	0.160755	0.355818
dre-mir-107b-3p	1.37184	0.572935	1.63001	0.953677	1.219	0.782342	0.434014	0.653407
dre-mir-107b-5p	0	0	0.0297286	0.165374	2.09066	0.079101	0.936952	NA
dre-mir-107a-3p	12.9997	11.987	24.1593	0.201787	0.380638	0.530128	0.596023	0.798363
dre-mir-107a-5p	0.4323	3.43369	1.66288	-2.84097	1.30863	-2.17095	0.029935	0.0996916
dre-mir-103-3p	26.693	29.2317	45.9699	-0.181807	0.375515	-0.484152	0.628278	0.815376
dre-mir-103-5p	1.04416	0.227819	0.835659	1.4172	1.60106	0.885165	0.376068	0.593533
dre-mir-101b-5p	2.22038	1.32286	14.0718	0.933975	0.865643	1.07894	0.280615	0.516398
dre-mir-101b-3p	0.281832	0.172558	11.4255	0.478845	1.58499	0.302113	0.762566	0.932156
dre-mir-101a-3p	2.39994	11.4347	271.208	-2.03414	0.699149	-2.90945	0.00362064	0.0208618
dre-mir-101a-5p	0	0	0.711272	0.379902	2.0848	0.182225	0.855406	0.932714
dre-mir-100-2-3p	4.43924	4.06505	10.973	0.335195	0.653955	0.512565	0.608255	0.800197
dre-mir-100-2-5p	0	0	0.00484366	0.165374	2.09066	0.079101	0.936952	NA
dre-mir-100-1-5p	694.062	237.635	1366.08	1.53124	0.405628	3.775	0.00016001	0.00135078
dre-mir-100-1-3p	0.714133	1.66531	0.666452	-0.953934	1.3634	-0.699674	0.484131	0.700157
dre-mir-1-2-3p	0	0	0.225714	0.356877	2.16172	0.165089	0.868874	NA
dre-mir-1-2-5p	0	0	0.0179156	0.165374	2.09066	0.079101	0.936952	NA
dre-mir-1-1-3p	0.560621	0	9.48616	2.5209	1.73631	1.45187	0.146537	0.336664
dre-mir-1-1-5p	0.560621	0	0.0713507	1.55016	2.09482	0.739995	0.459303	NA
dre-let-7j-5p	20.1029	392.405	65.7177	-4.25725	0.449844	-9.46382	2.96897e-21	3.59245e-19
dre-let-7j-3p	2.54736	6.20625	13.6019	-1.25313	0.799505	-1.56739	0.117024	0.285099
dre-let-7i-5p	34.5393	211.871	79.3908	-2.57787	0.568342	-4.53577	5.73939e-06	7.71629e-05
dre-let-7i-3p	0	0	0.234845	0.349824	2.18002	0.160468	0.872512	NA
dre-let-7h-5p	52.6761	1250.7	162.676	-4.53652	0.482962	-9.39313	5.82428e-21	5.28554e-19
dre-let-7h-3p	0.560621	0.455638	2.9775	0.451582	1.35878	0.332343	0.73963	0.922631
dre-let-7g-2-5p	0.281832	2.17287	0.28783	-1.71837	2.11984	-0.810611	NA	NA
dre-let-7g-2-3p	0	0	0.27289	0.0597008	2.09066	0.0285559	0.977219	NA
dre-let-7g-1-5p	57.5097	979.767	154.731	-4.06189	0.443008	-9.16888	4.77939e-20	2.16865e-18
dre-let-7g-1-3p	0	0.667436	0.101156	-1.35238	2.10662	-0.641965	0.520896	NA
dre-let-7f-5p	40.6414	1038.18	164.467	-4.63689	0.480809	-9.64394	5.21492e-22	9.46508e-20
dre-let-7f-3p	0	0	0.0734135	0.165374	2.09066	0.079101	0.936952	NA
dre-let-7e-5p	40.8862	1359.45	272.803	-4.98276	0.537975	-9.26207	2.00502e-20	1.45564e-18
dre-let-7e-3p	0	0	0.0149128	0.165374	2.09066	0.079101	0.936952	NA
dre-let-7d-2-5p	0	2.06569	0.324092	-3.95104	1.85083	-2.13474	0.0327819	NA
dre-let-7d-1-5p	600.08	6391.61	857.526	-3.37304	0.496152	-6.79841	1.05777e-11	2.95361e-10
dre-let-7c-2-5p	0	0.953371	0.148581	-2.4175	2.24988	-1.0745	0.282598	NA
dre-let-7c-1-5p	419.864	4969.19	727.337	-3.52247	0.505292	-6.97117	3.1432e-12	1.03726e-10
dre-let-7c-1-3p	0.4323	0.172558	0.87121	0.577304	1.79493	0.321631	0.747732	0.926371
dre-let-7b-5p	514.47	917.617	321.432	-0.826548	0.47279	-1.74823	0.0804235	0.213422
dre-let-7b-3p	35.1147	33.4044	62.4016	0.0537586	0.438239	0.12267	0.902369	0.940856
dre-let-7a-6-5p	0	0.482861	0.35201	-2.07709	1.9236	-1.07979	0.280234	0.516398
dre-let-7a-6-3p	0	0	0.191898	0.369833	2.12345	0.174166	0.861735	NA
dre-let-7a-5-3p	2.5304	0.172558	9.36846	3.05779	1.23662	2.4727	0.0134098	0.0566952
dre-let-7a-5-5p	0	2.99362	0.428376	-4.2979	1.94446	-2.21033	0.027082	0.0927432
dre-let-7a-4-3p	3.53966	0.227819	0.725383	3.49875	1.4547	2.40514	0.0161665	0.0640428
dre-let-7a-4-5p	0	0.378222	0.0980313	-0.820983	2.0993	-0.391074	0.695742	NA
dre-let-7a-3-5p	10.9949	304.948	42.6828	-4.75919	0.603518	-7.88575	3.12661e-15	1.26106e-13
dre-let-7a-3-3p	0	0.506276	1.03735	-1.91005	1.81656	-1.05146	0.293047	0.526614
dre-let-7a-2-5p	1.37489	24.6094	4.26417	-3.94619	0.948332	-4.16119	3.16593e-05	0.000359135
dre-let-7a-2-3p	0.562143	0.345116	0.734799	0.521368	1.61612	0.322605	0.746995	0.926371
dre-let-7a-1-5p	1453.04	34639.7	4876.47	-4.52226	0.491797	-9.19539	3.73649e-20	1.93764e-18
dre-let-7a-1-3p	0	0.333718	0.767368	-1.20815	1.90718	-0.633474	0.526424	0.740666
dre-mir-3906-5p	0	0	0.135032	0.165374	2.09066	0.079101	0.936952	NA
dre-mir-2192-5p	0	0	0.270064	0.165374	2.09066	0.079101	0.936952	NA
dre-mir-2198-5p	0	0	0.405096	0.0618677	2.09066	0.0295924	0.976392	0.994579
dre-mir-200c-5p	0	0	0.119873	0.165374	2.09066	0.079101	0.936952	NA

## Sheet: 9 Weeks Testis vs Ovary
9 Weeks post fertilization		Statistically significant difference requires:			Normalized read ≥ 100
Testis vs Ovary					Log2FoldChange ≥ |2|
Reads normalized using DESeq2					padj ≤ 0.01
	Mean # normalized reads
miRNA	Ovary	Testis	baseMean	log2FoldChange	lfcSE	stat	pvalue	padj
dre-mir-99-2-5p	9.69602	4.20701	9.894	0.980068	0.574367	1.70634	0.0879442	0.204513
dre-mir-99-2-3p	4.05507	3.51053	2.58437	0.0618946	0.653869	0.094659	0.924586	0.945875
dre-mir-99-1-5p	104.656	32.0588	136.774	1.688	0.441822	3.82054	0.00013316	0.00133589
dre-mir-99-1-3p	0.794857	0	1.1512	2.32858	1.61349	1.44319	0.148967	0.280915
dre-mir-96-5p	0	0	0.393226	-1.19139	2.10558	-0.565825	0.571513	NA
dre-mir-96-3p	0.21394	0.601298	1.71275	-1.55626	1.50816	-1.03189	0.302123	0.465149
dre-mir-93-5p	22.3128	12.5255	51.3362	0.824095	0.490673	1.67952	0.0930509	0.211232
dre-mir-93-3p	0.522583	0.831678	0.575157	-0.707623	1.55669	-0.454569	0.649419	NA
dre-mir-92b-3p	2728.35	10672.5	7134.77	-1.93719	0.564392	-3.43234	0.000598392	0.00502973
dre-mir-92b-5p	0	0	0.0254135	-0.479942	2.09546	-0.229039	0.818839	NA
dre-mir-92a-2-3p	139.726	230.834	61.6092	-0.726923	0.47827	-1.5199	0.128535	0.2579
dre-mir-92a-2-5p	6.39994	6.43266	3.62969	0.0442479	0.626151	0.0706665	0.943663	0.962227
dre-mir-92a-1-3p	13610.9	26530.9	36976.1	-0.956879	0.363659	-2.63125	0.00850707	0.0359926
dre-mir-92a-1-5p	8.12574	5.07509	4.8522	1.01298	0.68811	1.47211	0.140991	0.276267
dre-mir-9-7-3p	0.186376	0	1.03165	0.74933	1.79428	0.417622	0.676223	0.790432
dre-mir-9-5-3p	0	0	0.0149092	-0.493905	2.09445	-0.235816	0.813575	NA
dre-mir-9-4-3p	1.2988	2.03427	12.4905	-0.76278	0.85711	-0.889944	0.373496	0.543736
dre-mir-9-3-3p	0	0	0.0359306	-0.47706	2.09566	-0.227642	0.819925	NA
dre-mir-9-3-5p	0	0	0.0256841	-0.500674	2.09392	-0.239108	0.811022	NA
dre-mir-9-2-5p	0	0	0.185915	-0.628025	2.24978	-0.27915	0.78013	NA
dre-mir-9-1-5p	16.635	10.9111	28.0972	0.525024	0.520212	1.00925	0.312855	0.4793
dre-mir-9-1-3p	0.21394	0	1.44868	0.754742	1.78246	0.423428	0.671983	0.788629
dre-mir-7b-5p	0.342507	0.546223	7.74092	-1.13087	1.23723	-0.914028	0.360702	0.536739
dre-mir-7b-3p	0.84167	0.217854	0.849222	1.10528	1.41959	0.778592	0.43622	0.605645
dre-mir-7a-3-3p	0.394016	0	0.210026	1.45876	1.94421	0.75031	0.453068	NA
dre-mir-7a-3-5p	0.156131	0	0.195672	0.573167	2.19652	0.260944	0.794136	NA
dre-mir-7a-2-3p	0	0	0.0725756	-0.443922	2.0977	-0.211624	0.832401	NA
dre-mir-7a-2-5p	0	0	0.00440335	-0.50915	2.09323	-0.243236	0.807823	NA
dre-mir-7a-1-5p	0.284698	1.04091	15.6735	-1.60438	1.29174	-1.24203	0.214225	0.375344
dre-mir-7a-1-3p	0	0	0.00926146	-0.505205	2.09356	-0.241314	0.809312	NA
dre-mir-740-5p	0	0	0.039931	-0.457565	2.09691	-0.21821	0.827266	NA
dre-mir-738-5p	0.580912	150.506	799.007	-7.27317	0.936595	-7.76555	NA	NA
dre-mir-738-3p	0	2.02248	19.6978	-4.69775	1.65663	-2.83572	0.00457224	0.0225709
dre-mir-737-5p	0.856196	1.10461	4.92292	-0.595027	1.1564	-0.514553	0.606866	0.737247
dre-mir-737-3p	0	0	0.305722	-1.13043	2.13782	-0.528779	0.596959	NA
dre-mir-735-5p	31.8917	165.291	204.432	-2.34052	0.493239	-4.74522	2.08284e-06	4.04852e-05
dre-mir-735-3p	0	0.217854	0.194771	-2.50566	2.12724	-1.17789	0.23884	NA
dre-mir-734-3p	2.66253	0.546223	8.57905	1.74792	1.03076	1.69576	0.0899311	0.206464
dre-mir-734-5p	0.220677	0	0.0412987	0.647287	2.10748	0.307138	0.758739	NA
dre-mir-733-5p	1.15667	0.217854	1.74818	1.26317	1.40579	0.898546	0.368894	0.543736
dre-mir-733-3p	0.122355	1.37754	1.08389	-2.67499	1.35207	-1.97843	0.0478797	0.134149
dre-mir-732-3p	0.220677	0	0.0883422	0.608014	2.10853	0.288359	0.773072	NA
dre-mir-731-5p	116.201	188.211	150.901	-0.694738	0.322167	-2.15645	0.0310482	0.0952521
dre-mir-731-3p	0.852142	0.27293	1.39854	0.882614	1.37024	0.644132	0.51949	0.673172
dre-mir-730-5p	1.0088	1.47662	0.860312	-0.530915	1.04443	-0.508332	0.611221	0.739648
dre-mir-730-3p	0.644938	0.27293	0.249896	0.761633	1.74681	0.436013	0.662827	NA
dre-mir-729-3p	0	0	0.186021	-1.14626	2.14139	-0.53529	0.59245	NA
dre-mir-729-5p	0	0	0.0052255	-0.507144	2.0934	-0.242258	0.80858	NA
dre-mir-728-3p	0	0	0.0287269	-0.463132	2.09657	-0.2209	0.82517	NA
dre-mir-727-5p	3.03983	0.874591	2.28733	1.40379	1.05049	1.33631	0.181447	0.326185
dre-mir-727-3p	2.60189	1.14716	1.70551	0.837643	1.04689	0.800128	0.423636	0.596158
dre-mir-726-3p	0.717363	0	1.41817	2.26584	1.68912	1.34143	0.17978	0.325068
dre-mir-726-5p	0.413265	0	0.641043	1.69489	1.81829	0.932131	0.351269	NA
dre-mir-725-1-3p	5.54072	5.84141	11.0932	-0.193095	0.811143	-0.238053	0.81184	0.87525
dre-mir-725-1-5p	0.265449	0.545859	0.561232	-1.92897	1.66222	-1.16048	0.245855	NA
dre-mir-724-5p	77.9867	5.04186	88.1896	3.80308	0.687204	5.53414	3.12763e-08	1.08077e-06
dre-mir-724-3p	0.0645458	0	0.304148	0.0939612	2.0526	0.0457767	0.963488	NA
dre-mir-723-3p	0	0.217854	1.65695	-2.82644	1.90766	-1.48163	0.13844	0.275992
dre-mir-723-5p	0	0	0.00962885	-0.497819	2.09415	-0.237719	0.812099	NA
dre-mir-722-3p	0.57418	0.435708	2.02522	-0.306127	1.35701	-0.225589	0.821521	0.88101
dre-mir-722-5p	0	0	0.263526	-1.1315	2.14422	-0.5277	0.597708	NA
dre-mir-7149-3p	0	0	0.0112031	-0.500456	2.09394	-0.239002	0.811104	NA
dre-mir-7148-5p	0.659553	0	0.666671	2.34679	1.70761	1.37431	0.169344	NA
dre-mir-7147-5p	0.0578093	0	0.0550526	-0.0166326	2.10236	-0.00791142	0.993688	NA
dre-mir-7147-3p	0	0.217854	0.240668	-1.57803	2.25544	-0.699658	0.484141	NA
dre-mir-7146-5p	0.265449	0.328369	0.479158	-0.82776	1.96885	-0.420427	0.674173	NA
dre-mir-7146-3p	0.0578093	0.217854	0.971655	-1.46621	1.84381	-0.795202	0.426496	0.597419
dre-mir-7145-3p	0	1.16005	0.99675	-4.22751	1.78251	-2.37166	0.0177085	0.0655635
dre-mir-7145-5p	0	0	0.0266692	-0.484562	2.09513	-0.231279	0.817098	NA
dre-mir-499-5p	0.237974	0.27293	9.60621	-0.184228	1.38786	-0.132742	0.894397	0.930293
dre-mir-499-3p	0.329559	0.217854	0.191205	0.253927	1.8734	0.135543	0.892183	NA
dre-mir-489-3p	19.1626	42.5872	16.1029	-1.1552	0.472959	-2.44249	0.0145862	0.0574216
dre-mir-489-5p	0.128567	0	0.199892	0.422674	2.11046	0.200276	0.841265	NA
dre-mir-462-5p	988.794	18901.1	4696.22	-4.22838	0.37621	-11.2394	2.61056e-29	4.05942e-27
dre-mir-462-3p	4.16491	4.64517	4.05624	-0.25425	0.704645	-0.36082	0.718234	0.815047
dre-mir-461-5p	0	0	0.205548	-0.930377	2.23406	-0.416451	0.67708	NA
dre-mir-461-3p	0	0	0.0106618	-0.503148	2.09373	-0.240312	0.810088	NA
dre-mir-460-5p	1.19249	3.03227	5.17508	-1.25783	0.854982	-1.47118	0.141242	0.276267
dre-mir-460-3p	0.803315	9.57951	4.79422	-3.41	0.8602	-3.96419	7.36456e-05	0.000880915
dre-mir-459-5p	0.64182	0	1.09972	2.13307	1.82966	1.16583	0.243684	0.403116
dre-mir-459-3p	0.499162	4.91059	0.891536	-2.86479	1.44218	-1.98643	0.0469858	0.132842
dre-mir-458-3p	11.5496	8.10953	21.3762	0.607049	0.520645	1.16596	0.243632	0.403116
dre-mir-458-5p	0.0578093	0	0.0515585	-0.0163983	2.10208	-0.00780097	0.993776	NA
dre-mir-457b-5p	1.03283	0.328369	4.42666	1.21203	1.2317	0.984029	0.325101	0.493203
dre-mir-457b-3p	1.65231	1.80108	1.70831	-0.5631	0.795796	-0.707594	0.479197	0.644894
dre-mir-457a-5p	13.8376	3.62251	41.4489	1.99941	0.680934	2.93627	0.00332187	0.0181318
dre-mir-457a-3p	0.386226	1.65083	0.750032	-1.94455	1.17128	-1.66019	0.0968756	NA
dre-mir-456-3p	58.6104	51.1323	52.1291	0.189568	0.402021	0.471536	0.637258	0.75644
dre-mir-456-5p	0.128567	0.27293	0.0824813	-0.613254	2.2113	-0.277328	0.781528	NA
dre-mir-455-2-5p	7.51351	4.75433	47.5806	0.570828	0.529316	1.07843	0.280844	0.441094
dre-mir-455-1-5p	151.134	29.6975	215.429	2.32019	0.338244	6.8595	6.91024e-12	3.07012e-10
dre-mir-455-1-3p	14.7629	13.1475	20.7706	0.100594	0.465011	0.216326	0.828734	0.882658
dre-mir-454b-3p	19.14	2.56907	14.9316	2.73325	0.699899	3.90521	9.41426e-05	0.00107004
dre-mir-454b-5p	0.122355	0	0.124097	0.333455	2.17129	0.153575	0.877945	NA
dre-mir-454a-3p	1.4265	1.71018	7.23278	0.32511	1.03442	0.314292	0.753299	0.833722
dre-mir-454a-5p	0.532938	0	0.953791	1.975	1.81408	1.08871	0.276284	0.440637
dre-mir-451-5p	24.8367	5.14884	54.481	2.14828	0.562294	3.82057	0.000133144	0.00133589
dre-mir-451-3p	0.323258	0	0.361414	1.13025	1.89306	0.597045	0.550477	NA
dre-mir-430c-10-3p	9.14016	0.490784	11.2703	3.5335	1.09261	3.23399	0.00122073	0.00843661
dre-mir-430c-10-5p	0	0.929667	0.70135	-4.05324	1.91133	-2.12064	0.0339524	NA
dre-mir-430b-6-5p	0	0.217854	0.0488601	-1.30477	2.09644	-0.622377	0.533694	NA
dre-mir-430b-6-3p	0	0	0.0598024	-0.183686	2.09066	-0.0878603	0.929988	NA
dre-mir-430b-4-5p	0	0	0.0183573	-0.50131	2.09387	-0.239418	0.810782	NA
dre-mir-430b-20-5p	0	0	0.00915543	-0.507576	2.09336	-0.242469	0.808417	NA
dre-mir-430b-18-5p	0	0	0.010461	-0.501551	2.09385	-0.239535	0.810691	NA
dre-mir-430b-10-3p	1789.45	36.3175	603.409	5.64595	0.46236	12.2112	2.70994e-34	8.4279e-32
dre-mir-430b-10-5p	0.693329	0.27293	1.55392	0.526627	1.46039	0.360608	0.718392	0.815047
dre-mir-430a-18-5p	0	0	0.193124	-0.416901	2.09918	-0.198602	0.842574	NA
dre-mir-430a-16-3p	0	0	0.0403108	-0.500776	2.09391	-0.239158	0.810983	NA
dre-mir-430a-12-3p	0.250922	0.27293	0.203755	-0.121975	2.05803	-0.0592679	0.952739	NA
dre-mir-430a-12-5p	0.284698	0.767984	0.748149	-0.65774	1.76385	-0.3729	0.709223	NA
dre-mir-430a-11-5p	2.92138	3.01694	4.99372	-0.0146666	0.807614	-0.0181603	0.985511	0.99189
dre-mir-430a-10-3p	142.993	3.94697	83.7384	5.03535	0.611405	8.23569	1.78522e-16	1.38801e-14
dre-mir-430a-10-5p	2.95335	3.77276	3.21017	-0.485651	0.799961	-0.607093	0.543789	0.676474
dre-mir-430a-1-5p	0.0578093	0	0.00614993	0.0559887	2.0973	0.0266956	0.978703	NA
dre-mir-429b-3p	0.156131	0	0.475462	0.31173	1.93661	0.160967	0.872119	NA
dre-mir-429a-3p	16.6846	7.75936	21.7686	0.951697	0.536546	1.77375	0.0761049	0.184911
dre-mir-375-2-3p	0.0578093	0	0.253488	0.102861	2.09621	0.0490698	0.960864	NA
dre-mir-375-1-3p	132.353	473.422	181.152	-1.81751	0.551671	-3.29455	0.000985803	0.00712988
dre-mir-375-1-5p	0.323258	0.985106	0.203294	-1.15033	2.27222	-0.506259	0.612675	NA
dre-mir-365-3-3p	0	0	0.00440335	-0.50915	2.09323	-0.243236	0.807823	NA
dre-mir-365-3-5p	0	0	0.00843327	-0.506471	2.09346	-0.241931	0.808834	NA
dre-mir-365-2-5p	0.322204	1.21512	0.780802	-1.43633	1.29905	-1.10567	0.268868	NA
dre-mir-365-1-3p	7.87843	10.1764	14.6855	-0.437838	0.503043	-0.870379	0.384094	0.555596
dre-mir-365-1-5p	0	0	0.21933	-0.569286	2.26456	-0.251389	0.801513	NA
dre-mir-363-3p	6.30469	2.03427	18.2472	1.48739	0.757136	1.9645	0.0494721	0.1372
dre-mir-363-5p	0	0	0.185	-0.722088	2.27218	-0.317795	0.750641	NA
dre-mir-34c-5p	33.0268	0.27293	23.1726	5.9043	1.13983	5.17999	2.21901e-07	5.75094e-06
dre-mir-34c-3p	33.6592	0	11.3286	7.30806	1.46948	4.97323	6.58456e-07	1.46271e-05
dre-mir-34b-5p	5.79235	1.53597	17.1847	2.70514	1.03076	2.62441	0.00867988	0.0359926
dre-mir-34b-3p	3.6138	0	3.068	4.63887	1.57047	2.95381	0.00313877	0.0177483
dre-mir-34a-5p	2.38781	0	15.7093	3.57839	1.50527	2.37724	0.0174427	0.0653577
dre-mir-34a-3p	0	0	0.0328249	-0.476295	2.09571	-0.227271	0.820213	NA
dre-mir-338-2-5p	0.681484	0	1.44059	2.30788	1.59943	1.44294	0.149038	0.280915
dre-mir-338-2-3p	0	0	0.129134	-0.46877	2.09621	-0.223628	0.823047	NA
dre-mir-338-1-3p	30.4344	13.5921	173.43	1.25262	0.428921	2.92041	0.00349575	0.0187444
dre-mir-338-1-5p	0.882387	0.217854	3.23857	0.918455	1.30564	0.703453	0.481773	0.644894
dre-mir-31-5p	4.20121	19.3677	62.5583	-2.08687	0.58421	-3.57212	0.0003541	0.00333712
dre-mir-31-3p	0.856485	0	0.66837	3.01928	1.69654	1.77967	0.0751305	NA
dre-mir-30e-2-3p	77.0484	53.3946	84.7203	0.514494	0.354618	1.45084	0.146825	0.280915
dre-mir-30e-2-5p	63.3102	33.9409	77.2202	0.887743	0.541666	1.63891	0.101231	0.224878
dre-mir-30d-5p	645.63	372.454	1219.34	0.785052	0.337213	2.32806	0.0199091	0.0680408
dre-mir-30d-3p	2.0098	1.04091	1.53648	1.33968	1.17273	1.14236	0.253303	0.413724
dre-mir-30c-5p	201.214	185.399	212.804	0.111523	0.350201	0.318454	0.750141	0.833192
dre-mir-30c-3p	36.839	239.501	63.5559	-2.68283	0.509784	-5.26268	1.41974e-07	4.4154e-06
dre-mir-30b-5p	26.7121	3.50699	31.0276	2.654	0.570272	4.65392	3.25687e-06	5.62714e-05
dre-mir-30b-3p	2.39451	10.3871	7.27744	-2.03263	0.527857	-3.85073	0.000117766	0.00126294
dre-mir-30a-5p	8.70117	5.86211	12.7865	0.566861	0.578577	0.979751	0.327209	0.49399
dre-mir-30a-3p	0.122355	0	0.138103	0.508231	2.26446	0.224438	0.822416	NA
dre-mir-301c-3p	0.0645458	0	0.972604	-0.000840861	1.94487	-0.000432348	0.999655	0.999655
dre-mir-301c-5p	0.523107	0	0.239392	2.07794	1.87043	1.11094	0.266593	NA
dre-mir-301b-3p	0	0	1.01363	-1.26518	2.04073	-0.619961	0.535283	0.676448
dre-mir-301b-5p	0.285222	0.767984	1.12463	-0.361935	1.65837	-0.218247	0.827236	0.882658
dre-mir-301a-3p	2.06312	0.328369	8.47216	2.02229	1.25681	1.60907	0.107601	0.233651
dre-mir-301a-5p	0	0	0.0871733	-0.928835	2.25286	-0.412291	0.680126	NA
dre-mir-29b-2-5p	0.88449	0	0.756231	2.58039	1.71556	1.50411	0.132553	NA
dre-mir-29b-1-3p	0.115619	0.217854	16.6057	-0.925149	1.50592	-0.614342	0.538989	0.676448
dre-mir-29b-1-5p	0.897963	0.601298	0.456308	0.23067	1.28866	0.179	0.857938	NA
dre-mir-29a-3p	4.60253	1.58714	122.289	1.5993	0.851384	1.87847	0.0603169	0.155029
dre-mir-29a-5p	0.875646	4.71422	4.4526	-2.10825	0.779241	-2.70552	0.00681972	0.0311902
dre-mir-27e-3p	3.64423	3.23406	12.6778	0.105255	0.627138	0.167834	0.866714	0.91683
dre-mir-27e-5p	0.156131	1.10461	0.29033	-2.70011	1.72161	-1.56836	0.116797	NA
dre-mir-27d-3p	5.00043	7.7984	7.35678	-0.624176	0.529621	-1.17853	0.238584	0.402971
dre-mir-27d-5p	1.2624	4.96429	3.0711	-1.68104	0.787583	-2.13443	0.0328078	0.0962569
dre-mir-27c-1-3p	124.824	42.4373	72.1726	1.55977	0.45977	3.3925	0.000692576	0.00552285
dre-mir-27c-1-5p	3.02376	0.27293	9.88351	2.779	1.19043	2.33446	0.0195719	0.0680408
dre-mir-27b-3p	342.379	188.039	186.009	0.860085	0.321552	2.6748	0.00747745	0.0332212
dre-mir-27b-5p	5.49575	8.54921	8.38371	-0.682999	0.48642	-1.40413	0.160279	0.294951
dre-mir-27a-3p	45.7617	26.3676	22.3377	0.781046	0.49238	1.58627	0.112678	0.240021
dre-mir-27a-5p	4.99303	1.5825	3.86529	1.2935	0.824793	1.56828	0.116816	0.242835
dre-mir-26b-5p	194.434	130.805	340.718	0.571452	0.293731	1.94549	0.0517155	0.139663
dre-mir-26b-3p	0.156131	0	0.275785	0.342825	1.93831	0.176868	0.859612	NA
dre-mir-26a-3-5p	1.47783	1.59539	2.36222	-0.228542	0.868924	-0.263017	0.792538	0.861816
dre-mir-26a-3-3p	0.722521	0.27293	0.486738	1.07175	1.4802	0.724059	0.46903	NA
dre-mir-26a-2-5p	4.40989	5.26789	3.02454	-0.0942115	0.625254	-0.150677	0.88023	0.925417
dre-mir-26a-2-3p	0	0	0.103271	-0.660618	2.25666	-0.292741	0.76972	NA
dre-mir-26a-1-5p	1113.81	478.167	801.745	1.21347	0.274119	4.42678	9.5651e-06	0.000141655
dre-mir-26a-1-3p	1.33879	0.217854	0.942844	1.60782	1.38541	1.16054	0.24583	0.404513
dre-mir-25-3p	743.88	457.978	1067.84	0.693243	0.356907	1.94236	0.0520931	0.139663
dre-mir-25-5p	5.48923	12.8992	15.0472	-1.20118	0.612458	-1.96124	0.0498509	0.1372
dre-mir-24-4-3p	0.265449	0	0.203769	0.645795	1.99292	0.324044	0.745905	NA
dre-mir-24-4-5p	0	0	0.0103359	-0.496691	2.09423	-0.237171	0.812524	NA
dre-mir-24-3-5p	1.54203	0.942192	1.50323	1.0255	1.15173	0.890399	0.373252	0.543736
dre-mir-24-2-5p	0.651763	0.328369	0.309953	0.972723	1.5193	0.640243	0.522015	NA
dre-mir-24-1-3p	3.21997	2.78192	18.2171	-0.0592974	0.602358	-0.0984422	0.921581	0.945875
dre-mir-24-1-5p	0	0	0.107381	-0.658391	2.25638	-0.291791	0.770446	NA
dre-mir-23b-3p	9.90054	5.20029	39.2532	1.12153	0.476401	2.35418	0.0185637	0.0665146
dre-mir-23b-5p	0	0	0.500046	-1.22163	2.0734	-0.589191	0.555733	NA
dre-mir-23a-3-5p	0	0	0.0138925	-0.48578	2.09505	-0.231871	0.816638	NA
dre-mir-23a-2-3p	1.30706	0.490784	3.79295	0.891185	1.07952	0.825541	0.409065	0.580909
dre-mir-23a-2-5p	0	0	0.191148	-0.983533	2.23678	-0.43971	0.660147	NA
dre-mir-23a-1-3p	21.9597	6.13614	50.848	1.87722	0.434085	4.32455	1.52843e-05	0.000216065
dre-mir-23a-1-5p	0.115619	0	0.0122999	0.383638	2.10033	0.182656	0.855068	NA
dre-mir-22b-3p	23.3687	40.0181	24.7937	-0.779875	0.387425	-2.01297	0.0441178	0.125877
dre-mir-22b-5p	0.458126	0.613824	1.06349	0.215918	1.43968	0.149977	0.880783	0.925417
dre-mir-22a-3p	1598.59	700.161	1776.52	1.18081	0.386835	3.0525	0.00226947	0.0138393
dre-mir-22a-5p	1.5275	0	10.0611	3.20439	1.49483	2.14364	0.0320614	0.0952521
dre-mir-223-3p	7.79984	0.819152	44.3089	2.70682	1.07343	2.52164	0.0116809	0.046574
dre-mir-223-5p	2.97569	0.942192	3.00562	1.87698	1.18618	1.58237	0.113565	0.240263
dre-mir-222b-3p	6.29885	4.8212	5.76173	0.236612	0.609373	0.388288	0.697803	0.804284
dre-mir-222b-5p	0.0578093	0	0.099715	-0.000576192	2.27213	-0.000253591	0.999798	NA
dre-mir-222a-3p	287.857	301.489	312.241	-0.0660324	0.454825	-0.145182	0.884567	0.926264
dre-mir-222a-5p	28.9527	38.1045	38.2444	-0.39998	0.399746	-1.00059	0.317027	0.483311
dre-mir-221-3p	83.8245	58.6812	121.202	0.505928	0.292299	1.73086	0.0834767	0.199702
dre-mir-221-5p	2.96202	0.985106	14.0642	1.42511	0.968341	1.4717	0.141102	0.276267
dre-mir-2196-3p	0	0	0.00484366	-0.508048	2.09333	-0.242699	0.808239	NA
dre-mir-2196-5p	0	0	0.008667	-0.504459	2.09362	-0.240951	0.809593	NA
dre-mir-2195-5p	0	0	0.00745462	-0.506683	2.09344	-0.242034	0.808754	NA
dre-mir-2195-3p	0	0	0.00962885	-0.497819	2.09415	-0.237719	0.812099	NA
dre-mir-2194-3p	0	0	0.0205698	-0.498564	2.09409	-0.238082	0.811818	NA
dre-mir-2193-3p	0	0	0.0160074	-0.496649	2.09424	-0.23715	0.81254	NA
dre-mir-2193-5p	0	0	0.0299822	-0.500776	2.09391	-0.239158	0.810983	NA
dre-mir-2192-3p	0	0	0.165354	-0.676555	2.272	-0.29778	0.765871	NA
dre-mir-2191-3p	0	0	0.699035	-1.2376	2.06431	-0.599524	0.548824	NA
dre-mir-2191-5p	0.128567	0.490784	0.947215	-2.05196	1.68726	-1.21615	0.223929	0.385846
dre-mir-219-3-5p	0	0	0.145493	-0.464852	2.09646	-0.221732	0.824522	NA
dre-mir-219-2-3p	0	0	0.00880671	-0.499189	2.09404	-0.238385	0.811582	NA
dre-mir-219-1-3p	0	0	0.933309	-1.29008	2.02218	-0.637967	0.523495	0.675548
dre-mir-219-1-5p	0	0	0.0709487	-0.438074	2.09801	-0.208804	0.834601	NA
dre-mir-218b-5p	0.0578093	0	0.184499	-0.00417054	2.10007	-0.0019859	0.998415	NA
dre-mir-218a-2-3p	2.88799	8.18367	5.10853	-1.46351	0.664181	-2.20348	0.0275607	0.0892031
dre-mir-218a-2-5p	1.25298	0.328369	0.417978	1.68512	1.54897	1.0879	0.27664	NA
dre-mir-218a-1-5p	9.45069	2.3083	9.12593	2.12707	0.671126	3.16941	0.00152751	0.0103273
dre-mir-218a-1-3p	2.89796	2.31973	2.40195	0.515028	0.778766	0.661338	0.508396	0.664332
dre-mir-2189-3p	1.54077	19.3523	32.6673	-3.47909	0.892158	-3.89963	9.63384e-05	0.00107004
dre-mir-2189-5p	0.0578093	3.90796	11.4622	-4.47973	1.32733	-3.37499	0.000738193	0.00573945
dre-mir-2188-5p	15.6388	7.12124	18.2085	1.13265	0.579527	1.95444	0.0506495	0.138176
dre-mir-2188-3p	0.471599	0.767984	0.497953	0.27142	1.53439	0.176891	0.859594	NA
dre-mir-2187-5p	0	0	4.3605	-1.32752	1.98334	-0.669336	0.503281	0.660424
dre-mir-2187-3p	0.156131	0	0.27123	0.381384	1.95649	0.194933	0.845446	NA
dre-mir-2186-3p	0	0	0.00962885	-0.497819	2.09415	-0.237719	0.812099	NA
dre-mir-2186-5p	0	0.767984	0.294996	-3.13427	2.21167	-1.41715	0.156439	NA
dre-mir-2185-1-5p	64.9236	133.139	40.557	-1.01864	0.652843	-1.56032	0.118685	0.242835
dre-mir-2185-1-3p	5.45679	9.47045	6.57442	-1.01561	0.551039	-1.84308	0.0653179	0.165153
dre-mir-2184-5p	5.35507	14.131	285.413	-1.39996	0.551455	-2.53866	0.0111276	0.0449441
dre-mir-2184-3p	0.173428	0	0.626856	1.10412	1.78766	0.617632	0.536818	NA
dre-mir-217-5p	0	0	0.782205	-1.18959	2.08437	-0.570718	0.568191	NA
dre-mir-217-3p	0.156131	0	0.0986887	0.4623	2.25934	0.204618	0.837871	NA
dre-mir-216b-5p	3.06326	7.3988	2.52526	-1.15839	1.01571	-1.14048	0.254088	0.413724
dre-mir-216a-3p	0.0645458	4.11865	1.80669	-4.55088	1.39772	-3.25593	0.00113022	0.00798859
dre-mir-216a-5p	0.400841	0.27293	0.788936	0.32052	1.45514	0.220268	0.825662	NA
dre-mir-214-3p	210.715	232.274	707.763	-0.14509	0.562119	-0.258112	0.79632	0.862912
dre-mir-214-5p	5.98712	4.37687	3.80956	0.476176	0.61996	0.768076	0.442442	0.606165
dre-mir-212-5p	4.90003	8.4036	23.2885	-0.639372	0.938571	-0.681219	0.495733	0.653275
dre-mir-212-3p	0.774643	1.65047	1.37961	-0.829238	1.07574	-0.770853	0.440794	0.606165
dre-mir-210-3p	51.0656	87.9296	40.6926	-0.774217	0.499503	-1.54997	0.121148	0.246255
dre-mir-210-5p	16.2983	17.3792	10.2855	-0.13247	0.561016	-0.236126	0.813335	0.87525
dre-mir-21-2-5p	2.85316	10.8356	7.7142	-1.90389	0.684446	-2.78164	0.00540843	0.0258773
dre-mir-21-1-5p	4244.33	7925.62	7162.72	-0.887842	0.547668	-1.62113	0.104989	0.229941
dre-mir-21-1-3p	1.14066	0.613824	5.73661	1.33378	1.3763	0.969107	0.332492	0.499541
dre-mir-20b-5p	1.99408	1.04953	3.78296	0.722257	0.971215	0.743664	0.45708	0.618051
dre-mir-20b-3p	0	0	0.0855367	-0.686147	2.26576	-0.302833	0.762017	NA
dre-mir-20a-5p	16.1694	6.06426	36.9341	1.25816	0.568964	2.21132	0.0270134	0.0884332
dre-mir-20a-3p	1.66978	2.02285	2.26768	-0.420459	0.911314	-0.461376	0.644529	0.762161
dre-mir-206-2-3p	0	1.15968	1.06147	-4.1986	1.78119	-2.35718	0.0184142	0.0665146
dre-mir-206-2-5p	0	0	0.0173078	-0.483839	2.09519	-0.230929	0.81737	NA
dre-mir-206-1-3p	1.16846	0.871416	15.1415	0.0658054	1.64704	0.0399536	0.96813	0.97756
dre-mir-206-1-5p	0	0.613824	0.0951206	-1.35522	2.09681	-0.646325	0.518069	NA
dre-mir-205-5p	24.9588	1052.85	323.144	-5.08	1.08697	-4.67356	2.96021e-06	5.41545e-05
dre-mir-205-3p	0	0.217854	0.0393041	-1.28465	2.09697	-0.612622	0.540127	NA
dre-mir-204-2-5p	8.34278	0.886753	8.73	3.22061	1.04929	3.06931	0.00214551	0.0133451
dre-mir-204-2-3p	0	0	0.0535594	-0.442249	2.09779	-0.210817	0.83303	NA
dre-mir-204-1-5p	310.856	113.268	341.947	1.42891	0.486663	2.93614	0.00332319	0.0181318
dre-mir-204-1-3p	0.0645458	0	0.0336965	0.0324649	2.10052	0.0154556	0.987669	NA
dre-mir-203b-3p	5.02343	36.2773	85.369	-2.75031	0.962749	-2.85673	0.00428027	0.0218224
dre-mir-203b-5p	0	0.490784	0.641689	-3.51986	1.84177	-1.91113	0.0559881	NA
dre-mir-203a-3p	0.284698	13.6735	18.6468	-5.30676	1.08064	-4.91076	9.07227e-07	1.88098e-05
dre-mir-203a-5p	0	0	0.0381756	-0.466142	2.09638	-0.222356	0.824037	NA
dre-mir-202-5p	332.921	43.1218	699.496	2.89532	0.359962	8.04341	8.73695e-16	5.43439e-14
dre-mir-202-3p	243.212	239.243	629.458	0.0196559	0.431248	0.045579	0.963646	0.976201
dre-mir-200c-3p	0.804688	1.09172	4.25429	-0.877383	0.984432	-0.891259	0.37279	0.543736
dre-mir-200b-3p	6.95464	3.06266	32.6839	1.14018	0.648258	1.75884	0.0786044	0.189504
dre-mir-200b-5p	0.59696	0.656737	0.219877	-0.173147	1.87393	-0.0923981	0.926382	NA
dre-mir-200a-3p	7.35247	2.40556	46.2848	1.35001	0.725562	1.86064	0.0627946	0.160075
dre-mir-200a-5p	2.82525	1.96777	6.84059	0.557013	0.861739	0.646383	0.518032	0.673172
dre-mir-19d-3p	9.26111	2.40629	87.4781	1.84329	0.658653	2.79858	0.0051328	0.0249422
dre-mir-19d-5p	0.45235	2.29577	1.07071	-2.38528	1.23696	-1.92834	0.0538134	0.143042
dre-mir-19c-3p	0.947781	0.217854	6.00256	0.718975	1.33158	0.539941	0.589238	0.721468
dre-mir-19c-5p	0	0	0.15737	-0.630351	2.25714	-0.279269	0.780038	NA
dre-mir-19b-3p	28.9965	4.56905	228.673	2.52642	0.569467	4.43647	9.14468e-06	0.000141655
dre-mir-19b-5p	0.654769	0.328369	0.244619	0.772743	1.68537	0.458501	0.646592	NA
dre-mir-19a-3p	3.13116	0.767984	39.2964	2.49445	1.16353	2.14387	0.0320431	0.0952521
dre-mir-19a-5p	0.0645458	0	0.321557	0.0950827	2.12869	0.0446673	0.964372	NA
dre-mir-199-3-3p	27.0851	31.7783	36.6722	-0.237336	0.33845	-0.701242	0.483152	0.644894
dre-mir-199-3-5p	0.193113	0.27293	0.230005	-0.573208	1.80943	-0.316789	0.751404	NA
dre-mir-199-2-5p	0	2.08617	1.22508	-5.35877	1.5668	-3.42021	0.000625726	0.00512107
dre-mir-199-2-3p	0	0	0.032903	-0.476559	2.09569	-0.2274	0.820113	NA
dre-mir-199-1-3p	72.3238	126.134	165.873	-0.804287	0.375409	-2.14243	0.0321591	0.0952521
dre-mir-199-1-5p	62.4101	99.907	88.8793	-0.670408	0.417335	-1.6064	0.108185	0.233651
dre-mir-196d-5p	1.43294	3.75234	10.2653	-1.29207	0.918461	-1.40677	0.159495	0.294951
dre-mir-196d-3p	0	0	0.293782	-1.14338	2.13176	-0.536358	0.591711	NA
dre-mir-196c-5p	0.950458	6.0227	6.13728	-2.53062	0.818399	-3.09216	0.00198707	0.0128746
dre-mir-196b-5p	3.06251	16.2352	24.1721	-2.20887	0.621207	-3.55577	0.000376875	0.0034473
dre-mir-196b-3p	0.488896	0	2.67853	2.14266	1.58599	1.35099	0.176697	0.321362
dre-mir-196a-2-3p	0	0	1.19962	-1.25085	2.049	-0.610468	0.541552	0.676448
dre-mir-196a-1-5p	4.26141	21.139	43.2158	-2.1935	0.665471	-3.29616	0.000980148	0.00712988
dre-mir-196a-1-3p	3.24247	1.58287	1.96776	0.827727	0.901107	0.918566	0.358322	0.535761
dre-mir-194b-3p	7.02407	2.59302	8.53377	1.35235	0.849465	1.592	0.111386	0.238903
dre-mir-194b-5p	7.9071	0.217854	5.14488	4.15687	1.35191	3.07482	0.00210632	0.0133451
dre-mir-194a-5p	2.13942	13.8043	8.62531	-2.4742	0.872124	-2.83698	0.00455422	0.0225709
dre-mir-194a-3p	0.193113	0.546223	0.325893	-1.27181	1.93954	-0.655725	0.512001	NA
dre-mir-193b-5p	6.34384	10.6379	26.6382	-0.578398	0.650811	-0.888734	0.374146	0.543736
dre-mir-193b-3p	14.6209	20.3707	15.5271	-0.478382	0.556825	-0.859124	0.390272	0.55933
dre-mir-193a-2-5p	0	0.217854	0.0792608	-1.21431	2.09876	-0.578583	0.562871	NA
dre-mir-193a-2-3p	0	0	0.0731576	-0.435506	2.09815	-0.207567	0.835567	NA
dre-mir-193a-1-5p	7.28878	5.26761	5.0935	0.336204	0.688175	0.488544	0.625165	0.747793
dre-mir-193a-1-3p	0.953669	2.13018	2.11691	-1.2943	0.893781	-1.44812	0.147583	0.280915
dre-mir-192-5p	41.9218	108.611	449.337	-1.31522	0.799194	-1.64568	0.0998294	0.22351
dre-mir-192-3p	0.289047	3.53521	1.56694	-2.89133	1.20706	-2.39536	0.0166041	0.0629742
dre-mir-190b-5p	0	0	0.150434	-0.71697	2.26993	-0.315856	0.752112	NA
dre-mir-190b-3p	0	0	0.155602	-0.459851	2.09677	-0.219314	0.826406	NA
dre-mir-190a-5p	0.349768	0	1.44326	1.47322	1.70302	0.865063	0.387004	0.557214
dre-mir-190a-3p	0	0	0.0549546	-0.44292	2.09775	-0.21114	0.832778	NA
dre-mir-18c-5p	0.775083	0	2.8664	1.82442	1.62997	1.1193	0.263011	0.423816
dre-mir-18c-3p	0	0	0.696395	-1.14858	2.14921	-0.534418	0.593053	NA
dre-mir-18b-3p	2.91929	0.217854	3.97208	2.68994	1.23598	2.17636	0.0295281	0.0918324
dre-mir-18b-5p	0.220677	0	0.460659	0.955516	1.9206	0.497508	0.618831	NA
dre-mir-18a-3p	1.83853	2.12945	3.94186	-0.524658	0.836174	-0.627451	0.530364	0.676448
dre-mir-18a-5p	0.859402	0	0.842931	2.59486	1.65984	1.56332	0.117978	0.242835
dre-mir-187-1-3p	9.50686	14.6305	15.3012	-0.734455	0.403611	-1.81971	0.0688032	0.171182
dre-mir-187-1-5p	0.87244	2.24387	2.11526	-1.1339	0.954786	-1.1876	0.234992	0.399358
dre-mir-184-2-3p	0	0	0.00867348	-0.504448	2.09362	-0.240945	0.809598	NA
dre-mir-184-1-3p	21.4177	195.418	94.9557	-3.01598	1.0546	-2.85983	0.00423869	0.0218224
dre-mir-184-1-5p	0	0.27293	0.324812	-2.56255	2.22841	-1.14994	0.250168	NA
dre-mir-183-5p	1.27576	2.5923	7.49142	-1.01622	0.952992	-1.06634	0.286269	0.445148
dre-mir-183-3p	0.156131	0	0.206068	0.564973	2.16018	0.261539	0.793677	NA
dre-mir-182-5p	2.02264	23.0074	33.7489	-3.49152	0.668816	-5.22044	1.78499e-07	5.04665e-06
dre-mir-182-3p	0	0.217854	0.0990358	-1.1887	2.09938	-0.566213	0.571249	NA
dre-mir-181c-5p	45.6222	71.8126	40.4701	-0.657948	0.368535	-1.78531	0.0742115	0.181731
dre-mir-181c-3p	0.8916	0.328369	2.74265	0.986905	1.29146	0.764177	0.444762	0.606671
dre-mir-181b-2-5p	0.0578093	0	0.0920547	-0.0148639	2.10498	-0.00706131	0.994366	NA
dre-mir-181b-2-3p	0	0	0.0839288	-0.858074	2.26968	-0.378059	0.705387	NA
dre-mir-181b-1-5p	542.51	610.488	297.053	-0.17619	0.354671	-0.496769	0.619352	0.743701
dre-mir-181b-1-3p	0.0578093	0	0.114163	0.720059	2.1789	0.33047	0.741045	NA
dre-mir-181a-2-3p	15.6528	13.8694	15.0294	0.159234	0.430326	0.37003	0.71136	0.815047
dre-mir-181a-2-5p	7.62131	4.58056	6.11683	0.413744	0.605073	0.683793	0.494106	0.653275
dre-mir-181a-1-5p	17034.8	7823.53	6166.19	1.11648	0.323504	3.45122	0.000558056	0.00495873
dre-mir-181a-1-3p	7.16485	5.31516	10.4565	0.361033	0.482928	0.747591	0.454707	0.617528
dre-mir-17a-2-3p	0.314943	0	0.39538	1.45273	1.77071	0.820423	0.411975	NA
dre-mir-17a-2-5p	0.0578093	0.613824	0.127446	-1.35855	2.25482	-0.60251	0.546834	NA
dre-mir-17a-1-5p	34.4555	13.6562	59.6409	1.27453	0.482008	2.64421	0.00818812	0.0353681
dre-mir-17a-1-3p	0.880141	0.546223	0.671726	0.014902	1.37134	0.0108667	0.99133	NA
dre-mir-1788-3p	0	0.217854	0.351606	-2.70799	1.98418	-1.36479	0.172319	NA
dre-mir-1788-5p	0	0	0.0200509	-0.484042	2.09517	-0.231028	0.817293	NA
dre-mir-16c-5p	65.6037	26.0192	77.4538	1.44616	0.287055	5.03792	4.70629e-07	1.12589e-05
dre-mir-16c-3p	91.087	108.233	61.669	-0.266283	0.336227	-0.791976	0.428375	0.597419
dre-mir-16b-5p	164.809	90.3803	401.625	0.852548	0.287013	2.97042	0.00297397	0.0171278
dre-mir-16b-3p	0.156131	0.985839	0.395818	-2.15111	1.75392	-1.22646	0.220027	NA
dre-mir-16a-5p	29.6902	14.8331	44.1797	1.01713	0.432212	2.35331	0.018607	0.0665146
dre-mir-16a-3p	0	0	0.183084	-0.475639	2.27345	-0.209215	0.83428	NA
dre-mir-15c-5p	168.247	126.447	179.952	0.397016	0.32007	1.2404	0.214827	0.375344
dre-mir-15c-3p	0.128567	0	0.149229	0.473263	2.13238	0.221941	0.82436	NA
dre-mir-15b-5p	165.851	107.165	160.366	0.615104	0.43916	1.40064	0.161323	0.295126
dre-mir-15b-3p	6.44253	3.84317	4.25434	0.993666	0.634866	1.56516	0.117546	0.242835
dre-mir-15a-2-5p	0.156131	0.328369	0.380398	-1.26351	1.81903	-0.694608	0.487301	NA
dre-mir-15a-2-3p	0	0.328369	0.23736	-2.29927	2.24309	-1.02504	0.305342	NA
dre-mir-15a-1-5p	5.24894	7.4819	49.0876	-0.638999	0.485682	-1.31567	0.188284	0.33653
dre-mir-15a-1-3p	0.522672	2.0468	0.781577	-1.61463	1.18728	-1.35995	0.173847	NA
dre-mir-155-5p	7.2614	7.83232	12.7643	-0.18515	0.556743	-0.33256	0.739467	0.830232
dre-mir-155-3p	0	0	0.0052255	-0.507144	2.0934	-0.242258	0.80858	NA
dre-mir-153c-3p	0.156131	0	0.1415	0.573336	2.20454	0.260071	0.794809	NA
dre-mir-153c-5p	0	0	0.0642298	-0.436405	2.0981	-0.208	0.835229	NA
dre-mir-153b-3p	1.09064	1.2026	7.89937	-0.334367	1.0489	-0.318778	0.749895	0.833192
dre-mir-153b-5p	1.21644	1.58714	1.22635	-0.411346	1.14473	-0.359338	0.719342	0.815047
dre-mir-153a-5p	0	0	0.0384316	-0.469575	2.09616	-0.224017	0.822744	NA
dre-mir-153a-3p	0	0.613824	0.443263	-2.96927	2.09064	-1.42027	0.155529	NA
dre-mir-152-3p	1.23837	1.81325	83.3188	-0.851435	0.818237	-1.04057	0.298074	0.461199
dre-mir-152-5p	0.526202	0	0.778241	1.98581	1.87928	1.05669	0.290653	NA
dre-mir-150-5p	70.3921	58.9554	86.6659	0.26898	0.424958	0.632956	0.526762	0.676448
dre-mir-150-3p	0.400841	0.328369	0.30009	0.331863	1.61785	0.205126	0.837474	NA
dre-mir-148-3p	4.34739	5.04613	398.305	-0.181594	0.551974	-0.32899	0.742163	0.830262
dre-mir-148-5p	9.96205	4.37797	6.7301	1.27256	0.603195	2.10969	0.0348849	0.101394
dre-mir-146b-5p	93.5891	9.62051	296.418	3.10486	0.73575	4.21999	2.44309e-05	0.000330349
dre-mir-146b-3p	0.774118	0.942192	11.3489	0.118485	1.20603	0.0982438	0.921739	0.945875
dre-mir-146a-5p	82.5526	34.7695	753.474	1.19907	0.826069	1.45153	0.146631	0.280915
dre-mir-146a-3p	4.65771	15.9042	15.271	-1.65763	0.815878	-2.03172	0.0421821	0.121469
dre-mir-145-5p	115.442	24.7333	55.5045	2.16572	0.380821	5.68696	1.29318e-08	5.02723e-07
dre-mir-145-3p	2.96709	0.926492	14.2342	1.11456	0.90251	1.23495	0.216848	0.376758
dre-mir-144-5p	1.68053	2.31148	8.3468	0.0895815	0.834585	0.107336	0.914522	0.945875
dre-mir-144-3p	0.309256	0	0.766397	1.41581	1.89044	0.748931	0.453899	NA
dre-mir-143-1-3p	1162.29	1265.03	4743.7	-0.121019	0.342722	-0.353112	0.724004	0.815817
dre-mir-143-1-5p	4.35789	12.4351	6.76019	-1.52878	0.581689	-2.62817	0.00858466	0.0359926
dre-mir-142b-5p	1.75926	0.546223	1.27735	1.39888	1.30093	1.07529	0.282243	0.441094
dre-mir-142a-3p	0.954282	2.30395	8.85354	-0.323746	1.0651	-0.303957	0.76116	0.839436
dre-mir-142a-5p	6.11412	1.03664	13.9091	2.06905	0.94057	2.19978	0.0278222	0.0892031
dre-mir-141-3p	6.13576	17.6654	24.6523	-1.62988	0.524102	-3.10986	0.00187178	0.0123856
dre-mir-141-5p	0	0	3.27371	-0.92023	2.10119	-0.437957	0.661418	0.77917
dre-mir-140-3p	63.9702	46.7506	116.697	0.386365	0.358934	1.07643	0.281737	0.441094
dre-mir-140-5p	2.18262	0.27293	4.90894	2.04634	1.19991	1.70541	0.088118	0.204513
dre-mir-139-5p	8.64528	6.77009	10.8961	0.159809	0.56	0.285373	0.775358	0.852072
dre-mir-139-3p	0.295783	0.490784	0.840296	-0.612721	1.37197	-0.446601	0.655163	NA
dre-mir-1388-5p	95.6696	28.5352	1836.84	1.69512	0.453641	3.73669	0.000186455	0.00181211
dre-mir-1388-3p	80.3241	848.531	206.2	-3.38471	0.409559	-8.26426	1.40561e-16	1.38801e-14
dre-mir-138-5p	6.11711	4.03787	6.75513	0.319314	0.633115	0.504355	0.614012	0.740146
dre-mir-138-3p	0.0578093	0	0.032212	0.000279367	2.09965	0.000133055	0.999894	NA
dre-mir-137-2-3p	1.84952	0	0.882382	3.94203	1.70649	2.31002	0.0208872	0.0706077
dre-mir-137-2-5p	0.156131	0	0.212061	0.561066	2.23917	0.250568	0.802148	NA
dre-mir-137-1-3p	0.186376	0	0.662312	0.891962	1.81953	0.490215	0.623982	NA
dre-mir-137-1-5p	0.336295	0.490784	0.362206	-0.632125	1.60407	-0.394076	0.693525	NA
dre-mir-135c-2-3p	0	0	0.0052255	-0.507144	2.0934	-0.242258	0.80858	NA
dre-mir-135c-1-5p	0.944251	0	6.91933	2.28327	1.57902	1.446	0.148176	0.280915
dre-mir-135b-5p	0.156131	0.27293	0.870846	-1.32739	1.72267	-0.770543	0.440978	0.606165
dre-mir-135b-3p	0.128567	0	0.0787772	0.406004	2.26914	0.178924	0.857997	NA
dre-mir-135a-5p	0.45865	0	1.11751	2.03754	1.73302	1.17571	0.239709	0.402971
dre-mir-135a-3p	0	0.328369	0.0608316	-1.34505	2.09878	-0.640874	0.521605	NA
dre-mir-133c-3p	0.0578093	0	0.0696973	-0.0166239	2.14958	-0.00773357	0.99383	NA
dre-mir-133b-3p	0.0578093	0	0.145426	-0.00703466	2.26944	-0.00309974	0.997527	NA
dre-mir-133a-2-5p	0	0	0.0231545	-0.479595	2.09548	-0.228871	0.818969	NA
dre-mir-133a-1-3p	72.8881	70.7799	136.631	0.0440135	0.836746	0.0526007	0.95805	0.973704
dre-mir-133a-1-5p	0.21394	0	2.23229	0.689466	1.77844	0.38768	0.698253	0.804284
dre-mir-132-2-5p	6.19993	1.74882	11.6437	1.63656	0.855157	1.91375	0.0556521	0.146676
dre-mir-132-2-3p	0	0	0.0160074	-0.496649	2.09424	-0.23715	0.81254	NA
dre-mir-132-1-3p	3.46584	14.2321	8.32478	-1.77924	0.81237	-2.19019	0.0285108	0.0903834
dre-mir-132-1-5p	0	0	0.853562	-1.21413	2.08198	-0.583164	0.559783	0.690843
dre-mir-130c-2-5p	0.265449	0	0.217427	0.565929	1.97092	0.287139	0.774006	NA
dre-mir-130c-1-3p	14.4368	7.34834	24.2078	0.85513	0.519723	1.64536	0.0998966	0.22351
dre-mir-130c-1-5p	3.96024	3.18143	4.21851	0.176975	0.658273	0.268848	0.788047	0.859939
dre-mir-130b-5p	39.6671	37.39	62.5327	0.047172	0.46304	0.101875	0.918856	0.945875
dre-mir-130b-3p	11.0614	6.44908	23.7335	0.936182	0.511094	1.83172	0.0669928	0.168022
dre-mir-130a-3p	18.9813	10.3192	20.0336	0.763828	0.425543	1.79495	0.0726615	0.179347
dre-mir-130a-5p	0.833417	0	1.55683	2.32764	1.62065	1.43624	0.150934	0.282775
dre-mir-1306-5p	0.458562	0.546223	0.922265	-0.740617	1.54217	-0.480242	0.631055	0.751947
dre-mir-1306-3p	0	0.328369	0.237265	-2.22463	2.26283	-0.98312	0.325548	NA
dre-mir-129-2-3p	0.180164	0	1.33328	1.0636	1.77499	0.599214	0.54903	0.680273
dre-mir-129-2-5p	0	0	0.0107177	-0.496099	2.09428	-0.236883	0.812748	NA
dre-mir-129-1-5p	1.83293	2.95324	2.63886	-0.451535	0.853183	-0.529235	0.596642	0.727669
dre-mir-129-1-3p	2.09246	0	2.80789	3.72762	1.58991	2.34454	0.0190505	0.0673262
dre-mir-128-2-3p	0	0	0.308679	-1.06231	2.18466	-0.48626	0.626783	NA
dre-mir-128-2-5p	0.0645458	0	0.133734	0.0492383	2.27057	0.0216854	0.982699	NA
dre-mir-128-1-3p	111.783	77.6579	251.935	0.499904	0.325172	1.53735	0.124207	0.250834
dre-mir-128-1-5p	3.31683	1.92376	4.89781	0.630955	0.761621	0.828437	0.407423	0.580909
dre-mir-126b-3p	8.141	1.65083	70.0646	2.16947	0.749727	2.89368	0.0038075	0.0200701
dre-mir-126b-5p	0.0578093	0	0.0497213	-0.0167715	2.10258	-0.00797661	0.993636	NA
dre-mir-126a-3p	79.1955	29.1799	675.059	1.4373	0.417408	3.4434	0.000574455	0.00496265
dre-mir-126a-5p	40.9707	18.1179	120.793	1.20158	0.558018	2.15331	0.0312946	0.0952521
dre-mir-125c-5p	454.799	4929.03	1676.15	-3.40813	0.439468	-7.75512	8.82579e-15	4.5747e-13
dre-mir-125c-3p	2.85077	7.7672	4.62544	-1.03762	0.639261	-1.62316	0.104555	0.229941
dre-mir-125b-3-3p	1.87354	0.217854	3.20569	2.12508	1.23767	1.717	0.085979	0.202572
dre-mir-125b-3-5p	3.25371	9.16414	4.31816	-1.61411	0.592649	-2.72355	0.00645836	0.0299784
dre-mir-125b-2-3p	7.97592	6.78889	6.98545	0.45508	0.659057	0.690501	0.489879	0.651079
dre-mir-125b-2-5p	0.394016	0.490784	0.456067	-0.831283	1.77287	-0.468893	0.639146	NA
dre-mir-125b-1-5p	436.979	1296.3	905.03	-1.56318	0.347953	-4.49249	7.0395e-06	0.000115225
dre-mir-125b-1-3p	26.8084	56.9248	62.558	-1.0984	0.452578	-2.42698	0.0152251	0.0591876
dre-mir-125a-2-5p	2.33881	6.31714	5.34196	-1.8219	0.598539	-3.04392	0.0023352	0.0139663
dre-mir-125a-2-3p	0.764087	1.91551	1.20598	-1.58434	1.01113	-1.56691	0.117136	0.242835
dre-mir-125a-1-5p	1540.33	4365.13	2564.19	-1.4939	0.366406	-4.07717	4.55868e-05	0.000567099
dre-mir-125a-1-3p	1.0895	1.47589	1.25731	-0.616284	0.989977	-0.622524	0.533598	0.676448
dre-mir-124-6-5p	0	0	0.446721	-0.283234	2.21371	-0.127945	0.898192	NA
dre-mir-124-4-5p	0	0	0.561184	-0.170351	2.09708	-0.0812325	0.935257	NA
dre-mir-124-3-5p	0	0.613824	0.605429	-1.76774	2.10492	-0.839814	0.401013	NA
dre-mir-124-2-5p	0	0	0.010461	-0.501551	2.09385	-0.239535	0.810691	NA
dre-mir-124-1-3p	0.156131	0	0.640065	0.147029	1.87172	0.078553	0.937388	NA
dre-mir-124-1-5p	0	0	0.00843327	-0.506471	2.09346	-0.241931	0.808834	NA
dre-mir-122-5p	7.5286	9.61745	29.1721	-0.362042	0.917018	-0.394804	0.692988	0.804176
dre-mir-122-3p	0	0	1.42155	-1.18359	2.10239	-0.562975	0.573452	0.704915
dre-mir-10d-5p	6.9023	10.1485	26.6484	-0.623152	0.550355	-1.13227	0.25752	0.417129
dre-mir-10d-3p	0	0	0.0705368	-0.438127	2.09801	-0.20883	0.834581	NA
dre-mir-10c-5p	927.674	687.196	1161.3	0.429095	0.395755	1.08424	0.278256	0.441094
dre-mir-10c-3p	1.11759	0.328369	0.62707	1.50442	1.41431	1.06371	0.287461	NA
dre-mir-10b-2-5p	0.129092	0	1.1916	0.648586	1.81411	0.357523	0.7207	0.815047
dre-mir-10b-2-3p	0.0645458	0	0.197559	0.128579	2.02083	0.0636271	0.949267	NA
dre-mir-10b-1-5p	1379.45	640.36	9393.56	1.09706	0.400941	2.73622	0.00621498	0.0292858
dre-mir-10b-1-3p	0.250922	0	0.151884	1.39502	1.97278	0.707132	0.479484	NA
dre-mir-10a-5p	125.357	132.296	758.07	-0.0813274	0.599392	-0.135683	0.892072	0.930293
dre-mir-10a-3p	0.115619	1.10461	1.5102	-2.26824	1.31878	-1.71995	0.0854411	0.202572
dre-mir-107b-3p	0.394016	0.985839	1.63001	-1.50064	1.36454	-1.09974	0.271446	0.435153
dre-mir-107b-5p	0	0	0.0297286	-0.47428	2.09585	-0.226295	0.820972	NA
dre-mir-107a-3p	18.6064	17.0058	24.1593	0.054707	0.319494	0.17123	0.864043	0.91683
dre-mir-107a-5p	0.0645458	2.95752	1.66288	-3.94277	1.3192	-2.98877	0.00280101	0.0164361
dre-mir-103-3p	23.7764	41.7573	45.9699	-0.823706	0.353557	-2.32977	0.0198184	0.0680408
dre-mir-103-5p	0.301995	1.38181	0.835659	-1.072	1.34774	-0.795403	0.426379	NA
dre-mir-101b-5p	3.61634	3.34457	14.0718	-0.00152868	0.606491	-0.00252053	0.997989	0.999655
dre-mir-101b-3p	0.784385	0.27293	11.4255	0.81363	1.30529	0.623335	0.533064	0.676448
dre-mir-101a-3p	6.7729	11.1212	271.208	-0.652869	0.537565	-1.21449	0.22456	0.385846
dre-mir-101a-5p	0.394104	0.27293	0.711272	0.34003	1.51564	0.224347	0.822487	NA
dre-mir-100-2-3p	12.7919	5.75079	10.973	1.47973	0.573909	2.57833	0.00992791	0.040626
dre-mir-100-2-5p	0	0	0.00484366	-0.508048	2.09333	-0.242699	0.808239	NA
dre-mir-100-1-5p	593.284	274.982	1366.08	1.09513	0.405874	2.6982	0.00697159	0.0314227
dre-mir-100-1-3p	1.11342	0	0.666452	3.03557	1.68415	1.80243	0.0714771	NA
dre-mir-1-2-3p	0	0	0.225714	-1.13599	2.13894	-0.531099	0.59535	NA
dre-mir-1-2-5p	0	0	0.0179156	-0.490453	2.09471	-0.234139	0.814877	NA
dre-mir-1-1-3p	0.186376	0	9.48616	0.466593	1.70649	0.273423	0.784528	0.859114
dre-mir-1-1-5p	0.0645458	0	0.0713507	0.0275695	2.10093	0.0131225	0.98953	NA
dre-let-7j-5p	16.8381	49.1177	65.7177	-1.48847	0.442121	-3.36666	0.000760843	0.00577127
dre-let-7j-3p	23.9867	8.76707	13.6019	1.40585	0.632408	2.22302	0.0262146	0.0867314
dre-let-7i-5p	110.383	139.31	79.3908	-0.338195	0.554051	-0.610405	0.541594	0.676448
dre-let-7i-3p	0.747608	0	0.234845	2.65043	1.96855	1.34639	0.178178	NA
dre-let-7h-5p	21.2215	52.9698	162.676	-1.31475	0.49586	-2.65145	0.00801472	0.0351067
dre-let-7h-3p	4.13356	6.75061	2.9775	-0.308138	0.743628	-0.414371	0.678602	0.790432
dre-let-7g-2-5p	0	0	0.28783	-0.145074	2.10051	-0.0690663	NA	NA
dre-let-7g-2-3p	0.0645458	2.30395	0.27289	-2.64014	2.119	-1.24594	0.212788	NA
dre-let-7g-1-5p	48.266	97.9014	154.731	-1.0138	0.442996	-2.28851	0.0221076	0.0739298
dre-let-7g-1-3p	0	0	0.101156	-0.398963	2.10023	-0.189962	0.849339	NA
dre-let-7f-5p	49.7842	111.647	164.467	-1.14048	0.473906	-2.40654	0.0161042	0.0618323
dre-let-7f-3p	0	0.546223	0.0734135	-1.79563	2.10476	-0.853126	0.393589	NA
dre-let-7e-5p	82.418	166.89	272.803	-1.00068	0.528086	-1.89492	0.058103	0.150584
dre-let-7e-3p	0	0	0.0149128	-0.48994	2.09474	-0.23389	0.81507	NA
dre-let-7d-2-5p	0.349244	0	0.324092	1.61658	1.9058	0.848243	0.396303	NA
dre-let-7d-1-5p	199.875	428.028	857.526	-1.08921	0.498127	-2.1866	0.0287716	0.0903834
dre-let-7c-2-5p	0.0645458	0	0.148581	0.0587173	2.26463	0.025928	0.979315	NA
dre-let-7c-1-5p	225.319	344.684	727.337	-0.607351	0.506976	-1.19799	0.230922	0.394597
dre-let-7c-1-3p	0.682333	0	0.87121	2.19177	1.75415	1.24948	0.211491	0.373713
dre-let-7b-5p	313.676	588.271	321.432	-0.899511	0.47301	-1.90168	0.0572134	0.149524
dre-let-7b-3p	55.6249	182.526	62.4016	-1.69474	0.40435	-4.19126	2.77415e-05	0.000359483
dre-let-7a-6-5p	0.180164	0.886753	0.35201	-1.43344	1.63742	-0.875428	0.381341	NA
dre-let-7a-6-3p	0.400316	0	0.191898	1.94186	1.84526	1.05235	0.292639	NA
dre-let-7a-5-3p	8.37825	5.13378	9.36846	0.808938	0.640443	1.26309	0.206557	0.367081
dre-let-7a-5-5p	0.278486	0.27293	0.428376	-0.114659	1.93397	-0.0592865	0.952724	NA
dre-let-7a-4-3p	0.495632	0.819152	0.725383	-0.631777	1.26929	-0.497742	0.618666	NA
dre-let-7a-4-5p	0	0	0.0980313	-0.389348	2.10076	-0.185337	0.852965	NA
dre-let-7a-3-5p	7.56747	10.5277	42.6828	-0.512494	0.630486	-0.812855	0.416301	0.588498
dre-let-7a-3-3p	0.74956	0	1.03735	2.3991	1.67517	1.43216	0.152099	0.283251
dre-let-7a-2-5p	0.954194	2.31973	4.26417	-1.14373	0.977303	-1.17029	0.241883	0.403116
dre-let-7a-2-3p	0.413265	0.545859	0.734799	-0.73139	1.5177	-0.481906	0.629873	NA
dre-let-7a-1-5p	1084.67	1946.1	4876.47	-0.833284	0.491936	-1.69389	0.0902867	0.206464
dre-let-7a-1-3p	0.45865	0.217854	0.767368	0.572109	1.48512	0.385228	0.700069	NA
dre-mir-3906-5p	0	0	0.135032	-0.491739	2.09461	-0.234764	0.814392	NA
dre-mir-2192-5p	0	0	0.270064	-0.451448	2.09727	-0.215255	0.829568	NA
dre-mir-2198-5p	0	0	0.405096	-0.189036	2.09066	-0.0904192	0.927954	NA
dre-mir-200c-5p	0	0	0.119873	-0.491739	2.09461	-0.234764	0.814392	NA

## Sheet: 12 Weeks Testis vs Ovary
12 Weeks post fertilization		Statistically significant difference requires:			Normalized read ≥ 100
Testis vs Ovary					Log2FoldChange ≥ |2|
Reads normalized using DESeq2					padj ≤ 0.01
	Mean # normalized reads
miRNA	Ovary	Testis	baseMean	log2FoldChange	lfcSE	stat	pvalue	padj
dre-mir-99-2-5p	15.4855	11.8689	9.894	0.354131	0.436637	0.811042	0.417342	0.594712
dre-mir-99-2-3p	0.990022	2.9488	2.58437	-1.48526	0.706755	-2.10152	0.0355952	0.095704
dre-mir-99-1-5p	191.869	159.869	136.774	0.260037	0.412518	0.630366	0.528455	0.694054
dre-mir-99-1-3p	1.34633	0.809769	1.1512	0.835283	0.889767	0.938765	0.347851	0.530148
dre-mir-96-5p	0	0.365478	0.393226	-3.20664	1.89025	-1.69642	0.0898073	NA
dre-mir-96-3p	0.158545	0.086061	1.71275	0.346749	1.62863	0.212908	0.831399	0.913061
dre-mir-93-5p	95.9608	53.1424	51.3362	0.848044	0.416827	2.03453	0.0418986	0.105674
dre-mir-93-3p	0.348231	0.767506	0.575157	-0.926178	1.42956	-0.647874	0.517066	NA
dre-mir-92b-3p	5636.17	13325	7134.77	-1.22215	0.564291	-2.16582	0.0303247	0.0872983
dre-mir-92b-5p	0	0.193356	0.0254135	-1.14089	2.09775	-0.543863	0.586536	NA
dre-mir-92a-2-3p	23.8648	21.4909	61.6092	0.151878	0.497287	0.305414	0.760051	0.869938
dre-mir-92a-2-5p	1.49919	0.935066	3.62969	0.432553	0.804652	0.537565	0.590877	0.755157
dre-mir-92a-1-3p	105294	111719	36976.1	-0.0849149	0.363592	-0.233544	0.815339	0.913061
dre-mir-92a-1-5p	1.50967	1.35798	4.8522	0.108738	0.772817	0.140703	0.888104	0.947264
dre-mir-9-7-3p	1.26972	1.5712	1.03165	-0.26056	0.980339	-0.265786	0.790404	NA
dre-mir-9-5-3p	0	0	0.0149092	-0.182664	2.09082	-0.0873651	0.930381	NA
dre-mir-9-4-3p	5.99919	14.774	12.4905	-1.23893	0.564766	-2.19371	0.0282563	0.084769
dre-mir-9-3-3p	0.337748	0	0.0359306	1.41393	2.11288	0.669194	0.503372	NA
dre-mir-9-3-5p	0	0	0.0256841	-0.181105	2.09066	-0.0866256	0.930969	NA
dre-mir-9-2-5p	0.522462	0	0.185915	2.05676	2.26133	0.909533	0.363069	NA
dre-mir-9-1-5p	19.9697	10.3644	28.0972	0.920807	0.47766	1.92775	0.0538865	0.129056
dre-mir-9-1-3p	2.93423	0.489485	1.44868	2.93818	1.13472	2.58935	0.00961574	0.0355907
dre-mir-7b-5p	4.14867	8.30044	7.74092	-0.978218	0.641156	-1.52571	0.127083	0.253276
dre-mir-7b-3p	0.667711	0.789942	0.849222	-0.511144	1.04011	-0.491431	0.623122	NA
dre-mir-7a-3-3p	0.551619	0.722078	0.210026	-0.277038	1.5679	-0.176693	0.85975	NA
dre-mir-7a-3-5p	0.42224	0	0.195672	2.43581	2.15209	1.13184	0.257703	NA
dre-mir-7a-2-3p	0	0.589192	0.0725756	-1.9091	2.11547	-0.902446	0.36682	NA
dre-mir-7a-2-5p	0	0	0.00440335	-0.181105	2.09066	-0.0866256	0.930969	NA
dre-mir-7a-1-5p	5.37577	27.5979	15.6735	-2.3225	0.646666	-3.59149	0.000328788	0.00275602
dre-mir-7a-1-3p	0.0870577	0	0.00926146	0.552744	2.09647	0.263654	0.792046	NA
dre-mir-740-5p	0	0.197918	0.039931	-1.10866	2.10143	-0.527576	0.597794	NA
dre-mir-738-5p	2.44008	24.04	799.007	-3.14931	0.857382	-3.67317	NA	NA
dre-mir-738-3p	0.393073	1.51961	19.6978	-1.87246	1.2701	-1.47427	0.14041	0.274088
dre-mir-737-5p	0.4987	3.24038	4.92292	-2.48663	0.980159	-2.53696	0.0111818	0.0388686
dre-mir-737-3p	0.237527	0.333841	0.305722	-0.649627	1.7534	-0.370495	0.711014	NA
dre-mir-735-5p	69.4745	622	204.432	-3.12672	0.48338	-6.46845	9.90157e-11	4.03135e-09
dre-mir-735-3p	0.388287	0.980467	0.194771	-1.09858	1.75896	-0.624562	0.532259	NA
dre-mir-734-3p	28.1129	7.69438	8.57905	1.84997	0.508191	3.64031	0.000272313	0.00258697
dre-mir-734-5p	0	0.086061	0.0412987	-0.716173	2.09903	-0.341192	0.732959	NA
dre-mir-733-5p	0.237527	0.983298	1.74818	-2.13074	1.20344	-1.77054	0.0766369	0.167526
dre-mir-733-3p	0	1.31106	1.08389	-4.71673	1.65526	-2.84954	0.00437829	NA
dre-mir-732-3p	0	0	0.0883422	-0.154223	2.09863	-0.0734875	0.941418	NA
dre-mir-731-5p	139.628	174.949	150.901	-0.321321	0.316773	-1.01436	0.310411	0.503884
dre-mir-731-3p	2.41223	1.14198	1.39854	1.02143	0.822883	1.24128	0.214503	0.394408
dre-mir-730-5p	0.379936	1.31585	0.860312	-1.52534	1.02795	-1.48386	0.137845	NA
dre-mir-730-3p	0.237818	0.519726	0.249896	-0.77008	1.59768	-0.482	0.629806	NA
dre-mir-729-3p	0.100221	0.879235	0.186021	-2.60161	1.77431	-1.46626	0.142577	NA
dre-mir-729-5p	0	0	0.0052255	-0.181105	2.09066	-0.0866256	0.930969	NA
dre-mir-728-3p	0	0	0.0287269	-0.178576	2.09378	-0.0852891	0.932032	NA
dre-mir-727-5p	6.20379	2.36414	2.28733	1.31401	0.774651	1.69626	0.0898366	0.189655
dre-mir-727-3p	2.68979	1.29295	1.70551	0.958109	0.913185	1.04919	0.294088	0.487298
dre-mir-726-3p	0.648894	0.767506	1.41817	-0.153313	1.13453	-0.135134	0.892506	0.947264
dre-mir-726-5p	0.0870577	0	0.641043	1.02729	1.94036	0.529435	0.596504	NA
dre-mir-725-1-3p	14.5305	11.1966	11.0932	0.362382	0.736734	0.491876	0.622807	0.768398
dre-mir-725-1-5p	2.05985	0.49393	0.561232	1.82771	1.29216	1.41446	0.157226	NA
dre-mir-724-5p	154.258	52.9524	88.1896	1.5215	0.584807	2.60171	0.00927591	0.0352484
dre-mir-724-3p	0.353609	0.086061	0.304148	1.29428	1.81637	0.712563	0.476117	NA
dre-mir-723-3p	0	2.56631	1.65695	-5.73815	1.63274	-3.51442	0.000440708	0.00330531
dre-mir-723-5p	0	0	0.00962885	-0.181105	2.09066	-0.0866256	0.930969	NA
dre-mir-722-3p	0.723036	1.67526	2.02522	-1.23537	1.04753	-1.17931	0.238273	0.431635
dre-mir-722-5p	0.300938	0.419902	0.263526	-0.769752	1.7312	-0.444635	0.656583	NA
dre-mir-7149-3p	0	0	0.0112031	-0.181105	2.09066	-0.0866256	0.930969	NA
dre-mir-7148-5p	0.646763	0.197918	0.666671	1.74923	1.44169	1.21332	0.225008	NA
dre-mir-7147-5p	0	0	0.0550526	-0.153154	2.09899	-0.0729655	0.941834	NA
dre-mir-7147-3p	0.121302	0	0.240668	0.836874	2.25989	0.370316	0.711147	NA
dre-mir-7146-5p	0	0	0.479158	-0.298454	2.17075	-0.137489	0.890644	NA
dre-mir-7146-3p	0	0	0.971655	-0.409589	2.0952	-0.195489	0.84501	NA
dre-mir-7145-3p	0.100221	0.279417	0.99675	-1.17472	1.65518	-0.709723	0.477876	NA
dre-mir-7145-5p	0.25069	0	0.0266692	1.18935	2.10922	0.563879	0.572836	NA
dre-mir-499-5p	3.11762	15.0111	9.60621	-2.2313	0.620207	-3.59766	0.000321088	0.00275602
dre-mir-499-3p	0	0.391274	0.191205	-2.9395	1.97913	-1.48525	0.137477	NA
dre-mir-489-3p	7.09281	12.217	16.1029	-0.831062	0.497202	-1.67148	0.0946272	0.1983
dre-mir-489-5p	0.242604	0.086061	0.199892	0.721974	1.99592	0.361725	0.717558	NA
dre-mir-462-5p	1507.27	4093.69	4696.22	-1.43138	0.376086	-3.80599	0.000141239	0.0016982
dre-mir-462-3p	4.60338	3.47623	4.05624	0.502847	0.654955	0.767758	0.442631	0.618382
dre-mir-461-5p	0.40116	0.395836	0.205548	0.0340814	2.07366	0.0164354	0.986887	NA
dre-mir-461-3p	0.100221	0	0.0106618	0.618716	2.09775	0.294943	0.768037	NA
dre-mir-460-5p	3.62673	12.2356	5.17508	-1.77989	0.600418	-2.96442	0.00303252	0.0144045
dre-mir-460-3p	1.20276	3.40782	4.79422	-1.49538	0.827631	-1.80682	0.0707901	0.161401
dre-mir-459-5p	1.0104	3.67979	1.09972	-1.73627	1.33473	-1.30084	0.193315	NA
dre-mir-459-3p	0.366905	0.477335	0.891536	-0.239312	1.55089	-0.154306	0.877368	NA
dre-mir-458-3p	15.3721	16.0246	21.3762	-0.0497846	0.431341	-0.115418	0.908114	0.951491
dre-mir-458-5p	0	0.197918	0.0515585	-1.03215	2.10656	-0.489971	0.624154	NA
dre-mir-457b-5p	6.39965	4.75075	4.42666	0.436931	0.496883	0.879344	0.379215	0.55141
dre-mir-457b-3p	2.53323	1.93515	1.70831	0.434637	0.662995	0.655567	0.512103	0.678834
dre-mir-457a-5p	48.5592	19.576	41.4489	1.29718	0.505504	2.56612	0.0102844	0.0375776
dre-mir-457a-3p	1.21695	0.416864	0.750032	1.43113	1.12714	1.26971	0.204189	NA
dre-mir-456-3p	36.177	17.8308	52.1291	1.01023	0.405841	2.48922	0.0128023	0.0434362
dre-mir-456-5p	0	0.12389	0.0824813	-0.968052	2.20588	-0.438851	0.66077	NA
dre-mir-455-2-5p	205.806	48.5851	47.5806	2.07736	0.340635	6.09848	1.07079e-09	3.39082e-08
dre-mir-455-1-5p	954.45	146.801	215.429	2.68775	0.296865	9.05379	1.38092e-19	1.96782e-17
dre-mir-455-1-3p	36.0215	34.9966	20.7706	0.0370761	0.396744	0.0934509	0.925545	0.952276
dre-mir-454b-3p	12.2832	1.66765	14.9316	2.67517	0.634902	4.21352	2.51422e-05	0.000446665
dre-mir-454b-5p	0.150469	0	0.124097	0.785758	2.17678	0.360973	0.718119	NA
dre-mir-454a-3p	2.76359	2.00147	7.23278	0.478641	0.810773	0.590352	0.554955	0.72169
dre-mir-454a-5p	0.229742	0.52416	0.953791	-1.01622	1.52733	-0.665362	0.505819	NA
dre-mir-451-5p	48.1204	46.9642	54.481	0.0403352	0.430468	0.0937008	0.925347	0.952276
dre-mir-451-3p	0.20836	0.193356	0.361414	0.267776	1.71288	0.156331	0.875772	NA
dre-mir-430c-10-3p	4.3873	0	11.2703	5.47317	1.49391	3.66365	0.000248643	0.00244356
dre-mir-430c-10-5p	0.0792727	0	0.70135	0.952918	2.01332	0.473307	0.635994	NA
dre-mir-430b-6-5p	0	0	0.0488601	-0.18329	2.09258	-0.0875903	0.930202	NA
dre-mir-430b-6-3p	0	0	0.0598024	-0.0680706	2.09066	-0.0325594	0.974026	NA
dre-mir-430b-4-5p	0	0	0.0183573	-0.181105	2.09066	-0.0866256	0.930969	NA
dre-mir-430b-20-5p	0	0.086061	0.00915543	-0.83869	2.09333	-0.400648	0.688679	NA
dre-mir-430b-18-5p	0	0	0.010461	-0.181105	2.09066	-0.0866256	0.930969	NA
dre-mir-430b-10-3p	550.949	7.46837	603.409	6.13618	0.481682	12.7391	3.5867e-37	1.02221e-34
dre-mir-430b-10-5p	1.91067	0	1.55392	4.53187	1.58559	2.85816	0.0042611	0.0187872
dre-mir-430a-18-5p	0	0.489485	0.193124	-1.62397	2.11805	-0.76673	0.443242	NA
dre-mir-430a-16-3p	0	0	0.0403108	-0.181105	2.09066	-0.0866256	0.930969	NA
dre-mir-430a-12-3p	0	0	0.203755	-0.377066	2.20866	-0.170721	0.864443	NA
dre-mir-430a-12-5p	0.0870577	0	0.748149	1.01422	1.98995	0.509669	0.610283	NA
dre-mir-430a-11-5p	3.62887	2.23406	4.99372	0.685649	0.729336	0.9401	0.347166	0.530148
dre-mir-430a-10-3p	32.7411	0.193356	83.7384	6.84689	1.04406	6.55792	5.45653e-11	2.59185e-09
dre-mir-430a-10-5p	3.33884	2.5393	3.21017	0.502446	0.741595	0.677521	0.498076	0.666439
dre-mir-430a-1-5p	0	0	0.00614993	-0.181105	2.09066	-0.0866256	0.930969	NA
dre-mir-429b-3p	0.516941	0.575546	0.475462	0.0906345	1.3638	0.0664571	0.947014	NA
dre-mir-429a-3p	25.5121	8.09184	21.7686	1.59189	0.481421	3.30665	0.000944185	0.0059825
dre-mir-375-2-3p	1.69124	0	0.253488	4.65555	1.91116	2.43598	0.0148514	NA
dre-mir-375-1-3p	300.535	51.2778	181.152	2.51143	0.554564	4.52866	5.93588e-06	0.000130133
dre-mir-375-1-5p	0.100221	0	0.203294	0.751885	2.2713	0.331038	0.740616	NA
dre-mir-365-3-3p	0	0	0.00440335	-0.181105	2.09066	-0.0866256	0.930969	NA
dre-mir-365-3-5p	0.0792727	0	0.00843327	0.512034	2.09587	0.244307	0.806993	NA
dre-mir-365-2-5p	1.45164	0.827849	0.780802	0.817277	1.07206	0.762345	0.445854	NA
dre-mir-365-1-3p	15.877	26.4826	14.6855	-0.743128	0.412624	-1.80098	0.0717063	0.162193
dre-mir-365-1-5p	0.0792727	0.244742	0.21933	-0.808751	2.22796	-0.363001	0.716604	NA
dre-mir-363-3p	14.8437	5.32479	18.2472	1.39115	0.546329	2.54636	0.0108854	0.0387793
dre-mir-363-5p	0.100221	0.193356	0.185	-0.466893	2.27091	-0.205597	0.837106	NA
dre-mir-34c-5p	71.2224	4.89738	23.1726	3.85516	0.572433	6.73469	1.64285e-11	1.16017e-09
dre-mir-34c-3p	23.5466	2.16003	11.3286	3.35319	0.689344	4.86432	1.14853e-06	2.97573e-05
dre-mir-34b-5p	58.1843	1.89442	17.1847	4.93546	0.726548	6.79303	1.09804e-11	1.04314e-09
dre-mir-34b-3p	5.40739	0.086061	3.068	4.77756	1.26871	3.76568	0.000166096	0.00175324
dre-mir-34a-5p	10.3639	1.37773	15.7093	2.83392	0.844595	3.35536	0.000792619	0.00537848
dre-mir-34a-3p	0	0	0.0328249	-0.184453	2.09217	-0.0881636	0.929747	NA
dre-mir-338-2-5p	1.63083	1.38813	1.44059	0.195537	0.803309	0.243415	0.807684	0.909842
dre-mir-338-2-3p	0.0870577	0	0.129134	0.495143	2.10162	0.235601	0.813743	NA
dre-mir-338-1-3p	269.306	129.779	173.43	1.04841	0.344429	3.0439	0.0023353	0.0114752
dre-mir-338-1-5p	8.15617	12.4734	3.23857	-0.590472	0.558555	-1.05714	0.290447	0.484078
dre-mir-31-5p	57.5164	235.982	62.5583	-2.00705	0.50514	-3.97325	7.0899e-05	0.00106348
dre-mir-31-3p	0.989323	0.317246	0.66837	1.53005	1.30026	1.17672	0.239306	NA
dre-mir-30e-2-3p	51.5768	43.3673	84.7203	0.248725	0.344436	0.722124	0.470219	0.64429
dre-mir-30e-2-5p	36.3206	51.0425	77.2202	-0.478728	0.526513	-0.909242	0.363222	0.541424
dre-mir-30d-5p	2897.34	2438.14	1219.34	0.247601	0.333377	0.742706	0.45766	0.63317
dre-mir-30d-3p	0.150469	0.492522	1.53648	-1.67091	1.41993	-1.17676	0.239293	0.431635
dre-mir-30c-5p	107.246	181.132	212.804	-0.752502	0.347108	-2.16792	0.030165	0.0872983
dre-mir-30c-3p	26.2817	26.5476	63.5559	-0.0130461	0.519013	-0.0251364	0.979946	0.983904
dre-mir-30b-5p	14.9363	7.38138	31.0276	1.01724	0.447202	2.27469	0.0229246	0.0717968
dre-mir-30b-3p	7.97307	13.2241	7.27744	-0.706487	0.394814	-1.78942	0.0735478	0.165048
dre-mir-30a-5p	24.6889	23.7165	12.7865	0.0501934	0.451227	0.111238	0.911428	0.951491
dre-mir-30a-3p	0	0.12389	0.138103	-1.40296	2.26902	-0.618309	0.536372	NA
dre-mir-301c-3p	0.659926	0.636017	0.972604	0.229046	1.32837	0.172427	0.863102	NA
dre-mir-301c-5p	0.0870577	0.77194	0.239392	-2.52993	1.69023	-1.4968	0.134445	NA
dre-mir-301b-3p	1.39796	1.46086	1.01363	-0.0899839	0.97366	-0.0924182	0.926366	NA
dre-mir-301b-5p	0.100221	0.086061	1.12463	-0.298511	1.80381	-0.165489	0.868559	NA
dre-mir-301a-3p	10.515	9.41392	8.47216	0.169517	0.745817	0.22729	0.820198	0.913061
dre-mir-301a-5p	0.229742	0.209951	0.0871733	-0.0378858	2.17021	-0.0174572	0.986072	NA
dre-mir-29b-2-5p	0.567348	0	0.756231	3.08914	1.7025	1.81448	0.0696044	NA
dre-mir-29b-1-3p	2.14529	1.75383	16.6057	0.327746	0.783522	0.418299	0.675729	0.812585
dre-mir-29b-1-5p	0.912881	0.368632	0.456308	1.46161	1.22743	1.19079	0.233738	NA
dre-mir-29a-3p	106.118	77.2908	122.289	0.455819	0.523866	0.870106	0.384242	0.555884
dre-mir-29a-5p	4.19316	3.30519	4.4526	0.455511	0.640474	0.711209	0.476955	0.650393
dre-mir-27e-3p	10.6459	29.1292	12.6778	-1.44656	0.421664	-3.43059	0.000602261	0.00429111
dre-mir-27e-5p	0	0	0.29033	-0.406351	2.12566	-0.191165	0.848396	NA
dre-mir-27d-3p	3.77304	11.6993	7.35678	-1.66762	0.468189	-3.56186	0.000368233	0.00291518
dre-mir-27d-5p	3.528	2.62841	3.0711	0.374114	0.70727	0.528955	0.596837	0.755993
dre-mir-27c-1-3p	25.6284	10.4223	72.1726	1.26359	0.477404	2.6468	0.00812577	0.0312952
dre-mir-27c-1-5p	11.1545	5.41109	9.88351	1.09483	0.556206	1.96839	0.0490229	0.120444
dre-mir-27b-3p	106.852	85.7217	186.009	0.318227	0.32242	0.986993	0.323646	0.507681
dre-mir-27b-5p	8.14867	10.8046	8.38371	-0.446208	0.409753	-1.08897	0.276168	0.471305
dre-mir-27a-3p	4.83811	7.85912	22.3377	-0.699984	0.537208	-1.303	0.192574	0.361826
dre-mir-27a-5p	4.53009	1.24775	3.86529	1.74113	0.747931	2.32793	0.019916	0.063776
dre-mir-26b-5p	321.481	339.586	340.718	-0.0780224	0.282694	-0.275995	0.782552	0.888555
dre-mir-26b-3p	0.546541	0.086061	0.275785	1.73079	1.59233	1.08696	0.277056	NA
dre-mir-26a-3-5p	2.87877	3.15681	2.36222	-0.275633	0.617181	-0.4466	0.655164	0.797077
dre-mir-26a-3-3p	0.16633	0.614782	0.486738	-1.42741	1.3428	-1.06301	0.287776	NA
dre-mir-26a-2-5p	1.75214	1.63135	3.02454	-0.0366985	0.681649	-0.0538378	0.957064	0.977646
dre-mir-26a-2-3p	0.0870577	0	0.103271	0.673589	2.2622	0.297759	0.765887	NA
dre-mir-26a-1-5p	758.665	661.096	801.745	0.19785	0.271747	0.728068	0.466572	0.642382
dre-mir-26a-1-3p	2.04066	0.578583	0.942844	1.75877	0.990131	1.7763	0.0756837	NA
dre-mir-25-3p	933.722	1821.21	1067.84	-0.958249	0.354278	-2.70479	0.00683474	0.0274352
dre-mir-25-5p	13.6157	39.1593	15.0472	-1.49125	0.540865	-2.75715	0.00583077	0.0244378
dre-mir-24-4-3p	0	0	0.203769	-0.403013	2.13447	-0.188812	0.850241	NA
dre-mir-24-4-5p	0	0	0.0103359	-0.181396	2.09069	-0.0867637	0.930859	NA
dre-mir-24-3-5p	2.20879	1.43484	1.50323	0.435883	0.836849	0.520863	0.602462	0.756396
dre-mir-24-2-5p	0.380069	0.172122	0.309953	0.560052	1.41349	0.396221	0.691942	NA
dre-mir-24-1-3p	13.7205	4.77068	18.2171	1.57259	0.439467	3.5784	0.00034571	0.00281506
dre-mir-24-1-5p	0	0	0.107381	-0.254203	2.25512	-0.112723	0.910251	NA
dre-mir-23b-3p	26.8656	25.4403	39.2532	0.0572744	0.269982	0.212141	0.831997	0.913061
dre-mir-23b-5p	0.237527	0.296012	0.500046	-0.704053	1.52031	-0.463099	0.643293	NA
dre-mir-23a-3-5p	0	0	0.0138925	-0.184425	2.09136	-0.0881842	0.92973	NA
dre-mir-23a-2-3p	5.99883	1.4847	3.79295	1.74942	0.638788	2.73866	0.00616908	0.025117
dre-mir-23a-2-5p	0	0	0.191148	-0.356483	2.24213	-0.158993	0.873674	NA
dre-mir-23a-1-3p	55.6018	27.3827	50.848	0.996726	0.269257	3.70176	0.000214107	0.0021793
dre-mir-23a-1-5p	0	0	0.0122999	-0.181105	2.09066	-0.0866256	0.930969	NA
dre-mir-22b-3p	8.66896	15.4849	24.7937	-0.855973	0.405316	-2.11187	0.0346979	0.0941799
dre-mir-22b-5p	0.680706	0.649457	1.06349	-0.109704	1.09308	-0.100362	0.920057	NA
dre-mir-22a-3p	1169.71	477.501	1776.52	1.28373	0.386145	3.32447	0.000885862	0.00587141
dre-mir-22a-5p	6.63402	2.34	10.0611	1.4539	0.592507	2.45381	0.0141353	0.0473947
dre-mir-223-3p	23.2519	16.5185	44.3089	0.485424	0.80273	0.604717	0.545367	0.71298
dre-mir-223-5p	0.979149	0.481897	3.00562	1.04426	1.1467	0.910673	0.362468	0.541424
dre-mir-222b-3p	5.49784	5.72825	5.76173	-0.0129868	0.53002	-0.0245024	0.980452	0.983904
dre-mir-222b-5p	0	0	0.099715	-0.293241	2.27332	-0.128993	0.897364	NA
dre-mir-222a-3p	620.764	355.397	312.241	0.797178	0.452041	1.76351	0.0778149	0.16801
dre-mir-222a-5p	35.111	19.4297	38.2444	0.853511	0.39122	2.18167	0.0291341	0.0864919
dre-mir-221-3p	153.828	85.0388	121.202	0.85333	0.271411	3.14406	0.00166623	0.00895994
dre-mir-221-5p	11.6604	2.95606	14.0642	1.92194	0.669224	2.87189	0.00408023	0.0184582
dre-mir-2196-3p	0	0	0.00484366	-0.181105	2.09066	-0.0866256	0.930969	NA
dre-mir-2196-5p	0	0	0.008667	-0.181105	2.09066	-0.0866256	0.930969	NA
dre-mir-2195-5p	0	0	0.00745462	-0.181105	2.09066	-0.0866256	0.930969	NA
dre-mir-2195-3p	0	0	0.00962885	-0.181105	2.09066	-0.0866256	0.930969	NA
dre-mir-2194-3p	0	0.193356	0.0205698	-1.12638	2.09614	-0.537361	0.591018	NA
dre-mir-2193-3p	0.150469	0	0.0160074	0.823684	2.1016	0.391932	0.695109	NA
dre-mir-2193-5p	0	0	0.0299822	-0.181105	2.09066	-0.0866256	0.930969	NA
dre-mir-2192-3p	0.363906	0.12389	0.165354	0.834264	2.26647	0.36809	0.712806	NA
dre-mir-2191-3p	0.501513	0.454693	0.699035	0.0260366	1.32872	0.0195952	0.984366	NA
dre-mir-2191-5p	0.237527	1.08919	0.947215	-2.08306	1.40445	-1.48319	0.138025	NA
dre-mir-219-3-5p	0	0	0.145493	-0.179429	2.09357	-0.0857048	0.931701	NA
dre-mir-219-2-3p	0	0	0.00880671	-0.181105	2.09066	-0.0866256	0.930969	NA
dre-mir-219-1-3p	1.30595	2.98792	0.933309	-1.2154	0.751773	-1.61671	0.10594	NA
dre-mir-219-1-5p	0	0.489485	0.0709487	-1.70282	2.11454	-0.805291	0.420652	NA
dre-mir-218b-5p	0	0	0.184499	-0.176163	2.09436	-0.0841131	0.932967	NA
dre-mir-218a-2-3p	0.905662	0.575429	5.10853	0.344706	0.917566	0.375675	0.707159	0.839751
dre-mir-218a-2-5p	0.488217	0	0.417978	2.80892	1.76105	1.59503	0.110706	NA
dre-mir-218a-1-5p	9.01472	2.25676	9.12593	1.9304	0.511595	3.7733	0.000161102	0.00175324
dre-mir-218a-1-3p	2.81551	5.95616	2.40195	-1.08601	0.582714	-1.86371	0.062362	0.144339
dre-mir-2189-3p	4.54028	182.227	32.6673	-5.21301	0.819264	-6.36304	1.97793e-10	7.04638e-09
dre-mir-2189-5p	2.30714	92.0863	11.4622	-5.32633	0.794564	-6.70346	2.03539e-11	1.16017e-09
dre-mir-2188-5p	13.37	3.16156	18.2085	2.05029	0.570438	3.59424	0.000325334	0.00275602
dre-mir-2188-3p	0.0870577	0.528721	0.497953	-1.84514	1.54782	-1.19209	0.233224	NA
dre-mir-2187-5p	0.73382	7.11044	4.3605	-3.2075	0.842548	-3.8069	0.000140718	0.0016982
dre-mir-2187-3p	0.437969	0.489368	0.27123	-0.297762	1.41304	-0.210724	0.833102	NA
dre-mir-2186-3p	0	0	0.00962885	-0.181105	2.09066	-0.0866256	0.930969	NA
dre-mir-2186-5p	0	0	0.294996	-0.232129	2.24768	-0.103275	0.917745	NA
dre-mir-2185-1-5p	11.8594	29.7828	40.557	-1.29692	0.665878	-1.94768	0.0514527	0.125333
dre-mir-2185-1-3p	3.38058	5.77969	6.57442	-0.760833	0.546891	-1.3912	0.164166	0.31613
dre-mir-2184-5p	130.55	242.043	285.413	-0.880171	0.455369	-1.93287	0.053252	0.128617
dre-mir-2184-3p	0.627946	0.317246	0.626856	1.02982	1.30111	0.791494	0.428656	NA
dre-mir-217-5p	0.451407	1.10892	0.782205	-1.29153	1.46418	-0.882088	0.377729	NA
dre-mir-217-3p	0.121302	0.197918	0.0986887	-0.329964	2.26897	-0.145424	0.884376	NA
dre-mir-216b-5p	0.681149	3.78372	2.52526	-2.50241	1.09461	-2.28612	0.0222472	0.0704495
dre-mir-216a-3p	0.71495	3.99714	1.80669	-2.46744	1.02763	-2.40109	0.0163463	0.0535482
dre-mir-216a-5p	0.538323	1.44404	0.788936	-1.43005	0.986203	-1.45005	0.147043	NA
dre-mir-214-3p	2015.4	2513.78	707.763	-0.314078	0.557944	-0.56292	0.573489	0.736237
dre-mir-214-5p	2.65525	1.3141	3.80956	0.87289	0.674162	1.29478	0.195397	0.363975
dre-mir-212-5p	11.8962	64.1958	23.2885	-2.33586	0.876333	-2.66549	0.00768758	0.03043
dre-mir-212-3p	0.0870577	2.65851	1.37961	-4.16781	1.31923	-3.15929	0.00158154	0.00866806
dre-mir-210-3p	24.89	12.7709	40.6926	0.965343	0.518317	1.86246	0.0625387	0.144339
dre-mir-210-5p	2.67665	11.4535	10.2855	-2.00383	0.595835	-3.36306	0.000770835	0.00535824
dre-mir-21-2-5p	7.75546	3.64962	7.7142	1.0931	0.658205	1.66073	0.0967686	0.201307
dre-mir-21-1-5p	4840.36	1454.18	7162.72	1.70922	0.547756	3.12041	0.001806	0.00924531
dre-mir-21-1-3p	1.68693	0.197918	5.73661	2.87269	1.32443	2.169	0.0300826	0.0872983
dre-mir-20b-5p	2.08453	3.35351	3.78296	-0.598578	0.66434	-0.901012	0.367582	0.542802
dre-mir-20b-3p	0.490915	0.086061	0.0855367	1.36561	2.27094	0.601341	0.547613	NA
dre-mir-20a-5p	61.4436	22.1763	36.9341	1.46565	0.4618	3.17377	0.00150472	0.00840875
dre-mir-20a-3p	0.976292	1.15574	2.26768	-0.0777946	0.912935	-0.0852137	0.932091	0.955561
dre-mir-206-2-3p	0.0792727	0.172122	1.06147	-1.03767	1.68584	-0.615519	0.538212	NA
dre-mir-206-2-5p	0.121302	0	0.0173078	0.679569	2.10168	0.323346	0.746434	NA
dre-mir-206-1-3p	9.09766	5.11909	15.1415	0.734419	1.51186	0.485772	0.627129	0.770395
dre-mir-206-1-5p	0	0	0.0951206	-0.182663	2.09274	-0.0872841	0.930446	NA
dre-mir-205-5p	987.259	593.175	323.144	0.694924	1.0833	0.641489	0.521205	0.687701
dre-mir-205-3p	0	0	0.0393041	-0.180455	2.09331	-0.0862058	0.931303	NA
dre-mir-204-2-5p	3.73598	5.74148	8.73	-0.696802	0.690535	-1.00908	0.312939	0.503884
dre-mir-204-2-3p	0.229742	0	0.0535594	1.01683	2.1132	0.481179	0.630389	NA
dre-mir-204-1-5p	158.389	322.356	341.947	-1.01682	0.480505	-2.11614	0.0343331	0.0941799
dre-mir-204-1-3p	0.200575	0	0.0336965	0.967888	2.11064	0.458575	0.64654	NA
dre-mir-203b-3p	253.648	251.439	85.369	0.0113616	0.931416	0.0121982	0.990267	0.990267
dre-mir-203b-5p	0.643764	0.086061	0.641689	1.7849	1.55757	1.14595	0.251815	NA
dre-mir-203a-3p	26.759	12.5649	18.6468	1.04052	0.799277	1.30183	0.192974	0.361826
dre-mir-203a-5p	0	0	0.0381756	-0.180068	2.09341	-0.0860166	0.931453	NA
dre-mir-202-5p	360.578	408.069	699.496	-0.175194	0.333651	-0.525081	0.599527	0.756041
dre-mir-202-3p	2097.22	2245.24	629.458	-0.0973091	0.425977	-0.228437	0.819306	0.913061
dre-mir-200c-3p	4.03691	5.68255	4.25429	-0.540363	0.587755	-0.919367	0.357904	0.541424
dre-mir-200b-3p	57.4508	20.9994	32.6839	1.43942	0.43564	3.30415	0.000952643	0.0059825
dre-mir-200b-5p	0.366905	0	0.219877	2.50769	2.01152	1.24666	0.212521	NA
dre-mir-200a-3p	48.0818	9.7113	46.2848	2.27271	0.541069	4.20041	2.66432e-05	0.000446665
dre-mir-200a-5p	0.432882	0	6.84059	2.46741	1.56827	1.57333	0.115642	0.232099
dre-mir-19d-3p	89.9674	121.333	87.4781	-0.429082	0.384302	-1.11652	0.264198	0.46768
dre-mir-19d-5p	0.179494	1.53333	1.07071	-2.61222	1.30318	-2.00449	0.0450171	NA
dre-mir-19c-3p	4.08438	4.35037	6.00256	-0.0710347	0.685421	-0.103637	0.917458	0.951861
dre-mir-19c-5p	0.0792727	0.244742	0.15737	-0.697889	2.27011	-0.307426	0.758519	NA
dre-mir-19b-3p	131.334	65.4039	228.673	1.00003	0.419382	2.38452	0.0171014	0.0553852
dre-mir-19b-5p	0.0792727	0.283979	0.244619	-1.26764	1.74816	-0.725126	0.468375	NA
dre-mir-19a-3p	64.8093	32.5919	39.2964	0.984721	0.564316	1.74498	0.080988	0.172251
dre-mir-19a-5p	0.121302	0	0.321557	1.16354	2.10053	0.553925	0.57963	NA
dre-mir-199-3-3p	27.2597	38.6011	36.6722	-0.512339	0.310532	-1.64988	0.0989681	0.204391
dre-mir-199-3-5p	0.506776	0.489368	0.230005	0.0536978	1.46359	0.0366892	0.970733	NA
dre-mir-199-2-5p	0.717959	4.43207	1.22508	-2.7011	0.82866	-3.2596	0.00111569	0.00652927
dre-mir-199-2-3p	0	0	0.032903	-0.184452	2.09214	-0.0881642	0.929746	NA
dre-mir-199-1-3p	169.106	208.564	165.873	-0.301043	0.365049	-0.824665	0.409562	0.586558
dre-mir-199-1-5p	42.9491	97.6352	88.8793	-1.17704	0.41207	-2.8564	0.0042848	0.0187872
dre-mir-196d-5p	0.158545	0.601225	10.2653	-1.39728	1.26136	-1.10776	0.267967	0.471305
dre-mir-196d-3p	0.551629	0.86723	0.293782	-0.777641	1.57563	-0.493542	0.62163	NA
dre-mir-196c-5p	0	0.79002	6.13728	-3.5793	1.58159	-2.2631	0.0236293	0.0731994
dre-mir-196b-5p	0.968639	1.62562	24.1721	-0.614499	0.810702	-0.757984	0.448461	0.62347
dre-mir-196b-3p	1.71489	6.91992	2.67853	-2.02536	0.561077	-3.60976	0.000306477	0.00275602
dre-mir-196a-2-3p	1.68123	1.54097	1.19962	0.226646	1.07468	0.210896	0.832968	0.913061
dre-mir-196a-1-5p	1.40074	3.91249	43.2158	-1.54812	0.759136	-2.03932	0.0414181	0.105674
dre-mir-196a-1-3p	1.64056	4.92143	1.96776	-1.55398	0.763584	-2.03511	0.0418396	0.105674
dre-mir-194b-3p	12.932	15.3786	8.53377	-0.217656	0.676731	-0.321629	0.747734	0.862801
dre-mir-194b-5p	1.81826	0	5.14488	4.42017	1.57533	2.80587	0.00501804	0.0213454
dre-mir-194a-5p	3.12224	0.209951	8.62531	3.03916	1.14437	2.65574	0.00791349	0.0308951
dre-mir-194a-3p	0	0	0.325893	-0.387247	2.18091	-0.177562	0.859067	NA
dre-mir-193b-5p	60.4378	103.595	26.6382	-0.760898	0.564326	-1.34833	0.177552	0.339613
dre-mir-193b-3p	13.1591	34.7371	15.5271	-1.37011	0.52812	-2.59432	0.00947791	0.0355422
dre-mir-193a-2-5p	0	0.527197	0.0792608	-1.84738	2.11426	-0.873773	0.382242	NA
dre-mir-193a-2-3p	0.100221	0	0.0731576	0.52112	2.10796	0.247215	0.804741	NA
dre-mir-193a-1-5p	2.32079	2.12236	5.0935	0.182257	0.736824	0.247355	0.804634	0.909842
dre-mir-193a-1-3p	0.0870577	0.874596	2.11691	-2.78334	1.29076	-2.15637	0.031055	0.0885069
dre-mir-192-5p	186.461	68.8661	449.337	1.38973	0.794465	1.74927	0.0802452	0.171954
dre-mir-192-3p	0.187279	0.596664	1.56694	-1.36272	1.3675	-0.996506	0.319005	0.506366
dre-mir-190b-5p	0	0	0.150434	-0.276265	2.26937	-0.121736	0.903108	NA
dre-mir-190b-3p	0	0.193356	0.155602	-1.1022	2.10084	-0.524645	0.59983	NA
dre-mir-190a-5p	1.03162	1.10274	1.44326	-0.102313	0.999438	-0.10237	0.918463	0.951861
dre-mir-190a-3p	0.100221	0	0.0549546	0.529525	2.10672	0.25135	0.801543	NA
dre-mir-18c-5p	0.994993	0.52416	2.8664	1.03867	1.0546	0.984895	0.324675	0.507681
dre-mir-18c-3p	0.100221	0	0.696395	1.18597	2.06236	0.575054	0.565255	NA
dre-mir-18b-3p	23.7912	1.77951	3.97208	3.61932	0.609516	5.93803	2.88472e-09	8.22144e-08
dre-mir-18b-5p	1.33783	0.193356	0.460659	2.59961	1.60288	1.62183	0.104839	NA
dre-mir-18a-3p	8.02652	7.47336	3.94186	0.122206	0.616182	0.198328	0.842788	0.916773
dre-mir-18a-5p	1.12678	0.086061	0.842931	2.68494	1.37453	1.95335	0.0507784	NA
dre-mir-187-1-3p	11.2157	28.6502	15.3012	-1.3891	0.341271	-4.07038	4.69364e-05	0.00074316
dre-mir-187-1-5p	4.08788	5.87201	2.11526	-0.492731	0.698285	-0.70563	0.480418	0.651996
dre-mir-184-2-3p	0	0	0.00867348	-0.181105	2.09066	-0.0866256	0.930969	NA
dre-mir-184-1-3p	307.848	143.321	94.9557	1.04401	1.04942	0.994849	0.31981	0.506366
dre-mir-184-1-5p	0.100221	0.283979	0.324812	-1.04471	2.15084	-0.485719	0.627166	NA
dre-mir-183-5p	3.25832	5.207	7.49142	-0.689029	0.777168	-0.88659	0.3753	0.551311
dre-mir-183-3p	0.245603	0.086061	0.206068	0.886297	2.08278	0.425535	0.670447	NA
dre-mir-182-5p	12.2039	48.1416	33.7489	-1.96606	0.571908	-3.43773	0.00058662	0.00428684
dre-mir-182-3p	0	0.713082	0.0990358	-2.05817	2.11809	-0.97171	0.331195	NA
dre-mir-181c-5p	23.489	9.88262	40.4701	1.24847	0.400318	3.11868	0.00181662	0.00924531
dre-mir-181c-3p	4.27605	2.6346	2.74265	0.691471	0.580953	1.19024	0.233953	0.427415
dre-mir-181b-2-5p	0.121302	0	0.0920547	0.560169	2.11492	0.264865	0.791113	NA
dre-mir-181b-2-3p	0	0.086061	0.0839288	-1.29548	2.26779	-0.571254	0.567827	NA
dre-mir-181b-1-5p	103.475	34.9344	297.053	1.55676	0.368078	4.22944	2.3427e-05	0.000445112
dre-mir-181b-1-3p	0	0	0.114163	-0.0878278	2.17429	-0.0403938	0.967779	NA
dre-mir-181a-2-3p	16.2531	25.7503	15.0294	-0.656637	0.371329	-1.76834	0.0770033	0.167526
dre-mir-181a-2-5p	12.1415	5.83129	6.11683	1.06495	0.526105	2.02421	0.0429483	0.107371
dre-mir-181a-1-5p	3295.51	1480.4	6166.19	1.14864	0.323762	3.54778	0.000388493	0.00299244
dre-mir-181a-1-3p	7.62604	5.05601	10.4565	0.581016	0.400066	1.4523	0.146417	0.283871
dre-mir-17a-2-3p	0.826257	0.12389	0.39538	2.19038	1.44582	1.51497	0.129779	NA
dre-mir-17a-2-5p	0.0870577	0	0.127446	0.616737	2.25237	0.273817	0.784225	NA
dre-mir-17a-1-5p	96.4745	25.3148	59.6409	1.91468	0.428871	4.46447	8.02661e-06	0.000163399
dre-mir-17a-1-3p	1.49081	0.391274	0.671726	1.94683	1.25356	1.55304	0.120413	NA
dre-mir-1788-3p	0.83612	0.74171	0.351606	0.0140587	1.31336	0.0107044	0.991459	NA
dre-mir-1788-5p	0	0	0.0200509	-0.18443	2.09151	-0.0881803	0.929733	NA
dre-mir-16c-5p	95.5444	132.186	77.4538	-0.465633	0.225533	-2.06459	0.0389618	0.103777
dre-mir-16c-3p	12.3165	21.938	61.669	-0.82267	0.366682	-2.24355	0.0248612	0.0761875
dre-mir-16b-5p	808.957	1486.1	401.625	-0.87341	0.268093	-3.25786	0.00112258	0.00652927
dre-mir-16b-3p	0.358988	0.209951	0.395818	0.473419	1.63384	0.289758	0.772001	NA
dre-mir-16a-5p	12.6696	14.8795	44.1797	-0.23494	0.403907	-0.581667	0.560791	0.723192
dre-mir-16a-3p	0	0	0.183084	-0.171712	2.27347	-0.0755286	0.939794	NA
dre-mir-15c-5p	128.982	157.358	179.952	-0.284626	0.312803	-0.909922	0.362864	0.541424
dre-mir-15c-3p	0	0	0.149229	-0.380077	2.20331	-0.172503	0.863042	NA
dre-mir-15b-5p	98.3285	70.7239	160.366	0.471309	0.436068	1.08081	0.27978	0.474627
dre-mir-15b-3p	1.15084	3.31133	4.25434	-1.39192	0.653172	-2.13102	0.0330878	0.0924511
dre-mir-15a-2-5p	0.0792727	0.330803	0.380398	-1.30005	1.71328	-0.758808	0.447967	NA
dre-mir-15a-2-3p	0	0.321808	0.23736	-2.37713	2.22164	-1.06999	0.284624	NA
dre-mir-15a-1-5p	44.3625	59.8781	49.0876	-0.423737	0.340269	-1.2453	0.213022	0.394228
dre-mir-15a-1-3p	0.472346	0	0.781577	2.62893	1.69771	1.54851	0.121499	NA
dre-mir-155-5p	3.12509	6.39152	12.7643	-0.966107	0.545462	-1.77117	0.0765321	0.167526
dre-mir-155-3p	0	0	0.0052255	-0.181105	2.09066	-0.0866256	0.930969	NA
dre-mir-153c-3p	0.0870577	0	0.1415	0.914349	2.20912	0.413896	0.67895	NA
dre-mir-153c-5p	0.3168	0	0.0642298	1.24014	2.11623	0.586014	0.557866	NA
dre-mir-153b-3p	4.47637	6.60901	7.89937	-0.532348	0.760214	-0.700261	0.483765	0.653426
dre-mir-153b-5p	0	0.386713	1.22635	-2.61083	1.75197	-1.49022	0.136166	0.267706
dre-mir-153a-5p	0	0	0.0384316	-0.181766	2.09297	-0.086846	0.930794	NA
dre-mir-153a-3p	0	0.193356	0.443263	-2.0281	2.09345	-0.968787	0.332651	NA
dre-mir-152-3p	62.8603	32.7543	83.3188	0.942455	0.440535	2.13934	0.0324082	0.0914489
dre-mir-152-5p	0.0870577	0.773426	0.778241	-2.36496	1.69654	-1.39399	0.163322	NA
dre-mir-150-5p	214.273	155.455	86.6659	0.459732	0.406653	1.13053	0.258254	0.460015
dre-mir-150-3p	0.324876	0.531759	0.30009	-0.565155	1.36399	-0.414341	0.678624	NA
dre-mir-148-3p	281.53	315.865	398.305	-0.165448	0.322513	-0.512996	0.607954	0.756624
dre-mir-148-5p	3.55438	2.54549	6.7301	0.643147	0.590114	1.08987	0.275771	0.471305
dre-mir-146b-5p	470.421	73.7047	296.418	2.61393	0.687349	3.80291	0.000143007	0.0016982
dre-mir-146b-3p	6.03567	1.93669	11.3489	1.59931	0.851905	1.87733	0.0604726	0.142435
dre-mir-146a-5p	426.994	142.722	753.474	1.53067	0.812816	1.88317	0.0596774	0.141734
dre-mir-146a-3p	10.0337	3.62397	15.271	1.45472	0.818797	1.77666	0.0756247	0.167526
dre-mir-145-5p	26.1954	10.7747	55.5045	1.24382	0.385825	3.22378	0.00126508	0.00721098
dre-mir-145-3p	4.81895	4.66916	14.2342	0.0816109	0.614044	0.132907	0.894267	0.947264
dre-mir-144-5p	7.80049	14.1423	8.3468	-0.799274	0.536394	-1.49009	0.136201	0.267706
dre-mir-144-3p	0.366905	1.17233	0.766397	-1.28826	1.52932	-0.842377	0.399577	NA
dre-mir-143-1-3p	3538.63	3575.19	4743.7	-0.0146116	0.341578	-0.0427766	0.96588	0.983127
dre-mir-143-1-5p	7.0239	4.36558	6.76019	0.666317	0.5688	1.17144	0.24142	0.432734
dre-mir-142b-5p	1.1667	0.605787	1.27735	0.898712	1.16435	0.771857	0.440199	0.618013
dre-mir-142a-3p	7.10421	5.23895	8.85354	0.455339	0.775489	0.587163	0.557094	0.72169
dre-mir-142a-5p	10.5455	7.70109	13.9091	0.467093	0.684189	0.682696	0.494799	0.665178
dre-mir-141-3p	17.36	18.9848	24.6523	-0.161234	0.466322	-0.345756	0.729526	0.855617
dre-mir-141-5p	0	0.12389	3.27371	-2.17953	1.98263	-1.09932	0.27163	0.471305
dre-mir-140-3p	96.6792	108.794	116.697	-0.166543	0.335919	-0.495784	0.620047	0.768319
dre-mir-140-5p	6.47544	5.39725	4.90894	0.245359	0.552949	0.443728	0.657239	0.797077
dre-mir-139-5p	15.6709	5.38381	10.8961	1.54811	0.507529	3.05028	0.00228628	0.0114314
dre-mir-139-3p	2.42298	1.45163	0.840296	0.770805	0.954496	0.807552	0.419349	NA
dre-mir-1388-5p	186.145	204.317	1836.84	-0.133854	0.421453	-0.3176	0.750788	0.862801
dre-mir-1388-3p	21.8505	22.7718	206.2	-0.0609583	0.433266	-0.140695	0.888111	0.947264
dre-mir-138-5p	0.596647	0.77194	6.75513	-0.301517	0.924804	-0.326033	0.744399	0.862801
dre-mir-138-3p	0	0.193356	0.032212	-1.11445	2.10003	-0.530683	0.595638	NA
dre-mir-137-2-3p	0.946824	0.44266	0.882382	1.36609	1.33624	1.02234	0.306621	NA
dre-mir-137-2-5p	0.300938	0	0.212061	1.90083	2.21929	0.856503	0.39172	NA
dre-mir-137-1-3p	1.75749	0	0.662312	4.70542	1.63565	2.87679	0.00401744	NA
dre-mir-137-1-5p	0.200575	0.086061	0.362206	0.499304	1.7519	0.285006	0.775639	NA
dre-mir-135c-2-3p	0	0	0.0052255	-0.181105	2.09066	-0.0866256	0.930969	NA
dre-mir-135c-1-5p	1.79733	1.28409	6.91933	0.358413	0.825916	0.433958	0.664319	0.802249
dre-mir-135b-5p	0.451407	1.26595	0.870846	-1.59117	1.22598	-1.29788	0.194328	NA
dre-mir-135b-3p	0	0	0.0787772	-0.270884	2.26582	-0.119552	0.904838	NA
dre-mir-135a-5p	1.9237	0	1.11751	4.6685	1.64317	2.84115	0.00449512	NA
dre-mir-135a-3p	0	0.197918	0.0608316	-1.09347	2.10242	-0.520103	0.602992	NA
dre-mir-133c-3p	0	0.086061	0.0696973	-0.681208	2.15079	-0.316724	0.751453	NA
dre-mir-133b-3p	0.121302	0.172122	0.145426	-0.419485	2.25686	-0.185871	0.852546	NA
dre-mir-133a-2-5p	0	0.172122	0.0231545	-1.15226	2.09785	-0.549257	0.582829	NA
dre-mir-133a-1-3p	406.813	216.696	136.631	0.878304	0.829207	1.05921	0.289504	0.484078
dre-mir-133a-1-5p	6.60286	6.65398	2.23229	-0.0248037	0.822311	-0.0301634	0.975937	0.983904
dre-mir-132-2-5p	19.2464	18.3442	11.6437	0.0821903	0.637446	0.128937	0.897408	0.947264
dre-mir-132-2-3p	0.150469	0	0.0160074	0.823684	2.1016	0.391932	0.695109	NA
dre-mir-132-1-3p	3.25423	17.2669	8.32478	-2.32078	0.786317	-2.95146	0.00316274	0.0147767
dre-mir-132-1-5p	0.258767	0.730957	0.853562	-1.33225	1.40162	-0.95051	0.341853	NA
dre-mir-130c-2-5p	0.440667	0.12389	0.217427	1.4508	1.69622	0.855313	0.392378	NA
dre-mir-130c-1-3p	14.7362	18.0381	24.2078	-0.291466	0.433033	-0.67308	0.500896	0.667081
dre-mir-130c-1-5p	3.17669	8.72688	4.21851	-1.47338	0.522328	-2.82079	0.00479048	0.0206862
dre-mir-130b-5p	127.714	133.937	62.5327	-0.0711432	0.435938	-0.163196	0.870364	0.939598
dre-mir-130b-3p	38.4629	18.0448	23.7335	1.06654	0.362425	2.9428	0.00325262	0.0149516
dre-mir-130a-3p	9.36802	14.6076	20.0336	-0.617439	0.378098	-1.63301	0.102466	0.210093
dre-mir-130a-5p	2.44152	2.24937	1.55683	0.118277	0.709462	0.166713	0.867596	0.939598
dre-mir-1306-5p	0.419718	1.8037	0.922265	-1.74875	1.29072	-1.35487	0.17546	NA
dre-mir-1306-3p	0	0.209951	0.237265	-1.97483	2.25501	-0.875753	0.381164	NA
dre-mir-129-2-3p	3.34005	4.31122	1.33328	-0.299699	0.894336	-0.335107	0.737544	0.861476
dre-mir-129-2-5p	0	0	0.0107177	-0.181666	2.09072	-0.0868914	0.930758	NA
dre-mir-129-1-5p	1.02953	0.12389	2.63886	2.35616	1.26634	1.86061	0.0627999	0.144339
dre-mir-129-1-3p	3.67077	0.086061	2.80789	4.23093	1.28196	3.30036	0.000965597	0.0059825
dre-mir-128-2-3p	0.16633	0.172122	0.308679	-0.193498	1.97518	-0.0979648	0.92196	NA
dre-mir-128-2-5p	0.100221	0.244742	0.133734	-0.636848	2.26146	-0.281609	0.778243	NA
dre-mir-128-1-3p	357.018	694.356	251.935	-0.954992	0.305919	-3.12171	0.00179802	0.00924531
dre-mir-128-1-5p	8.25641	6.19923	4.89781	0.397074	0.511972	0.775577	0.437999	0.617968
dre-mir-126b-3p	55.053	29.961	70.0646	0.884682	0.433095	2.0427	0.0410822	0.105674
dre-mir-126b-5p	0.150469	0	0.0497213	0.70111	2.112	0.331965	0.739915	NA
dre-mir-126a-3p	526.124	459.073	675.059	0.19568	0.379246	0.515971	0.605874	0.756624
dre-mir-126a-5p	112.758	77.4428	120.793	0.536652	0.515816	1.04039	0.298157	0.491184
dre-mir-125c-5p	1183	2578.4	1676.15	-1.11358	0.438949	-2.53692	0.0111833	0.0388686
dre-mir-125c-3p	5.14301	3.56639	4.62544	0.468462	0.585151	0.800584	0.423373	0.600305
dre-mir-125b-3-3p	3.54975	5.59356	3.20569	-0.626063	0.57138	-1.0957	0.273209	0.471305
dre-mir-125b-3-5p	5.54038	3.41531	4.31816	0.598411	0.562742	1.06338	0.287608	0.484078
dre-mir-125b-2-3p	4.05917	4.6182	6.98545	-0.125799	0.632575	-0.198867	0.842367	0.916773
dre-mir-125b-2-5p	0	0.086061	0.456067	-1.66134	2.05819	-0.807187	0.419559	NA
dre-mir-125b-1-5p	1097.14	2034.16	905.03	-0.885843	0.346594	-2.55585	0.0105928	0.0382146
dre-mir-125b-1-3p	11.4291	33.0535	62.558	-1.49394	0.456753	-3.27078	0.0010725	0.00650345
dre-mir-125a-2-5p	6.12313	13.1016	5.34196	-1.10689	0.440933	-2.51033	0.0120619	0.0414175
dre-mir-125a-2-3p	0.94218	1.75839	1.20598	-0.902518	0.828174	-1.08977	0.275815	0.471305
dre-mir-125a-1-5p	2649.38	7190.3	2564.19	-1.4311	0.366062	-3.90945	9.25068e-05	0.00131822
dre-mir-125a-1-3p	2.51225	1.45923	1.25731	0.725672	0.821785	0.883043	0.377213	0.551311
dre-mir-124-6-5p	0	0.391274	0.446721	-2.19576	2.22643	-0.986225	0.324023	NA
dre-mir-124-4-5p	0	0.197918	0.561184	-1.16901	2.10177	-0.556202	0.578073	NA
dre-mir-124-3-5p	0	0	0.605429	-0.0478068	2.09785	-0.0227884	0.981819	NA
dre-mir-124-2-5p	0	0	0.010461	-0.181105	2.09066	-0.0866256	0.930969	NA
dre-mir-124-1-3p	0.805017	1.30207	0.640065	-0.773429	0.960394	-0.805324	0.420633	NA
dre-mir-124-1-5p	0.0792727	0	0.00843327	0.512034	2.09587	0.244307	0.806993	NA
dre-mir-122-5p	3.67155	5.19495	29.1721	-0.486993	0.916409	-0.531414	0.595132	0.755993
dre-mir-122-3p	0.380211	0	1.42155	2.47066	1.85898	1.32904	0.183835	0.349286
dre-mir-10d-5p	13.6687	30.1536	26.6484	-1.13699	0.465902	-2.44041	0.0146704	0.0486172
dre-mir-10d-3p	0.271771	0.391274	0.0705368	-0.263177	2.12987	-0.123565	0.90166	NA
dre-mir-10c-5p	1114.86	644.374	1161.3	0.784803	0.394675	1.98848	0.0467584	0.11588
dre-mir-10c-3p	0.807281	0.209951	0.62707	1.40814	1.25134	1.12531	0.260459	NA
dre-mir-10b-2-5p	0.48029	0.37167	1.1916	0.192206	1.2538	0.153299	0.878162	0.944439
dre-mir-10b-2-3p	0.229742	0.283979	0.197559	-0.36455	1.68654	-0.216153	0.828869	NA
dre-mir-10b-1-5p	2047.52	2687.19	9393.56	-0.389308	0.39928	-0.975026	0.329548	0.507681
dre-mir-10b-1-3p	0.321877	0	0.151884	2.41482	1.94489	1.24163	0.214374	NA
dre-mir-10a-5p	176.494	447.77	758.07	-1.32076	0.594038	-2.22335	0.0261921	0.0794121
dre-mir-10a-3p	0.717658	4.09824	1.5102	-2.58073	0.85975	-3.00172	0.00268455	0.0129677
dre-mir-107b-3p	1.13454	0.540754	1.63001	0.93606	1.03278	0.906354	0.364749	0.541424
dre-mir-107b-5p	0	0.197918	0.0297286	-1.14375	2.09835	-0.545073	0.585703	NA
dre-mir-107a-3p	39.9234	16.6229	24.1593	1.25644	0.261698	4.80108	1.5781e-06	3.74798e-05
dre-mir-107a-5p	1.29295	2.4109	1.66288	-0.781781	0.80021	-0.97697	0.328584	0.507681
dre-mir-103-3p	55.1028	50.4987	45.9699	0.130455	0.322249	0.404825	0.685606	0.820999
dre-mir-103-5p	0.16633	0.172122	0.835659	-0.374078	1.46813	-0.254799	0.798878	NA
dre-mir-101b-5p	38.1193	37.1775	14.0718	0.0452703	0.366286	0.123593	0.901638	0.948217
dre-mir-101b-3p	17.23	15.9855	11.4255	0.133695	0.610098	0.219138	0.826543	0.913061
dre-mir-101a-3p	106.211	201.775	271.208	-0.916624	0.433398	-2.11497	0.0344324	0.0941799
dre-mir-101a-5p	0.461616	0.12389	0.711272	1.46951	1.45457	1.01027	0.312367	NA
dre-mir-100-2-3p	7.82301	17.7818	10.973	-1.22134	0.444345	-2.74862	0.00598467	0.0247193
dre-mir-100-2-5p	0	0	0.00484366	-0.181105	2.09066	-0.0866256	0.930969	NA
dre-mir-100-1-5p	1465.28	1939.41	1366.08	-0.401555	0.401795	-0.999404	0.317599	0.506366
dre-mir-100-1-3p	0.387996	0.889638	0.666452	-1.28051	1.24309	-1.0301	0.302962	NA
dre-mir-1-2-3p	0.564481	0.519726	0.225714	0.151522	1.64757	0.0919672	0.926724	NA
dre-mir-1-2-5p	0	0	0.0179156	-0.184236	2.09097	-0.0881103	0.929789	NA
dre-mir-1-1-3p	28.886	18.7575	9.48616	0.599302	0.612436	0.978554	0.3278	0.507681
dre-mir-1-1-5p	0	0	0.0713507	-0.170798	2.09541	-0.0815107	0.935036	NA
dre-let-7j-5p	8.1229	16.0248	65.7177	-0.941236	0.457248	-2.05848	0.0395438	0.104352
dre-let-7j-3p	13.6425	16.078	13.6019	-0.220596	0.582705	-0.378573	0.705005	0.839751
dre-let-7i-5p	19.826	8.69068	79.3908	1.20579	0.587718	2.05165	0.0402037	0.10512
dre-let-7i-3p	0	0	0.234845	-0.391808	2.17553	-0.180098	0.857076	NA
dre-let-7h-5p	6.73241	7.90078	162.676	-0.19585	0.537879	-0.364115	0.715772	0.844543
dre-let-7h-3p	2.03487	2.63588	2.9775	-0.34258	0.751673	-0.455756	0.648565	0.793309
dre-let-7g-2-5p	0	0.12389	0.28783	-0.710749	2.11146	-0.336615	NA	NA
dre-let-7g-2-3p	0	0	0.27289	-0.0525757	2.09339	-0.0251151	0.979963	NA
dre-let-7g-1-5p	28.4885	94.1864	154.731	-1.71003	0.439374	-3.89197	9.94317e-05	0.00134943
dre-let-7g-1-3p	0.0870577	0	0.101156	0.430935	2.11217	0.204025	0.838334	NA
dre-let-7f-5p	40.9441	69.1237	164.467	-0.744139	0.470651	-1.58109	0.113858	0.230139
dre-let-7f-3p	0	0	0.0734135	-0.162645	2.09667	-0.0775731	0.938168	NA
dre-let-7e-5p	69.2702	126.256	272.803	-0.852519	0.525526	-1.62222	0.104756	0.213253
dre-let-7e-3p	0	0	0.0149128	-0.184413	2.091	-0.0881937	0.929723	NA
dre-let-7d-2-5p	0.158545	0.12389	0.324092	0.251211	1.81185	0.138649	0.889728	NA
dre-let-7d-1-5p	53.4828	58.9013	857.526	-0.143356	0.504247	-0.284297	0.776183	0.884848
dre-let-7c-2-5p	0.0870577	0.193356	0.148581	-0.583493	2.2503	-0.259296	0.795407	NA
dre-let-7c-1-5p	68.656	76.8503	727.337	-0.162467	0.510542	-0.318225	0.750315	0.862801
dre-let-7c-1-3p	0.221523	0.880759	0.87121	-1.60404	1.40237	-1.14381	0.252702	NA
dre-let-7b-5p	132.761	117.685	321.432	0.172174	0.475212	0.36231	0.717121	0.844543
dre-let-7b-3p	57.9272	166.677	62.4016	-1.50566	0.399565	-3.76824	0.000164402	0.00175324
dre-let-7a-6-5p	0.350912	0.441136	0.35201	-0.395788	1.5215	-0.26013	0.794763	NA
dre-let-7a-6-3p	0.179494	0.12389	0.191898	0.347587	1.75731	0.197796	0.843205	NA
dre-let-7a-5-3p	2.81014	2.62201	9.36846	0.0235204	0.643048	0.0365765	0.970823	0.983904
dre-let-7a-5-5p	0	0.086061	0.428376	-1.61336	2.10256	-0.76733	0.442886	NA
dre-let-7a-4-3p	0.329963	0.244742	0.725383	0.765166	1.50882	0.507128	0.612065	NA
dre-let-7a-4-5p	0.158545	0.279417	0.0980313	-0.327803	2.12897	-0.153973	0.877631	NA
dre-let-7a-3-5p	5.45593	8.38018	42.6828	-0.614071	0.606699	-1.01215	0.311465	0.503884
dre-let-7a-3-3p	0.451265	1.48493	1.03735	-1.61465	1.10611	-1.45975	0.144358	NA
dre-let-7a-2-5p	0.759545	1.31269	4.26417	-0.784114	0.946675	-0.828282	0.407511	0.586558
dre-let-7a-2-3p	0.396072	0.563396	0.734799	-0.471548	1.37616	-0.342656	0.731857	NA
dre-let-7a-1-5p	445.874	634.481	4876.47	-0.503017	0.492242	-1.02189	0.306833	0.502571
dre-let-7a-1-3p	0.324585	0.64805	0.767368	-0.891093	1.22558	-0.727076	0.467179	NA
dre-mir-3906-5p	0	0	0.135032	-0.183651	2.09091	-0.0878328	0.93001	NA
dre-mir-2192-5p	0	0	0.270064	-0.171764	2.09526	-0.0819775	0.934665	NA
dre-mir-2198-5p	0	0	0.405096	-0.0646837	2.09066	-0.0309393	0.975318	NA
dre-mir-200c-5p	0	0	0.119873	-0.183651	2.09091	-0.0878328	0.93001	NA

## Sheet: 24 Weeks Testis vs Ovary
24 Weeks post fertilization		Statistically significant difference requires:			Normalized read ≥ 100
Testis vs Ovary					Log2FoldChange ≥ |2|
Reads normalized using DESeq2					padj ≤ 0.01
	Mean # normalized reads
miRNA	Ovary	Testis	baseMean	log2FoldChange	lfcSE	stat	pvalue	padj
dre-mir-99-2-5p	9.63192	18.122	9.894	-0.918768	0.4159	-2.20911	0.0271672	0.0594077
dre-mir-99-2-3p	2.58117	3.00051	2.58437	-0.211024	0.526089	-0.401119	0.688332	0.79829
dre-mir-99-1-5p	356.918	241.404	136.774	0.559457	0.409642	1.36572	0.172026	0.283843
dre-mir-99-1-3p	3.74275	1.73151	1.1512	1.09158	0.616872	1.76953	0.0768048	0.142246
dre-mir-96-5p	0.140147	3.01814	0.393226	-3.9677	1.43907	-2.75713	0.00583111	0.0156792
dre-mir-96-3p	0.0814698	0.0491197	1.71275	0.678536	1.65509	0.409971	0.681828	0.795831
dre-mir-93-5p	68.1906	57.8883	51.3362	0.232056	0.411538	0.563875	0.572839	0.707281
dre-mir-93-3p	0.523593	0.554402	0.575157	-0.0966995	1.31579	-0.0734918	0.941415	0.976382
dre-mir-92b-3p	140.212	1123.66	7134.77	-2.95352	0.565329	-5.22443	1.74694e-07	1.47474e-06
dre-mir-92b-5p	0	0.0455304	0.0254135	-0.452561	2.11166	-0.214316	0.830301	NA
dre-mir-92a-2-3p	1.2242	3.08755	61.6092	-1.28221	0.618759	-2.07223	0.0382442	0.0788786
dre-mir-92a-2-5p	0.303147	0.282318	3.62969	0.24618	0.967737	0.254387	0.799196	0.868588
dre-mir-92a-1-3p	10103.4	19862.3	36976.1	-0.968897	0.363616	-2.66462	0.00770764	0.0195655
dre-mir-92a-1-5p	0.901693	0.181572	4.8522	2.02775	0.909505	2.2295	0.0257804	0.0570628
dre-mir-9-7-3p	0.40142	3.52602	1.03165	-2.97534	0.979547	-3.03746	0.00238582	0.00759695
dre-mir-9-5-3p	0.140147	0	0.0149092	1.2292	2.11623	0.580845	0.561345	NA
dre-mir-9-4-3p	4.79124	48.7851	12.4905	-3.32148	0.547384	-6.06792	1.29579e-09	1.5679e-08
dre-mir-9-3-3p	0	0	0.0359306	0.095809	2.10469	0.0455216	0.963692	NA
dre-mir-9-3-5p	0	0	0.0256841	0.156846	2.09882	0.0747305	0.940429	NA
dre-mir-9-2-5p	0.0983335	0	0.185915	1.15422	2.26655	0.50924	0.610584	NA
dre-mir-9-1-5p	34.6726	35.3904	28.0972	-0.0327278	0.44034	-0.0743239	0.940753	0.976382
dre-mir-9-1-3p	5.32036	3.47992	1.44868	0.581029	0.762323	0.762182	0.445952	0.601607
dre-mir-7b-5p	17.1456	16.3649	7.74092	0.0618171	0.582592	0.106107	0.915497	0.961937
dre-mir-7b-3p	1.82299	0.304137	0.849222	2.50616	0.926159	2.70597	0.00681042	0.0176584
dre-mir-7a-3-3p	0.105309	0.201221	0.210026	-0.857477	1.72024	-0.498465	0.618157	NA
dre-mir-7a-3-5p	0	0.0905112	0.195672	-1.40222	2.16522	-0.64761	0.517237	NA
dre-mir-7a-2-3p	0	0.0930181	0.0725756	-0.719072	2.122	-0.338865	0.734711	NA
dre-mir-7a-2-5p	0	0.0413915	0.00440335	-0.424522	2.10715	-0.201467	0.840333	NA
dre-mir-7a-1-5p	18.8402	67.1729	15.6735	-1.80505	0.614794	-2.93602	0.00332451	0.00957775
dre-mir-7a-1-3p	0	0	0.00926146	0.170434	2.09776	0.081246	0.935246	NA
dre-mir-740-5p	0	0.177433	0.039931	-1.14692	2.12197	-0.540496	0.588855	NA
dre-mir-738-5p	35.6437	15.4033	799.007	1.17262	0.814819	1.43912	NA	NA
dre-mir-738-3p	2.03213	0.147087	19.6978	3.4426	1.22909	2.80093	0.00509559	0.0140129
dre-mir-737-5p	2.65257	5.94035	4.92292	-1.15124	0.786944	-1.46293	0.143487	0.246852
dre-mir-737-3p	0.533481	0.642134	0.305722	-0.273765	1.54907	-0.176728	0.859722	NA
dre-mir-735-5p	51.4939	205.363	204.432	-1.96801	0.483579	-4.06968	4.70785e-05	0.000230939
dre-mir-735-3p	0	0.244244	0.194771	-2.65155	1.98726	-1.33428	0.182113	NA
dre-mir-734-3p	27.9043	9.84314	8.57905	1.48259	0.473849	3.12883	0.00175505	0.00579167
dre-mir-734-5p	0.0814698	0	0.0412987	0.727619	2.1237	0.342619	0.731885	NA
dre-mir-733-5p	0.63554	0.625091	1.74818	0.116025	0.938578	0.123617	0.901618	0.959787
dre-mir-733-3p	0	1.47874	1.08389	-5.12322	1.61408	-3.17408	0.0015031	0.00524639
dre-mir-732-3p	0	0.0491197	0.0883422	-0.410988	2.12309	-0.19358	0.846504	NA
dre-mir-731-5p	31.3144	134.689	150.901	-2.09717	0.321243	-6.52829	6.65259e-11	1.04995e-09
dre-mir-731-3p	5.26251	1.73551	1.39854	1.55976	0.652985	2.38866	0.01691	0.0393483
dre-mir-730-5p	0.989862	1.2836	0.860312	-0.349828	0.789218	-0.443259	0.657579	0.772495
dre-mir-730-3p	0.0700734	0.367608	0.249896	-1.79118	1.64707	-1.08749	0.276821	NA
dre-mir-729-3p	0.0700734	0.699069	0.186021	-2.67766	1.72557	-1.55176	0.12072	NA
dre-mir-729-5p	0	0.0491197	0.0052255	-0.495214	2.10833	-0.234884	0.814298	NA
dre-mir-728-3p	0.175383	0.0946501	0.0287269	0.366349	2.13548	0.171553	0.863789	NA
dre-mir-727-5p	3.08098	0.802588	2.28733	1.90294	0.777554	2.44735	0.0143913	0.034144
dre-mir-727-3p	1.12168	0.736535	1.70551	0.58674	0.892477	0.657429	0.510905	0.657402
dre-mir-726-3p	1.68648	1.63071	1.41817	-0.0102306	0.912529	-0.0112112	0.991055	0.996546
dre-mir-726-5p	0.540457	0.470525	0.641043	0.140098	1.23146	0.113765	0.909424	0.961937
dre-mir-725-1-3p	7.82241	11.6473	11.0932	-0.558291	0.727591	-0.767315	0.442894	0.59989
dre-mir-725-1-5p	0.887445	0.191258	0.561232	1.99622	1.28331	1.55553	0.11982	0.210119
dre-mir-724-5p	159.098	97.9639	88.1896	0.688493	0.580052	1.18695	0.235248	0.364935
dre-mir-724-3p	0.448235	0.290047	0.304148	0.527919	1.5497	0.340659	0.73336	NA
dre-mir-723-3p	0.0814698	11.4404	1.65695	-6.61146	1.30052	-5.0837	3.70149e-07	2.68728e-06
dre-mir-723-5p	0	0.0905112	0.00962885	-0.819167	2.11305	-0.38767	0.69826	NA
dre-mir-722-3p	1.03818	12.6556	2.02522	-3.5426	0.902569	-3.92502	8.6724e-05	0.0004036
dre-mir-722-5p	0.168407	1.58789	0.263526	-2.88017	1.63935	-1.7569	0.0789355	NA
dre-mir-7149-3p	0.105309	0	0.0112031	1.04204	2.11074	0.493686	0.621528	NA
dre-mir-7148-5p	0.37205	0.202853	0.666671	0.777264	1.19391	0.651025	0.51503	0.657402
dre-mir-7147-5p	0.21022	0.249465	0.0550526	-0.115597	2.14393	-0.0539183	0.957	NA
dre-mir-7147-3p	0	0.0491197	0.240668	-0.625041	2.26326	-0.276168	0.782419	NA
dre-mir-7146-5p	0.40741	0.153733	0.479158	1.20914	1.71218	0.706198	0.480065	0.633686
dre-mir-7146-3p	0.168407	0.191807	0.971655	-0.145777	1.43156	-0.101831	0.918891	0.961937
dre-mir-7145-3p	0.68875	0.242009	0.99675	1.42794	1.24809	1.14409	0.252585	0.38851
dre-mir-7145-5p	0	0	0.0266692	0.115272	2.10294	0.0548143	0.956286	NA
dre-mir-499-5p	2.38126	66.9166	9.60621	-4.76045	0.606518	-7.84881	4.20016e-15	1.27055e-13
dre-mir-499-3p	0.0983335	0.760311	0.191205	-2.61612	1.70214	-1.53696	0.124303	NA
dre-mir-489-3p	11.2984	7.94522	16.1029	0.503784	0.466408	1.08014	0.280082	0.418134
dre-mir-489-5p	0.575294	0.846459	0.199892	-0.494806	1.74169	-0.284095	0.776338	NA
dre-mir-462-5p	485.31	1150.55	4696.22	-1.23662	0.376375	-3.28562	0.00101759	0.00376924
dre-mir-462-3p	1.73587	1.25239	4.05624	0.4443	0.68029	0.653103	0.51369	0.657402
dre-mir-461-5p	0.105309	0.190175	0.205548	-0.624626	2.08074	-0.300194	0.764029	NA
dre-mir-461-3p	0	0	0.0106618	0.164219	2.09824	0.0782651	0.937617	NA
dre-mir-460-5p	1.23403	20.4328	5.17508	-3.99861	0.642264	-6.22581	4.79078e-10	6.68867e-09
dre-mir-460-3p	0.624083	14.6611	4.79422	-4.33683	0.817623	-5.30419	1.13173e-07	1.02705e-06
dre-mir-459-5p	1.475	3.19665	1.09972	-1.06091	1.2902	-0.82228	0.410918	0.560764
dre-mir-459-3p	0	0.340591	0.891536	-2.92748	1.81523	-1.61274	0.106802	0.189564
dre-mir-458-3p	73.3872	40.9864	21.3762	0.832902	0.395288	2.10708	0.035111	0.0732487
dre-mir-458-5p	0.179803	0.0491197	0.0515585	0.634237	2.13735	0.296741	0.766665	NA
dre-mir-457b-5p	16.586	8.1373	4.42666	1.01156	0.410496	2.46424	0.0137305	0.0332279
dre-mir-457b-3p	1.67093	1.1574	1.70831	0.537418	0.61142	0.878968	0.379419	0.539501
dre-mir-457a-5p	213.541	37.3211	41.4489	2.48729	0.487366	5.10353	3.33367e-07	2.46964e-06
dre-mir-457a-3p	0.280692	1.30089	0.750032	-2.17408	1.0554	-2.05996	0.0394026	0.0808086
dre-mir-456-3p	24.4935	7.84288	52.1291	1.63743	0.399766	4.09598	4.20387e-05	0.000211945
dre-mir-456-5p	0.249938	0	0.0824813	1.58377	2.23178	0.709647	0.477923	NA
dre-mir-455-2-5p	115.69	29.1106	47.5806	1.98033	0.335951	5.8947	3.75368e-09	4.12905e-08
dre-mir-455-1-5p	443.821	134.35	215.429	1.71662	0.294449	5.82992	5.54526e-09	5.92038e-08
dre-mir-455-1-3p	50.6571	6.00651	20.7706	3.06037	0.401948	7.61384	2.66069e-14	6.89879e-13
dre-mir-454b-3p	36.9067	7.34713	14.9316	2.29795	0.495148	4.64093	3.46847e-06	2.09842e-05
dre-mir-454b-5p	0	0	0.124097	0.0605824	2.18165	0.0277691	0.977846	NA
dre-mir-454a-3p	7.72597	4.39972	7.23278	0.797114	0.692771	1.15062	0.249889	0.386
dre-mir-454a-5p	0.278137	0.232377	0.953791	0.178865	1.40526	0.127282	0.898717	0.959513
dre-mir-451-5p	160.434	186.841	54.481	-0.21866	0.418579	-0.522386	0.601401	0.732017
dre-mir-451-3p	2.09751	0.574807	0.361414	1.75297	1.2131	1.44504	0.148447	0.251804
dre-mir-430c-10-3p	5.3659	0	11.2703	7.05089	1.41395	4.98666	6.14313e-07	4.28838e-06
dre-mir-430c-10-5p	0.203643	0.0491197	0.70135	1.47754	1.74306	0.84767	0.396622	0.550179
dre-mir-430b-6-5p	0	0	0.0488601	0.088721	2.10609	0.0421259	0.966398	NA
dre-mir-430b-6-3p	0	0	0.0598024	0.0908461	2.09066	0.0434533	0.96534	NA
dre-mir-430b-4-5p	0	0	0.0183573	0.158658	2.09866	0.0755996	0.939738	NA
dre-mir-430b-20-5p	0	0	0.00915543	0.177595	2.09719	0.0846823	0.932514	NA
dre-mir-430b-18-5p	0.0983335	0	0.010461	1.01036	2.10973	0.478904	0.632007	NA
dre-mir-430b-10-3p	78.016	2.86681	603.409	4.69944	0.473384	9.92733	3.16634e-23	5.74691e-21
dre-mir-430b-10-5p	3.97524	0.195124	1.55392	4.12151	0.99794	4.13002	3.62728e-05	0.000190826
dre-mir-430a-18-5p	0	0.0565758	0.193124	-0.43032	2.12674	-0.202337	0.839653	NA
dre-mir-430a-16-3p	0	0	0.0403108	0.157107	2.09879	0.074856	0.940329	NA
dre-mir-430a-12-3p	0	0	0.203755	0.498536	2.20744	0.225843	0.821323	NA
dre-mir-430a-12-5p	0.278198	0	0.748149	3.28976	1.85907	1.76957	0.0767982	0.142246
dre-mir-430a-11-5p	1.90329	0.354953	4.99372	2.32629	0.817576	2.84535	0.00443624	0.0123873
dre-mir-430a-10-3p	31.0615	0.0565758	83.7384	8.23579	1.00449	8.19902	2.42361e-16	9.77523e-15
dre-mir-430a-10-5p	1.95869	0.945063	3.21017	0.994888	0.735017	1.35356	0.175877	0.286632
dre-mir-430a-1-5p	0	0	0.00614993	0.186124	2.0965	0.0887782	0.929258	NA
dre-mir-429b-3p	0.0814698	1.86995	0.475462	-3.98036	1.45264	-2.74009	0.00614216	0.0162638
dre-mir-429a-3p	23.43	15.0272	21.7686	0.632012	0.445449	1.41882	0.155952	0.262085
dre-mir-375-2-3p	0.0700734	0	0.253488	1.97099	2.07623	0.949309	0.342464	NA
dre-mir-375-1-3p	49.268	14.2725	181.152	1.75887	0.557137	3.15697	0.00159416	0.00540821
dre-mir-375-1-5p	0.0700734	0	0.203294	1.03631	2.27334	0.455854	0.648495	NA
dre-mir-365-3-3p	0	0.0413915	0.00440335	-0.424522	2.10715	-0.201467	0.840333	NA
dre-mir-365-3-5p	0	0	0.00843327	0.17426	2.09746	0.0830816	0.933787	NA
dre-mir-365-2-5p	0.594064	0.233199	0.780802	1.13464	1.12266	1.01067	0.312175	0.460648
dre-mir-365-1-3p	37.212	26.4428	14.6855	0.490365	0.390507	1.25572	0.209219	0.331644
dre-mir-365-1-5p	0.308554	0.159829	0.21933	0.693446	2.16337	0.320539	0.748559	NA
dre-mir-363-3p	30.6035	10.28	18.2472	1.55048	0.491963	3.15162	0.00162369	0.00545742
dre-mir-363-5p	0.0814698	0.0946501	0.185	-0.0902416	2.26406	-0.0398583	0.968206	NA
dre-mir-34c-5p	79.5392	2.34791	23.1726	5.00903	0.548221	9.13688	6.42782e-20	4.6666e-18
dre-mir-34c-3p	23.2866	0.676156	11.3286	4.98798	0.683796	7.29455	2.99653e-13	6.39848e-12
dre-mir-34b-5p	78.0578	5.83392	17.1847	3.67486	0.614744	5.97787	2.26069e-09	2.64719e-08
dre-mir-34b-3p	13.7078	0.1893	3.068	5.9268	0.906348	6.53921	6.18445e-11	1.02043e-09
dre-mir-34a-5p	93.1908	2.99412	15.7093	4.84046	0.723811	6.68747	2.27064e-11	4.33811e-10
dre-mir-34a-3p	0.308554	0	0.0328249	1.71499	2.12741	0.806141	0.420162	NA
dre-mir-338-2-5p	0.773591	2.64563	1.44059	-1.75446	0.746057	-2.35164	0.0186907	0.0426712
dre-mir-338-2-3p	0	0	0.129134	0.0827037	2.10731	0.0392461	0.968694	NA
dre-mir-338-1-3p	257.862	873.092	173.43	-1.75047	0.340534	-5.14039	2.74172e-07	2.16357e-06
dre-mir-338-1-5p	0.641989	1.94382	3.23857	-1.58168	0.749965	-2.109	0.0349443	0.0732487
dre-mir-31-5p	12.835	214.83	62.5583	-4.01582	0.513607	-7.81885	5.33077e-15	1.48851e-13
dre-mir-31-3p	3.38737	0.450414	0.66837	2.80195	1.00417	2.7903	0.0052659	0.0143723
dre-mir-30e-2-3p	142.573	68.7179	84.7203	1.0477	0.330664	3.16848	0.00153236	0.00529758
dre-mir-30e-2-5p	88.6429	186.098	77.2202	-1.05593	0.517105	-2.04199	0.0411521	0.0839225
dre-mir-30d-5p	1761.2	1759.94	1219.34	0.00101413	0.333286	0.0030428	0.997572	0.997572
dre-mir-30d-3p	2.37254	0.389699	1.53648	2.52216	0.891135	2.83028	0.0046507	0.012887
dre-mir-30c-5p	276.298	392.376	212.804	-0.503326	0.342714	-1.46865	0.141928	0.245333
dre-mir-30c-3p	2.0325	4.10857	63.5559	-0.981782	0.592797	-1.65618	0.0976845	0.178188
dre-mir-30b-5p	102.641	40.0166	31.0276	1.34817	0.381457	3.53426	0.000408926	0.00166787
dre-mir-30b-3p	1.38087	0.964871	7.27744	0.553398	0.571376	0.968536	0.332777	0.485132
dre-mir-30a-5p	13.0648	24.2826	12.7865	-0.882588	0.445047	-1.98313	0.0473525	0.0934183
dre-mir-30a-3p	0.0815307	0.0413915	0.138103	0.491267	2.24704	0.218628	0.82694	NA
dre-mir-301c-3p	0.0983335	1.41018	0.972604	-3.46323	1.43329	-2.41628	0.0156802	0.0367219
dre-mir-301c-5p	0	0.208949	0.239392	-2.50853	1.85713	-1.35076	0.176773	NA
dre-mir-301b-3p	3.88196	2.78735	1.01363	0.451651	0.823846	0.548223	0.583539	0.713214
dre-mir-301b-5p	0.0983335	0.34858	1.12463	-1.64046	1.50939	-1.08684	0.277109	0.418134
dre-mir-301a-3p	19.8871	20.2723	8.47216	-0.0242408	0.718501	-0.033738	0.973086	0.990024
dre-mir-301a-5p	0	0.379736	0.0871733	-2.89032	2.17902	-1.32643	0.184697	NA
dre-mir-29b-2-5p	2.22022	0.175801	0.756231	3.3543	1.13777	2.94813	0.00319706	0.00951258
dre-mir-29b-1-3p	131.589	16.0954	16.6057	2.9815	0.60081	4.96246	6.96057e-07	4.76733e-06
dre-mir-29b-1-5p	0.408396	0.818294	0.456308	-0.931352	1.00703	-0.924851	0.355043	0.50941
dre-mir-29a-3p	333.983	601.472	122.289	-0.83845	0.518345	-1.61755	0.105759	0.189564
dre-mir-29a-5p	14.9032	12.9112	4.4526	0.201658	0.529328	0.38097	0.703225	0.800213
dre-mir-27e-3p	14.7043	47.1253	12.6778	-1.67046	0.399988	-4.17627	2.9633e-05	0.000162982
dre-mir-27e-5p	0.0983335	0.327849	0.29033	-1.59105	1.61877	-0.982874	0.32567	NA
dre-mir-27d-3p	7.84134	13.8832	7.35678	-0.808272	0.40459	-1.99776	0.0457429	0.0912344
dre-mir-27d-5p	1.60946	1.35586	3.0711	0.267594	0.703574	0.380336	0.703696	0.800213
dre-mir-27c-1-3p	106.89	34.2701	72.1726	1.62577	0.440144	3.69372	0.000220999	0.000943796
dre-mir-27c-1-5p	58.6327	10.0214	9.88351	2.5197	0.49209	5.1204	3.04891e-07	2.3548e-06
dre-mir-27b-3p	222.585	178.922	186.009	0.314463	0.315101	0.997975	0.318291	0.465886
dre-mir-27b-5p	17.9195	16.8138	8.38371	0.0999137	0.357471	0.279501	0.77986	0.852678
dre-mir-27a-3p	12.3727	10.5569	22.3377	0.239038	0.478092	0.499982	0.617088	0.744195
dre-mir-27a-5p	8.5072	2.26881	3.86529	1.89336	0.598903	3.16137	0.00157029	0.00537749
dre-mir-26b-5p	611.617	1318.03	340.718	-1.10394	0.280318	-3.93816	8.2109e-05	0.000387085
dre-mir-26b-3p	0.868952	0.934693	0.275785	-0.133558	1.10706	-0.120642	0.903975	NA
dre-mir-26a-3-5p	1.66383	10.3263	2.36222	-2.62771	0.569779	-4.61181	3.99177e-06	2.37543e-05
dre-mir-26a-3-3p	1.21648	1.14999	0.486738	0.0605276	0.904386	0.0669267	0.94664	0.979004
dre-mir-26a-2-5p	4.68991	4.73133	3.02454	-0.0229207	0.478384	-0.0479127	0.961786	0.986238
dre-mir-26a-2-3p	0.0700734	0.813617	0.103271	-2.09127	2.27186	-0.920509	0.357307	NA
dre-mir-26a-1-5p	480.28	2199.39	801.745	-2.18769	0.271016	-8.07217	6.90585e-16	2.50682e-14
dre-mir-26a-1-3p	2.2329	1.04478	0.942844	1.06909	0.769104	1.39005	0.164515	0.274087
dre-mir-25-3p	840.937	836.343	1067.84	0.00782664	0.354145	0.0221001	0.982368	0.992665
dre-mir-25-5p	1.2919	4.7479	15.0472	-1.77058	0.638176	-2.77444	0.00552973	0.0149798
dre-mir-24-4-3p	1.32376	0.326217	0.203769	1.86199	1.37516	1.35402	0.175729	NA
dre-mir-24-4-5p	0	0.097157	0.0103359	-0.857212	2.11357	-0.405576	0.685054	NA
dre-mir-24-3-5p	2.87109	4.56779	1.50323	-0.67401	0.705238	-0.95572	0.339214	0.490576
dre-mir-24-2-5p	0.249938	0.244244	0.309953	0.0699278	1.25667	0.0556452	0.955624	NA
dre-mir-24-1-3p	93.3435	23.012	18.2171	2.00958	0.337922	5.94687	2.73325e-09	3.10053e-08
dre-mir-24-1-5p	0.699498	0.309886	0.107381	0.769311	2.27332	0.338409	0.735055	NA
dre-mir-23b-3p	220.864	47.5848	39.2532	2.20997	0.233971	9.44549	3.53751e-21	3.54188e-19
dre-mir-23b-5p	0.408456	0.421764	0.500046	0.00935918	1.26027	0.00742633	0.994075	0.996821
dre-mir-23a-3-5p	0.0814698	0.0491197	0.0138925	0.249672	2.12204	0.117656	0.90634	NA
dre-mir-23a-2-3p	20.6527	3.55675	3.79295	2.52287	0.485682	5.19449	2.0528e-07	1.69356e-06
dre-mir-23a-2-5p	0.419853	0.139359	0.191148	1.2234	2.03818	0.600242	0.548345	NA
dre-mir-23a-1-3p	240.076	59.689	50.848	2.00323	0.242688	8.25433	1.52755e-16	6.93124e-15
dre-mir-23a-1-5p	0	0	0.0122999	0.156417	2.09887	0.0745244	0.940593	NA
dre-mir-22b-3p	10.0415	26.5892	24.7937	-1.3999	0.372978	-3.7533	0.00017452	0.000763261
dre-mir-22b-5p	2.82063	2.02909	1.06349	0.456901	0.797973	0.572577	0.566931	0.704781
dre-mir-22a-3p	5382.46	1049.07	1776.52	2.34219	0.385146	6.08131	1.19207e-09	1.49214e-08
dre-mir-22a-5p	63.7019	14.6029	10.0611	2.10656	0.445772	4.72563	2.29398e-06	1.48699e-05
dre-mir-223-3p	87.1586	36.5167	44.3089	1.21888	0.788196	1.54642	0.122004	0.212921
dre-mir-223-5p	2.44938	0.425782	3.00562	2.32507	0.945015	2.46035	0.0138802	0.0333676
dre-mir-222b-3p	9.61047	6.18201	5.76173	0.632866	0.468637	1.35044	0.176875	0.286632
dre-mir-222b-5p	0.37205	0.271534	0.099715	0.282623	2.24204	0.126056	0.899687	NA
dre-mir-222a-3p	258.316	287.453	312.241	-0.152422	0.451724	-0.337422	0.735798	0.824367
dre-mir-222a-5p	67.0962	33.1533	38.2444	1.01003	0.367829	2.74593	0.00603399	0.0161054
dre-mir-221-3p	298.78	133.554	121.202	1.15839	0.263731	4.3923	1.12159e-05	6.36153e-05
dre-mir-221-5p	93.8884	13.9643	14.0642	2.70664	0.580533	4.66234	3.12636e-06	1.9235e-05
dre-mir-2196-3p	0	0.0455304	0.00484366	-0.463361	2.10781	-0.219831	0.826003	NA
dre-mir-2196-5p	0.0814698	0	0.008667	0.925973	2.10692	0.43949	0.660306	NA
dre-mir-2195-5p	0.0700734	0	0.00745462	0.861232	2.10464	0.409207	0.682388	NA
dre-mir-2195-3p	0	0.0905112	0.00962885	-0.819167	2.11305	-0.38767	0.69826	NA
dre-mir-2194-3p	0	0	0.0205698	0.15142	2.09939	0.0721258	0.942502	NA
dre-mir-2193-3p	0	0	0.0160074	0.14649	2.0999	0.0697605	0.944384	NA
dre-mir-2193-5p	0	0	0.0299822	0.157108	2.09879	0.0748562	0.940329	NA
dre-mir-2192-3p	0.414261	0.0455304	0.165354	1.66308	2.25951	0.736036	0.461709	NA
dre-mir-2191-3p	1.2021	0.421428	0.699035	1.45206	1.07341	1.35276	0.176133	0.286632
dre-mir-2191-5p	0	0.162271	0.947215	-1.93588	1.78989	-1.08157	0.279445	0.418134
dre-mir-219-3-5p	0.0983335	0	0.145493	0.862677	2.1213	0.406675	0.684247	NA
dre-mir-219-2-3p	0	0.082783	0.00880671	-0.772616	2.1124	-0.365752	0.71455	NA
dre-mir-219-1-3p	0.105309	2.66978	0.933309	-4.53774	1.22525	-3.70354	0.000212613	0.00091879
dre-mir-219-1-5p	0	0.177433	0.0709487	-1.07451	2.12573	-0.505476	0.613224	NA
dre-mir-218b-5p	0	0.082783	0.184499	-0.697083	2.11867	-0.329018	0.742142	NA
dre-mir-218a-2-3p	0.350765	0.977734	5.10853	-1.3781	0.871074	-1.58207	0.113635	0.20024
dre-mir-218a-2-5p	0.245456	0.330888	0.417978	-0.371104	1.30958	-0.283377	0.776888	0.852678
dre-mir-218a-1-5p	38.5459	8.59564	9.12593	2.14586	0.351887	6.09813	1.07314e-09	1.39124e-08
dre-mir-218a-1-3p	1.8519	2.26705	2.40195	-0.227922	0.586917	-0.388337	0.697766	0.800213
dre-mir-2189-3p	7.66541	11.5471	32.6673	-0.567549	0.809086	-0.701469	0.48301	0.635263
dre-mir-2189-5p	0.45521	1.23749	11.4622	-1.38501	0.961036	-1.44116	0.149539	0.252477
dre-mir-2188-5p	42.733	8.5941	18.2085	2.28707	0.47662	4.79851	1.59852e-06	1.07456e-05
dre-mir-2188-3p	0.378627	0.608199	0.497953	-0.577997	1.14143	-0.506378	0.612591	0.741235
dre-mir-2187-5p	0.554408	26.3025	4.3605	-5.50444	0.833316	-6.60547	3.96251e-11	7.19196e-10
dre-mir-2187-3p	0	1.08787	0.27123	-4.79279	1.73393	-2.76413	0.0057075	NA
dre-mir-2186-3p	0	0.0905112	0.00962885	-0.819167	2.11305	-0.38767	0.69826	NA
dre-mir-2186-5p	0.168407	0.0455304	0.294996	1.21144	2.11977	0.571497	0.567663	NA
dre-mir-2185-1-5p	15.6617	10.0258	40.557	0.634757	0.659757	0.962107	0.335996	0.487866
dre-mir-2185-1-3p	4.28103	1.87449	6.57442	1.18566	0.519889	2.2806	0.022572	0.0508923
dre-mir-2184-5p	1696.69	578.353	285.413	1.53762	0.452265	3.39982	0.000674297	0.00266054
dre-mir-2184-3p	1.89969	1.4655	0.626856	0.347439	0.919124	0.378011	0.705422	0.800213
dre-mir-217-5p	1.14849	2.63866	0.782205	-1.12339	1.30904	-0.858174	0.390797	0.546335
dre-mir-217-3p	0.295001	0.157322	0.0986887	0.490905	2.27346	0.215929	0.829043	NA
dre-mir-216b-5p	1.93992	4.96366	2.52526	-1.32592	0.973555	-1.36194	0.173216	0.284514
dre-mir-216a-3p	0.0815307	0.298378	1.80669	-1.31243	1.38967	-0.944418	0.344956	0.496901
dre-mir-216a-5p	0.580113	3.28459	0.788936	-2.54233	0.854949	-2.97367	0.00294264	0.00882791
dre-mir-214-3p	300.604	108.077	707.763	1.45334	0.55902	2.5998	0.00932768	0.0231914
dre-mir-214-5p	4.96664	2.58779	3.80956	0.919939	0.494639	1.85982	0.0629112	0.118941
dre-mir-212-5p	14.3145	112.883	23.2885	-2.87747	0.87096	-3.30379	0.000953879	0.00356967
dre-mir-212-3p	0.26674	2.56518	1.37961	-3.13827	1.04233	-3.01083	0.00260534	0.00815293
dre-mir-210-3p	40.3626	20.2993	40.6926	0.982473	0.493384	1.99129	0.0464486	0.0921357
dre-mir-210-5p	4.81068	12.1537	10.2855	-1.325	0.544212	-2.43471	0.0149038	0.0351303
dre-mir-21-2-5p	10.2864	2.79227	7.7142	1.84823	0.61029	3.02844	0.0024582	0.00775935
dre-mir-21-1-5p	5944.79	1780.14	7162.72	1.7139	0.547586	3.12991	0.00174858	0.00579167
dre-mir-21-1-3p	4.08163	0.507239	5.73661	2.8621	0.959261	2.98366	0.00284827	0.00871027
dre-mir-20b-5p	6.42147	1.24651	3.78296	2.30944	0.592336	3.89886	9.66465e-05	0.000444084
dre-mir-20b-3p	0.140147	0.0869219	0.0855367	0.371169	2.27229	0.163346	0.870246	NA
dre-mir-20a-5p	101.727	41.7198	36.9341	1.27227	0.445678	2.85469	0.00430782	0.012122
dre-mir-20a-3p	1.00311	1.40029	2.26768	-0.454943	0.75853	-0.59977	0.548659	0.689147
dre-mir-206-2-3p	4.80593	0.93607	1.06147	2.23011	1.10274	2.02233	0.0431428	0.0874906
dre-mir-206-2-5p	0	0.0413915	0.0173078	-0.418073	2.1107	-0.198074	0.842988	NA
dre-mir-206-1-3p	1.54387	0.63403	15.1415	1.10439	1.538	0.71807	0.472714	0.628554
dre-mir-206-1-5p	0	0	0.0951206	0.0867592	2.10649	0.0411866	0.967147	NA
dre-mir-205-5p	65.7983	111.101	323.144	-0.709227	1.08426	-0.654111	0.51304	0.657402
dre-mir-205-3p	0.151604	0	0.0393041	1.14672	2.12435	0.539798	0.589336	NA
dre-mir-204-2-5p	10.0274	1.51679	8.73	2.69164	0.66985	4.01827	5.86261e-05	0.00028375
dre-mir-204-2-3p	0.273716	0	0.0535594	1.42234	2.13365	0.666624	0.505013	NA
dre-mir-204-1-5p	218.096	112.397	341.947	0.946206	0.479738	1.97234	0.048571	0.094285
dre-mir-204-1-3p	0	0.0516266	0.0336965	-0.472284	2.11702	-0.223089	0.823466	NA
dre-mir-203b-3p	74.0586	112.688	85.369	-0.580062	0.931865	-0.622474	0.53363	0.67494
dre-mir-203b-5p	1.0137	0.787101	0.641689	0.363156	1.11884	0.324581	0.745498	0.829674
dre-mir-203a-3p	26.2086	13.2803	18.6468	0.951393	0.787476	1.20816	0.226987	0.353833
dre-mir-203a-5p	0.0815307	0.0413915	0.0381756	0.296893	2.12569	0.139669	0.888921	NA
dre-mir-202-5p	3298.18	2002.35	699.496	0.716121	0.331615	2.15949	0.0308118	0.0665618
dre-mir-202-3p	128.536	110.961	629.458	0.211098	0.428294	0.49288	0.622097	0.745285
dre-mir-200c-3p	12.2488	14.7301	4.25429	-0.262698	0.505038	-0.520154	0.602956	0.732017
dre-mir-200b-3p	125.808	27.7954	32.6839	2.16035	0.418295	5.16464	2.40897e-07	1.94324e-06
dre-mir-200b-5p	0.348271	0.0979674	0.219877	1.46312	1.81878	0.804453	0.421135	NA
dre-mir-200a-3p	95.0642	22.0353	46.2848	2.08207	0.511262	4.07241	4.65298e-05	0.000230939
dre-mir-200a-5p	0.997243	0.0565758	6.84059	3.67005	1.18105	3.10745	0.00188708	0.00617126
dre-mir-19d-3p	326.776	150.141	87.4781	1.11382	0.378971	2.93906	0.00329213	0.00956034
dre-mir-19d-5p	0	0	1.07071	0.578106	2.05232	0.281684	0.778186	0.852678
dre-mir-19c-3p	17.1387	22.4598	6.00256	-0.387914	0.600019	-0.646504	0.517953	0.657402
dre-mir-19c-5p	0.0700734	0.0491197	0.15737	0.231915	2.27237	0.102059	0.91871	NA
dre-mir-19b-3p	1486.46	252.194	228.673	2.53847	0.411747	6.16512	7.04286e-10	9.46874e-09
dre-mir-19b-5p	0.336814	0.380286	0.244619	-0.16907	1.38736	-0.121864	0.903006	NA
dre-mir-19a-3p	180.931	79.2915	39.2964	1.17246	0.55403	2.11624	0.0343243	0.0724402
dre-mir-19a-5p	0.963283	0.279811	0.321557	1.51199	1.74624	0.865858	0.386568	NA
dre-mir-199-3-3p	103.538	73.6906	36.6722	0.486634	0.287559	1.69229	0.0905901	0.166082
dre-mir-199-3-5p	0	0.699857	0.230005	-4.13398	1.78275	-2.31888	0.0204017	NA
dre-mir-199-2-5p	0.105309	1.45245	1.22508	-3.59621	1.22204	-2.94278	0.0032528	0.00956034
dre-mir-199-2-3p	0.0814698	0	0.032903	0.817832	2.11651	0.386406	0.699196	NA
dre-mir-199-1-3p	185.79	369.496	165.873	-0.986547	0.362694	-2.72005	0.00652717	0.0170458
dre-mir-199-1-5p	75.8789	132.792	88.8793	-0.800671	0.405423	-1.9749	0.0482792	0.0942224
dre-mir-196d-5p	1.13529	0.51363	10.2653	1.15285	0.893052	1.29092	0.196733	0.3146
dre-mir-196d-3p	0.355247	0.98745	0.293782	-1.36456	1.52737	-0.893408	0.371639	NA
dre-mir-196c-5p	0.379025	0.533469	6.13728	-0.527121	0.95717	-0.550708	0.581834	0.713214
dre-mir-196b-5p	2.26801	2.57239	24.1721	-0.158671	0.612524	-0.259044	0.795601	0.867277
dre-mir-196b-3p	7.45621	8.12905	2.67853	-0.135636	0.422268	-0.321209	0.748052	0.829674
dre-mir-196a-2-3p	1.17769	5.63899	1.19962	-2.13295	0.994376	-2.14501	0.031952	0.0678279
dre-mir-196a-1-5p	6.91069	6.58433	43.2158	0.0820167	0.626097	0.130997	0.895778	0.959196
dre-mir-196a-1-3p	0.140147	3.62236	1.96776	-4.11128	1.05738	-3.88818	0.000100998	0.00045828
dre-mir-194b-3p	0.95082	5.48206	8.53377	-2.49026	0.776379	-3.20753	0.0013388	0.00476454
dre-mir-194b-5p	0.766616	0	5.14488	4.47899	1.54895	2.89162	0.00383256	0.0109545
dre-mir-194a-5p	10.6893	13.3132	8.62531	-0.309135	0.789324	-0.391645	0.69532	0.800213
dre-mir-194a-3p	0.244531	0.204	0.325893	0.242524	1.78323	0.136003	0.891819	NA
dre-mir-193b-5p	8.23625	21.8666	26.6382	-1.37703	0.580016	-2.37413	0.0175903	0.0404131
dre-mir-193b-3p	22.5382	8.70628	15.5271	1.35922	0.521579	2.60597	0.00916132	0.0230942
dre-mir-193a-2-5p	0	0	0.0792608	0.0496974	2.11387	0.0235102	0.981243	NA
dre-mir-193a-2-3p	0.0700734	0.0455304	0.0731576	0.176969	2.13119	0.0830377	0.933822	NA
dre-mir-193a-1-5p	2.42008	0.840935	5.0935	1.49081	0.694598	2.14629	0.03185	0.0678279
dre-mir-193a-1-3p	13.1781	1.50711	2.11691	3.07548	0.582646	5.27847	1.30264e-07	1.15332e-06
dre-mir-192-5p	2067.03	1468.46	449.337	0.478965	0.791113	0.605432	0.544892	0.686791
dre-mir-192-3p	2.34348	1.71563	1.56694	0.430477	0.970614	0.44351	0.657397	0.772495
dre-mir-190b-5p	0.285173	0.320653	0.150434	-0.14068	2.26261	-0.0621761	0.950423	NA
dre-mir-190b-3p	0	0	0.155602	0.0688532	2.10998	0.0326322	0.973968	NA
dre-mir-190a-5p	5.54839	3.41929	1.44326	0.662166	0.772442	0.857237	0.391314	0.546335
dre-mir-190a-3p	0	0.136042	0.0549546	-0.92782	2.12365	-0.436899	0.662185	NA
dre-mir-18c-5p	5.04843	1.03238	2.8664	2.20789	0.714741	3.08908	0.00200777	0.00650732
dre-mir-18c-3p	0.338444	0	0.696395	3.7836	1.93609	1.95425	0.0506722	0.0978404
dre-mir-18b-3p	1.02374	0.2517	3.97208	1.89127	0.843991	2.24086	0.0250349	0.0557526
dre-mir-18b-5p	1.5894	0.761116	0.460659	0.983767	1.30617	0.753169	0.451349	0.604574
dre-mir-18a-3p	0.256852	0.308276	3.94186	-0.106079	1.04029	-0.101971	0.91878	0.961937
dre-mir-18a-5p	3.14298	1.16241	0.842931	1.40831	0.808429	1.74204	0.0815022	0.150179
dre-mir-187-1-3p	9.9164	33.6235	15.3012	-1.7636	0.325512	-5.41791	6.02984e-08	5.61239e-07
dre-mir-187-1-5p	0.40031	1.48975	2.11526	-1.90095	0.912159	-2.08401	0.037159	0.0770784
dre-mir-184-2-3p	0.0815307	0	0.00867348	0.9263	2.10694	0.439643	0.660195	NA
dre-mir-184-1-3p	67.7566	35.2469	94.9557	0.889337	1.05022	0.846813	0.397099	0.550179
dre-mir-184-1-5p	0	0	0.324812	0.350916	2.24275	0.156467	0.875665	NA
dre-mir-183-5p	15.42	10.5019	7.49142	0.538587	0.709013	0.75963	0.447476	0.601607
dre-mir-183-3p	0	0.17994	0.206068	-2.17121	2.09819	-1.0348	0.300762	NA
dre-mir-182-5p	27.1944	77.4085	33.7489	-1.48857	0.557243	-2.6713	0.0075557	0.0194519
dre-mir-182-3p	0	0	0.0990358	0.0433787	2.11633	0.0204971	0.983647	NA
dre-mir-181c-5p	12.7048	2.39185	40.4701	2.38968	0.415407	5.75264	8.78628e-09	8.85949e-08
dre-mir-181c-3p	14.5055	2.07854	2.74265	2.76482	0.478915	5.7731	7.78253e-09	8.07159e-08
dre-mir-181b-2-5p	0.16294	0	0.0920547	0.90231	2.13787	0.42206	0.672981	NA
dre-mir-181b-2-3p	0.0700734	0.632796	0.0839288	-2.15695	2.21158	-0.975301	0.329411	NA
dre-mir-181b-1-5p	88.5875	12.7749	297.053	2.77542	0.365278	7.5981	3.00499e-14	7.27206e-13
dre-mir-181b-1-3p	1.01532	0	0.114163	3.64093	2.20194	1.65351	0.0982274	NA
dre-mir-181a-2-3p	11.9132	12.1731	15.0294	-0.0191815	0.366753	-0.0523009	0.958289	0.986238
dre-mir-181a-2-5p	5.0657	0.697627	6.11683	2.76361	0.604334	4.57299	4.8081e-06	2.77038e-05
dre-mir-181a-1-5p	682.321	267.688	6166.19	1.3429	0.324268	4.14132	3.45318e-05	0.000184339
dre-mir-181a-1-3p	30.7286	7.80431	10.4565	1.96871	0.299272	6.57832	4.75784e-11	8.22426e-10
dre-mir-17a-2-3p	1.20583	0.640797	0.39538	0.874354	0.969147	0.902189	0.366957	0.52443
dre-mir-17a-2-5p	0.26674	0	0.127446	1.82338	2.26621	0.804596	0.421053	NA
dre-mir-17a-1-5p	139.829	36.0115	59.6409	1.93997	0.415239	4.67193	2.98377e-06	1.86743e-05
dre-mir-17a-1-3p	0.686715	0.579874	0.671726	0.226287	1.05819	0.213843	0.830669	0.894756
dre-mir-1788-3p	0.967407	0.542008	0.351606	0.770922	1.21536	0.634316	0.525875	NA
dre-mir-1788-5p	0	0.188479	0.0200509	-1.27545	2.11831	-0.602105	0.547104	NA
dre-mir-16c-5p	84.3466	91.9814	77.4538	-0.125659	0.221755	-0.566657	0.570947	0.707281
dre-mir-16c-3p	21.3844	9.3976	61.669	1.18506	0.347641	3.40885	0.000652372	0.00260232
dre-mir-16b-5p	226.836	651.326	401.625	-1.51606	0.268904	-5.63791	1.72125e-08	1.68869e-07
dre-mir-16b-3p	0.244592	0.845808	0.395818	-1.57478	1.46092	-1.07794	0.28106	0.418134
dre-mir-16a-5p	34.6631	17.5385	44.1797	0.978458	0.366973	2.6663	0.00766921	0.0195655
dre-mir-16a-3p	0.446544	0.147637	0.183084	1.13784	2.22403	0.511611	0.608923	NA
dre-mir-15c-5p	69.7268	46.9202	179.952	0.569598	0.314038	1.81379	0.0697106	0.131114
dre-mir-15c-3p	0.759222	0.136042	0.149229	2.04667	1.83959	1.11257	0.265892	NA
dre-mir-15b-5p	100.597	130.934	160.366	-0.377173	0.430919	-0.875276	0.381424	0.539501
dre-mir-15b-3p	1.11633	4.71333	4.25434	-2.03919	0.56486	-3.61009	0.000306093	0.00126264
dre-mir-15a-2-5p	0.501444	0.14377	0.380398	1.60126	1.4092	1.13629	0.255836	0.391851
dre-mir-15a-2-3p	0.0700734	0.0455304	0.23736	0.407364	2.19051	0.185968	0.85247	NA
dre-mir-15a-1-5p	148.312	159.943	49.0876	-0.108957	0.326989	-0.333213	0.738973	0.825376
dre-mir-15a-1-3p	0.866984	1.1351	0.781577	-0.347154	0.980148	-0.354185	0.7232	0.815284
dre-mir-155-5p	5.44557	4.07122	12.7643	0.409533	0.48559	0.843373	0.39902	0.550738
dre-mir-155-3p	0	0.0491197	0.0052255	-0.495214	2.10833	-0.234884	0.814298	NA
dre-mir-153c-3p	0.175383	0.911531	0.1415	-1.89737	2.05376	-0.923854	0.355562	NA
dre-mir-153c-5p	0	0.0455304	0.0642298	-0.396578	2.12154	-0.18693	0.851716	NA
dre-mir-153b-3p	8.14052	43.8526	7.89937	-2.38483	0.711595	-3.35139	0.000804074	0.00313848
dre-mir-153b-5p	0.773929	0.865717	1.22635	-0.222778	0.98316	-0.226594	0.820739	0.889338
dre-mir-153a-5p	0	0.361257	0.0384316	-1.72647	2.12276	-0.813312	0.416039	NA
dre-mir-153a-3p	0	0.496488	0.443263	-3.51343	1.95659	-1.79569	0.0725432	0.135738
dre-mir-152-3p	507.061	112.617	83.3188	2.1517	0.425886	5.05228	4.36561e-07	3.10728e-06
dre-mir-152-5p	0.61053	0.421417	0.778241	0.456848	1.43184	0.319064	0.749678	0.829674
dre-mir-150-5p	59.8838	135.325	86.6659	-1.16597	0.407199	-2.86338	0.00419145	0.0118867
dre-mir-150-3p	0.331407	0.190986	0.30009	0.738471	1.32124	0.558924	0.576214	NA
dre-mir-148-3p	2182.92	894.2	398.305	1.28122	0.319877	4.00534	6.19287e-05	0.000295791
dre-mir-148-5p	9.56034	3.73525	6.7301	1.33308	0.44457	2.99857	0.00271246	0.00841559
dre-mir-146b-5p	663.189	156.547	296.418	2.03571	0.684508	2.97397	0.00293975	0.00882791
dre-mir-146b-3p	28.7107	1.54013	11.3489	4.08961	0.778392	5.25392	1.48894e-07	1.28687e-06
dre-mir-146a-5p	5337.88	768.51	753.474	2.7116	0.811287	3.34234	0.000830742	0.00320808
dre-mir-146a-3p	52.6873	10.4066	15.271	2.27497	0.762674	2.98289	0.00285543	0.00871027
dre-mir-145-5p	246.806	29.8958	55.5045	3.02928	0.338626	8.94581	3.69218e-19	2.23377e-17
dre-mir-145-3p	51.2012	65.6504	14.2342	-0.357971	0.519627	-0.6889	0.490886	0.640978
dre-mir-144-5p	27.4913	21.7964	8.3468	0.328806	0.497749	0.660586	0.508878	0.657402
dre-mir-144-3p	0.925661	1.4908	0.766397	-0.610346	1.40778	-0.433553	0.664613	0.778241
dre-mir-143-1-3p	19380.7	14203.5	4743.7	0.445855	0.341369	1.30608	0.191526	0.307627
dre-mir-143-1-5p	11.2255	15.1063	6.76019	-0.429241	0.495245	-0.866725	0.386093	0.543223
dre-mir-142b-5p	4.16693	1.5501	1.27735	1.36924	0.943604	1.45108	0.146758	0.251288
dre-mir-142a-3p	45.3446	13.355	8.85354	1.71937	0.723701	2.3758	0.0175107	0.0404131
dre-mir-142a-5p	18.9519	19.8014	13.9091	-0.0638626	0.648486	-0.0984797	0.921551	0.961937
dre-mir-141-3p	25.3407	36.9187	24.6523	-0.536175	0.443919	-1.20782	0.227116	0.353833
dre-mir-141-5p	0.0815307	0.14377	3.27371	-0.632827	1.60289	-0.394803	0.692988	0.800213
dre-mir-140-3p	460.941	104.092	116.697	2.13518	0.329793	6.47432	9.52411e-11	1.44052e-09
dre-mir-140-5p	10.2414	11.3833	4.90894	-0.152393	0.488396	-0.312028	0.755019	0.833046
dre-mir-139-5p	16.6101	11.6581	10.8961	0.506339	0.449891	1.12547	0.26039	0.397149
dre-mir-139-3p	0.618089	0.0905112	0.840296	2.3798	1.23069	1.93371	0.053149	0.10208
dre-mir-1388-5p	16417.5	180.932	1836.84	6.44928	0.418735	15.4018	1.59129e-53	5.77638e-51
dre-mir-1388-3p	33.3691	8.14429	206.2	2.01043	0.424678	4.73401	2.20127e-06	1.45284e-05
dre-mir-138-5p	1.42145	1.10616	6.75513	0.369266	0.641707	0.575444	0.564991	0.704781
dre-mir-138-3p	0	0.0516266	0.032212	-0.482233	2.11542	-0.227961	0.819677	NA
dre-mir-137-2-3p	0.163061	0	0.882382	2.77091	1.82234	1.52052	0.12838	0.222976
dre-mir-137-2-5p	0.16294	0	0.212061	2.20054	2.21488	0.993524	0.320455	NA
dre-mir-137-1-3p	1.73483	0.837595	0.662312	0.988432	0.911785	1.08406	0.278337	0.418134
dre-mir-137-1-5p	0.0815307	0.0455304	0.362206	0.66924	1.7681	0.378507	0.705054	0.800213
dre-mir-135c-2-3p	0	0.0491197	0.0052255	-0.495214	2.10833	-0.234884	0.814298	NA
dre-mir-135c-1-5p	35.7225	12.9417	6.91933	1.43786	0.614064	2.34154	0.0192041	0.0435694
dre-mir-135b-5p	0.704567	1.60592	0.870846	-1.09407	1.04307	-1.04889	0.294227	0.435936
dre-mir-135b-3p	0.179803	0.196207	0.0787772	-0.0920221	2.27007	-0.040537	0.967665	NA
dre-mir-135a-5p	4.67957	0.410632	1.11751	3.33267	1.00309	3.32239	0.000892496	0.00340342
dre-mir-135a-3p	0	0.0455304	0.0608316	-0.422328	2.11753	-0.199444	0.841916	NA
dre-mir-133c-3p	0.326123	0.185161	0.0696973	0.395978	2.19156	0.180683	0.856616	NA
dre-mir-133b-3p	0.45515	0	0.145426	2.877	2.24617	1.28085	0.200247	NA
dre-mir-133a-2-5p	0	0.0455304	0.0231545	-0.45245	2.1117	-0.214258	0.830345	NA
dre-mir-133a-1-3p	84.0275	65.9679	136.631	0.337102	0.829966	0.406164	0.684622	0.796532
dre-mir-133a-1-5p	0.609605	1.82598	2.23229	-1.52702	0.94487	-1.61612	0.106068	0.189564
dre-mir-132-2-5p	22.3706	30.6798	11.6437	-0.449915	0.623174	-0.721972	0.470311	0.627658
dre-mir-132-2-3p	0	0	0.0160074	0.14649	2.0999	0.0697605	0.944384	NA
dre-mir-132-1-3p	12.2313	25.4992	8.32478	-1.03442	0.746612	-1.38549	0.165903	0.27499
dre-mir-132-1-5p	0.544877	6.48888	0.853562	-3.44718	1.17255	-2.93991	0.00328312	0.00956034
dre-mir-130c-2-5p	0.443692	0.337812	0.217427	0.32637	1.41195	0.231149	0.817199	NA
dre-mir-130c-1-3p	40.0947	38.9806	24.2078	0.0392318	0.401641	0.0976786	0.922188	0.961937
dre-mir-130c-1-5p	0.45358	10.9453	4.21851	-4.51992	0.721296	-6.26639	3.69523e-10	5.36547e-09
dre-mir-130b-5p	15.7934	57.7438	62.5327	-1.84648	0.445396	-4.1457	3.3877e-05	0.000183542
dre-mir-130b-3p	57.1487	24.9937	23.7335	1.18453	0.338114	3.50334	0.00045946	0.00185315
dre-mir-130a-3p	33.3864	17.7535	20.0336	0.901425	0.329237	2.73792	0.00618295	0.0162638
dre-mir-130a-5p	0.728346	4.07678	1.55683	-2.39379	0.721015	-3.32003	0.000900079	0.00340342
dre-mir-1306-5p	0.280294	0	0.922265	3.32163	1.7441	1.90449	0.0568459	0.108606
dre-mir-1306-3p	0	0	0.237265	0.328554	2.26622	0.144979	0.884728	NA
dre-mir-129-2-3p	2.00313	0.416479	1.33328	2.20646	0.97609	2.26051	0.0237899	0.0533071
dre-mir-129-2-5p	0	0.100746	0.0107177	-0.877013	2.11383	-0.414893	0.67822	NA
dre-mir-129-1-5p	0.455028	0.219374	2.63886	0.846076	1.01299	0.835223	0.403592	0.55494
dre-mir-129-1-3p	3.35034	0.205359	2.80789	3.90626	0.926018	4.21834	2.46109e-05	0.000137443
dre-mir-128-2-3p	0.0700734	0.102106	0.308679	-0.222786	1.9625	-0.113522	0.909617	NA
dre-mir-128-2-5p	0.18684	0	0.133734	2.01925	2.25792	0.894298	0.371162	NA
dre-mir-128-1-3p	101.762	472.253	251.935	-2.20488	0.307293	-7.17517	7.222e-13	1.45644e-11
dre-mir-128-1-5p	3.12284	1.15443	4.89781	1.44073	0.568187	2.53565	0.0112237	0.0277158
dre-mir-126b-3p	364.091	192.077	70.0646	0.914813	0.416206	2.19798	0.0279503	0.0607542
dre-mir-126b-5p	0.0700734	0.189028	0.0497213	-0.517117	2.13708	-0.241973	0.808801	NA
dre-mir-126a-3p	1561.22	3630.66	675.059	-1.20936	0.377886	-3.20032	0.00137275	0.00483794
dre-mir-126a-5p	238.991	579.398	120.793	-1.26226	0.510615	-2.47203	0.0134348	0.0327304
dre-mir-125c-5p	121.24	496.522	1676.15	-2.01434	0.440426	-4.57361	4.79386e-06	2.77038e-05
dre-mir-125c-3p	1.15932	0.153733	4.62544	2.80962	0.915006	3.07061	0.00213623	0.00686239
dre-mir-125b-3-3p	2.98414	11.8789	3.20569	-1.97195	0.525167	-3.75489	0.000173416	0.000763261
dre-mir-125b-3-5p	4.75623	2.17057	4.31816	1.11556	0.517128	2.15722	0.0309888	0.0665618
dre-mir-125b-2-3p	1.14285	0.937814	6.98545	0.333068	0.715687	0.465382	0.641658	0.761182
dre-mir-125b-2-5p	0.26674	0.131903	0.456067	0.795373	1.64004	0.484971	0.627697	0.74952
dre-mir-125b-1-5p	457.211	1574.11	905.03	-1.77315	0.346711	-5.11421	3.15052e-07	2.38258e-06
dre-mir-125b-1-3p	1.32819	8.84709	62.558	-2.58422	0.552505	-4.67728	2.907e-06	1.8513e-05
dre-mir-125a-2-5p	0.32594	2.65444	5.34196	-2.79126	0.76847	-3.63223	0.000280985	0.00117238
dre-mir-125a-2-3p	1.1611	0.786507	1.20598	0.487644	0.751423	0.648961	0.516364	0.657402
dre-mir-125a-1-5p	168.912	1896.85	2564.19	-3.46616	0.367365	-9.43519	3.9029e-21	3.54188e-19
dre-mir-125a-1-3p	1.75078	1.2234	1.25731	0.51766	0.748715	0.691398	0.489316	0.640978
dre-mir-124-6-5p	0	0	0.446721	0.112138	2.21895	0.0505366	0.959695	0.986238
dre-mir-124-4-5p	0	0	0.561184	0.0486419	2.11133	0.0230385	0.98162	0.992665
dre-mir-124-3-5p	0	0	0.605429	0.0412788	2.11943	0.0194763	0.984461	0.992665
dre-mir-124-2-5p	0.0983335	0	0.010461	1.01036	2.10973	0.478904	0.632007	NA
dre-mir-124-1-3p	1.55125	1.97433	0.640065	-0.358658	0.767484	-0.467316	0.640274	0.761182
dre-mir-124-1-5p	0	0	0.00843327	0.17426	2.09746	0.0830816	0.933787	NA
dre-mir-122-5p	131.419	93.1046	29.1721	0.480421	0.858554	0.55957	0.575773	0.708493
dre-mir-122-3p	7.93855	5.0438	1.42155	0.609241	1.22947	0.495531	0.620225	0.745285
dre-mir-10d-5p	57.6766	51.347	26.6484	0.164984	0.441794	0.373442	0.70882	0.801563
dre-mir-10d-3p	0	0	0.0705368	0.0432691	2.1165	0.0204437	0.983689	NA
dre-mir-10c-5p	3989.37	1292.54	1161.3	1.61373	0.39391	4.0967	4.19076e-05	0.000211945
dre-mir-10c-3p	0.925195	0.855031	0.62707	0.128605	0.908602	0.141541	0.887442	0.953082
dre-mir-10b-2-5p	7.22777	0.912412	1.1916	2.88832	0.88624	3.25907	0.00111778	0.00405754
dre-mir-10b-2-3p	0.0700734	0.928401	0.197559	-3.06633	1.61387	-1.89999	0.0574349	NA
dre-mir-10b-1-5p	69942.4	6738.49	9393.56	3.34994	0.399009	8.39565	4.63326e-17	2.40268e-15
dre-mir-10b-1-3p	0.23848	0.336115	0.151884	-0.416486	1.62236	-0.256716	0.797398	NA
dre-mir-10a-5p	4304.04	924.737	758.07	2.18131	0.592556	3.68119	0.000232147	0.000979877
dre-mir-10a-3p	0.163	4.19255	1.5102	-4.34433	1.05507	-4.11756	3.82908e-05	0.000198565
dre-mir-107b-3p	1.76323	3.68908	1.63001	-1.04043	0.748645	-1.38975	0.164603	0.274087
dre-mir-107b-5p	0.0815307	0	0.0297286	0.809724	2.11722	0.382447	0.70213	NA
dre-mir-107a-3p	66.7439	19.3786	24.1593	1.78251	0.226435	7.87207	3.48821e-15	1.15111e-13
dre-mir-107a-5p	0.943047	2.82685	1.66288	-1.48681	0.743874	-1.99874	0.0456362	0.0912344
dre-mir-103-3p	92.3738	59.7775	45.9699	0.626024	0.311003	2.01292	0.0441232	0.0889817
dre-mir-103-5p	2.94118	0.146277	0.835659	4.09571	1.07954	3.79393	0.00014828	0.000664516
dre-mir-101b-5p	26.3915	19.375	14.0718	0.440792	0.362071	1.21742	0.223445	0.351128
dre-mir-101b-3p	42.7356	29.7008	11.4255	0.514316	0.588267	0.87429	0.381961	0.539501
dre-mir-101a-3p	1300.47	891.759	271.208	0.539448	0.429327	1.2565	0.208936	0.331644
dre-mir-101a-5p	0.99969	3.96187	0.711272	-1.93222	0.872981	-2.21335	0.0268734	0.0591214
dre-mir-100-2-3p	17.9662	14.7835	10.973	0.280596	0.410099	0.684215	0.49384	0.642523
dre-mir-100-2-5p	0	0.0455304	0.00484366	-0.463361	2.10781	-0.219831	0.826003	NA
dre-mir-100-1-5p	3961.2	3140.51	1366.08	0.332341	0.401484	0.827781	0.407795	0.558602
dre-mir-100-1-3p	0.359607	1.13455	0.666452	-1.60254	1.10663	-1.44813	0.147581	0.251512
dre-mir-1-2-3p	0.544877	0.492627	0.225714	0.100382	1.54646	0.0649107	0.948245	NA
dre-mir-1-2-5p	0.168407	0	0.0179156	1.32647	2.1188	0.626049	0.531283	NA
dre-mir-1-1-3p	16.1524	24.627	9.48616	-0.603854	0.603755	-1.00016	0.317231	0.465886
dre-mir-1-1-5p	0	0.0455304	0.0713507	-0.420606	2.11787	-0.198599	0.842577	NA
dre-let-7j-5p	17.6091	28.2611	65.7177	-0.678981	0.419396	-1.61895	0.105458	0.189564
dre-let-7j-3p	5.14648	10.1868	13.6019	-0.963416	0.587965	-1.63856	0.101305	0.183868
dre-let-7i-5p	54.0929	5.97955	79.3908	3.12521	0.562981	5.55118	2.8374e-08	2.71047e-07
dre-let-7i-3p	0.23848	0.0946501	0.234845	1.09067	1.79945	0.606111	0.544441	NA
dre-let-7h-5p	26.1958	11.4272	162.676	1.18387	0.482448	2.45388	0.0141325	0.0337507
dre-let-7h-3p	0.406887	0.948789	2.9775	-1.09307	0.889998	-1.22817	0.219384	0.346244
dre-let-7g-2-5p	0.0814698	0.0455304	0.28783	0.207076	2.13791	0.096859	NA	NA
dre-let-7g-2-3p	0.196667	0	0.27289	1.25107	2.12883	0.587678	0.556748	NA
dre-let-7g-1-5p	45.5769	36.771	154.731	0.308688	0.434107	0.711087	0.47703	0.631978
dre-let-7g-1-3p	0.105309	0.0910608	0.101156	0.0583808	2.13936	0.027289	0.978229	NA
dre-let-7f-5p	74.4185	44.0493	164.467	0.749013	0.464771	1.61158	0.107054	0.189564
dre-let-7f-3p	0.0983335	0.0455304	0.0734135	0.325662	2.13173	0.152769	0.878581	NA
dre-let-7e-5p	364.736	140.597	272.803	1.35695	0.521229	2.60336	0.00923143	0.0231104
dre-let-7e-3p	0	0.140181	0.0149128	-1.08245	2.11631	-0.511478	0.609016	NA
dre-let-7d-2-5p	0.163061	0.186036	0.324092	-0.131164	1.59982	-0.0819868	0.934657	NA
dre-let-7d-1-5p	96.692	49.882	857.526	0.943466	0.498435	1.89286	0.058377	0.110947
dre-let-7c-2-5p	0.0983335	0	0.148581	1.58789	2.25158	0.705234	0.480664	NA
dre-let-7c-1-5p	98.1139	48.5782	727.337	1.00153	0.506969	1.97553	0.0482075	0.0942224
dre-let-7c-1-3p	2.47346	1.73274	0.87121	0.481659	1.05689	0.455731	0.648583	0.766892
dre-let-7b-5p	103.832	35.5006	321.432	1.53202	0.475114	3.22453	0.0012618	0.00453497
dre-let-7b-3p	12.7568	16.0459	62.4016	-0.32048	0.416612	-0.769253	0.441743	0.59989
dre-let-7a-6-5p	0	0.967067	0.35201	-4.45727	1.767	-2.52251	0.0116522	0.0285793
dre-let-7a-6-3p	0.948913	0.151226	0.191898	2.45036	1.3727	1.78507	0.0742497	NA
dre-let-7a-5-3p	44.8875	3.10943	9.36846	3.80431	0.51268	7.42044	1.16732e-13	2.64835e-12
dre-let-7a-5-5p	0.244409	0.151226	0.428376	0.604373	1.7467	0.346008	0.729336	0.819657
dre-let-7a-4-3p	1.16163	0	0.725383	5.32519	1.62235	3.2824	0.00102927	0.00377399
dre-let-7a-4-5p	0.105309	0	0.0980313	0.671362	2.13571	0.31435	0.753255	NA
dre-let-7a-3-5p	5.77989	5.52875	42.6828	0.0610117	0.582308	0.104776	0.916554	0.961937
dre-let-7a-3-3p	2.73056	2.78431	1.03735	-0.0304869	0.841777	-0.0362173	0.971109	0.990024
dre-let-7a-2-5p	1.23007	1.08273	4.26417	0.176848	0.807348	0.219048	0.826613	0.893037
dre-let-7a-2-3p	0.233074	0.467769	0.734799	-0.783445	1.31794	-0.594448	0.552213	0.691218
dre-let-7a-1-5p	1345.81	849.867	4876.47	0.655306	0.491476	1.33334	0.182419	0.294303
dre-let-7a-1-3p	2.08375	1.10083	0.767368	0.907228	0.837457	1.08331	0.27867	0.418134
dre-mir-3906-5p	0	0	0.135032	0.133829	2.10117	0.0636927	0.949215	NA
dre-mir-2192-5p	0	0	0.270064	0.0557615	2.11233	0.0263981	0.97894	NA
dre-mir-2198-5p	0	0	0.405096	0.0690778	2.0921	0.0330184	0.97366	0.990024
dre-mir-200c-5p	0	0	0.119873	0.133829	2.10117	0.0636927	0.949215	NA

## Sheet: 24 Weeks Testis vs Spermatozoa
24 Weeks post fertilization		Statistically significant difference requires:			Normalized read ≥ 100
Testis vs Spermatozoa					Log2FoldChange ≥ |2|
Reads normalized using DESeq2					padj ≤ 0.01
	Mean # normalized reads
miRNA	Testis	Spermatozoa	baseMean	log2FoldChange	lfcSE	stat	pvalue	padj
dre-mir-99-2-5p	18.122	0	9.894	3.32488	1.68168	1.97712	0.0480281	0.129142
dre-mir-99-2-3p	3.00051	6.34651	2.58437	-0.831015	1.40515	-0.591405	0.554249	0.70347
dre-mir-99-1-5p	241.404	6.34651	136.774	4.60821	1.18595	3.88568	0.000102046	0.000841878
dre-mir-99-1-3p	1.73151	6.34651	1.1512	-1.16118	1.56152	-0.743622	0.457105	0.638189
dre-mir-96-5p	3.01814	0	0.393226	3.76338	1.80208	2.08835	0.0367659	0.107629
dre-mir-96-3p	0.0491197	0	1.71275	-2.16664	1.93161	-1.12167	0.262001	0.444423
dre-mir-93-5p	57.8883	19.0395	51.3362	1.51519	0.989409	1.53141	0.125667	0.256687
dre-mir-93-3p	0.554402	0	0.575157	0.418123	1.79993	0.2323	0.816305	0.906173
dre-mir-92b-3p	1123.66	60444.2	7134.77	-5.45484	0.932944	-5.84691	5.00774e-09	1.13613e-07
dre-mir-92b-5p	0.0455304	0	0.0254135	-0.271966	1.71154	-0.158901	0.873747	NA
dre-mir-92a-2-3p	3.08755	12.693	61.6092	-2.11108	1.15376	-1.82974	0.0672881	0.162837
dre-mir-92a-2-5p	0.282318	0	3.62969	-1.67323	1.78429	-0.937756	0.34837	0.524723
dre-mir-92a-1-3p	19862.3	22841.1	36976.1	-0.20341	0.617953	-0.329168	0.742029	0.844377
dre-mir-92a-1-5p	0.181572	6.34651	4.8522	-4.56838	1.55501	-2.93785	0.00330494	0.0181772
dre-mir-9-7-3p	3.52602	6.34651	1.03165	0.047047	1.68868	0.0278602	0.977774	0.99143
dre-mir-9-5-3p	0	0	0.0149092	-0.831994	1.70012	-0.489375	0.624576	NA
dre-mir-9-4-3p	48.7851	38.0791	12.4905	0.552134	1.01473	0.544118	0.58636	0.729204
dre-mir-9-3-3p	0	0	0.0359306	-0.826873	1.70384	-0.4853	0.627463	NA
dre-mir-9-3-5p	0	0	0.0256841	-0.833759	1.69842	-0.490904	0.623495	NA
dre-mir-9-2-5p	0	0	0.185915	-1.35669	1.90813	-0.711007	0.47708	NA
dre-mir-9-1-5p	35.3904	107.891	28.0972	-1.48461	0.801206	-1.85297	0.0638861	0.156694
dre-mir-9-1-3p	3.47992	0	1.44868	2.92622	1.71025	1.71099	0.0870828	0.191694
dre-mir-7b-5p	16.3649	19.0395	7.74092	0.019127	1.1969	0.0159805	0.98725	0.992719
dre-mir-7b-3p	0.304137	0	0.849222	-0.69214	1.75086	-0.395314	0.692611	0.81365
dre-mir-7a-3-3p	0.201221	0	0.210026	-0.00228058	1.88946	-0.001207	0.999037	NA
dre-mir-7a-3-5p	0.0905112	0	0.195672	-0.533363	1.99864	-0.266863	0.789575	NA
dre-mir-7a-2-3p	0.0930181	0	0.0725756	-0.0475421	1.71788	-0.0276749	0.977921	NA
dre-mir-7a-2-5p	0.0413915	0	0.00440335	-0.228855	1.70755	-0.134025	0.893383	NA
dre-mir-7a-1-5p	67.1729	0	15.6735	5.56001	1.74539	3.18554	0.00144486	0.00859809
dre-mir-7a-1-3p	0	0	0.00926146	-0.834842	1.69729	-0.491869	0.622812	NA
dre-mir-740-5p	0.177433	0	0.039931	0.392472	1.71993	0.228191	0.819498	NA
dre-mir-738-5p	15.4033	33274.8	799.007	-10.0298	1.27774	-7.84961	NA	NA
dre-mir-738-3p	0.147087	50.7721	19.6978	-7.1119	1.69905	-4.18581	2.84156e-05	0.000264483
dre-mir-737-5p	5.94035	114.237	4.92292	-3.6916	1.22964	-3.00217	0.0026806	0.0152041
dre-mir-737-3p	0.642134	0	0.305722	1.33543	1.86801	0.714897	0.474673	NA
dre-mir-735-5p	205.363	1218.53	204.432	-2.41392	0.809483	-2.98206	0.00286319	0.0159898
dre-mir-735-3p	0.244244	0	0.194771	0.442823	1.92681	0.229821	0.818231	NA
dre-mir-734-3p	9.84314	0	8.57905	3.03905	1.72778	1.75893	0.0785886	0.185561
dre-mir-734-5p	0	0	0.0412987	-0.817224	1.7086	-0.4783	0.632437	NA
dre-mir-733-5p	0.625091	0	1.74818	0.128743	1.72065	0.0748224	0.940356	0.979188
dre-mir-733-3p	1.47874	0	1.08389	2.18211	1.72254	1.26679	0.205229	0.384011
dre-mir-732-3p	0.0491197	0	0.0883422	-0.355805	1.71638	-0.207299	0.835776	NA
dre-mir-731-5p	134.689	76.1581	150.901	0.789529	0.65866	1.19869	0.230649	0.408417
dre-mir-731-3p	1.73551	0	1.39854	1.63034	1.68962	0.964912	0.334589	0.510318
dre-mir-730-5p	1.2836	0	0.860312	1.24212	1.69295	0.733702	0.463131	0.638322
dre-mir-730-3p	0.367608	0	0.249896	0.568924	1.8456	0.308259	0.757885	NA
dre-mir-729-3p	0.699069	0	0.186021	1.85604	1.86508	0.995155	0.319661	NA
dre-mir-729-5p	0.0491197	0	0.0052255	-0.163777	1.70884	-0.0958409	0.923647	NA
dre-mir-728-3p	0.0946501	0	0.0287269	0.0271295	1.7167	0.0158033	0.987391	NA
dre-mir-727-5p	0.802588	0	2.28733	-0.0176924	1.75063	-0.0101063	0.991936	0.994677
dre-mir-727-3p	0.736535	6.34651	1.70551	-2.52762	1.63466	-1.54626	0.122041	0.253147
dre-mir-726-3p	1.63071	0	1.41817	1.71811	1.72416	0.99649	0.319012	0.502747
dre-mir-726-5p	0.470525	6.34651	0.641043	-2.33303	1.87026	-1.24744	0.212238	0.389102
dre-mir-725-1-3p	11.6473	31.7326	11.0932	-1.22729	1.26132	-0.973024	0.330541	0.508418
dre-mir-725-1-5p	0.191258	0	0.561232	-0.778992	1.83142	-0.425347	0.670583	0.792905
dre-mir-724-5p	97.9639	19.0395	88.1896	2.19298	1.15182	1.90392	0.0569209	0.146541
dre-mir-724-3p	0.290047	0	0.304148	0.389642	1.87825	0.207449	0.835659	NA
dre-mir-723-3p	11.4404	6.34651	1.65695	1.91847	1.70556	1.12483	0.26066	0.444423
dre-mir-723-5p	0.0905112	0	0.00962885	0.135634	1.71387	0.0791392	0.936922	NA
dre-mir-722-3p	12.6556	0	2.02522	4.39529	1.70882	2.57212	0.0101078	0.0452978
dre-mir-722-5p	1.58789	0	0.263526	2.73393	1.86081	1.46921	0.141776	NA
dre-mir-7149-3p	0	0	0.0112031	-0.833705	1.69852	-0.490843	0.623537	NA
dre-mir-7148-5p	0.202853	0	0.666671	-0.516065	1.80143	-0.286475	0.774515	0.87043
dre-mir-7147-5p	0.249465	0	0.0550526	0.496131	1.72232	0.28806	0.773301	NA
dre-mir-7147-3p	0.0491197	0	0.240668	-0.613803	1.91763	-0.320085	0.748904	NA
dre-mir-7146-5p	0.153733	12.693	0.479158	-4.25256	2.05641	-2.06795	0.0386449	0.111334
dre-mir-7146-3p	0.191807	0	0.971655	-0.292448	1.83645	-0.159246	0.873475	0.938081
dre-mir-7145-3p	0.242009	0	0.99675	-0.401222	1.81413	-0.221165	0.824964	0.910218
dre-mir-7145-5p	0	0	0.0266692	-0.829279	1.70224	-0.487168	0.626139	NA
dre-mir-499-5p	66.9166	6.34651	9.60621	3.74818	1.48901	2.51722	0.0118284	0.049353
dre-mir-499-3p	0.760311	0	0.191205	1.80433	1.86233	0.968855	0.332617	NA
dre-mir-489-3p	7.94522	0	16.1029	1.76227	1.63886	1.07531	0.282237	0.459427
dre-mir-489-5p	0.846459	0	0.199892	1.78688	1.9114	0.934858	0.349862	NA
dre-mir-462-5p	1150.55	1015.44	4696.22	0.143426	0.646107	0.221985	0.824325	0.910218
dre-mir-462-3p	1.25239	6.34651	4.05624	-2.13575	1.46063	-1.46222	0.143682	0.283563
dre-mir-461-5p	0.190175	0	0.205548	-0.0304752	1.97899	-0.0153994	0.987714	NA
dre-mir-461-3p	0	0	0.0106618	-0.834361	1.69782	-0.491431	0.623122	NA
dre-mir-460-5p	20.4328	6.34651	5.17508	1.88016	1.43847	1.30706	0.191193	0.365279
dre-mir-460-3p	14.6611	25.386	4.79422	-0.435653	1.25541	-0.347021	0.728575	0.839596
dre-mir-459-5p	3.19665	0	1.09972	2.64613	1.79962	1.47038	0.141459	0.28214
dre-mir-459-3p	0.340591	0	0.891536	0.104461	1.8402	0.0567663	0.954731	0.97938
dre-mir-458-3p	40.9864	57.1186	21.3762	-0.385447	0.802717	-0.480178	0.631101	0.762005
dre-mir-458-5p	0.0491197	0	0.0515585	-0.354012	1.71635	-0.206259	0.836588	NA
dre-mir-457b-5p	8.1373	0	4.42666	3.00988	1.71591	1.75409	0.0794142	0.185983
dre-mir-457b-3p	1.1574	0	1.70831	0.541116	1.7119	0.316091	0.751933	0.852308
dre-mir-457a-5p	37.3211	0	41.4489	3.89082	1.63626	2.37787	0.0174128	0.0665352
dre-mir-457a-3p	1.30089	0	0.750032	1.53899	1.71146	0.899227	0.368532	0.550523
dre-mir-456-3p	7.84288	88.8512	52.1291	-3.44101	0.74009	-4.64945	3.32819e-06	3.55333e-05
dre-mir-456-5p	0	0	0.0824813	-1.08299	1.83111	-0.591436	0.554229	NA
dre-mir-455-2-5p	29.1106	12.693	47.5806	1.13417	1.04137	1.08911	0.276103	0.455571
dre-mir-455-1-5p	134.35	6.34651	215.429	3.8013	1.12482	3.37949	0.000726206	0.00454505
dre-mir-455-1-3p	6.00651	0	20.7706	1.36118	1.6295	0.835338	0.403527	0.580322
dre-mir-454b-3p	7.34713	0	14.9316	1.86042	1.67686	1.10947	0.267229	0.447024
dre-mir-454b-5p	0	0	0.124097	-0.964009	1.78546	-0.539922	0.589251	NA
dre-mir-454a-3p	4.39972	0	7.23278	1.91684	1.75549	1.09191	0.274871	0.455571
dre-mir-454a-5p	0.232377	0	0.953791	-0.372407	1.83207	-0.203272	0.838923	0.917256
dre-mir-451-5p	186.841	0	54.481	6.03336	1.58926	3.79633	0.000146855	0.00115888
dre-mir-451-3p	0.574807	0	0.361414	1.24506	1.81034	0.687747	0.491612	0.653682
dre-mir-430c-10-3p	0	0	11.2703	-4.48773	2.06676	-2.17139	0.029902	0.0927728
dre-mir-430c-10-5p	0.0491197	0	0.70135	-1.84601	1.96736	-0.938318	0.348081	0.524723
dre-mir-430b-6-5p	0	0	0.0488601	-0.825371	1.70466	-0.484185	0.628254	NA
dre-mir-430b-6-3p	0	0	0.0598024	-0.50649	1.68948	-0.29979	0.764337	NA
dre-mir-430b-4-5p	0	0	0.0183573	-0.833916	1.69826	-0.491042	0.623397	NA
dre-mir-430b-20-5p	0	0	0.00915543	-0.835377	1.69665	-0.492367	0.62246	NA
dre-mir-430b-18-5p	0	0	0.010461	-0.833975	1.69824	-0.491082	0.623368	NA
dre-mir-430b-10-3p	2.86681	12.693	603.409	-2.44827	1.07777	-2.27161	0.02311	0.0830586
dre-mir-430b-10-5p	0.195124	6.34651	1.55392	-4.04896	1.75617	-2.30556	0.0211353	0.0774963
dre-mir-430a-18-5p	0.0565758	6.34651	0.193124	-1.48985	1.71772	-0.867339	0.385757	NA
dre-mir-430a-16-3p	0	0	0.0403108	-0.833784	1.69839	-0.490926	0.623479	NA
dre-mir-430a-12-3p	0	0	0.203755	-2.52111	2.0861	-1.20853	0.226843	NA
dre-mir-430a-12-5p	0	0	0.748149	-3.19278	2.08986	-1.52775	0.126576	0.256687
dre-mir-430a-11-5p	0.354953	0	4.99372	-1.53418	1.79232	-0.855971	0.392014	0.578459
dre-mir-430a-10-3p	0.0565758	12.693	83.7384	-6.98035	1.43369	-4.8688	1.12278e-06	1.40541e-05
dre-mir-430a-10-5p	0.945063	0	3.21017	-0.17144	1.76053	-0.0973797	0.922425	0.973036
dre-mir-430a-1-5p	0	0	0.00614993	-0.835985	1.6959	-0.492944	0.622052	NA
dre-mir-429b-3p	1.86995	6.34651	0.475462	-0.445223	1.83548	-0.242565	0.808342	0.902856
dre-mir-429a-3p	15.0272	25.386	21.7686	-0.713612	0.971133	-0.734825	0.462446	0.638322
dre-mir-375-2-3p	0	0	0.253488	-2.70294	2.10172	-1.28606	0.198423	NA
dre-mir-375-1-3p	14.2725	228.474	181.152	-3.89787	0.936518	-4.16208	3.15358e-05	0.000286187
dre-mir-375-1-5p	0	0	0.203294	-1.57747	1.95181	-0.808207	0.418971	NA
dre-mir-365-3-3p	0.0413915	0	0.00440335	-0.228855	1.70755	-0.134025	0.893383	NA
dre-mir-365-3-5p	0	0	0.00843327	-0.83513	1.69695	-0.492135	0.622624	NA
dre-mir-365-2-5p	0.233199	0	0.780802	-0.921574	1.77737	-0.518503	0.604107	0.742841
dre-mir-365-1-3p	26.4428	0	14.6855	3.65718	1.65191	2.21391	0.0268351	0.0869744
dre-mir-365-1-5p	0.159829	6.34651	0.21933	-2.38733	2.00941	-1.18808	0.234803	NA
dre-mir-363-3p	10.28	6.34651	18.2472	0.612154	1.34809	0.454088	0.649765	0.774268
dre-mir-363-5p	0.0946501	6.34651	0.185	-2.55381	1.96706	-1.29828	0.19419	NA
dre-mir-34c-5p	2.34791	6.34651	23.1726	-1.43084	1.38955	-1.02971	0.303145	0.484764
dre-mir-34c-3p	0.676156	0	11.3286	-0.774733	1.77392	-0.436736	0.662303	0.785673
dre-mir-34b-5p	5.83392	0	17.1847	2.09738	1.74737	1.20031	0.23002	0.408417
dre-mir-34b-3p	0.1893	0	3.068	-1.41081	1.77702	-0.793915	0.427245	0.608195
dre-mir-34a-5p	2.99412	0	15.7093	1.06615	1.76328	0.604639	0.545419	0.697137
dre-mir-34a-3p	0	0	0.0328249	-0.826617	1.704	-0.485104	0.627603	NA
dre-mir-338-2-5p	2.64563	12.693	1.44059	-1.70644	1.34269	-1.27092	0.203758	0.383234
dre-mir-338-2-3p	0	0	0.129134	-0.823991	1.70544	-0.483155	0.628986	NA
dre-mir-338-1-3p	873.092	6.34651	173.43	6.60219	1.1787	5.60127	2.12789e-08	3.86212e-07
dre-mir-338-1-5p	1.94382	0	3.23857	1.13577	1.7205	0.66014	0.509164	0.661918
dre-mir-31-5p	214.83	107.891	62.5583	1.12124	0.897156	1.24978	0.211381	0.389102
dre-mir-31-3p	0.450414	0	0.66837	0.383404	1.77028	0.216578	0.828537	0.911391
dre-mir-30e-2-3p	68.7179	88.8512	84.7203	-0.363854	0.666001	-0.546326	0.584842	0.729204
dre-mir-30e-2-5p	186.098	19.0395	77.2202	3.07108	1.07977	2.84419	0.00445246	0.0234238
dre-mir-30d-5p	1759.94	95.1977	1219.34	4.09017	0.660135	6.19597	5.79289e-10	1.50201e-08
dre-mir-30d-3p	0.389699	0	1.53648	-0.602995	1.73629	-0.34729	0.728373	0.839596
dre-mir-30c-5p	392.376	19.0395	212.804	4.10318	0.901431	4.55185	5.31757e-06	5.36188e-05
dre-mir-30c-3p	4.10857	31.7326	63.5559	-2.9113	1.01375	-2.8718	0.00408147	0.022113
dre-mir-30b-5p	40.0166	0	31.0276	4.03129	1.61645	2.49391	0.0126343	0.0521165
dre-mir-30b-3p	0.964871	44.4256	7.27744	-5.37809	0.828404	-6.49211	8.46434e-11	3.07255e-09
dre-mir-30a-5p	24.2826	0	12.7865	3.63557	1.67364	2.17225	0.0298371	0.0927728
dre-mir-30a-3p	0.0413915	0	0.138103	-0.928301	1.99208	-0.465995	0.641219	NA
dre-mir-301c-3p	1.41018	0	0.972604	1.90084	1.76443	1.07731	0.281342	0.459427
dre-mir-301c-5p	0.208949	0	0.239392	0.0530822	1.87152	0.0283632	0.977372	NA
dre-mir-301b-3p	2.78735	0	1.01363	3.0015	1.72764	1.73734	0.082327	0.189144
dre-mir-301b-5p	0.34858	44.4256	1.12463	-5.72302	1.67216	-3.42253	0.000620423	0.00402167
dre-mir-301a-3p	20.2723	6.34651	8.47216	1.67857	1.51083	1.11103	0.266556	0.447024
dre-mir-301a-5p	0.379736	0	0.0871733	1.15032	1.98332	0.58	0.561915	NA
dre-mir-29b-2-5p	0.175801	6.34651	0.756231	-3.84227	1.85118	-2.07558	0.037933	0.110157
dre-mir-29b-1-3p	16.0954	0	16.6057	4.22943	1.72473	2.45223	0.0141973	0.0572626
dre-mir-29b-1-5p	0.818294	0	0.456308	1.24385	1.72934	0.719261	0.47198	0.639287
dre-mir-29a-3p	601.472	6.34651	122.289	6.26521	1.3392	4.67832	2.89235e-06	3.18159e-05
dre-mir-29a-5p	12.9112	0	4.4526	3.72725	1.72602	2.15944	0.0308157	0.0940007
dre-mir-27e-3p	47.1253	0	12.6778	4.64326	1.67199	2.77708	0.00548493	0.0280426
dre-mir-27e-5p	0.327849	0	0.29033	0.71865	1.84508	0.389496	0.69691	NA
dre-mir-27d-3p	13.8832	0	7.35678	3.16824	1.69845	1.86537	0.0621296	0.156091
dre-mir-27d-5p	1.35586	19.0395	3.0711	-3.46131	1.23296	-2.80731	0.0049957	0.0259063
dre-mir-27c-1-3p	34.2701	145.97	72.1726	-2.01451	0.78635	-2.56185	0.0104118	0.045876
dre-mir-27c-1-5p	10.0214	0	9.88351	2.95418	1.72687	1.71072	0.0871335	0.191694
dre-mir-27b-3p	178.922	69.8116	186.009	1.30511	0.669177	1.95032	0.0511384	0.136494
dre-mir-27b-5p	16.8138	0	8.38371	3.25554	1.67621	1.94221	0.0521119	0.138078
dre-mir-27a-3p	10.5569	0	22.3377	2.08731	1.62822	1.28196	0.199857	0.377855
dre-mir-27a-5p	2.26881	0	3.86529	0.865128	1.74076	0.496982	0.619202	0.755788
dre-mir-26b-5p	1318.03	57.1186	340.718	4.44916	0.653585	6.80731	9.94389e-12	7.21927e-10
dre-mir-26b-3p	0.934693	0	0.275785	1.97112	1.77574	1.11003	0.266986	NA
dre-mir-26a-3-5p	10.3263	0	2.36222	3.78192	1.68949	2.2385	0.0251886	0.0858742
dre-mir-26a-3-3p	1.14999	0	0.486738	1.72575	1.72942	0.997876	0.318339	0.502747
dre-mir-26a-2-5p	4.73133	0	3.02454	2.07109	1.71895	1.20486	0.228258	0.408166
dre-mir-26a-2-3p	0.813617	0	0.103271	1.732	1.92833	0.898187	0.369086	NA
dre-mir-26a-1-5p	2199.39	342.712	801.745	2.65542	0.499777	5.31321	1.07713e-07	1.69999e-06
dre-mir-26a-1-3p	1.04478	0	0.942844	1.1189	1.70794	0.655115	0.512394	0.661918
dre-mir-25-3p	836.343	1313.73	1067.84	-0.634246	0.608931	-1.04157	0.29761	0.478019
dre-mir-25-5p	4.7479	19.0395	15.0472	-1.88819	1.13139	-1.66891	0.095135	0.20556
dre-mir-24-4-3p	0.326217	0	0.203769	0.97752	1.86091	0.525292	0.59938	NA
dre-mir-24-4-5p	0.097157	0	0.0103359	0.171068	1.71438	0.0997841	0.920516	NA
dre-mir-24-3-5p	4.56779	0	1.50323	2.89867	1.68936	1.71584	0.0861918	0.191694
dre-mir-24-2-5p	0.244244	0	0.309953	-0.261464	1.79353	-0.145782	0.884093	NA
dre-mir-24-1-3p	23.012	0	18.2171	3.53514	1.65444	2.13677	0.0326171	0.0978513
dre-mir-24-1-5p	0.309886	0	0.107381	0.785355	1.92742	0.407464	0.683667	NA
dre-mir-23b-3p	47.5848	6.34651	39.2532	2.67779	1.19527	2.24032	0.0250705	0.0858742
dre-mir-23b-5p	0.421764	12.693	0.500046	-3.65166	1.79251	-2.03718	0.0416321	0.117151
dre-mir-23a-3-5p	0.0491197	0	0.0138925	-0.226714	1.7113	-0.13248	0.894604	NA
dre-mir-23a-2-3p	3.55675	0	3.79295	2.08222	1.70866	1.21863	0.222984	0.402703
dre-mir-23a-2-5p	0.139359	0	0.191148	0.0905045	1.99347	0.0454005	0.963788	NA
dre-mir-23a-1-3p	59.689	19.0395	50.848	1.60241	0.859755	1.8638	0.0623504	0.156091
dre-mir-23a-1-5p	0	0	0.0122999	-0.833718	1.69848	-0.49086	0.623525	NA
dre-mir-22b-3p	26.5892	82.5047	24.7937	-1.55482	0.702064	-2.21464	0.0267848	0.0869744
dre-mir-22b-5p	2.02909	6.34651	1.06349	-0.885242	1.65351	-0.535372	0.592393	0.73392
dre-mir-22a-3p	1049.07	133.277	1776.52	2.84386	0.709586	4.00777	6.12937e-05	0.000529753
dre-mir-22a-5p	14.6029	0	10.0611	3.79527	1.72529	2.19978	0.0278222	0.0893759
dre-mir-223-3p	36.5167	0	44.3089	3.93359	1.73506	2.26713	0.0233825	0.083214
dre-mir-223-5p	0.425782	0	3.00562	-0.926529	1.79499	-0.516175	0.605733	0.742841
dre-mir-222b-3p	6.18201	0	5.76173	2.07538	1.71418	1.21071	0.226005	0.406138
dre-mir-222b-5p	0.271534	0	0.099715	0.657196	1.97235	0.333204	0.73898	NA
dre-mir-222a-3p	287.453	101.544	312.241	1.41324	0.82087	1.72164	0.0851353	0.191694
dre-mir-222a-5p	33.1533	31.7326	38.2444	0.053715	0.848371	0.0633154	0.949515	0.979188
dre-mir-221-3p	133.554	171.356	121.202	-0.343859	0.523082	-0.657372	0.510942	0.661918
dre-mir-221-5p	13.9643	0	14.0642	3.21022	1.73147	1.85405	0.0637323	0.156694
dre-mir-2196-3p	0.0455304	0	0.00484366	-0.1931	1.70827	-0.113038	0.91	NA
dre-mir-2196-5p	0	0	0.008667	-0.834669	1.69749	-0.491708	0.622926	NA
dre-mir-2195-5p	0	0	0.00745462	-0.835178	1.69691	-0.492177	0.622594	NA
dre-mir-2195-3p	0.0905112	0	0.00962885	0.135634	1.71387	0.0791392	0.936922	NA
dre-mir-2194-3p	0	0	0.0205698	-0.833228	1.69896	-0.490434	0.623827	NA
dre-mir-2193-3p	0	0	0.0160074	-0.832731	1.69945	-0.490001	0.624133	NA
dre-mir-2193-5p	0	0	0.0299822	-0.833784	1.69839	-0.490926	0.623479	NA
dre-mir-2192-3p	0.0455304	0	0.165354	-0.933325	1.96477	-0.475031	0.634765	NA
dre-mir-2191-3p	0.421428	0	0.699035	0.588279	1.78185	0.330151	0.741286	0.844377
dre-mir-2191-5p	0.162271	12.693	0.947215	-4.96312	1.8482	-2.68539	0.00724457	0.034153
dre-mir-219-3-5p	0	6.34651	0.145493	-1.97901	1.70619	-1.1599	0.24609	NA
dre-mir-219-2-3p	0.082783	0	0.00880671	0.0922556	1.71322	0.0538491	0.957055	NA
dre-mir-219-1-3p	2.66978	0	0.933309	2.93308	1.69374	1.73172	0.0833239	0.19023
dre-mir-219-1-5p	0.177433	0	0.0709487	0.306314	1.72079	0.178008	0.858717	NA
dre-mir-218b-5p	0.082783	0	0.184499	-0.0565479	1.7164	-0.0329456	0.973718	NA
dre-mir-218a-2-3p	0.977734	0	5.10853	-0.0365228	1.74527	-0.0209268	0.983304	0.992719
dre-mir-218a-2-5p	0.330888	0	0.417978	0.18612	1.79896	0.10346	0.917598	0.971102
dre-mir-218a-1-5p	8.59564	0	9.12593	2.43733	1.69068	1.44163	0.149408	0.293162
dre-mir-218a-1-3p	2.26705	0	2.40195	1.1993	1.72468	0.695374	0.486821	0.649692
dre-mir-2189-3p	11.5471	88.8512	32.6673	-2.56521	1.29731	-1.97733	0.0480041	0.129142
dre-mir-2189-5p	1.23749	0	11.4622	0.580759	1.7525	0.331389	0.74035	0.844377
dre-mir-2188-5p	8.5941	0	18.2085	1.968	1.65716	1.18757	0.235001	0.414105
dre-mir-2188-3p	0.608199	0	0.497953	0.842454	1.75867	0.47903	0.631917	0.762005
dre-mir-2187-5p	26.3025	19.0395	4.3605	0.977899	1.30435	0.74972	0.453423	0.635493
dre-mir-2187-3p	1.08787	0	0.27123	2.23917	1.78942	1.25134	0.210812	NA
dre-mir-2186-3p	0.0905112	0	0.00962885	0.135634	1.71387	0.0791392	0.936922	NA
dre-mir-2186-5p	0.0455304	6.34651	0.294996	-3.73478	2.06064	-1.81244	0.0699181	NA
dre-mir-2185-1-5p	10.0258	88.8512	40.557	-2.96084	1.10632	-2.67629	0.00744423	0.0342973
dre-mir-2185-1-3p	1.87449	0	6.57442	0.329181	1.71953	0.191437	0.848184	0.924597
dre-mir-2184-5p	578.353	12.693	285.413	5.31824	1.11611	4.76497	1.88878e-06	2.2117e-05
dre-mir-2184-3p	1.4655	0	0.626856	1.93286	1.73255	1.11562	0.264584	0.446717
dre-mir-217-5p	2.63866	6.34651	0.782205	-0.100704	1.90298	-0.0529192	0.957796	0.97938
dre-mir-217-3p	0.157322	0	0.0986887	0.00863994	1.92021	0.00449947	0.99641	NA
dre-mir-216b-5p	4.96366	0	2.52526	2.47333	1.77511	1.39334	0.163516	0.317414
dre-mir-216a-3p	0.298378	0	1.80669	-0.87437	1.76567	-0.495207	0.620454	0.755788
dre-mir-216a-5p	3.28459	0	0.788936	2.89243	1.69406	1.7074	0.087748	0.191883
dre-mir-214-3p	108.077	6.34651	707.763	3.10018	1.22988	2.52071	0.0117118	0.049353
dre-mir-214-5p	2.58779	31.7326	3.80956	-3.36649	0.956764	-3.51863	0.000433787	0.00298099
dre-mir-212-5p	112.883	0	23.2885	5.79918	1.78148	3.25525	0.00113291	0.00697027
dre-mir-212-3p	2.56518	0	1.37961	2.42998	1.70596	1.42441	0.154329	0.301191
dre-mir-210-3p	20.2993	6.34651	40.6926	1.25797	1.27923	0.983386	0.325418	0.504815
dre-mir-210-5p	12.1537	12.693	10.2855	0.000631586	1.19938	0.000526595	0.99958	0.99958
dre-mir-21-2-5p	2.79227	12.693	7.7142	-2.02021	1.27287	-1.58713	0.112483	0.236934
dre-mir-21-1-5p	1780.14	3293.84	7162.72	-0.904322	0.90923	-0.994601	0.31993	0.502747
dre-mir-21-1-3p	0.507239	6.34651	5.73661	-2.98146	1.70265	-1.75107	0.0799336	0.185999
dre-mir-20b-5p	1.24651	0	3.78296	0.223736	1.74328	0.128342	0.897878	0.953011
dre-mir-20b-3p	0.0869219	0	0.0855367	-0.31002	1.94626	-0.15929	0.87344	NA
dre-mir-20a-5p	41.7198	0	36.9341	3.96949	1.6116	2.46308	0.013775	0.0561836
dre-mir-20a-3p	1.40029	0	2.26768	0.815744	1.7238	0.473223	0.636054	0.762005
dre-mir-206-2-3p	0.93607	0	1.06147	1.29086	1.77573	0.726945	0.467259	0.638322
dre-mir-206-2-5p	0.0413915	0	0.0173078	-0.297582	1.71068	-0.173956	0.8619	NA
dre-mir-206-1-3p	0.63403	0	15.1415	-0.738676	1.94946	-0.378913	0.704753	0.823869
dre-mir-206-1-5p	0	0	0.0951206	-0.824926	1.7049	-0.483855	0.628489	NA
dre-mir-205-5p	111.101	82.5047	323.144	0.331623	1.60882	0.206128	0.836691	0.917256
dre-mir-205-3p	0	0	0.0393041	-0.82332	1.70582	-0.482653	0.629342	NA
dre-mir-204-2-5p	1.51679	0	8.73	0.113877	1.75497	0.0648885	0.948263	0.979188
dre-mir-204-2-3p	0	0	0.0535594	-0.813316	1.71009	-0.475598	0.634361	NA
dre-mir-204-1-5p	112.397	2329.17	341.947	-4.19808	0.804296	-5.21958	1.79334e-07	2.50378e-06
dre-mir-204-1-3p	0.0516266	0	0.0336965	-0.283151	1.71442	-0.165158	0.868819	NA
dre-mir-203b-3p	112.688	165.009	85.369	-0.238221	1.44197	-0.165205	0.868782	0.93581
dre-mir-203b-5p	0.787101	12.693	0.641689	-2.88406	1.74133	-1.65624	0.0976732	0.209795
dre-mir-203a-3p	13.2803	107.891	18.6468	-2.62807	1.27523	-2.06086	0.0393163	0.111757
dre-mir-203a-5p	0.0413915	0	0.0381756	-0.339907	1.71262	-0.198472	0.842676	NA
dre-mir-202-5p	2002.35	6.34651	699.496	7.56743	1.11868	6.76461	1.33665e-11	8.08675e-10
dre-mir-202-3p	110.961	25.386	629.458	1.87465	0.926776	2.02277	0.0430972	0.120341
dre-mir-200c-3p	14.7301	0	4.25429	4.00248	1.71782	2.32997	0.0198078	0.0734902
dre-mir-200b-3p	27.7954	0	32.6839	3.56912	1.63484	2.18316	0.0290237	0.0916141
dre-mir-200b-5p	0.0979674	0	0.219877	-0.818851	1.96177	-0.417405	0.676383	NA
dre-mir-200a-3p	22.0353	6.34651	46.2848	1.4741	1.3141	1.12176	0.261966	0.444423
dre-mir-200a-5p	0.0565758	215.781	6.84059	-10.8432	1.36112	-7.96638	1.63384e-15	2.96543e-13
dre-mir-19d-3p	150.141	0	87.4781	5.68296	1.57156	3.61612	0.000299053	0.00217112
dre-mir-19d-5p	0	0	1.07071	-3.56063	2.08073	-1.71124	0.0870375	0.191694
dre-mir-19c-3p	22.4598	0	6.00256	4.44606	1.73725	2.55926	0.0104896	0.045876
dre-mir-19c-5p	0.0491197	0	0.15737	-0.691206	1.92581	-0.358918	0.719657	NA
dre-mir-19b-3p	252.194	12.693	228.673	4.05541	1.06624	3.80347	0.000142685	0.00115099
dre-mir-19b-5p	0.380286	0	0.244619	0.612103	1.82711	0.335011	0.737617	NA
dre-mir-19a-3p	79.2915	0	39.2964	5.36772	1.7059	3.14657	0.00165199	0.00955038
dre-mir-19a-5p	0.279811	0	0.321557	0.522449	1.93166	0.270466	0.786802	NA
dre-mir-199-3-3p	73.6906	6.34651	36.6722	3.22755	1.19508	2.7007	0.00691935	0.0334897
dre-mir-199-3-5p	0.699857	0	0.230005	1.60018	1.81686	0.88074	0.378459	NA
dre-mir-199-2-5p	1.45245	0	1.22508	1.7235	1.69295	1.01805	0.308654	0.49141
dre-mir-199-2-3p	0	0	0.032903	-0.826706	1.70391	-0.48518	0.627548	NA
dre-mir-199-1-3p	369.496	139.623	165.873	1.39593	0.677667	2.05991	0.0394075	0.111757
dre-mir-199-1-5p	132.792	69.8116	88.8793	0.909577	0.786863	1.15595	0.2477	0.434373
dre-mir-196d-5p	0.51363	6.34651	10.2653	-3.07438	1.62921	-1.88704	0.0591553	0.151221
dre-mir-196d-3p	0.98745	0	0.293782	1.95904	1.85165	1.058	0.290056	NA
dre-mir-196c-5p	0.533469	19.0395	6.13728	-4.60833	1.31003	-3.51774	0.000435241	0.00298099
dre-mir-196b-5p	2.57239	171.356	24.1721	-5.74471	0.920621	-6.24004	4.37472e-10	1.22156e-08
dre-mir-196b-3p	8.12905	0	2.67853	3.74859	1.66446	2.25213	0.024314	0.0848653
dre-mir-196a-2-3p	5.63899	0	1.19962	3.82789	1.7437	2.19526	0.0281447	0.0896185
dre-mir-196a-1-5p	6.58433	691.77	43.2158	-6.27073	0.995154	-6.30127	2.95217e-10	9.74216e-09
dre-mir-196a-1-3p	3.62236	0	1.96776	2.2271	1.71206	1.30083	0.193318	0.367406
dre-mir-194b-3p	5.48206	31.7326	8.53377	-2.22197	1.20778	-1.83972	0.06581	0.160329
dre-mir-194b-5p	0	0	5.14488	-4.06745	2.04365	-1.99028	0.0465596	0.127076
dre-mir-194a-5p	13.3132	6.34651	8.62531	1.12829	1.55998	0.723277	0.46951	0.638322
dre-mir-194a-3p	0.204	0	0.325893	0.0411092	1.93176	0.0212807	0.983022	NA
dre-mir-193b-5p	21.8666	0	26.6382	3.22413	1.66958	1.9311	0.0534706	0.139779
dre-mir-193b-3p	8.70628	0	15.5271	1.89563	1.65403	1.14607	0.251766	0.437278
dre-mir-193a-2-5p	0	0	0.0792608	-0.81509	1.7094	-0.476828	0.633484	NA
dre-mir-193a-2-3p	0.0455304	0	0.0731576	-0.373031	1.71587	-0.2174	0.827897	NA
dre-mir-193a-1-5p	0.840935	0	5.0935	-0.527033	1.75855	-0.299698	0.764407	0.861739
dre-mir-193a-1-3p	1.50711	0	2.11691	1.42169	1.68152	0.845478	0.397844	0.579989
dre-mir-192-5p	1468.46	279.247	449.337	2.44049	1.26407	1.93067	0.0535242	0.139779
dre-mir-192-3p	1.71563	0	1.56694	1.48886	1.72966	0.860782	0.389358	0.576886
dre-mir-190b-5p	0.320653	0	0.150434	0.807531	1.95717	0.412601	0.679899	NA
dre-mir-190b-3p	0	6.34651	0.155602	-1.9771	1.70708	-1.15818	0.246791	NA
dre-mir-190a-5p	3.41929	6.34651	1.44326	-0.139167	1.65249	-0.0842163	0.932884	0.97872
dre-mir-190a-3p	0.136042	0	0.0549546	0.160701	1.71948	0.093459	0.925539	NA
dre-mir-18c-5p	1.03238	0	2.8664	0.584563	1.71452	0.34095	0.733142	0.842185
dre-mir-18c-3p	0	0	0.696395	-2.65142	2.10684	-1.25848	0.208218	0.387606
dre-mir-18b-3p	0.2517	0	3.97208	-1.55984	1.77202	-0.880259	0.378719	0.563422
dre-mir-18b-5p	0.761116	0	0.460659	1.28203	1.81832	0.705063	0.480771	0.643985
dre-mir-18a-3p	0.308276	0	3.94186	-1.77183	1.79503	-0.987076	0.323605	0.504815
dre-mir-18a-5p	1.16241	0	0.842931	1.45368	1.71806	0.846121	0.397485	0.579989
dre-mir-187-1-3p	33.6235	0	15.3012	4.01788	1.64122	2.44811	0.0143608	0.0572853
dre-mir-187-1-5p	1.48975	0	2.11526	0.832926	1.73028	0.481381	0.630246	0.762005
dre-mir-184-2-3p	0	0	0.00867348	-0.834667	1.69749	-0.491705	0.622928	NA
dre-mir-184-1-3p	35.2469	177.702	94.9557	-1.96315	1.56844	-1.25166	0.210693	0.389102
dre-mir-184-1-5p	0	6.34651	0.324812	-5.00892	2.09817	-2.38728	0.0169736	NA
dre-mir-183-5p	10.5019	0	7.49142	2.68941	1.74932	1.5374	0.124196	0.256154
dre-mir-183-3p	0.17994	6.34651	0.206068	-2.61483	2.04019	-1.28166	0.199962	NA
dre-mir-182-5p	77.4085	88.8512	33.7489	-0.0630701	0.977716	-0.0645077	0.948566	0.979188
dre-mir-182-3p	0	0	0.0990358	-0.811678	1.7106	-0.474498	0.635145	NA
dre-mir-181c-5p	2.39185	0	40.4701	-0.213846	1.58357	-0.135041	0.89258	0.950165
dre-mir-181c-3p	2.07854	0	2.74265	1.62602	1.68078	0.967415	0.333337	0.510318
dre-mir-181b-2-5p	0	0	0.0920547	-0.793308	1.71542	-0.462458	0.643753	NA
dre-mir-181b-2-3p	0.632796	0	0.0839288	1.75108	1.9829	0.883093	0.377186	NA
dre-mir-181b-1-5p	12.7749	304.633	297.053	-4.5272	0.636183	-7.11619	1.10951e-12	1.3425e-10
dre-mir-181b-1-3p	0	0	0.114163	-0.725211	1.78809	-0.405578	0.685052	NA
dre-mir-181a-2-3p	12.1731	19.0395	15.0294	-0.624718	0.948223	-0.658831	0.510004	0.661918
dre-mir-181a-2-5p	0.697627	0	6.11683	-1.01779	1.73924	-0.585194	0.558417	0.706291
dre-mir-181a-1-5p	267.688	2030.88	6166.19	-2.92543	0.55694	-5.25269	1.49893e-07	2.17644e-06
dre-mir-181a-1-3p	7.80431	6.34651	10.4565	0.214783	1.25197	0.171556	0.863787	0.933198
dre-mir-17a-2-3p	0.640797	0	0.39538	1.04198	1.75047	0.595259	0.55167	0.702654
dre-mir-17a-2-5p	0	0	0.127446	-1.31004	1.8979	-0.690257	0.490033	NA
dre-mir-17a-1-5p	36.0115	12.693	59.6409	1.32842	1.0782	1.23207	0.217921	0.397515
dre-mir-17a-1-3p	0.579874	0	0.671726	0.550004	1.75287	0.313773	0.753694	0.852308
dre-mir-1788-3p	0.542008	0	0.351606	1.01318	1.80269	0.562035	0.574092	NA
dre-mir-1788-5p	0.188479	0	0.0200509	0.560255	1.719	0.325918	0.744486	NA
dre-mir-16c-5p	91.9814	69.8116	77.4538	0.405728	0.56029	0.724138	0.468981	0.638322
dre-mir-16c-3p	9.3976	126.93	61.669	-3.69911	0.635497	-5.82082	5.85607e-09	1.25044e-07
dre-mir-16b-5p	651.326	165.009	401.625	1.96731	0.532358	3.69546	0.000219492	0.00165991
dre-mir-16b-3p	0.845808	0	0.395818	1.34055	1.81984	0.736629	0.461348	0.638322
dre-mir-16a-5p	17.5385	19.0395	44.1797	-0.13129	0.954671	-0.137524	0.890616	0.950165
dre-mir-16a-3p	0.147637	0	0.183084	0.820876	1.98767	0.412984	0.679619	NA
dre-mir-15c-5p	46.9202	215.781	179.952	-2.18119	0.576523	-3.78335	0.000154733	0.00119506
dre-mir-15c-3p	0.136042	0	0.149229	-0.100381	1.96749	-0.0510197	0.95931	NA
dre-mir-15b-5p	130.934	88.8512	160.366	0.530416	0.801172	0.66205	0.507939	0.661918
dre-mir-15b-3p	4.71333	6.34651	4.25434	-0.256916	1.3678	-0.187832	0.851009	0.924899
dre-mir-15a-2-5p	0.14377	0	0.380398	-0.887117	1.8638	-0.475972	0.634094	0.762005
dre-mir-15a-2-3p	0.0455304	0	0.23736	-1.05716	2.01097	-0.525696	0.599099	NA
dre-mir-15a-1-5p	159.943	6.34651	49.0876	4.33394	1.21293	3.57313	0.000352742	0.00251069
dre-mir-15a-1-3p	1.1351	0	0.781577	1.35071	1.73086	0.78037	0.435173	0.614661
dre-mir-155-5p	4.07122	0	12.7643	1.11506	1.68233	0.662809	0.507453	0.661918
dre-mir-155-3p	0.0491197	0	0.0052255	-0.163777	1.70884	-0.0958409	0.923647	NA
dre-mir-153c-3p	0.911531	0	0.1415	2.01702	1.96762	1.0251	0.305314	NA
dre-mir-153c-5p	0.0455304	0	0.0642298	-0.371254	1.71579	-0.216375	0.828695	NA
dre-mir-153b-3p	43.8526	31.7326	7.89937	0.810173	1.26251	0.641715	0.521058	0.670724
dre-mir-153b-5p	0.865717	19.0395	1.22635	-3.64727	1.51389	-2.4092	0.0159877	0.063082
dre-mir-153a-5p	0.361257	0	0.0384316	0.986135	1.72247	0.57251	0.566976	NA
dre-mir-153a-3p	0.496488	6.34651	0.443263	-1.67295	2.00334	-0.835081	0.403672	0.580322
dre-mir-152-3p	112.617	0	83.3188	5.71312	1.66021	3.44121	0.000579127	0.00382224
dre-mir-152-5p	0.421417	0	0.778241	0.50792	1.84315	0.275572	0.782877	0.877112
dre-mir-150-5p	135.325	0	86.6659	5.17015	1.50138	3.44359	0.000574051	0.00382224
dre-mir-150-3p	0.190986	0	0.30009	-0.475076	1.82735	-0.259981	0.794879	NA
dre-mir-148-3p	894.2	6.34651	398.305	6.67676	1.17814	5.66718	1.45163e-08	2.77338e-07
dre-mir-148-5p	3.73525	12.693	6.7301	-1.53353	1.15408	-1.32879	0.183919	0.353241
dre-mir-146b-5p	156.547	69.8116	296.418	1.08574	1.15764	0.93789	0.348301	0.524723
dre-mir-146b-3p	1.54013	0	11.3489	0.64852	1.77227	0.365926	0.714421	0.831201
dre-mir-146a-5p	768.51	0	753.474	6.66374	1.54491	4.31336	1.60789e-05	0.000157747
dre-mir-146a-3p	10.4066	38.0791	15.271	-1.58812	1.30101	-1.22068	0.222206	0.402703
dre-mir-145-5p	29.8958	0	55.5045	3.57579	1.60439	2.22875	0.0258304	0.0858742
dre-mir-145-3p	65.6504	0	14.2342	5.61124	1.73131	3.24104	0.00119094	0.00720519
dre-mir-144-5p	21.7964	0	8.3468	4.02331	1.72722	2.32935	0.0198403	0.0734902
dre-mir-144-3p	1.4908	0	0.766397	1.51724	1.81996	0.83367	0.404467	0.580322
dre-mir-143-1-3p	14203.5	38.0791	4743.7	8.24434	0.763555	10.7973	3.54414e-27	1.28652e-24
dre-mir-143-1-5p	15.1063	0	6.76019	3.46672	1.72557	2.00903	0.0445343	0.123404
dre-mir-142b-5p	1.5501	0	1.27735	1.32662	1.73096	0.766408	0.443434	0.623901
dre-mir-142a-3p	13.355	0	8.85354	3.27332	1.76155	1.8582	0.0631401	0.156694
dre-mir-142a-5p	19.8014	6.34651	13.9091	1.56721	1.45007	1.08078	0.279797	0.459427
dre-mir-141-3p	36.9187	38.0791	24.6523	0.0165045	0.907632	0.0181841	0.985492	0.992719
dre-mir-141-5p	0.14377	0	3.27371	0.274931	1.86426	0.147474	0.882758	0.945254
dre-mir-140-3p	104.092	44.4256	116.697	1.19016	0.75079	1.58521	0.112919	0.236934
dre-mir-140-5p	11.3833	12.693	4.90894	0.0860762	1.20409	0.0714863	0.943011	0.979188
dre-mir-139-5p	11.6581	0	10.8961	2.6203	1.68094	1.55883	0.119036	0.248333
dre-mir-139-3p	0.0905112	0	0.840296	-1.94877	1.84704	-1.05508	0.29139	0.47011
dre-mir-1388-5p	180.932	0	1836.84	5.32435	1.44678	3.68015	0.000233099	0.00172684
dre-mir-1388-3p	8.14429	57.1186	206.2	-2.79389	0.8176	-3.41719	0.000632721	0.00402943
dre-mir-138-5p	1.10616	12.693	6.75513	-3.27167	1.22287	-2.67539	0.00746414	0.0342973
dre-mir-138-3p	0.0516266	0	0.032212	-0.264341	1.71369	-0.154253	0.877411	NA
dre-mir-137-2-3p	0	0	0.882382	-3.37063	2.0935	-1.61004	0.107388	0.227964
dre-mir-137-2-5p	0	0	0.212061	-2.12468	2.02997	-1.04666	0.295259	NA
dre-mir-137-1-3p	0.837595	0	0.662312	1.48534	1.74503	0.851183	0.394667	0.579989
dre-mir-137-1-5p	0.0455304	0	0.362206	-1.78093	1.96317	-0.90717	0.364317	0.546476
dre-mir-135c-2-3p	0.0491197	0	0.0052255	-0.163777	1.70884	-0.0958409	0.923647	NA
dre-mir-135c-1-5p	12.9417	0	6.91933	3.85059	1.72992	2.22588	0.0260225	0.0858742
dre-mir-135b-5p	1.60592	6.34651	0.870846	-0.99232	1.76424	-0.562462	0.573801	0.723229
dre-mir-135b-3p	0.196207	0	0.0787772	0.375008	1.94915	0.192396	0.847432	NA
dre-mir-135a-5p	0.410632	0	1.11751	0.167259	1.77169	0.0944068	0.924786	0.973036
dre-mir-135a-3p	0.0455304	0	0.0608316	-0.338324	1.71434	-0.19735	0.843554	NA
dre-mir-133c-3p	0.185161	0	0.0696973	0.247276	1.7734	0.139436	0.889105	NA
dre-mir-133b-3p	0	0	0.145426	-1.8514	1.9932	-0.928863	0.35296	NA
dre-mir-133a-2-5p	0.0455304	0	0.0231545	-0.272864	1.71158	-0.159422	0.873337	NA
dre-mir-133a-1-3p	65.9679	69.8116	136.631	-0.0582369	1.33839	-0.0435125	0.965293	0.984273
dre-mir-133a-1-5p	1.82598	25.386	2.23229	-3.0706	1.41714	-2.16676	0.0302532	0.093067
dre-mir-132-2-5p	30.6798	19.0395	11.6437	0.885419	1.23616	0.716267	0.473827	0.639402
dre-mir-132-2-3p	0	0	0.0160074	-0.832731	1.69945	-0.490001	0.624133	NA
dre-mir-132-1-3p	25.4992	0	8.32478	4.15079	1.7682	2.34747	0.0189016	0.0714719
dre-mir-132-1-5p	6.48888	0	0.853562	4.46089	1.77114	2.51865	0.0117805	0.049353
dre-mir-130c-2-5p	0.337812	0	0.217427	0.580747	1.84308	0.315096	0.752689	NA
dre-mir-130c-1-3p	38.9806	6.34651	24.2078	2.3509	1.26001	1.86577	0.0620732	0.156091
dre-mir-130c-1-5p	10.9453	25.386	4.21851	-0.968996	0.985088	-0.983665	0.32528	0.504815
dre-mir-130b-5p	57.7438	38.0791	62.5327	0.559908	0.893812	0.626427	0.531035	0.681151
dre-mir-130b-3p	24.9937	0	23.7335	3.4319	1.62075	2.11747	0.0342199	0.101818
dre-mir-130a-3p	17.7535	12.693	20.0336	0.430153	1.03215	0.416756	0.676857	0.797724
dre-mir-130a-5p	4.07678	0	1.55683	3.03864	1.68215	1.80641	0.070855	0.170333
dre-mir-1306-5p	0	0	0.922265	-3.62541	2.06206	-1.75814	0.0787229	0.185561
dre-mir-1306-3p	0	0	0.237265	-1.96977	2.01696	-0.976601	0.328767	NA
dre-mir-129-2-3p	0.416479	0	1.33328	-0.0552882	1.76179	-0.0313817	0.974965	0.991351
dre-mir-129-2-5p	0.100746	0	0.0107177	0.189501	1.71464	0.11052	0.911997	NA
dre-mir-129-1-5p	0.219374	44.4256	2.63886	-6.93781	1.25405	-5.53233	3.16007e-08	5.22344e-07
dre-mir-129-1-3p	0.205359	0	2.80789	-1.29361	1.77563	-0.72854	0.466283	0.638322
dre-mir-128-2-3p	0.102106	0	0.308679	-0.662407	1.97026	-0.336204	0.736717	NA
dre-mir-128-2-5p	0	0	0.133734	-1.80713	1.98932	-0.908417	0.363658	NA
dre-mir-128-1-3p	472.253	279.247	251.935	0.766994	0.560106	1.36937	0.170883	0.329949
dre-mir-128-1-5p	1.15443	0	4.89781	-0.128219	1.73658	-0.0738339	0.941143	0.979188
dre-mir-126b-3p	192.077	0	70.0646	6.44733	1.6539	3.89827	9.68817e-05	0.000817862
dre-mir-126b-5p	0.189028	0	0.0497213	0.300846	1.72145	0.174763	0.861266	NA
dre-mir-126a-3p	3630.66	0	675.059	9.68091	1.4459	6.69544	2.1502e-11	1.11503e-09
dre-mir-126a-5p	579.398	0	120.793	7.27419	1.54605	4.70503	2.53827e-06	2.87935e-05
dre-mir-125c-5p	496.522	88.8512	1676.15	2.30755	0.808264	2.85495	0.00430436	0.0229777
dre-mir-125c-3p	0.153733	0	4.62544	-2.75228	1.8354	-1.49956	0.13373	0.269688
dre-mir-125b-3-3p	11.8789	0	3.20569	3.67996	1.71624	2.1442	0.0320173	0.0968522
dre-mir-125b-3-5p	2.17057	0	4.31816	0.783257	1.72908	0.45299	0.650556	0.774268
dre-mir-125b-2-3p	0.937814	12.693	6.98545	-3.51712	1.27554	-2.75736	0.00582705	0.0290135
dre-mir-125b-2-5p	0.131903	12.693	0.456067	-4.5968	2.01696	-2.27907	0.0226629	0.0822662
dre-mir-125b-1-5p	1574.11	82.5047	905.03	4.12065	0.689404	5.97713	2.27109e-09	5.49603e-08
dre-mir-125b-1-3p	8.84709	19.0395	62.558	-1.12462	1.01907	-1.10358	0.269775	0.449213
dre-mir-125a-2-5p	2.65444	0	5.34196	1.13482	1.72022	0.659696	0.509449	0.661918
dre-mir-125a-2-3p	0.786507	0	1.20598	0.312853	1.69615	0.184449	0.853661	0.925012
dre-mir-125a-1-5p	1896.85	50.7721	2564.19	4.96511	0.756498	6.56328	5.26357e-11	2.38835e-09
dre-mir-125a-1-3p	1.2234	0	1.25731	0.922187	1.69581	0.543803	0.586577	0.729204
dre-mir-124-6-5p	0	19.0395	0.446721	-4.8432	1.86756	-2.59333	0.00950506	0.0431292
dre-mir-124-4-5p	0	25.386	0.561184	-4.33519	1.71995	-2.52053	0.0117178	0.049353
dre-mir-124-3-5p	0	25.386	0.605429	-4.11002	1.7251	-2.38248	0.0171966	0.0664082
dre-mir-124-2-5p	0	0	0.010461	-0.833975	1.69824	-0.491082	0.623368	NA
dre-mir-124-1-3p	1.97433	0	0.640065	2.52048	1.70913	1.47471	0.14029	0.281355
dre-mir-124-1-5p	0	0	0.00843327	-0.83513	1.69695	-0.492135	0.622624	NA
dre-mir-122-5p	93.1046	6.34651	29.1721	3.54768	1.57272	2.25576	0.0240857	0.0848653
dre-mir-122-3p	5.0438	0	1.42155	4.03618	1.80853	2.23175	0.0256317	0.0858742
dre-mir-10d-5p	51.347	31.7326	26.6484	0.735106	0.937854	0.783817	0.433148	0.61419
dre-mir-10d-3p	0	0	0.0705368	-0.811472	1.71071	-0.474348	0.635251	NA
dre-mir-10c-5p	1292.54	101.544	1161.3	3.52138	0.738062	4.77112	1.83208e-06	2.2117e-05
dre-mir-10c-3p	0.855031	0	0.62707	0.936366	1.72164	0.543881	0.586524	0.729204
dre-mir-10b-2-5p	0.912412	6.34651	1.1916	-1.8257	1.72977	-1.05546	0.291216	0.47011
dre-mir-10b-2-3p	0.928401	0	0.197559	2.04815	1.82419	1.12278	0.261533	NA
dre-mir-10b-1-5p	6738.49	253.86	9393.56	4.58442	0.70455	6.50687	7.67335e-11	3.07255e-09
dre-mir-10b-1-3p	0.336115	0	0.151884	0.724711	1.88226	0.385022	0.700221	NA
dre-mir-10a-5p	924.737	666.384	758.07	0.516416	0.98258	0.525571	0.599186	0.739812
dre-mir-10a-3p	4.19255	0	1.5102	2.93103	1.68248	1.74209	0.0814925	0.188419
dre-mir-107b-3p	3.68908	0	1.63001	2.57788	1.68616	1.52885	0.126302	0.256687
dre-mir-107b-5p	0	0	0.0297286	-0.825933	1.70439	-0.48459	0.627967	NA
dre-mir-107a-3p	19.3786	6.34651	24.1593	1.3543	1.18126	1.14649	0.251592	0.437278
dre-mir-107a-5p	2.82685	6.34651	1.66288	-0.588075	1.55808	-0.377436	0.705849	0.823869
dre-mir-103-3p	59.7775	50.7721	45.9699	0.247425	0.710191	0.348392	0.727546	0.839596
dre-mir-103-5p	0.146277	0	0.835659	-1.23816	1.81463	-0.682322	0.495035	0.655831
dre-mir-101b-5p	19.375	0	14.0718	3.5521	1.69004	2.10179	0.0355718	0.10498
dre-mir-101b-3p	29.7008	0	11.4255	4.69422	1.74455	2.69078	0.00712846	0.0340478
dre-mir-101a-3p	891.759	0	271.208	8.06587	1.55294	5.19394	2.0589e-07	2.76808e-06
dre-mir-101a-5p	3.96187	0	0.711272	3.41595	1.71625	1.99035	0.0465522	0.127076
dre-mir-100-2-3p	14.7835	0	10.973	2.86939	1.66015	1.72839	0.0839178	0.190389
dre-mir-100-2-5p	0.0455304	0	0.00484366	-0.1931	1.70827	-0.113038	0.91	NA
dre-mir-100-1-5p	3140.51	69.8116	1366.08	5.29545	0.775508	6.82837	8.58854e-12	7.21927e-10
dre-mir-100-1-3p	1.13455	0	0.666452	1.45582	1.73724	0.838006	0.402027	0.580322
dre-mir-1-2-3p	0.492627	0	0.225714	1.12367	1.87162	0.600373	0.548258	NA
dre-mir-1-2-5p	0	0	0.0179156	-0.831028	1.70093	-0.488574	0.625143	NA
dre-mir-1-1-3p	24.627	0	9.48616	4.77831	1.7332	2.75693	0.00583467	0.0290135
dre-mir-1-1-5p	0.0455304	0	0.0713507	-0.341947	1.71449	-0.199446	0.841914	NA
dre-let-7j-5p	28.2611	234.821	65.7177	-2.93286	0.721311	-4.06602	4.78238e-05	0.000423416
dre-let-7j-3p	10.1868	38.0791	13.6019	-1.73512	1.05818	-1.63973	0.101062	0.215798
dre-let-7i-5p	5.97955	215.781	79.3908	-4.97746	0.941415	-5.28721	1.24196e-07	1.87846e-06
dre-let-7i-3p	0.0946501	0	0.234845	-0.659105	1.96291	-0.335779	0.737037	NA
dre-let-7h-5p	11.4272	291.94	162.676	-4.50096	0.81362	-5.53202	3.16572e-08	5.22344e-07
dre-let-7h-3p	0.948789	12.693	2.9775	-3.26204	1.36781	-2.38486	0.0170857	0.0664082
dre-let-7g-2-5p	0.0455304	0	0.28783	-0.285486	1.71874	-0.166102	NA	NA
dre-let-7g-2-3p	0	0	0.27289	-0.631791	1.70797	-0.369907	0.711452	NA
dre-let-7g-1-5p	36.771	126.93	154.731	-1.73847	0.780476	-2.22745	0.0259172	0.0858742
dre-let-7g-1-3p	0.0910608	0	0.101156	-0.163489	1.71996	-0.0950538	0.924272	NA
dre-let-7f-5p	44.0493	126.93	164.467	-1.47816	0.827652	-1.78597	0.074104	0.176972
dre-let-7f-3p	0.0455304	0	0.0734135	-0.358424	1.71523	-0.208966	0.834475	NA
dre-let-7e-5p	140.597	31.7326	272.803	1.93461	1.00732	1.92054	0.0547892	0.142061
dre-let-7e-3p	0.140181	0	0.0149128	0.380752	1.71708	0.221744	0.824513	NA
dre-let-7d-2-5p	0.186036	0	0.324092	-0.211481	1.87714	-0.112661	0.910299	NA
dre-let-7d-1-5p	49.882	666.384	857.526	-3.60911	0.837974	-4.30695	1.65519e-05	0.000158114
dre-let-7c-2-5p	0	0	0.148581	-1.9322	2.0081	-0.962202	0.335948	NA
dre-let-7c-1-5p	48.5782	2221.28	727.337	-5.30412	0.844227	-6.28282	3.32486e-10	1.00577e-08
dre-let-7c-1-3p	1.73274	0	0.87121	1.98121	1.75608	1.1282	0.259236	0.444423
dre-let-7b-5p	35.5006	951.977	321.432	-4.60111	0.798225	-5.76418	8.20566e-09	1.65481e-07
dre-let-7b-3p	16.0459	31.7326	62.4016	-0.998734	0.883367	-1.1306	0.258224	0.444423
dre-let-7a-6-5p	0.967067	0	0.35201	1.76125	1.80307	0.976805	0.328666	0.507683
dre-let-7a-6-3p	0.151226	0	0.191898	-0.358444	1.8762	-0.191048	0.848488	NA
dre-let-7a-5-3p	3.10943	0	9.36846	1.22758	1.73082	0.709247	0.478171	0.642875
dre-let-7a-5-5p	0.151226	0	0.428376	-0.452906	1.92898	-0.23479	0.814372	0.906173
dre-let-7a-4-3p	0	0	0.725383	-3.53603	2.08605	-1.69508	0.0900595	0.195758
dre-let-7a-4-5p	0	0	0.0980313	-0.793418	1.71542	-0.462521	0.643708	NA
dre-let-7a-3-5p	5.52875	177.702	42.6828	-4.73362	0.943533	-5.01691	5.25086e-07	6.80737e-06
dre-let-7a-3-3p	2.78431	0	1.03735	2.50711	1.71482	1.46202	0.143734	0.283563
dre-let-7a-2-5p	1.08273	25.386	4.26417	-4.06352	1.29181	-3.14559	0.0016575	0.00955038
dre-let-7a-2-3p	0.467769	0	0.734799	0.0943665	1.78307	0.0529237	0.957793	0.97938
dre-let-7a-1-5p	849.867	13384.8	4876.47	-3.80289	0.821775	-4.62766	3.69826e-06	3.83562e-05
dre-let-7a-1-3p	1.10083	0	0.767368	1.41464	1.71903	0.82293	0.410548	0.586728
dre-mir-3906-5p	0	6.34651	0.135032	-1.98785	1.70057	-1.16894	0.242429	NA
dre-mir-2192-5p	0	12.693	0.270064	-3.13018	1.7085	-1.83212	0.0669329	NA
dre-mir-2198-5p	0	19.0395	0.405096	-4.58126	1.69106	-2.70911	0.0067464	0.0330938
dre-mir-200c-5p	0	0	0.119873	-0.831393	1.70057	-0.488892	0.624918	NA

## Sheet: 24 Weeks Ovary vs Egg
24 Weeks post fertilization		Statistically significant difference requires:			Normalized read ≥ 100
Ovary vs Unfertilized Egg					Log2FoldChange ≥ |2|
Reads normalized using DESeq2					padj ≤ 0.01
	Mean # normalized reads
miRNA	Ovary	Unfertilized Egg	baseMean	log2FoldChange	lfcSE	stat	pvalue	padj
dre-mir-99-2-5p	9.63192	9.24722	9.894	0.0855555	0.604129	0.141618	0.887382	0.940314
dre-mir-99-2-3p	2.58117	1.98789	2.58437	-0.517392	0.811178	-0.637829	0.523585	0.6421
dre-mir-99-1-5p	356.918	54.9966	136.774	2.61477	0.458861	5.69838	1.20952e-08	1.13266e-07
dre-mir-99-1-3p	3.74275	0	1.1512	3.70979	1.49017	2.48951	0.0127918	0.0338937
dre-mir-96-5p	0.140147	0	0.393226	-0.245676	1.89355	-0.129744	0.896769	0.94083
dre-mir-96-3p	0.0814698	11.529	1.71275	-6.545	1.4093	-4.64416	3.41459e-06	1.87803e-05
dre-mir-93-5p	68.1906	63.6293	51.3362	-0.00571108	0.452805	-0.0126127	0.989937	0.995418
dre-mir-93-3p	0.523593	0	0.575157	0.93818	1.76192	0.532476	0.594396	0.712098
dre-mir-92b-3p	140.212	256.261	7134.77	-0.718015	0.575847	-1.24688	0.21244	0.329554
dre-mir-92b-5p	0	0	0.0254135	-1.0996	2.09157	-0.525728	0.599077	NA
dre-mir-92a-2-3p	1.2242	18.3134	61.6092	-3.75992	0.686983	-5.47309	4.42261e-08	3.41576e-07
dre-mir-92a-2-5p	0.303147	0.235928	3.62969	-1.15993	1.37579	-0.843106	0.399169	0.530683
dre-mir-92a-1-3p	10103.4	14958.7	36976.1	-0.562927	0.363903	-1.54691	0.121884	0.21903
dre-mir-92a-1-5p	0.901693	0	4.8522	1.2529	1.47888	0.847193	0.396887	0.52967
dre-mir-9-7-3p	0.40142	1.47351	1.03165	-1.61258	1.36367	-1.18253	0.236995	0.364531
dre-mir-9-5-3p	0.140147	0	0.0149092	-0.0161887	2.10665	-0.00768459	0.993869	NA
dre-mir-9-4-3p	4.79124	28.7181	12.4905	-2.44662	0.621458	-3.93691	8.25375e-05	0.000344381
dre-mir-9-3-3p	0	0	0.0359306	-1.09828	2.09168	-0.525069	0.599535	NA
dre-mir-9-3-5p	0	0	0.0256841	-1.10907	2.09067	-0.530482	0.595778	NA
dre-mir-9-2-5p	0.0983335	0	0.185915	-0.462251	2.25762	-0.204751	0.837766	NA
dre-mir-9-1-5p	34.6726	90.6851	28.0972	-1.42624	0.469069	-3.04057	0.0023613	0.00726399
dre-mir-9-1-3p	5.32036	1.17964	1.44868	1.11333	1.09294	1.01866	0.308367	0.437254
dre-mir-7b-5p	17.1456	11.1694	7.74092	0.507608	0.711888	0.713045	0.475818	0.607852
dre-mir-7b-3p	1.82299	1.6165	0.849222	0.214825	1.19522	0.179737	0.857359	0.933804
dre-mir-7a-3-3p	0.105309	0	0.210026	-0.852988	1.99782	-0.426961	0.669408	NA
dre-mir-7a-3-5p	0	0	0.195672	-2.13855	2.23968	-0.954845	0.339656	NA
dre-mir-7a-2-3p	0	0	0.0725756	-1.04482	2.09626	-0.49842	0.618188	NA
dre-mir-7a-2-5p	0	0	0.00440335	-1.10918	2.09066	-0.530539	0.595738	NA
dre-mir-7a-1-5p	18.8402	0	15.6735	5.46493	1.44296	3.78731	0.000152286	0.000614209
dre-mir-7a-1-3p	0	0	0.00926146	-1.10918	2.09066	-0.530539	0.595738	NA
dre-mir-740-5p	0	0	0.039931	-1.06902	2.09429	-0.510445	0.60974	NA
dre-mir-738-5p	35.6437	486.07	799.007	-3.64578	0.815281	-4.47181	NA	NA
dre-mir-738-3p	2.03213	164.619	19.6978	-5.99884	1.06653	-5.62464	1.85896e-08	1.59231e-07
dre-mir-737-5p	2.65257	4.69898	4.92292	-1.06117	0.966788	-1.09762	0.27237	0.390866
dre-mir-737-3p	0.533481	0	0.305722	1.16533	1.89454	0.615099	0.538489	NA
dre-mir-735-5p	51.4939	294.479	204.432	-2.46265	0.493648	-4.98868	6.07919e-07	4.08657e-06
dre-mir-735-3p	0	0	0.194771	-2.34454	2.17712	-1.0769	0.281525	NA
dre-mir-734-3p	27.9043	0	8.57905	6.14596	1.41391	4.34678	1.38148e-05	6.77672e-05
dre-mir-734-5p	0.0814698	0	0.0412987	-0.387608	2.10649	-0.184007	0.854008	NA
dre-mir-733-5p	0.63554	4.53347	1.74818	-1.55542	1.20358	-1.29233	0.196244	0.311077
dre-mir-733-3p	0	5.56517	1.08389	-6.86241	1.69575	-4.04683	5.19168e-05	0.000224355
dre-mir-732-3p	0	0	0.0883422	-1.013	2.09874	-0.48267	0.62933	NA
dre-mir-731-5p	31.3144	180.371	150.901	-2.38028	0.344856	-6.90224	5.11891e-12	7.14679e-11
dre-mir-731-3p	5.26251	0.808248	1.39854	2.6607	1.2912	2.06063	0.039338	0.0892481
dre-mir-730-5p	0.989862	0.235928	0.860312	0.514566	1.38614	0.371223	0.710471	0.805941
dre-mir-730-3p	0.0700734	0.235928	0.249896	-2.2413	1.93271	-1.15966	0.246186	NA
dre-mir-729-3p	0.0700734	0	0.186021	-0.96779	2.03782	-0.474915	0.634848	NA
dre-mir-729-5p	0	0	0.0052255	-1.10918	2.09066	-0.530539	0.595738	NA
dre-mir-728-3p	0.175383	0	0.0287269	0.0639545	2.11094	0.0302968	0.97583	NA
dre-mir-727-5p	3.08098	0.808248	2.28733	1.75042	1.29805	1.3485	0.177499	0.292873
dre-mir-727-3p	1.12168	3.06721	1.70551	-1.08812	1.13804	-0.95613	0.339006	0.467906
dre-mir-726-3p	1.68648	7.53471	1.41817	-1.986	1.03892	-1.91161	0.0559267	0.118031
dre-mir-726-5p	0.540457	3.24519	0.641043	-2.64905	1.35762	-1.95124	0.0510282	0.110192
dre-mir-725-1-3p	7.82241	27.8209	11.0932	-1.8218	0.780052	-2.33549	0.019518	0.0492016
dre-mir-725-1-5p	0.887445	0	0.561232	1.72492	1.70638	1.01086	0.312082	0.440801
dre-mir-724-5p	159.098	249.174	88.1896	-0.662883	0.589412	-1.12465	0.260737	0.381432
dre-mir-724-3p	0.448235	1.6165	0.304148	-1.63319	1.72572	-0.946385	0.343952	NA
dre-mir-723-3p	0.0814698	0	1.65695	-1.06927	1.85465	-0.576533	0.564255	0.685032
dre-mir-723-5p	0	0	0.00962885	-1.10776	2.0908	-0.529826	0.596233	NA
dre-mir-722-3p	1.03818	0.808248	2.02522	0.254191	1.42316	0.178611	0.858243	0.933804
dre-mir-722-5p	0.168407	0	0.263526	-0.178103	1.97469	-0.0901929	0.928134	NA
dre-mir-7149-3p	0.105309	0	0.0112031	-0.223207	2.10258	-0.106159	0.915457	NA
dre-mir-7148-5p	0.37205	3.75527	0.666671	-3.21715	1.23237	-2.61054	0.00904003	0.0246732
dre-mir-7147-5p	0.21022	0	0.0550526	0.139267	2.1144	0.0658659	0.947485	NA
dre-mir-7147-3p	0	1.5937	0.240668	-2.81787	2.25441	-1.24994	0.211321	NA
dre-mir-7146-5p	0.40741	0	0.479158	1.72758	1.96749	0.878062	0.37991	0.508884
dre-mir-7146-3p	0.168407	7.19832	0.971655	-4.9444	1.41424	-3.49615	0.000472028	0.00166356
dre-mir-7145-3p	0.68875	5.53513	0.99675	-1.80363	1.36877	-1.3177	0.187603	0.299999
dre-mir-7145-5p	0	0	0.0266692	-1.10171	2.09138	-0.526785	0.598343	NA
dre-mir-499-5p	2.38126	0	9.60621	2.76496	1.4719	1.8785	0.060313	0.125825
dre-mir-499-3p	0.0983335	0	0.191205	-0.856277	2.01864	-0.424186	0.67143	NA
dre-mir-489-3p	11.2984	6.77206	16.1029	0.64312	0.66866	0.961805	0.336148	0.467906
dre-mir-489-5p	0.575294	0	0.199892	1.27085	1.9977	0.636155	0.524675	NA
dre-mir-462-5p	485.31	1190.69	4696.22	-1.27272	0.379755	-3.35143	0.000803956	0.00270218
dre-mir-462-3p	1.73587	0	4.05624	2.0824	1.45269	1.43348	0.151722	0.26235
dre-mir-461-5p	0.105309	0	0.205548	-0.694684	2.18343	-0.318162	0.750362	NA
dre-mir-461-3p	0	0	0.0106618	-1.10918	2.09066	-0.530539	0.595738	NA
dre-mir-460-5p	1.23403	2.40195	5.17508	-0.495196	1.0788	-0.459026	0.646215	0.754807
dre-mir-460-3p	0.624083	0	4.79422	0.797104	1.52892	0.521349	0.602124	0.718983
dre-mir-459-5p	1.475	0	1.09972	2.24215	1.75644	1.27654	0.201766	0.315694
dre-mir-459-3p	0	0	0.891536	-2.43415	2.09899	-1.15968	0.24618	0.372347
dre-mir-458-3p	73.3872	2.65315	21.3762	3.97415	0.703282	5.65086	1.59643e-08	1.44876e-07
dre-mir-458-5p	0.179803	0	0.0515585	0.0316892	2.11321	0.0149958	0.988036	NA
dre-mir-457b-5p	16.586	0.471856	4.42666	3.54952	1.02238	3.47182	0.000516937	0.00180431
dre-mir-457b-3p	1.67093	3.06721	1.70831	-0.383734	0.959757	-0.399824	0.689286	0.790718
dre-mir-457a-5p	213.541	27.2056	41.4489	2.81277	0.560069	5.02219	5.10848e-07	3.56611e-06
dre-mir-457a-3p	0.280692	0.471856	0.750032	-1.94867	1.4407	-1.35259	0.176187	0.292036
dre-mir-456-3p	24.4935	108.518	52.1291	-2.08106	0.415655	-5.0067	5.53719e-07	3.79245e-06
dre-mir-456-5p	0.249938	0	0.0824813	0.251561	2.2157	0.113536	0.909606	NA
dre-mir-455-2-5p	115.69	19.922	47.5806	2.55082	0.457609	5.57424	2.48616e-08	1.9619e-07
dre-mir-455-1-5p	443.821	46.1458	215.429	3.44639	0.372914	9.24178	2.42434e-20	6.76949e-19
dre-mir-455-1-3p	50.6571	4.53347	20.7706	4.38848	0.852845	5.1457	2.66523e-07	1.93409e-06
dre-mir-454b-3p	36.9067	32.0442	14.9316	0.124617	0.550396	0.226413	0.82088	0.908474
dre-mir-454b-5p	0	0	0.124097	-1.156	2.16317	-0.534401	0.593064	NA
dre-mir-454a-3p	7.72597	45.4229	7.23278	-2.53372	0.719107	-3.52342	0.00042601	0.00151609
dre-mir-454a-5p	0.278137	6.04147	0.953791	-4.00397	1.43465	-2.7909	0.00525616	0.0147906
dre-mir-451-5p	160.434	18.9128	54.481	2.97825	0.528536	5.63491	1.7515e-08	1.55071e-07
dre-mir-451-3p	2.09751	0	0.361414	3.12555	1.72189	1.81518	0.0694955	0.139902
dre-mir-430c-10-3p	5.3659	58.7406	11.2703	-3.43408	0.66784	-5.14207	2.71731e-07	1.93409e-06
dre-mir-430c-10-5p	0.203643	2.30148	0.70135	-3.11944	1.72617	-1.80715	0.0707393	0.14109
dre-mir-430b-6-5p	0	0	0.0488601	-1.0919	2.09228	-0.52187	0.601761	NA
dre-mir-430b-6-3p	0	0	0.0598024	-0.319152	2.09066	-0.152656	0.87867	NA
dre-mir-430b-4-5p	0	0	0.0183573	-1.10918	2.09066	-0.530539	0.595738	NA
dre-mir-430b-20-5p	0	0	0.00915543	-1.10918	2.09066	-0.530539	0.595738	NA
dre-mir-430b-18-5p	0.0983335	0	0.010461	-0.258205	2.10182	-0.122848	0.902227	NA
dre-mir-430b-10-3p	78.016	1996.98	603.409	-4.64036	0.439814	-10.5508	5.03911e-26	1.8292e-24
dre-mir-430b-10-5p	3.97524	5.66994	1.55392	-0.717148	0.954538	-0.751304	0.452469	0.588697
dre-mir-430a-18-5p	0	0	0.193124	-0.980272	2.10143	-0.466479	0.640873	NA
dre-mir-430a-16-3p	0	0	0.0403108	-1.10911	2.09067	-0.530505	0.595762	NA
dre-mir-430a-12-3p	0	0	0.203755	-2.27208	2.20532	-1.03027	0.302883	NA
dre-mir-430a-12-5p	0.278198	4.13418	0.748149	-3.64427	1.55881	-2.33785	0.0193948	0.0492016
dre-mir-430a-11-5p	1.90329	24.0457	4.99372	-3.57568	0.728682	-4.90705	9.24576e-07	5.88809e-06
dre-mir-430a-10-3p	31.0615	321.46	83.7384	-3.35225	0.463319	-7.2353	4.64514e-13	7.33124e-12
dre-mir-430a-10-5p	1.95869	5.96381	3.21017	-1.661	0.860745	-1.92972	0.0536412	0.11454
dre-mir-430a-1-5p	0	0	0.00614993	-1.10918	2.09066	-0.530539	0.595738	NA
dre-mir-429b-3p	0.0814698	0	0.475462	-1.03866	1.91105	-0.543505	0.586782	0.707648
dre-mir-429a-3p	23.43	49.0696	21.7686	-1.12091	0.49027	-2.28632	0.0222355	0.0552419
dre-mir-375-2-3p	0.0700734	0	0.253488	-0.945767	2.06772	-0.457396	0.647387	NA
dre-mir-375-1-3p	49.268	82.9959	181.152	-0.794298	0.579163	-1.37146	0.170232	0.28346
dre-mir-375-1-5p	0.0700734	0	0.203294	-0.711401	2.27067	-0.313299	0.754053	NA
dre-mir-365-3-3p	0	0	0.00440335	-1.10918	2.09066	-0.530539	0.595738	NA
dre-mir-365-3-5p	0	0	0.00843327	-1.10918	2.09066	-0.530539	0.595738	NA
dre-mir-365-2-5p	0.594064	0	0.780802	1.00864	1.63548	0.616723	0.537417	0.656843
dre-mir-365-1-3p	37.212	4.36259	14.6855	2.53059	0.639322	3.95823	7.55062e-05	0.000318707
dre-mir-365-1-5p	0.308554	0	0.21933	1.61111	2.22133	0.725289	0.468275	NA
dre-mir-363-3p	30.6035	91.6728	18.2472	-1.60596	0.512012	-3.13658	0.00170934	0.00544288
dre-mir-363-5p	0.0814698	0	0.185	-0.652681	2.271	-0.287398	0.773808	NA
dre-mir-34c-5p	79.5392	10.5947	23.1726	3.37958	0.711458	4.75022	2.03192e-06	1.17077e-05
dre-mir-34c-3p	23.2866	16.1364	11.3286	0.527661	0.689288	0.765516	0.443964	0.579709
dre-mir-34b-5p	78.0578	7.18304	17.1847	3.82544	0.834566	4.58375	4.56716e-06	2.43806e-05
dre-mir-34b-3p	13.7078	4.66091	3.068	2.00437	0.952844	2.10357	0.035416	0.0824104
dre-mir-34a-5p	93.1908	31.3705	15.7093	1.40699	0.754722	1.86425	0.0622866	0.12774
dre-mir-34a-3p	0.308554	0	0.0328249	0.523244	2.11438	0.247469	0.804545	NA
dre-mir-338-2-5p	0.773591	0	1.44059	1.35985	1.53392	0.886523	0.375336	0.506851
dre-mir-338-2-3p	0	0	0.129134	-1.08602	2.09282	-0.518926	0.603812	NA
dre-mir-338-1-3p	257.862	29.3297	173.43	3.02547	0.429256	7.04818	1.81275e-12	2.63212e-11
dre-mir-338-1-5p	0.641989	1.23758	3.23857	-0.488801	1.30642	-0.374153	0.708291	0.805941
dre-mir-31-5p	12.835	0.808248	62.5583	3.38558	1.11143	3.04615	0.00231789	0.0071914
dre-mir-31-3p	3.38737	0	0.66837	3.66749	1.61059	2.27711	0.0227799	0.0558724
dre-mir-30e-2-3p	142.573	86.7179	84.7203	0.691221	0.369327	1.87157	0.0612661	0.127083
dre-mir-30e-2-5p	88.6429	150.35	77.2202	-0.781748	0.534516	-1.46253	0.143595	0.253034
dre-mir-30d-5p	1761.2	1027.07	1219.34	0.76212	0.337698	2.25681	0.0240201	0.0581287
dre-mir-30d-3p	2.37254	2.12335	1.53648	-0.725007	1.00589	-0.720761	0.471057	0.60636
dre-mir-30c-5p	276.298	384.271	212.804	-0.497433	0.353332	-1.40783	0.15918	0.268755
dre-mir-30c-3p	2.0325	20.3224	63.5559	-2.79319	0.684569	-4.08022	4.49935e-05	0.000199179
dre-mir-30b-5p	102.641	79.2211	31.0276	0.294104	0.417297	0.704784	0.480945	0.607852
dre-mir-30b-3p	1.38087	0.235928	7.27744	0.558913	1.17238	0.476733	0.633552	0.746686
dre-mir-30a-5p	13.0648	10.9544	12.7865	0.631714	0.637653	0.990686	0.321839	0.45282
dre-mir-30a-3p	0.0815307	0	0.138103	-0.690637	2.26321	-0.305157	0.760246	NA
dre-mir-301c-3p	0.0983335	1.5937	0.972604	-2.81274	1.75894	-1.59911	0.109796	0.200511
dre-mir-301c-5p	0	0	0.239392	-2.45802	2.11849	-1.16026	0.245941	NA
dre-mir-301b-3p	3.88196	0	1.01363	3.91687	1.57871	2.48106	0.0130992	0.0344566
dre-mir-301b-5p	0.0983335	0	1.12463	-0.0899447	1.94138	-0.0463304	0.963047	0.984749
dre-mir-301a-3p	19.8871	5.95629	8.47216	1.51521	0.889589	1.70326	0.0885185	0.17183
dre-mir-301a-5p	0	0	0.0871733	-2.05649	2.25626	-0.911459	0.362053	NA
dre-mir-29b-2-5p	2.22022	0	0.756231	3.01288	1.62351	1.85578	0.0634848	0.128743
dre-mir-29b-1-3p	131.589	3.89518	16.6057	5.16475	0.90652	5.69734	1.21691e-08	1.13266e-07
dre-mir-29b-1-5p	0.408396	0	0.456308	0.802082	1.65152	0.485662	0.627207	0.741616
dre-mir-29a-3p	333.983	20.8945	122.289	3.88991	0.609829	6.3787	1.78596e-10	2.16102e-09
dre-mir-29a-5p	14.9032	0	4.4526	5.36151	1.44257	3.71663	0.000201895	0.000779658
dre-mir-27e-3p	14.7043	1.88743	12.6778	1.62248	0.699883	2.31822	0.0204376	0.0511644
dre-mir-27e-5p	0.0983335	0	0.29033	-0.891735	1.96791	-0.453137	0.65045	NA
dre-mir-27d-3p	7.84134	0	7.35678	4.20357	1.37693	3.05286	0.0022667	0.00709321
dre-mir-27d-5p	1.60946	0.235928	3.0711	0.913751	1.28113	0.713236	0.4757	0.607852
dre-mir-27c-1-3p	106.89	199.307	72.1726	-0.843407	0.45384	-1.85838	0.0631153	0.128713
dre-mir-27c-1-5p	58.6327	2.45975	9.88351	3.6322	0.767137	4.73474	2.19333e-06	1.24403e-05
dre-mir-27b-3p	222.585	182.624	186.009	0.394518	0.338764	1.16458	0.244189	0.370881
dre-mir-27b-5p	17.9195	0.943713	8.38371	2.73002	0.801486	3.4062	0.000658745	0.00225589
dre-mir-27a-3p	12.3727	20.845	22.3377	0.0746672	0.618738	0.120677	0.903947	0.945628
dre-mir-27a-5p	8.5072	5.34172	3.86529	1.49489	0.908437	1.64557	0.0998532	0.184932
dre-mir-26b-5p	611.617	73.1208	340.718	2.92292	0.328791	8.88991	6.11563e-19	1.47998e-17
dre-mir-26b-3p	0.868952	0	0.275785	1.95539	1.69556	1.15324	0.248811	NA
dre-mir-26a-3-5p	1.66383	0	2.36222	2.36616	1.47488	1.60431	0.108646	0.200195
dre-mir-26a-3-3p	1.21648	0	0.486738	2.26745	1.60193	1.41545	0.156936	0.267455
dre-mir-26a-2-5p	4.68991	0.235928	3.02454	2.43062	1.20241	2.02146	0.0432317	0.0956896
dre-mir-26a-2-3p	0.0700734	0	0.103271	-0.65176	2.26224	-0.288104	0.773267	NA
dre-mir-26a-1-5p	480.28	563.898	801.745	-0.256765	0.280347	-0.915884	0.359728	0.490907
dre-mir-26a-1-3p	2.2329	0	0.942844	2.9901	1.53421	1.94895	0.0513016	0.110192
dre-mir-25-3p	840.937	2694.13	1067.84	-1.67426	0.355648	-4.70762	2.50625e-06	1.39964e-05
dre-mir-25-5p	1.2919	1.70944	15.0472	-0.736497	0.998452	-0.737638	0.460734	0.597309
dre-mir-24-4-3p	1.32376	0	0.203769	2.64825	1.79469	1.47561	0.140049	NA
dre-mir-24-4-5p	0	0	0.0103359	-1.10725	2.09085	-0.529566	0.596413	NA
dre-mir-24-3-5p	2.87109	0	1.50323	3.22009	1.51717	2.12243	0.0338016	0.0796751
dre-mir-24-2-5p	0.249938	0	0.309953	0.184004	1.73446	0.106087	0.915513	NA
dre-mir-24-1-3p	93.3435	5.64714	18.2171	3.77266	0.592338	6.3691	1.9014e-10	2.22648e-09
dre-mir-24-1-5p	0.699498	0	0.107381	1.26577	2.2647	0.558913	0.576221	NA
dre-mir-23b-3p	220.864	13.2084	39.2532	4.39613	0.455386	9.65362	4.74516e-22	1.5659e-20
dre-mir-23b-5p	0.408456	0.235928	0.500046	-0.421341	1.66312	-0.253344	0.800002	0.8908
dre-mir-23a-3-5p	0.0814698	0	0.0138925	-0.368081	2.10227	-0.175087	0.861011	NA
dre-mir-23a-2-3p	20.6527	0.808248	3.79295	4.55816	1.20527	3.78185	0.000155667	0.000614209
dre-mir-23a-2-5p	0.419853	1.23758	0.191148	-0.82318	2.12332	-0.387685	0.698249	NA
dre-mir-23a-1-3p	240.076	31.5461	50.848	2.83326	0.339833	8.33724	7.60471e-17	1.72532e-15
dre-mir-23a-1-5p	0	0	0.0122999	-1.10899	2.09068	-0.530444	0.595804	NA
dre-mir-22b-3p	10.0415	51.2549	24.7937	-2.38358	0.424264	-5.61816	1.93007e-08	1.59231e-07
dre-mir-22b-5p	2.82063	0.808248	1.06349	1.72858	1.35959	1.2714	0.203585	0.317173
dre-mir-22a-3p	5382.46	3804.44	1776.52	0.493925	0.386117	1.27921	0.200822	0.315578
dre-mir-22a-5p	63.7019	4.44763	10.0611	3.02443	0.651668	4.64105	3.46637e-06	1.87805e-05
dre-mir-223-3p	87.1586	241.009	44.3089	-1.34748	0.795154	-1.69462	0.0901474	0.17314
dre-mir-223-5p	2.44938	12.0762	3.00562	-1.74029	0.980398	-1.77508	0.075884	0.148897
dre-mir-222b-3p	9.61047	8.66013	5.76173	0.329918	0.659839	0.499997	0.617077	0.732023
dre-mir-222b-5p	0.37205	0.235928	0.099715	-0.176775	2.26133	-0.0781732	0.93769	NA
dre-mir-222a-3p	258.316	119.48	312.241	1.38863	0.48081	2.88812	0.00387558	0.0113454
dre-mir-222a-5p	67.0962	20.5502	38.2444	1.85105	0.489332	3.78282	0.000155061	0.000614209
dre-mir-221-3p	298.78	86.2461	121.202	1.94835	0.314333	6.19835	5.70581e-10	6.2764e-09
dre-mir-221-5p	93.8884	0.707785	14.0642	5.54002	1.02334	5.41366	6.17509e-08	4.66991e-07
dre-mir-2196-3p	0	0	0.00484366	-1.10918	2.09066	-0.530539	0.595738	NA
dre-mir-2196-5p	0.0814698	0	0.008667	-0.351386	2.09968	-0.167352	0.867093	NA
dre-mir-2195-5p	0.0700734	0	0.00745462	-0.422845	2.09791	-0.201555	0.840265	NA
dre-mir-2195-3p	0	0	0.00962885	-1.10776	2.0908	-0.529826	0.596233	NA
dre-mir-2194-3p	0	0	0.0205698	-1.1081	2.09077	-0.529997	0.596114	NA
dre-mir-2193-3p	0	0	0.0160074	-1.10723	2.09086	-0.529557	0.596419	NA
dre-mir-2193-5p	0	0	0.0299822	-1.10911	2.09067	-0.530505	0.595762	NA
dre-mir-2192-3p	0.414261	0	0.165354	0.625486	2.26561	0.276079	0.782488	NA
dre-mir-2191-3p	1.2021	3.9912	0.699035	-1.69525	1.18869	-1.42616	0.153823	0.264634
dre-mir-2191-5p	0	1.5937	0.947215	-4.23535	1.9615	-2.15924	0.0308315	0.0736304
dre-mir-219-3-5p	0.0983335	0	0.145493	-0.294029	2.10621	-0.139601	0.888975	NA
dre-mir-219-2-3p	0	0	0.00880671	-1.10839	2.09074	-0.53014	0.596015	NA
dre-mir-219-1-3p	0.105309	0.808248	0.933309	-2.64242	1.66599	-1.58609	0.112718	0.203565
dre-mir-219-1-5p	0	0	0.0709487	-1.03092	2.09736	-0.491531	0.623051	NA
dre-mir-218b-5p	0	1.5937	0.184499	-1.97815	2.09688	-0.943376	0.345489	NA
dre-mir-218a-2-3p	0.350765	15.5522	5.10853	-5.16483	0.90105	-5.73201	9.92452e-09	9.73676e-08
dre-mir-218a-2-5p	0.245456	0.471856	0.417978	-1.81018	1.60785	-1.12584	0.260234	0.381432
dre-mir-218a-1-5p	38.5459	4.76123	9.12593	2.3654	0.57926	4.08348	4.43664e-05	0.000198827
dre-mir-218a-1-3p	1.8519	0	2.40195	2.43166	1.45272	1.67387	0.0941561	0.178014
dre-mir-2189-3p	7.66541	27.7722	32.6673	-1.74121	0.859552	-2.02572	0.0427934	0.0953007
dre-mir-2189-5p	0.45521	5.89124	11.4622	-2.44285	1.19644	-2.04176	0.0411754	0.0922633
dre-mir-2188-5p	42.733	38.7453	18.2085	0.0708355	0.525395	0.134823	0.892752	0.940314
dre-mir-2188-3p	0.378627	0	0.497953	0.731823	1.69947	0.430617	0.666747	0.773256
dre-mir-2187-5p	0.554408	2.06555	4.3605	-1.8226	1.18496	-1.53812	0.12402	0.22177
dre-mir-2187-3p	0	0	0.27123	-2.49133	2.09501	-1.18917	0.234372	NA
dre-mir-2186-3p	0	0	0.00962885	-1.10776	2.0908	-0.529826	0.596233	NA
dre-mir-2186-5p	0.168407	0	0.294996	0.937864	2.18296	0.429628	0.667466	NA
dre-mir-2185-1-5p	15.6617	29.9709	40.557	-0.822775	0.715378	-1.15013	0.250092	0.373594
dre-mir-2185-1-3p	4.28103	14.1818	6.57442	-1.90387	0.587087	-3.24291	0.00118314	0.0038692
dre-mir-2184-5p	1696.69	6.49053	285.413	8.24751	0.717397	11.4964	1.37485e-30	6.23838e-29
dre-mir-2184-3p	1.89969	0	0.626856	2.83529	1.60237	1.76944	0.0768209	0.149925
dre-mir-217-5p	1.14849	0	0.782205	1.98136	1.76928	1.11987	0.262769	0.381432
dre-mir-217-3p	0.295001	0	0.0986887	0.32908	2.26313	0.145409	0.884388	NA
dre-mir-216b-5p	1.93992	0	2.52526	2.40859	1.59605	1.5091	0.131274	0.233591
dre-mir-216a-3p	0.0815307	0	1.80669	-1.23926	1.81901	-0.68128	0.495694	0.619171
dre-mir-216a-5p	0.580113	0.235928	0.788936	-0.278053	1.45133	-0.191585	0.848068	0.932874
dre-mir-214-3p	300.604	7.50774	707.763	5.72769	0.788697	7.26221	3.80818e-13	6.2835e-12
dre-mir-214-5p	4.96664	0	3.80956	3.62315	1.40466	2.57938	0.00989783	0.0267293
dre-mir-212-5p	14.3145	0	23.2885	4.80477	1.50566	3.19113	0.00141718	0.00455253
dre-mir-212-3p	0.26674	4.53347	1.37961	-2.76163	1.32926	-2.07757	0.0377492	0.0861821
dre-mir-210-3p	40.3626	47.9534	40.6926	-0.349821	0.536512	-0.652028	0.514383	0.637273
dre-mir-210-5p	4.81068	6.65683	10.2855	-0.477409	0.74329	-0.642292	0.520683	0.641289
dre-mir-21-2-5p	10.2864	17.7484	7.7142	-1.12632	0.664333	-1.69542	0.0899965	0.17314
dre-mir-21-1-5p	5944.79	30894.9	7162.72	-2.34293	0.547632	-4.27828	1.88342e-05	8.99579e-05
dre-mir-21-1-3p	4.08163	5.66242	5.73661	-0.689797	1.02972	-0.669889	0.502929	0.625216
dre-mir-20b-5p	6.42147	11.0768	3.78296	-0.757098	0.677442	-1.11758	0.263745	0.381432
dre-mir-20b-3p	0.140147	0	0.0855367	-0.199445	2.26927	-0.0878898	0.929964	NA
dre-mir-20a-5p	101.727	44.5837	36.9341	1.03794	0.496829	2.08912	0.0366966	0.0848463
dre-mir-20a-3p	1.00311	5.34172	2.26768	-1.48011	1.01957	-1.45169	0.146587	0.255822
dre-mir-206-2-3p	4.80593	0.808248	1.06147	2.44602	1.53015	1.59854	0.109922	0.200511
dre-mir-206-2-5p	0	0	0.0173078	-1.10138	2.09141	-0.52662	0.598458	NA
dre-mir-206-1-3p	1.54387	0	15.1415	1.75891	1.83929	0.956298	0.338921	0.467906
dre-mir-206-1-5p	0	0	0.0951206	-1.08998	2.09246	-0.52091	0.60243	NA
dre-mir-205-5p	65.7983	4.6837	323.144	3.33294	1.20481	2.76637	0.00566839	0.0157071
dre-mir-205-3p	0.151604	0	0.0393041	-0.0163457	2.10964	-0.00774809	0.993818	NA
dre-mir-204-2-5p	10.0274	43.7728	8.73	-2.16451	0.667393	-3.24324	0.0011818	0.0038692
dre-mir-204-2-3p	0.273716	0	0.0535594	0.33526	2.1152	0.1585	0.874062	NA
dre-mir-204-1-5p	218.096	1156.46	341.947	-2.38359	0.481679	-4.9485	7.47866e-07	4.84777e-06
dre-mir-204-1-3p	0	0	0.0336965	-1.06772	2.0944	-0.509799	0.610193	NA
dre-mir-203b-3p	74.0586	22.1551	85.369	1.63415	0.984166	1.66045	0.0968249	0.182111
dre-mir-203b-5p	1.0137	0.471856	0.641689	0.0411615	1.49925	0.0274548	0.978097	0.99039
dre-mir-203a-3p	26.2086	13.4443	18.6468	1.04469	0.886584	1.17833	0.238665	0.36555
dre-mir-203a-5p	0.0815307	0.235928	0.0381756	-1.10263	2.10647	-0.523449	0.600662	NA
dre-mir-202-5p	3298.18	19.9041	699.496	7.47082	0.464527	16.0826	3.3776e-58	4.0869e-56
dre-mir-202-3p	128.536	4.29754	629.458	5.81892	0.890758	6.53254	6.46619e-11	8.69343e-10
dre-mir-200c-3p	12.2488	0	4.25429	5.12445	1.44091	3.5564	0.000375969	0.00135125
dre-mir-200b-3p	125.808	47.5177	32.6839	1.3524	0.470714	2.87309	0.00406481	0.0117105
dre-mir-200b-5p	0.348271	0	0.219877	0.642468	1.9978	0.321587	0.747766	NA
dre-mir-200a-3p	95.0642	204.451	46.2848	-1.12871	0.520873	-2.16695	0.0302384	0.0726924
dre-mir-200a-5p	0.997243	7.53471	6.84059	-2.57887	0.872821	-2.95464	0.00313037	0.00931415
dre-mir-19d-3p	326.776	110.348	87.4781	1.48071	0.40779	3.63106	0.000282263	0.0010563
dre-mir-19d-5p	0	0	1.07071	-2.49958	2.05105	-1.21868	0.222964	0.344409
dre-mir-19c-3p	17.1387	6.49053	6.00256	1.71828	0.836626	2.05382	0.0399928	0.0901702
dre-mir-19c-5p	0.0700734	0.808248	0.15737	-2.00136	2.26569	-0.883332	0.377057	NA
dre-mir-19b-3p	1486.46	140.58	228.673	3.34234	0.434376	7.69457	1.41971e-14	2.7124e-13
dre-mir-19b-5p	0.336814	0.235928	0.244619	-0.61229	1.7477	-0.35034	0.726084	NA
dre-mir-19a-3p	180.931	3.10973	39.2964	5.57627	0.863636	6.45673	1.06987e-10	1.33918e-09
dre-mir-19a-5p	0.963283	1.5937	0.321557	0.0419819	1.92512	0.0218075	0.982602	NA
dre-mir-199-3-3p	103.538	0.235928	36.6722	6.50332	1.0503	6.19185	5.9462e-10	6.34845e-09
dre-mir-199-3-5p	0	0	0.230005	-2.46858	2.10846	-1.1708	0.241679	NA
dre-mir-199-2-5p	0.105309	0	1.22508	-1.1522	1.79594	-0.641562	0.521158	0.641289
dre-mir-199-2-3p	0.0814698	0	0.032903	-0.374728	2.10347	-0.178148	0.858607	NA
dre-mir-199-1-3p	185.79	68.5077	165.873	1.48377	0.410466	3.61484	0.000300535	0.00110991
dre-mir-199-1-5p	75.8789	125.84	88.8793	-0.709666	0.430874	-1.64704	0.0995501	0.184932
dre-mir-196d-5p	1.13529	0	10.2653	1.76995	1.53716	1.15144	0.249551	0.373594
dre-mir-196d-3p	0.355247	0	0.293782	0.669583	1.89691	0.352986	0.724099	NA
dre-mir-196c-5p	0.379025	0	6.13728	0.231702	1.59015	0.145711	0.884149	0.940314
dre-mir-196b-5p	2.26801	2.63787	24.1721	-0.102206	0.958105	-0.106676	0.915046	0.951753
dre-mir-196b-3p	7.45621	0	2.67853	4.64089	1.44809	3.20483	0.00135141	0.00438002
dre-mir-196a-2-3p	1.17769	1.23758	1.19962	0.5429	1.4849	0.365613	0.714654	0.80816
dre-mir-196a-1-5p	6.91069	6.53613	43.2158	0.00979848	0.801589	0.0122238	0.990247	0.995418
dre-mir-196a-1-3p	0.140147	0	1.96776	-0.66936	1.68116	-0.398154	0.690517	0.790718
dre-mir-194b-3p	0.95082	25.218	8.53377	-4.63551	0.826429	-5.60908	2.03408e-08	1.64083e-07
dre-mir-194b-5p	0.766616	25.1736	5.14488	-4.94553	0.916536	-5.3959	6.81812e-08	5.05097e-07
dre-mir-194a-5p	10.6893	27.1883	8.62531	-1.12506	0.848454	-1.32601	0.184837	0.298203
dre-mir-194a-3p	0.244531	1.5937	0.325893	-1.65898	1.94683	-0.852145	0.394134	NA
dre-mir-193b-5p	8.23625	0	26.6382	3.96817	1.37669	2.88239	0.0039467	0.0114612
dre-mir-193b-3p	22.5382	6.47884	15.5271	2.18242	0.774372	2.81831	0.00482769	0.0137988
dre-mir-193a-2-5p	0	0	0.0792608	-1.04996	2.09584	-0.500972	0.616391	NA
dre-mir-193a-2-3p	0.0700734	0.471856	0.0731576	-1.49217	2.11112	-0.706813	0.479683	NA
dre-mir-193a-1-5p	2.42008	0	5.0935	2.61434	1.45239	1.80003	0.0718567	0.142446
dre-mir-193a-1-3p	13.1781	0	2.11691	5.45948	1.4725	3.70763	0.000209208	0.000799396
dre-mir-192-5p	2067.03	175.061	449.337	3.44773	0.801143	4.30351	1.68111e-05	8.13657e-05
dre-mir-192-3p	2.34348	4.87711	1.56694	-0.787022	1.15136	-0.683558	0.494254	0.619171
dre-mir-190b-5p	0.285173	0.808248	0.150434	-1.04596	2.26975	-0.460824	0.644925	NA
dre-mir-190b-3p	0	0	0.155602	-1.07249	2.094	-0.512173	0.60853	NA
dre-mir-190a-5p	5.54839	0	1.44326	4.17848	1.53876	2.71548	0.00661788	0.0181992
dre-mir-190a-3p	0	0	0.0549546	-1.04266	2.09643	-0.497353	0.61894	NA
dre-mir-18c-5p	5.04843	13.9704	2.8664	-1.46041	0.763032	-1.91396	0.0556259	0.118031
dre-mir-18c-3p	0.338444	6.10745	0.696395	-3.06979	1.69276	-1.81348	0.0697583	0.139902
dre-mir-18b-3p	1.02374	2.94702	3.97208	-1.50052	0.945764	-1.58657	0.11261	0.203565
dre-mir-18b-5p	1.5894	0	0.460659	2.58501	1.76309	1.46618	0.1426	0.252506
dre-mir-18a-3p	0.256852	7.77064	3.94186	-4.51658	1.0344	-4.36638	1.26324e-05	6.2816e-05
dre-mir-18a-5p	3.14298	0	0.842931	3.5315	1.55351	2.27324	0.0230114	0.0560614
dre-mir-187-1-3p	9.9164	4.06162	15.3012	3.19076	1.07855	2.95839	0.00309252	0.00931415
dre-mir-187-1-5p	0.40031	0	2.11526	0.225304	1.58862	0.141823	0.88722	0.940314
dre-mir-184-2-3p	0.0815307	0	0.00867348	-0.351024	2.09968	-0.16718	0.867229	NA
dre-mir-184-1-3p	67.7566	26.3897	94.9557	1.24078	1.08718	1.14128	0.253752	0.375968
dre-mir-184-1-5p	0	0	0.324812	-1.1228	2.24705	-0.499677	0.617302	NA
dre-mir-183-5p	15.42	23.2234	7.49142	-0.695587	0.769295	-0.904188	0.365896	0.497454
dre-mir-183-3p	0	0	0.206068	-2.22017	2.21885	-1.00059	0.317023	NA
dre-mir-182-5p	27.1944	73.2773	33.7489	-1.43522	0.588154	-2.44021	0.0146789	0.0380603
dre-mir-182-3p	0	0	0.0990358	-1.03236	2.09724	-0.492248	0.622544	NA
dre-mir-181c-5p	12.7048	20.3669	40.4701	-0.556605	0.487108	-1.14267	0.253175	0.375968
dre-mir-181c-3p	14.5055	0	2.74265	5.52913	1.44271	3.83245	0.000126872	0.000517468
dre-mir-181b-2-5p	0.16294	0	0.0920547	-0.0686559	2.11558	-0.0324526	0.974111	NA
dre-mir-181b-2-3p	0.0700734	0	0.0839288	-0.771732	2.25948	-0.341552	0.732688	NA
dre-mir-181b-1-5p	88.5875	289.623	297.053	-1.52968	0.370198	-4.13206	3.59521e-05	0.000165197
dre-mir-181b-1-3p	1.01532	0	0.114163	3.08466	2.20194	1.40088	0.16125	NA
dre-mir-181a-2-3p	11.9132	7.3413	15.0294	0.797425	0.603309	1.32175	0.186251	0.299155
dre-mir-181a-2-5p	5.0657	9.77473	6.11683	-0.214685	0.725517	-0.295906	0.767302	0.862324
dre-mir-181a-1-5p	682.321	10680.4	6166.19	-3.94738	0.32417	-12.1769	4.12738e-34	2.14034e-32
dre-mir-181a-1-3p	30.7286	4.46305	10.4565	2.4405	0.590585	4.13235	3.59075e-05	0.000165197
dre-mir-17a-2-3p	1.20583	0	0.39538	2.30161	1.61847	1.42209	0.155	0.265402
dre-mir-17a-2-5p	0.26674	0	0.127446	0.286473	2.25574	0.126997	0.898943	NA
dre-mir-17a-1-5p	139.829	88.2262	59.6409	0.625446	0.446299	1.40141	0.161093	0.270725
dre-mir-17a-1-3p	0.686715	0	0.671726	1.38469	1.64726	0.840602	0.400571	0.530683
dre-mir-1788-3p	0.967407	0	0.351606	2.00653	1.72379	1.16402	0.244416	NA
dre-mir-1788-5p	0	0	0.0200509	-1.10147	2.0914	-0.526666	0.598425	NA
dre-mir-16c-5p	84.3466	163.703	77.4538	-1.00171	0.250507	-3.99875	6.36782e-05	0.000271943
dre-mir-16c-3p	21.3844	89.5434	61.669	-1.57838	0.383912	-4.1113	3.9343e-05	0.000178519
dre-mir-16b-5p	226.836	189.885	401.625	0.227329	0.29313	0.775525	0.43803	0.574025
dre-mir-16b-3p	0.244592	0.235928	0.395818	-1.00452	1.80786	-0.555641	0.578456	0.699932
dre-mir-16a-5p	34.6631	252.945	44.1797	-2.88681	0.374576	-7.70686	1.28951e-14	2.60051e-13
dre-mir-16a-3p	0.446544	0	0.183084	2.27083	2.25073	1.00893	0.313008	NA
dre-mir-15c-5p	69.7268	519.858	179.952	-2.88361	0.319863	-9.01514	1.96623e-19	5.09816e-18
dre-mir-15c-3p	0.759222	0	0.149229	1.7219	2.0187	0.852973	0.393675	NA
dre-mir-15b-5p	100.597	433.951	160.366	-2.11029	0.438064	-4.81731	1.45506e-06	9.10669e-06
dre-mir-15b-3p	1.11633	11.8323	4.25434	-2.78172	0.719248	-3.86753	0.000109942	0.000453511
dre-mir-15a-2-5p	0.501444	0.235928	0.380398	-0.141004	1.69739	-0.0830711	0.933795	0.962976
dre-mir-15a-2-3p	0.0700734	1.23758	0.23736	-2.58313	2.22156	-1.16275	0.24493	NA
dre-mir-15a-1-5p	148.312	15.1684	49.0876	2.99565	0.45927	6.52264	6.908e-11	8.95573e-10
dre-mir-15a-1-3p	0.866984	0.808248	0.781577	0.149178	1.46123	0.102091	0.918685	0.952807
dre-mir-155-5p	5.44557	46.8919	12.7643	-3.12121	0.513204	-6.08181	1.18831e-09	1.23245e-08
dre-mir-155-3p	0	0	0.0052255	-1.10918	2.09066	-0.530539	0.595738	NA
dre-mir-153c-3p	0.175383	0	0.1415	-0.0907222	2.17778	-0.0416582	0.966771	NA
dre-mir-153c-5p	0	0	0.0642298	-1.02615	2.09773	-0.489171	0.62472	NA
dre-mir-153b-3p	8.14052	0.235928	7.89937	3.16871	1.30683	2.42473	0.0153197	0.03944
dre-mir-153b-5p	0.773929	0	1.22635	1.34972	1.61188	0.837355	0.402393	0.531159
dre-mir-153a-5p	0	0	0.0384316	-1.08724	2.09271	-0.519536	0.603387	NA
dre-mir-153a-3p	0	1.5937	0.443263	-4.26569	2.12297	-2.0093	0.0445051	0.0979113
dre-mir-152-3p	507.061	63.1199	83.3188	2.98456	0.47049	6.34351	2.24588e-10	2.54767e-09
dre-mir-152-5p	0.61053	4.89683	0.778241	-2.57331	1.52567	-1.68668	0.0916658	0.174213
dre-mir-150-5p	59.8838	52.3753	86.6659	0.515343	0.470505	1.0953	0.273386	0.390866
dre-mir-150-3p	0.331407	0	0.30009	0.569984	1.7472	0.326227	0.744252	NA
dre-mir-148-3p	2182.92	38.1531	398.305	5.73431	0.396185	14.4738	1.77374e-47	1.60967e-45
dre-mir-148-5p	9.56034	25.2999	6.7301	-1.21996	0.516344	-2.36269	0.0181427	0.0463789
dre-mir-146b-5p	663.189	1237.7	296.418	-0.886981	0.685925	-1.29312	0.195971	0.311077
dre-mir-146b-3p	28.7107	65.929	11.3489	-1.03208	0.772435	-1.33614	0.181504	0.295705
dre-mir-146a-5p	5337.88	193.872	753.474	4.60794	0.819993	5.61949	1.9152e-08	1.59231e-07
dre-mir-146a-3p	52.6873	10.1806	15.271	2.50277	0.894168	2.79899	0.00512622	0.0145376
dre-mir-145-5p	246.806	0.808248	55.5045	7.73122	1.06285	7.27407	3.48804e-13	6.02932e-12
dre-mir-145-3p	51.2012	1.5937	14.2342	5.61472	1.17759	4.768	1.86066e-06	1.08939e-05
dre-mir-144-5p	27.4913	0.235928	8.3468	4.90884	1.20516	4.07319	4.63734e-05	0.000202814
dre-mir-144-3p	0.925661	0	0.766397	1.60208	1.80815	0.886031	0.375601	0.506851
dre-mir-143-1-3p	19380.7	46.2402	4743.7	8.68633	0.407595	21.3111	8.9486e-101	3.24834e-98
dre-mir-143-1-5p	11.2255	0	6.76019	4.76549	1.41098	3.37742	0.000731692	0.00248228
dre-mir-142b-5p	4.16693	1.6515	1.27735	0.479052	1.17726	0.406922	0.684066	0.788304
dre-mir-142a-3p	45.3446	5.71311	8.85354	3.2462	0.950225	3.41624	0.000634923	0.00219502
dre-mir-142a-5p	18.9519	11.6694	13.9091	0.752305	0.775859	0.969641	0.332225	0.465628
dre-mir-141-3p	25.3407	23.0926	24.6523	-0.0306344	0.529147	-0.0578939	0.953833	0.978083
dre-mir-141-5p	0.0815307	0	3.27371	0.26151	1.95681	0.133641	0.893686	0.940314
dre-mir-140-3p	460.941	129.363	116.697	1.70941	0.356327	4.79729	1.60824e-06	9.57035e-06
dre-mir-140-5p	10.2414	4.64856	4.90894	0.647491	0.705869	0.917297	0.358987	0.490907
dre-mir-139-5p	16.6101	10.7449	10.8961	0.80085	0.622776	1.28594	0.198465	0.31323
dre-mir-139-3p	0.618089	0	0.840296	1.1716	1.62209	0.722277	0.470124	0.60636
dre-mir-1388-5p	16417.5	23.0167	1836.84	9.28631	0.511366	18.1598	1.07425e-73	1.94976e-71
dre-mir-1388-3p	33.3691	12.4039	206.2	1.38672	0.563799	2.45959	0.0139094	0.0363246
dre-mir-138-5p	1.42145	15.6381	6.75513	-3.07749	0.6972	-4.41407	1.01445e-05	5.11451e-05
dre-mir-138-3p	0	0	0.032212	-1.07924	2.09342	-0.515542	0.606175	NA
dre-mir-137-2-3p	0.163061	0	0.882382	-0.297585	1.8112	-0.164303	0.869493	0.933804
dre-mir-137-2-5p	0.16294	0	0.212061	-0.138277	2.22344	-0.0621904	0.950411	NA
dre-mir-137-1-3p	1.73483	1.70944	0.662312	-0.0318155	1.23675	-0.0257251	0.979477	0.99039
dre-mir-137-1-5p	0.0815307	0	0.362206	-0.99533	1.94391	-0.512024	0.608634	0.724375
dre-mir-135c-2-3p	0	0	0.0052255	-1.10918	2.09066	-0.530539	0.595738	NA
dre-mir-135c-1-5p	35.7225	11.6917	6.91933	1.53698	0.739149	2.07939	0.0375813	0.0861821
dre-mir-135b-5p	0.704567	2.45975	0.870846	-2.21494	1.23201	-1.79783	0.0722041	0.142446
dre-mir-135b-3p	0.179803	0.235928	0.0787772	-0.8244	2.27063	-0.363071	0.716552	NA
dre-mir-135a-5p	4.67957	2.65315	1.11751	0.439492	1.1496	0.3823	0.702239	0.801613
dre-mir-135a-3p	0	0	0.0608316	-1.06084	2.09496	-0.506376	0.612592	NA
dre-mir-133c-3p	0.326123	0	0.0696973	0.424505	2.16368	0.196196	0.844457	NA
dre-mir-133b-3p	0.45515	0	0.145426	0.832852	2.25201	0.369825	0.711513	NA
dre-mir-133a-2-5p	0	0	0.0231545	-1.09944	2.09158	-0.525649	0.599132	NA
dre-mir-133a-1-3p	84.0275	0	136.631	6.58821	1.37123	4.80459	1.55068e-06	9.54065e-06
dre-mir-133a-1-5p	0.609605	0	2.23229	1.09716	1.61293	0.680228	0.49636	0.619171
dre-mir-132-2-5p	22.3706	4.06162	11.6437	4.23289	1.18412	3.57473	0.000350594	0.00127266
dre-mir-132-2-3p	0	0	0.0160074	-1.10723	2.09086	-0.529557	0.596419	NA
dre-mir-132-1-3p	12.2313	0.471856	8.32478	3.12849	1.21359	2.57789	0.00994063	0.0267293
dre-mir-132-1-5p	0.544877	0	0.853562	1.22378	1.73919	0.703651	0.48165	0.607852
dre-mir-130c-2-5p	0.443692	0	0.217427	0.990502	1.81736	0.545021	0.585739	NA
dre-mir-130c-1-3p	40.0947	70.2901	24.2078	-0.836881	0.440985	-1.89775	0.0577284	0.12113
dre-mir-130c-1-5p	0.45358	0	4.21851	0.298471	1.50832	0.197883	0.843137	0.930269
dre-mir-130b-5p	15.7934	44.451	62.5327	-1.46918	0.501088	-2.93198	0.00336808	0.00993994
dre-mir-130b-3p	57.1487	56.2193	23.7335	0.0107988	0.389916	0.0276951	0.977905	0.99039
dre-mir-130a-3p	33.3864	46.8632	20.0336	-0.516415	0.387477	-1.33276	0.182609	0.295925
dre-mir-130a-5p	0.728346	4.30479	1.55683	-1.99706	0.998845	-1.99937	0.0455683	0.0996463
dre-mir-1306-5p	0.280294	0	0.922265	0.292114	1.76696	0.16532	0.868692	0.933804
dre-mir-1306-3p	0	1.23758	0.237265	-3.56035	2.26646	-1.57089	0.116209	NA
dre-mir-129-2-3p	2.00313	2.28176	1.33328	-0.114554	1.20149	-0.0953431	0.924042	0.955633
dre-mir-129-2-5p	0	0	0.0107177	-1.10698	2.09088	-0.52943	0.596507	NA
dre-mir-129-1-5p	0.455028	5.17836	2.63886	-3.61205	0.999743	-3.61298	0.000302702	0.00110991
dre-mir-129-1-3p	3.35034	16.0496	2.80789	-2.29039	0.773104	-2.96259	0.0030506	0.0093056
dre-mir-128-2-3p	0.0700734	2.04583	0.308679	-3.65452	2.02426	-1.80536	0.0710179	NA
dre-mir-128-2-5p	0.18684	0	0.133734	-0.0205115	2.26161	-0.00906945	0.992764	NA
dre-mir-128-1-3p	101.762	305.466	251.935	-1.60203	0.321732	-4.97938	6.37868e-07	4.20993e-06
dre-mir-128-1-5p	3.12284	0	4.89781	2.99357	1.41807	2.11102	0.0347705	0.0814303
dre-mir-126b-3p	364.091	0.471856	70.0646	7.78844	0.987702	7.88542	3.13477e-15	6.69366e-14
dre-mir-126b-5p	0.0700734	0	0.0497213	-0.451474	2.10827	-0.214144	0.830435	NA
dre-mir-126a-3p	1561.22	4.28937	675.059	7.81582	0.624053	12.5243	5.49825e-36	3.99173e-34
dre-mir-126a-5p	238.991	3.13253	120.793	5.63037	0.7826	7.19444	6.27168e-13	9.48591e-12
dre-mir-125c-5p	121.24	109.001	1676.15	0.331281	0.470445	0.704188	0.481316	0.607852
dre-mir-125c-3p	1.15932	0.235928	4.62544	0.522511	1.25229	0.417243	0.676501	0.782069
dre-mir-125b-3-3p	2.98414	0	3.20569	3.10911	1.44793	2.14728	0.0317709	0.0753781
dre-mir-125b-3-5p	4.75623	1.85242	4.31816	1.0552	0.916513	1.15132	0.249601	0.373594
dre-mir-125b-2-3p	1.14285	4.06162	6.98545	0.167485	1.21239	0.138145	0.890126	0.940314
dre-mir-125b-2-5p	0.26674	0	0.456067	0.263993	1.9081	0.138354	0.889961	0.940314
dre-mir-125b-1-5p	457.211	283.616	905.03	0.673001	0.360928	1.86464	0.0622323	0.12774
dre-mir-125b-1-3p	1.32819	8.12323	62.558	-0.517841	0.96863	-0.534612	0.592919	0.712098
dre-mir-125a-2-5p	0.32594	0	5.34196	-0.00728334	1.52382	-0.00477965	0.996186	0.996186
dre-mir-125a-2-3p	1.1611	0.235928	1.20598	0.613385	1.33816	0.458378	0.646681	0.754807
dre-mir-125a-1-5p	168.912	209.838	2564.19	-0.22813	0.386075	-0.590896	0.55459	0.675557
dre-mir-125a-1-3p	1.75078	0	1.25731	2.50807	1.51726	1.65302	0.0983266	0.183982
dre-mir-124-6-5p	0	0	0.446721	-0.543405	2.21175	-0.24569	0.805922	0.894648
dre-mir-124-4-5p	0	0	0.561184	-0.36224	2.09513	-0.172897	0.862733	0.933804
dre-mir-124-3-5p	0	0	0.605429	-0.350687	2.0992	-0.167058	0.867325	0.933804
dre-mir-124-2-5p	0.0983335	0	0.010461	-0.258205	2.10182	-0.122848	0.902227	NA
dre-mir-124-1-3p	1.55125	0	0.640065	2.64176	1.56222	1.69103	0.0908313	0.173536
dre-mir-124-1-5p	0	0	0.00843327	-1.10918	2.09066	-0.530539	0.595738	NA
dre-mir-122-5p	131.419	2.79614	29.1721	4.80467	1.06695	4.5032	6.69387e-06	3.47125e-05
dre-mir-122-3p	7.93855	0	1.42155	4.84283	1.7444	2.77622	0.00549946	0.0153562
dre-mir-10d-5p	57.6766	53.8751	26.6484	0.0921432	0.489693	0.188165	0.850747	0.932995
dre-mir-10d-3p	0	0	0.0705368	-1.03107	2.09734	-0.491606	0.622998	NA
dre-mir-10c-5p	3989.37	304.783	1161.3	3.83777	0.407118	9.42669	4.23225e-21	1.28026e-19
dre-mir-10c-3p	0.925195	0	0.62707	1.77786	1.58936	1.1186	0.263312	0.381432
dre-mir-10b-2-5p	7.22777	0	1.1916	4.64734	1.57211	2.95612	0.00311537	0.00931415
dre-mir-10b-2-3p	0.0700734	0	0.197559	-1.01209	1.98601	-0.509611	0.610324	NA
dre-mir-10b-1-5p	69942.4	2103.94	9393.56	5.01096	0.400862	12.5005	7.42133e-36	4.48991e-34
dre-mir-10b-1-3p	0.23848	0	0.151884	0.270934	1.93677	0.13989	0.888747	NA
dre-mir-10a-5p	4304.04	372.084	758.07	3.44851	0.599084	5.7563	8.59782e-09	8.66946e-08
dre-mir-10a-3p	0.163	1.5937	1.5102	-2.04582	1.52118	-1.3449	0.178659	0.293453
dre-mir-107b-3p	1.76323	4.86986	1.63001	0.0457648	1.15078	0.0397685	0.968278	0.987317
dre-mir-107b-5p	0.0815307	0	0.0297286	-0.375866	2.10376	-0.178664	0.858202	NA
dre-mir-107a-3p	66.7439	19.1799	24.1593	1.75408	0.36548	4.79939	1.59146e-06	9.57035e-06
dre-mir-107a-5p	0.943047	0	1.66288	1.673	1.52779	1.09504	0.273498	0.390866
dre-mir-103-3p	92.3738	38.2443	45.9699	1.20114	0.386315	3.10923	0.00187573	0.00592078
dre-mir-103-5p	2.94118	1.47351	0.835659	1.11939	1.2734	0.879052	0.379373	0.508884
dre-mir-101b-5p	26.3915	0.707785	14.0718	3.63249	0.876666	4.14353	3.41994e-05	0.000161226
dre-mir-101b-3p	42.7356	0.235928	11.4255	5.59261	1.26199	4.43159	9.35419e-06	4.78249e-05
dre-mir-101a-3p	1300.47	16.2839	271.208	5.98168	0.538608	11.1058	1.17538e-28	4.74069e-27
dre-mir-101a-5p	0.99969	0.471856	0.711272	-0.0788327	1.35082	-0.0583591	0.953463	0.978083
dre-mir-100-2-3p	17.9662	10.9839	10.973	0.774375	0.579767	1.33566	0.181659	0.295705
dre-mir-100-2-5p	0	0	0.00484366	-1.10918	2.09066	-0.530539	0.595738	NA
dre-mir-100-1-5p	3961.2	486.984	1366.08	2.99191	0.409086	7.31363	2.60016e-13	4.71929e-12
dre-mir-100-1-3p	0.359607	0	0.666452	0.47875	1.69274	0.282826	0.77731	0.870876
dre-mir-1-2-3p	0.544877	0	0.225714	1.24204	1.89099	0.656819	0.511297	NA
dre-mir-1-2-5p	0.168407	0	0.0179156	0.0915657	2.1085	0.043427	0.965361	NA
dre-mir-1-1-3p	16.1524	0	9.48616	5.50587	1.47048	3.74427	0.000180922	0.000706178
dre-mir-1-1-5p	0	0	0.0713507	-1.05831	2.09516	-0.505122	0.613473	NA
dre-let-7j-5p	17.6091	16.6664	65.7177	-0.242133	0.52195	-0.463901	0.642719	0.754807
dre-let-7j-3p	5.14648	30.3009	13.6019	-2.18587	0.657848	-3.32275	0.000891334	0.00296839
dre-let-7i-5p	54.0929	100.396	79.3908	-0.823786	0.574748	-1.4333	0.151773	0.26235
dre-let-7i-3p	0.23848	0	0.234845	0.297613	1.99064	0.149506	0.881154	NA
dre-let-7h-5p	26.1958	36.4341	162.676	-0.51499	0.536681	-0.959584	0.337265	0.467906
dre-let-7h-3p	0.406887	7.52301	2.9775	-3.6603	1.00133	-3.65544	0.000256745	0.000970817
dre-let-7g-2-5p	0.0814698	0	0.28783	0.192723	2.11169	0.0912649	NA	NA
dre-let-7g-2-3p	0.196667	0	0.27289	0.843532	2.11226	0.39935	0.689635	NA
dre-let-7g-1-5p	45.5769	25.9714	154.731	0.569659	0.509346	1.11841	0.26339	0.381432
dre-let-7g-1-3p	0.105309	0	0.101156	-0.296554	2.11267	-0.140369	0.888368	NA
dre-let-7f-5p	74.4185	39.4246	164.467	0.754722	0.518893	1.45449	0.145812	0.255699
dre-let-7f-3p	0.0983335	0	0.0734135	-0.307849	2.10852	-0.146002	0.88392	NA
dre-let-7e-5p	364.736	163.55	272.803	1.06747	0.53645	1.98989	0.0466032	0.101299
dre-let-7e-3p	0	0	0.0149128	-1.10416	2.09115	-0.528017	0.597487	NA
dre-let-7d-2-5p	0.163061	0	0.324092	-0.237835	1.91259	-0.124353	0.901036	NA
dre-let-7d-1-5p	96.692	21.8739	857.526	2.84935	0.629965	4.52303	6.09602e-06	3.20704e-05
dre-let-7c-2-5p	0.0983335	0	0.148581	-0.594061	2.25689	-0.263221	0.79238	NA
dre-let-7c-1-5p	98.1139	111.037	727.337	0.13629	0.534061	0.255195	0.798573	0.8908
dre-let-7c-1-3p	2.47346	1.5937	0.87121	1.36895	1.48725	0.920456	0.357334	0.490907
dre-let-7b-5p	103.832	99.3681	321.432	0.527134	0.509224	1.03517	0.300589	0.427897
dre-let-7b-3p	12.7568	10.0107	62.4016	0.908313	0.643239	1.41209	0.157922	0.267878
dre-let-7a-6-5p	0	0	0.35201	-2.46434	2.10039	-1.17328	0.240684	0.367093
dre-let-7a-6-3p	0.948913	0	0.191898	2.10017	1.75089	1.19949	0.230336	NA
dre-let-7a-5-3p	44.8875	18.4194	9.36846	1.56787	0.609249	2.57345	0.0100692	0.0268758
dre-let-7a-5-5p	0.244409	0	0.428376	0.223167	1.97533	0.112977	0.910049	0.949275
dre-let-7a-4-3p	1.16163	0	0.725383	2.23284	1.61216	1.385	0.166052	0.277773
dre-let-7a-4-5p	0.105309	0	0.0980313	-0.300154	2.11341	-0.142023	0.887061	NA
dre-let-7a-3-5p	5.77989	1.98789	42.6828	0.604028	0.859621	0.702668	0.482263	0.607852
dre-let-7a-3-3p	2.73056	1.04418	1.03735	1.03125	1.27543	0.808551	0.418774	0.550778
dre-let-7a-2-5p	1.23007	0.235928	4.26417	0.588174	1.34692	0.43668	0.662343	0.770611
dre-let-7a-2-3p	0.233074	0	0.734799	-0.0162728	1.77268	-0.00917977	0.992676	0.995418
dre-let-7a-1-5p	1345.81	618.126	4876.47	1.13379	0.496401	2.28401	0.0223707	0.0552419
dre-let-7a-1-3p	2.08375	2.04583	0.767368	0.401568	1.21077	0.331663	0.740143	0.834385
dre-mir-3906-5p	0	0	0.135032	-1.10498	2.09107	-0.52843	0.597201	NA
dre-mir-2192-5p	0	0	0.270064	-1.05972	2.09505	-0.50582	0.612983	NA
dre-mir-2198-5p	0	0	0.405096	-0.364588	2.09066	-0.174389	0.86156	0.933804
dre-mir-200c-5p	0	0	0.119873	-1.10498	2.09107	-0.52843	0.597201	NA
