# Supplementary material for: Dynamics of miRNA transcriptome during gonadal development of zebrafish
Source: Sci Rep. 2017 Mar 6;7:43850. doi: 10.1038/srep43850 (PMC5338332; doi:10.1038/srep43850)
Supplement: Supplementary Dataset 6 [file srep43850-s7.xls]

## Sheet: Abundant miRNA isomiRs
Supplementary Dataset S6
Dynamics of miRNA transcriptome during gonadal development of zebrafish
Christopher Presslauer, Teshome Tilahun Bizuayehu, Martina Kopp, Jorge M.O. Fernandes, Igor Babiak
The relative percentage of each isomiR in the most frequently abundant miRNAs in zebrafish gonads
isomiRs are only included from developmental stages from which the miRNA has a minimum 100 reads and the variant accounts for at least 5 % of the total reads for that miRNA
Reference sequence is highlighted in yellow
Empty cells represent libraries with less than 100 total reads									Average percent of reads
Mature miRNA	Sequence	Length	variant	Addition templated?	Undifferentiated gonad 3 wpf	Ovary 6 weeks	Ovary 9 weeks	Ovary 12 weeks	Ovary 24 weeks	Testis 6 weeks	Testis 9 weeks	Testis 12 weeks	Testis 24 weeks	Unfertilized eggs	Spermatozoa
dre-miR-92b-3p	TATTGCACTCGTCCCGGCCTCC	22			76.5329	86.3547	81.5396	78.6346	57.3272	69.4192	66.3841	66.5221	60.6536		41.0437
	TATTGCACTCGTCCCGGCCTCCA	23	3' addition	no	4.71989	2.09095	1.6695	2.19861	3.5743	8.64868	9.62474	10.0015	6.46983		30.6069
	TATTGCACTCGTCCCGGCCTC	21	3' truncation		3.13189	1.71192	2.99173	5.68564	14.2862	2.83112	4.1746	6.39493	14.1488		11.0353
	TATTGCACTCGTCCCGGCCTCCT	23	3' addition	no	5.55801	2.68507	1.77289	3.27644	3.61755	4.08625	2.52141	3.8774	1.99968		4.34691
	TATTGCACTCGTCCCGGCCTCT	22	3' substutution		1.54389	0.859293	1.38219	3.14194	3.29143	2.28775	2.04806	4.25899	5.34452		3.25493
dre-miR-92a-3p	TATTGCACTTGTCCCGGCCTGT	22			69.2971	59.5868	41.8705	82.5244	80.8201	40.8298	38.4479	79.7301	78.117	13.2764	51.431
	TATTGCACTTGTCCCGGCCTGTA	23	3' addition	yes	3.40136	2.98578	4.20523	2.98995	3.83972	3.43814	5.34081	3.80679	4.37306	17.449	16.9769
	TATTGCACTTGTCCCGGCCTGTAT	24	3' addition	no	8.34467	7.54046	7.42508	2.2885	3.7432	13.4803	11.8344	3.06581	3.71961	2.44807	10.7808
	TATTGCACTTGTCCCGGCCTGTT	23	3' addition	no	4.35374	2.26248	3.80249	2.65227	2.67567	4.2561	4.43432	4.31693	4.87579	0.50544	7.6688
	TATTGCACTTGTCCCGGCCTGTAA	24	3' addition	yes	5.73696	6.72944	5.21131	1.99612	2.18481	9.20735	8.51116	2.2155	1.61039	46.9966	1.38927
	TATTGCACTTGTCCCGGCCTGG	22	3' substutution		0.204082	3.60877	20.2014	0.827803	0.117951	12.0049	14.4982	0.680619	0.268785	0.0847058	0.0833565
	TATTGCACTTGTCCCGGCCTG	21	3' truncation		2.63039	1.55093	1.65474	1.32299	1.52822	2.08193	1.78937	1.89029	2.02837	0.72765	5.27924
	TATTGCACTTGTCCCGGCCTGC	22	3' substutution		0.702948	7.41862	5.76912	1.31997	0.44065	3.23621	4.4667	0.0922656	0.0967943	0.0614698	0.111142
	TATTGCACTTGTCCCGGCCTGTAAA	25	3' addition	yes	0.136054	1.39585	1.09976	0.436402	0.568089	1.32893	0.940321	0.245497	0.147152	5.25673	0.0277855
dre-miR-462-5p	TAACGGAACCCATAATGCAGCTG	23	3' addition	yes	91.1765	90.8473	73.5702	87.8996	72.9613	79.585	73.8693	84.9758	72.903	94.7124	96.25
	TAACGGAACCCATAATGCAGCGG	23	3' substitution		0.13369	2.39993	17.3089	0.472158	0.0316456	13.3374	16.0985	0.302515	0.192946	0.479846	0
	TAACGGAACCCATAATGCAGCT	22			1.47059	1.21925	0.800469	2.93178	7.04882	0.717154	0.871352	5.00028	13.41	0.82461	0
	TAACGGAACCCATAATGCAGCTGT	24	3' addition	yes	2.00535	1.03967	0.962845	4.81224	1.6304	0.498019	0.879176	4.81654	3.15757	0.730487	1.25
dre-miR-430b-10-3p	AAAGTGCTATCAAGTTGGGGTAG	23				83.2027	75.5141	76.9476	69.6614					80.8701
	AAAGTGCTATCAAGTTGGGGTGG	23	3' substitution			2.93661	14.1763	0.292547	0					0.124269
	AAAGTGCTATCAAGTTGGGGTAC	23	3' substitution			2.1327	1.12169	8.70966	5.07729					0.656305
	AAAGTGCTATCAAGTTGGGGTAGA	24	3' addition	yes		1.33133	1.4751	5.87071	6.34713					3.99546
	AAAGTGCTATCAAGTTGGGGTA	22	3' truncation			2.50184	0.652804	1.28059	2.22995					4.62594
dre-miR-30d-5p	TGTAAACATCCCCGACTGGAAGC	23				22.1591	15.0818	34.7388	31.3756	24.4095	16.4048	34.2088	26.9652	28.4796
	TGTAAACATCCCCGACTGGAAG	22	3' truncation			4.31403	4.59596	23.8405	32.1876	3.02419	3.40821	22.7209	21.6377	11.5352
	TGTAAACATCCCCGACTGGAAGCT	24	3' addition	yes		40.2055	33.3737	24.6788	18.6932	36.9103	24.0483	20.5266	13.6384	30.2277
	TGTAAACATCCCCGACTGGA	20	3' truncation			17.9513	12.926	5.67346	4.07401	8.05047	15.3632	8.37665	15.0593	14.9801
	TGTAAACATCCCCGACTGGAA	21	3' truncation			3.29688	2.51672	3.23696	2.77828	2.58615	4.46321	5.68428	8.57212	4.99954
	TGTAAACATCCCCGACTGGAAA	22	3' substitution			0.33975	0.262755	2.24567	5.45181	0.343643	0.529404	3.17554	7.82057	0.622021
	TGTAAACATCCCCGACTGGAAGCG	24	3' addition	yes		1.2643	14.6916	0.658518	0.0680091	12.6387	10.8829	0.37689	0.0642585	0.589175
dre-miR-26a-5p	TTCAAGTAATCCAGGATAGGCT	22			81.5789	82.8196	58.284	69.1064	49.3784	68.6886	56.8508	67.2497	63.9572
	TTCAAGTAATCCAGGATAGGCTT	23	3' addition	yes	1.97368	1.94532	2.83831	11.5734	11.5823	4.32287	4.11894	13.0216	10.6197
	TTCAAGTAATCCAGGATAGGC	21	3' truncation		5.26316	1.89346	1.89555	6.31583	8.3779	1.41704	1.26955	6.03081	9.75158
	TTCAAGTAATCCAGGATAGGCG	22	3' substitution		0	5.21289	25.7137	1.98838	0.317715	13.6036	20.5665	1.65457	0.360839
	TTCAAGTAATCCAGGATAG	19	3' truncation		1.31579	0	0.073196	0.226846	6.36901	0.0431034	0.0600962	0.36673	0.849931
	TTCAAGTAATCCAGGATAGG	20	3' truncation		0	0.0699301	0.14411	0.361989	6.12492	0.0595238	0.120482	0.31812	0.825959
	TTCAAGTAATCCAGGATAGGCC	22	3' substitution		0	3.30848	4.58405	0.0681464	0.0378752	5.54313	8.26999	0	0.0325149
dre-miR-22a-3p	AAGCTGCCAGCTGAAGAACTGT	22				62.5778	48.0198	82.7871	84.6295	70.4493	58.9165	88.4175	83.5504	67.0943
	AAGCTGCCAGCTGAAGAACTGC	22	3' substitution			28.7804	19.793	6.26133	3.06678	5.87387	7.80981	0.410089	0.240992	15.2482
	AAGCTGCCAGCTGAAGAACTG	21	3' truncation			1.2015	1.44419	3.99932	4.5063	1.06061	1.7439	4.52409	4.80219	2.6503
	AAGCTGCCAGCTGAAGAACTGG	22	3' substitution			2.79765	23.2103	0.752846	0.0931681	15.8653	19.9727	0.318191	0.279403	0.357361
	AAGCTGCCAGCTGAAGAACT	20	3' truncation			0.841898	2.41075	1.38857	1.6189	1.38716	2.53143	1.50342	2.95594	4.75554
dre-miR-222a-3p	AGCTACATCTGGCTACTGGGTCTC	24			70.1987	55.452	61.2414	71.0107	65.9284	61.731	58.5767	58.1673	51.256
	AGCTACATCTGGCTACTGGGTCT	23	3' truncation		5.29801	18.3634	11.6905	11.4506	16.0954	5.31111	5.27265	15.7751	20.7243
	AGCTACATCTGGCTACTGGGTCTCT	25	3' addition	yes	17.8808	10.1727	8.07583	6.4531	3.09314	15.1515	12.1594	10.8019	8.49334
	AGCTACATCTGGCTACTGGGTC	22	3' truncation		1.3245	4.90335	3.11916	1.58395	5.40555	1.46949	1.89287	2.81812	4.61399
	AGCTACATCTGGCTACTGGGTCG	23	3' truncation		0	0.919845	5.32215	0.0944886	0.0932528	1.57422	2.54467	0.124991	0.080165
dre-miR-21	TAGCTTATCAGACTGGTGTTGGC	23			81.7167	77.0428	79.1338	89.9182	64.5565	81.1791	77.0293	89.2154	75.867	86.191	78.8054
	TAGCTTATCAGACTGGTGTTGG	22	3' truncation		3.9485	10.4225	6.65316	3.78182	21.0289	2.64842	3.57878	3.69939	12.5919	4.67221	11.5607
	TAGCTTATCAGACTGGTGTTGAC	23	3' substitution		0.429185	1.50505	1.9804	0.0536454	0.0436212	2.9583	5.29851	0.135074	0.0359003	0.360437	0
dre-miR-214	ACAGCAGGCACAGACAGGCAGT	22	3' addition	no		55.2598	37.1491	34.3109	39.8944	46.1776	35.3989	28.5487	37.7395
	ACAGCAGGCACAGACAGGCAG	21				7.82809	6.6031	20.9831	13.1088	9.42052	11.4852	25.9988	17.0696
	TACAGCAGGCACAGACAGGCAG	22	5' addition	yes		6.87658	6.26339	18.0901	12.1371	9.06433	8.84747	19.9285	11.8838
	TACAGCAGGCACAGACAGGCAGT	23	5'/3' addition	yes/no		14.8372	16.139	15.8569	18.8246	10.8825	13.5254	13.5951	14.4466
	ACAGCAGGCACAGACAGGCAGG	22	3' addition	no		3.29965	16.4358	0.0862081	0	11.4567	9.91843	0.0328034	0.056338
	TACAGCAGGCACAGACAGGCAGG	23	5'/3' addition	yes/no		0.928284	6.09845	0.0434571	0	3.73737	4.89691	0.0147134	0
dre-miR-202-3p	AAAGAGGCATAGGGCATGGGAAA	23	5' addition/3' truncation	yes	23.1481	12.4658	8.65444	18.1541	13.5234	10.9439	9.53667	15.4723	12.2569
	AAAGAGGCATAGGGCATGGGAAAA	24	5' addition	yes	21.2963	9.49747	5.20036	16.2062	9.08737	9.31754	5.25896	16.0347	9.30469
	AAAGAGGCATAGGGCATGGGAA	22	5' addition/3' truncation	yes	9.25926	17.1227	19.6404	13.968	17.5566	14.8963	15.4109	11.9763	15.0052
	AAAGAGGCATAGGGCATGGGAAT	23	5' addition/3' substitution	yes	6.48148	5.39564	4.9613	9.20647	13.4378	5.13401	8.97668	9.0171	14.2186
	AAAGAGGCATAGGGCATGGGA	21	5' addition/3' truncation	yes	4.62963	11.8512	15.4198	6.84918	12.7294	8.34072	10.8854	4.94614	6.00593
	AGAGGCATAGGGCATGGGAAAAT	23	3' addition	yes	5.55556	7.73766	2.56274	4.44595	3.27872	5.35398	3.0218	8.5668	6.6547
	AGAGGCATAGGGCATGGGAAA	21	3' truncation		6.48148	5.65469	3.4584	4.46244	4.84158	5.24364	5.34186	4.63813	4.79016
	AGAGGCATAGGGCATGGGAAAA	22			4.62963	3.82784	1.96027	4.06949	3.17262	2.34196	2.39921	4.98201	4.02215
	AGAGGCATAGGGCATGGGAA	20	3' truncation		1.85185	3.5759	2.8051	1.41979	2.75058	7.27793	4.59933	1.64845	2.60971
	AAAGAGGCATAGGGCATGGGG	21	5' addition/3' substitution	yes	0	0.882866	8.1763	0.206827	0	3.03719	5.82823	0.113244	0.102564
dre-miR-202-5p	TTCCTATGCATATACCTCTTT	21	3' truncation				19.2707	25.0517	40.0715			18.2894	21.5409
	TTCCTATGCATATACCTCTTTG	22					28.2169	26.5707	18.6999			45.4054	36.8613
	TTCCTATGCATATACCTCTTTGA	23	3' addition	yes			20.5558	27.5387	21.5589			17.9817	17.7934
	TTTCCTATGCATATACCTCTTT	22	3' substitution				14.5746	12.7777	12.488			10.0788	12.0144
dre-miR-181a-5p	AACATTCAACGCTGTCGGTGAG	22	3' truncation		49.2816	52.0051	40.933	36.5811	34.0089	41.7128	39.121	37.1442	32.9354	54.1119	61.25
	AACATTCAACGCTGTCGGTGAGT	23			38.4579	34.0064	26.0257	39.5749	35.4879	29.6476	25.1455	36.8216	37.9831	37.3207	20.625
	AACATTCAACGCTGTCGGTGAGG	23	3' substitution		0	1.88505	12.3388	0.113115	0.104205	8.55459	9.87302	0.030365	0.0396234	0.0518469	0.3125
	AACATTCAACGCTGTCGGTGGG	22	3' substitution/truncation		0.0478927	1.0229	5.37413	0.0623593	0	4.10488	4.58909	0.0359008	0	0.112483	0.3125
	AACATTCAACGCTGTCGGTGA	21	3' substitution		4.31034	1.85712	3.04325	2.83087	6.11793	2.87839	4.67101	4.80306	7.27513	0.81083	8.75
	AACATTCAACGCTGTCGGTGAGTTT	25	3' addition	yes	0.191571	0.400845	0.28554	10.9651	11.4974	0.344754	0.297996	9.374	7.18072	0.394164	0
	AACATTCAACGCTGTCGGTGAGTT	24	3' addition	yes	1.72414	1.73752	1.04285	4.45267	5.25809	1.07967	0.990204	4.02294	3.66325	1.89584	0
dre-miR-146a-5p	TGAGAACTGAATTCCATAGATGG	23					84.356	69.2868	59.3161			56.1278	38.8726
	TGAGAACTGAATTCCATAGATG	22	3' truncation				3.68917	20.7885	26.2712			27.992	37.998
	TGAGAACTGAATTCCATAGAT	21	3' truncation				0.275274	2.50646	4.196			4.77446	8.1458
dre-miR-143-3p	TGAGATGAAGCACTGTAGCTC	21				43.6334	36.8672	68.0983	53.5108	34.6582	35.9964	67.3136	55.5749
	TGAGATGAAGCACTGTAGCTCT	22	3' addition	no		26.3986	27.0273	12.8748	18.7086	26.6261	26.3765	13.9098	17.071
	TGAGATGAAGCACTGTAGCT	20	3' truncation			17.9	11.1241	13.5876	21.2432	18.25	10.1839	12.8622	17.6138
	TGAGATGAAGCACTGTAGCTCG	22	3' addition	yes		0.899748	7.7707	0.0778507	0.0298714	4.20594	6.82881	0.100841	0.0409231
	TGAGATGAAGCACTGTAGCG	20	3' substitution/truncation			0.315757	5.51689	0.15407	0.0385219	3.37483	3.83895	0.0650552	0.0385197
dre-miR-1388-5p	AGGACTGTCCAACCTGAGAATG	22					55.6664	56.8111	68.2738			51.0739	46.0671
	AGGACTGTCCAACCTGAGAAT	21	3' truncation				16.8481	18.2752	14.6106			21.1293	22.6673
	AGGACTGTCCAACCTGAGAATGT	23	3' addition	no			8.99504	18.6261	10.9396			20.0281	18.5462
dre-miR-126a-5p	CATTATTACTTTTGGTACGCG	21						69.121	69.1772			69.8141	61.0923
	CATTATTACTTTTGGTACGCGA	22	3' addition	no				3.67969	10.5349			3.36158	12.1034
	CATTATTACTTTTGGTACGCGT	22	3' addition	no				5.25699	8.48099			9.16044	11.442
	CATTATTACTTTTGGTACGCGC	22	3' addition	yes				5.88859	5.6951			5.89935	5.15876
	ATTATTACTTTTGGTACGCGCT	22	5' truncation					6.67208	1.36314			5.0472	3.86674
dre-miR-125c-5p	TCCCTGAGACCCTAACTCGTGA	22			72.7273	62.9743	49.912	56.2353	61.6708	62.4798	51.0133	59.5975	67.7699
	TCCCTGAGACCCTAACTCGTGG	22	3' substitution		9.09091	18.618	29.1545	33.692	1.94326	19.4755	23.7893	29.3594	9.62216
	TCCCTGAGACCCTAACTCGTG	21	3' truncation		8.26446	10.7816	9.43647	2.90173	8.82375	8.91211	10.7965	3.84418	4.79027
	TCCCTGAGACCCTAACTCGTGAA	23	3' addition	no	1.65289	1.59201	2.0821	2.55425	7.21068	2.29588	3.12599	3.13343	5.50883
	TCCCTGAGACCCTAACTCGT	20	3' truncation		0	0.0117786	0.257429	0.717832	5.91594	0.00375094	0.108791	0.711481	4.12972
	TCCCTGAGACCCTAACTC	18	3' truncation		0	0.0442905	0.105764	0.0612999	9.75564	0	0.0100563	0.146894	0.858662
dre-miR-125b-5p	TCCCTGAGACCCTAACTTGTGA	22				58.9387	45.7422	50.3385	67.2011	60.4251	47.8965	51.5463	52.7707
	TCCCTGAGACCCTAACTTGTG	21	3' truncation			17.373	16.0324	16.7066	7.4907	10.6351	13.4302	19.1128	18.9489
	TCCCTGAGACCCTAACTTGTGG	22	3' substitution			13.3988	24.2116	20.7603	1.54678	19.5992	22.1428	17.9601	5.03075
	TCCCTGAGACCCTAACTTGTGAA	23	3' addition	no		2.96938	4.6905	6.8886	11.3767	2.52128	3.80343	6.56996	9.00525
	TCCCTGAGACCCTAACTTGT	20	3' truncation			0.171574	0.429783	0.722374	4.20371	0.336216	0.903797	0.898761	6.52681
dre-miR-125a-5p	TCCCTGAGACCCTTAACCTGTGA	23	3' addition	yes	45.5959	45.4931	36.7898	35.7157	29.0694	49.3613	38.7784	32.0765	31.6638
	TCCCTGAGACCCTTAACCTGTG	22			30.5699	31.0145	30.3528	29.884	27.3441	27.7613	31.3886	37.6846	27.599
	TCCCTGAGACCCTTAACCTGTGG	23	3' addition	no	10.6218	13.7289	16.4735	21.3391	0.98794	11.8944	13.837	16.0908	5.01477
	TCCCTGAGACCCTTAACCTGT	21	3' truncation		2.84974	1.84239	3.04389	5.32824	24.3106	0.670744	1.74686	6.46061	21.1856
	TCCCTGAGACCCTTAACCTGTGT	23	3' addition	no	0.777202	2.19281	2.02124	3.5728	9.78682	2.08721	2.84927	3.34596	6.01467
dre-miR-10c-5p	TACCCTGTAGATCCGGATTTGT	22			60.7143	60.0962	41.5965	57.2007	72.9153	52.9976	52.0366	66.5303	66.8018
	TACCCTGTAGATCCGGATTTGTG	23	3' addition	yes	7.14286	6.48191	7.25505	12.067	5.04206	6.02207	6.60878	10.5185	6.98414
	ACCCTGTAGATCCGGATTTGTG	22	5' truncation/3' addition	yes	9.28571	4.1349	5.5546	11.3562	4.56392	3.07978	2.88824	8.28575	6.98708
	ACCCTGTAGATCCGGATTTGT	21	5' truncation		3.57143	2.51063	2.04019	2.50296	5.80843	1.77818	1.57457	2.73167	4.85305
	ACCCTGTAGATCCGGATTTGTGT	23	5' truncation/3' addition	yes	2.14286	4.58407	3.48141	4.16574	2.03799	3.04526	1.64848	2.0691	1.96309
	TACCCTGTAGATCCGGATTTGG	22	3' substitution		0	2.43749	14.8148	0.143235	0.031618	10.9657	13.1407	0.0520041	0.0504733
dre-miR-10b-5p	TACCCTGTAGAACCGAATTTGT	22	3' truncation		30.6189	33.9106	27.5807	37.7136	56.7641	22.5309	21.6819	37.9162	42.4462	60.9128
	ACCCTGTAGAACCGAATTTGT	21	5'/3' truncation		5.21173	5.13335	4.1227	5.71301	14.0311	4.29728	4.6702	8.06567	11.9497	3.30877
	ACCCTGTAGAACCGAATTTGTG	22	5' truncation		21.4984	21.9271	19.3878	24.0865	8.60374	25.527	25.7597	24.2788	17.9087	6.68222
	TACCCTGTAGAACCGAATTTGTG	23			22.8013	18.1088	15.3749	18.074	7.07537	19.758	16.2735	15.4918	9.70104	15.5655
	TACCCTGTAGAACCGAATTTGG	22	3' substitution/truncation		0	1.50931	9.87324	0.0777716	0.0169097	3.51897	5.0474	0.0292399	0.025426	0.0245339
dre-miR-10a-5p	TACCCTGTAGATCCGAATTTGT	22				43.1282	28.2005	41.7291	61.0563	28.2253	34.0108	45.9591	49.6629
	TACCCTGTAGATCCGAATTTGTG	23	3' addition			14.2865	14.7929	18.783	7.02804	25.7465	19.0236	20.6562	14.7421
	ACCCTGTAGATCCGAATTTGTG	22	5' truncation/3' addition	yes		19.0066	17.6759	21.9842	6.58122	19.9057	14.7725	17.3397	15.0315
	ACCCTGTAGATCCGAATTTGT	21	5' truncation			2.67904	2.79876	4.39526	7.27519	2.06703	1.97192	3.41843	6.8619
dre-miR-100-5p	AACCCGTAGATCCGAACTTGTG	22				71.7404	58.9504	79.5024	40.6392	60.7346	58.0257	74.8078	60.1334	54.5984
	AACCCGTAGATCCGAACTTGT	21	3' truncation			3.90806	3.91558	5.98272	23.6431	3.95264	6.46386	9.36992	16.8986	13.6841
	AACCCGTAGATCCGAACTTG	20	3' truncation			7.13983	7.55052	2.32376	9.98808	6.73624	5.52066	3.95429	7.27865	7.66946
	AACCCGTAGATCCGAACTTGTGA	23	3' addition	no		4.56277	3.45117	3.8439	7.74688	2.52251	4.40559	3.92853	7.66644	10.2816
	ACCCGTAGATCCGAACTTGTGG	22	5' truncation/3' addition	yes		3.23091	3.48119	2.32249	6.04811	5.36207	4.16888	1.97802	1.29756	2.54577
	AACCCGTAGATCCGAACTTGTGG	23	3' addition	yes		2.49483	3.45259	2.91543	3.76088	3.59517	4.69577	2.33681	1.23943	6.46516
dre-let-7d-5p	TGAGGTAGTTGGTTGTATGGTT	22				79.7248	70.5711	75.1257	72.3774	72.792	65.1921	70.9404	61.7654
	TGAGGTAGTTGGTTGTATGGTTT	23	3' addition	yes		7.15993	6.67216	8.4165	9.56822	6.57497	8.26289	10.9545	9.89488
	TGAGGTAGTTGGTTGTATGGTG	22	3' substitution			1.57018	7.56113	0.325703	0	5.03432	5.46533	0	0.3102
	TGAGGTAGTTGGTTGTATGGT	21	3' truncation			2.3064	3.32859	7.16603	7.67191	3.05007	4.15908	7.64978	11.1968
dre-let-7c-5p	TGAGGTAGTAGGTTGTATGGTT	22				81.6272	69.1766	74.7056	72.6938	74.6868	67.4649	77.6624	66.3712		87.7143
	TGAGGTAGTAGGTTGTATGGTTT	23	3' addition			5.81301	4.98537	6.75698	9.88913	5.78983	5.72425	4.81462	8.56456		2.57143
	TGAGGTAGTAGGTTGTATGGTG	22	3' substitution			0.828908	7.93915	0.136054	0.0819672	4.48584	5.10856	0.235294	0		0
	TGAGGTAGTAGGTTGTATGGT	21	3' truncation			2.566	2.87562	7.96755	6.54697	2.41709	3.37138	8.79024	9.62812		4
dre-let-7a-5p	TGAGGTAGTAGGTTGTATAGTT	22			78.125	81.5973	71.0845	66.1139	66.8636	76.0952	65.8664	60.6261	51.1838		71.5031
	TGAGGTAGTAGGTTGTATAGT	21	3' truncation		7.8125	5.44597	6.85001	22.9239	20.6347	5.78619	8.28802	29.233	34.3581		18.018
	TGAGGTAGTAGGTTGTATAGTTT	23	3' addition	yes	0.78125	4.18865	4.02937	4.4134	4.84963	3.98953	5.04904	3.47478	4.76031		2.0863
	TGAGGTAGTAGGTTGTATAGTG	22	3' substitution		0	0.762041	5.37484	0.0243013	0.0347335	3.1998	3.67369	0.030722	0.0189384		0

## Sheet: All isomiRs
Number of reads for individual isomiRs in each small RNA library
							Undifferentiated gonad									Ovary																				Testis
							3 weeks post fertilization	6 weeks post fertilization					9 weeks post fertilization					12 weeks post fertilization					24 weeks post fertilization					6 weeks post fertilization					9 weeks post fertilization					12 weeks post fertilization					24 weeks post fertilization
OriginalSeq	mature_miRBase	Length	PremiRNA	premiR_length	mature_miRNA	mismatches	W3_GO	W6_F1	W6_F2	W6_F3	W6_F4	W6_F5	W9_F1	W9_F2	W9_F3	W9_F4	W9_F5	W12_F1	W12_F2	W12_F3	W12_F4	W12_F5	Ad_F1	Ad_F2	Ad_F3	Ad_F4	Ad_F5	W6_M1	W6_M2	W6_M3	W6_M4	W6_M5	W9_M1	W9_M2	W9_M3	W9_M4	W9_M5	W12_M1	W12_M2	W12_M3	W12_M4	W12_M5	Ad_M1	Ad_M2	Ad_M3	Ad_M4	Ad_M5	Egg1	Egg2
AACCCGTAGATCCGATCTTGTGG		23	dre-mir-99-2	80	dre-mir-99-2-5p	dre-mir-99-2:12::r0'	0	1	5	6	7	8	9	19	12	24	12	48	34	14	14	30	7	17	26	33	12	7	4	0	1	1	1	5	2	5	0	9	11	31	22	7	51	88	66	69	64	3	4
CAAGCTCGATTCTGTGGGTCT		21	dre-mir-99-2	80	dre-mir-99-2-3p	dre-mir-99-2:49::r0'	0	0	0	1	0	0	3	6	1	6	2	1	0	0	0	3	2	4	1	4	4	0	0	3	0	2	0	1	1	0	1	0	1	1	2	1	4	4	7	3	6	0	0
CAAGCTCGATTCTGTGGGTCTC		22	dre-mir-99-2	80	dre-mir-99-2-3p	dre-mir-99-2:49::r0'	0	0	0	0	0	0	0	0	1	2	1	3	1	0	0	0	0	0	1	0	3	0	0	0	0	0	0	0	1	0	0	4	0	1	0	0	3	10	4	1	2	0	0
ACCCGTAGATCCGATCTTGTGG		22	dre-mir-99-2	80	dre-mir-99-2-5p	dre-mir-99-2:13::r0'	0	0	0	0	0	0	0	0	0	0	0	0	0	2	0	0	1	0	0	2	1	1	0	0	0	0	0	0	0	0	0	0	0	1	1	0	3	6	3	2	2	0	0
CAAGCTCGATTCTGTGGGTCTCT		23	dre-mir-99-2	80	dre-mir-99-2-3p	dre-mir-99-2:49::r0'	0	0	0	0	0	0	0	3	2	0	0	0	0	0	0	0	0	1	0	0	0	1	1	0	0	1	0	2	1	1	0	0	1	1	1	0	0	0	0	2	0	0	0
AACCCGTAGATCCGATCTCGTGG		23	dre-mir-99-2	80	dre-mir-99-2-5p	dre-mir-99-2:12:T>C,19:'	0	0	0	1	0	0	0	2	0	3	4	0	0	0	0	0	0	0	0	1	0	0	0	0	0	0	0	0	1	0	0	0	0	0	0	0	0	0	0	0	0	0	0
AACCCGTAGATCCGATCTTGTAG		23	dre-mir-99-2	80	dre-mir-99-2-5p	dre-mir-99-2:12:G>A,22:'	0	0	0	0	0	0	0	1	0	0	0	0	0	0	0	0	0	1	1	0	0	0	0	0	0	0	0	0	0	0	0	0	0	0	0	0	2	3	1	0	0	0	0
CCAAGCTCGATTCTGTGGGTCT		22	dre-mir-99-2	80	dre-mir-99-2-3p	dre-mir-99-2:48::r0'	0	0	0	0	0	0	0	1	0	1	0	0	0	0	0	0	0	0	0	0	0	0	0	0	0	0	0	0	0	0	0	0	1	0	0	0	0	1	1	1	2	0	0
CAAGCTCGATTCTGTGGGTCG		21	dre-mir-99-2	80	dre-mir-99-2-3p	dre-mir-99-2:49:T>G,21:'	0	0	0	0	0	0	1	1	2	2	1	0	0	0	0	0	0	0	0	0	0	0	0	0	0	0	0	0	0	0	0	0	0	0	0	0	0	0	0	0	0	0	0
CAAGCTCGATTCTGTGGGTC		20	dre-mir-99-2	80	dre-mir-99-2-3p	dre-mir-99-2:49::r0'	0	0	0	0	0	0	0	0	0	0	0	0	0	0	1	0	0	0	0	2	0	0	0	0	0	0	0	0	0	0	0	0	0	0	0	0	0	1	0	1	0	0	0
AAGCTCGATTCTGTGGGTCT		20	dre-mir-99-2	80	dre-mir-99-2-3p	dre-mir-99-2:50::r0'	0	0	0	0	0	0	0	1	0	0	0	0	0	0	0	0	0	1	0	0	2	0	0	0	0	0	0	0	0	0	0	0	0	0	0	0	0	0	0	0	0	0	0
CTCGATTCTGTGGGTG		16	dre-mir-99-2	80	dre-mir-99-2-3p	dre-mir-99-2:53:C>G,16:'	0	0	0	0	0	0	0	0	0	0	0	0	0	0	0	0	3	0	0	0	0	0	0	0	0	0	0	0	0	0	0	0	0	0	0	0	0	0	0	0	0	0	0
CAAGCTCGATTCTGTGGGTCC		21	dre-mir-99-2	80	dre-mir-99-2-3p	dre-mir-99-2:49:T>C,21:'	0	0	0	0	0	0	0	1	0	1	0	0	0	0	0	0	0	0	0	0	0	0	0	0	0	0	0	0	1	0	0	0	0	0	0	0	0	0	0	0	0	0	0
AACCCGTAGATCTGATCTTGTGG		23	dre-mir-99-2	80	dre-mir-99-2-5p	dre-mir-99-2:12:C>T,13:'	0	0	0	0	0	0	0	0	0	0	0	0	0	0	0	0	0	3	0	0	0	0	0	0	0	0	0	0	0	0	0	0	0	0	0	0	0	0	0	0	0	0	0
CAACCCGTAGATCCGATCTTGTGG		24	dre-mir-99-2	80	dre-mir-99-2-5p	dre-mir-99-2:11:A>C,1:'	0	0	0	0	0	0	0	0	0	0	0	1	0	0	0	0	0	0	0	0	0	0	0	1	0	0	0	0	0	0	0	0	0	0	0	0	0	0	0	0	1	0	0
CTCGATTCTGTGGGT		15	dre-mir-99-2	80	dre-mir-99-2-3p	dre-mir-99-2:53::r0'	0	0	0	1	0	0	0	0	0	0	0	0	0	0	0	0	0	0	0	0	0	0	0	0	0	0	0	0	0	0	0	0	0	1	0	0	0	0	0	0	0	0	0
GCGTAATCGGCAACC		15	dre-mir-99-2	80	dre-mir-99-2-5p	dre-mir-99-2:34::r0'	0	0	0	0	0	0	0	0	0	0	0	0	0	0	0	1	0	0	0	0	0	0	0	0	0	0	0	0	0	0	0	0	0	0	0	0	0	1	0	0	0	0	0
CCCGTAGATCCGATCTTGTGG		21	dre-mir-99-2	80	dre-mir-99-2-5p	dre-mir-99-2:14::r0'	0	0	0	0	0	0	0	0	0	0	0	0	0	0	0	0	0	2	0	0	0	0	0	0	0	0	0	0	0	0	0	0	0	0	0	0	0	0	0	0	0	0	0
CAAGCTCGATTCTGTGGGTCTA		22	dre-mir-99-2	80	dre-mir-99-2-3p	dre-mir-99-2:49:C>A,22:'	0	0	0	0	0	0	0	0	0	0	0	0	0	0	0	0	0	0	0	0	0	0	0	0	0	0	0	0	0	0	0	1	0	0	0	0	0	1	0	0	0	0	0
CAAGCTCGATTCTGTGGGTCTTT		23	dre-mir-99-2	80	dre-mir-99-2-3p	dre-mir-99-2:49:C>T,22:'	0	0	0	0	0	0	0	0	0	0	0	0	0	0	0	0	0	0	0	1	0	0	0	0	0	0	0	0	0	0	0	0	0	0	0	0	1	0	0	0	0	0	0
AACCCTTAGATCCGATCTTGTGG		23	dre-mir-99-2	80	dre-mir-99-2-5p	dre-mir-99-2:12:G>T,6:'	0	0	0	0	0	0	0	0	0	0	0	0	1	0	0	0	0	0	0	0	0	0	0	0	0	0	0	0	0	0	0	0	0	0	0	0	0	0	1	0	0	0	0
CACCCGTAGATCCGATCTTGTGG		23	dre-mir-99-2	80	dre-mir-99-2-5p	dre-mir-99-2:12:A>C,1:'	0	0	0	0	0	0	0	0	0	0	0	0	0	0	0	0	0	0	0	0	0	0	0	0	0	0	0	0	0	0	0	0	0	0	0	0	1	0	0	1	0	0	0
TCTCGATTCTGTGGGT		16	dre-mir-99-2	80	dre-mir-99-2-3p	dre-mir-99-2:52:G>T,1:'	1	0	0	0	0	0	0	0	0	0	0	0	0	0	0	0	0	0	0	0	0	0	0	0	0	0	0	0	1	0	0	0	0	0	0	0	0	0	0	0	0	0	1
CGTAGATCCGATCTTGTGG		19	dre-mir-99-2	80	dre-mir-99-2-5p	dre-mir-99-2:16::r0'	0	0	0	0	0	0	0	0	0	0	0	0	0	0	0	0	0	0	0	0	0	0	0	0	0	0	0	0	0	0	0	0	0	0	1	0	0	0	0	0	0	0	0
CAAGCTCGATTCTGTGGGA		19	dre-mir-99-2	80	dre-mir-99-2-3p	dre-mir-99-2:49:T>A,19:'	0	0	0	0	0	0	0	0	0	0	0	0	0	0	0	0	0	0	0	0	0	0	0	0	0	0	0	0	0	0	0	0	0	0	0	0	0	0	1	0	0	0	0
CCAAGCTCGATTCTGTGGGTC		21	dre-mir-99-2	80	dre-mir-99-2-3p	dre-mir-99-2:48::r0'	0	0	0	0	0	0	0	0	0	0	0	0	0	0	0	0	0	0	1	0	0	0	0	0	0	0	0	0	0	0	0	0	0	0	0	0	0	0	0	0	0	0	0
CAAGCCCGATTCTGTGGGTCT		21	dre-mir-99-2	80	dre-mir-99-2-3p	dre-mir-99-2:49:T>C,6:'	0	0	0	0	0	0	0	0	0	0	0	0	0	0	0	0	0	0	0	0	0	0	0	0	0	0	0	0	0	0	0	0	0	0	0	0	0	0	0	1	0	0	0
CAAGCTCGATTCCGTGGGTCT		21	dre-mir-99-2	80	dre-mir-99-2-3p	dre-mir-99-2:49:T>C,13:'	0	0	0	0	0	0	0	1	0	0	0	0	0	0	0	0	0	0	0	0	0	0	0	0	0	0	0	0	0	0	0	0	0	0	0	0	0	0	0	0	0	0	0
CAAGCTCGATTATGTGGGTCT		21	dre-mir-99-2	80	dre-mir-99-2-3p	dre-mir-99-2:49:C>A,12:'	0	0	0	0	0	0	0	0	0	0	0	0	0	0	0	0	0	0	0	0	0	0	0	0	0	0	0	0	0	0	0	0	0	0	0	0	0	1	0	0	0	0	0
ACCCGTCGATCCGATCTTGTGG		22	dre-mir-99-2	80	dre-mir-99-2-5p	dre-mir-99-2:13:A>C,7:'	0	0	0	0	0	0	0	0	0	0	0	0	0	0	0	0	0	0	0	0	0	0	0	0	0	0	0	0	0	0	0	0	0	0	0	0	0	0	0	0	1	0	0
CCAAGCTCGACTCTGTGGGTCT		22	dre-mir-99-2	80	dre-mir-99-2-3p	dre-mir-99-2:48:T>C,11:'	0	0	0	0	0	0	0	0	0	0	0	0	0	0	0	0	0	0	0	0	0	0	0	0	0	0	0	0	0	0	0	0	0	0	0	0	0	0	1	0	0	0	0
CCAAGCTCGATTCCGTGGGTCT		22	dre-mir-99-2	80	dre-mir-99-2-3p	dre-mir-99-2:48:T>C,14:'	0	0	0	0	0	0	0	0	0	0	0	0	0	0	0	0	0	0	0	0	0	0	0	0	0	0	0	0	0	0	0	0	0	0	0	0	1	0	0	0	0	0	0
TCCCGTAGATCCGATCTTGTGG		22	dre-mir-99-2	80	dre-mir-99-2-5p	dre-mir-99-2:13:A>T,1:'	0	0	0	0	0	0	0	0	0	0	0	0	0	0	0	0	0	0	0	0	0	0	0	0	0	0	0	0	0	0	0	0	0	0	0	0	0	0	0	0	1	0	0
ATCCGTAGATCCGATCTTGTGG		22	dre-mir-99-2	80	dre-mir-99-2-5p	dre-mir-99-2:13:C>T,2:'	0	0	0	0	0	0	0	0	0	0	0	0	0	0	0	0	0	0	0	0	0	0	0	0	0	0	0	0	0	0	0	0	0	0	0	0	0	0	0	0	1	0	0
AACCCGTGGATCCGATCTTGTGG		23	dre-mir-99-2	80	dre-mir-99-2-5p	dre-mir-99-2:12:A>G,8:'	0	0	0	0	0	0	0	0	0	0	1	0	0	0	0	0	0	0	0	0	0	0	0	0	0	0	0	0	0	0	0	0	0	0	0	0	0	0	0	0	0	0	0
GACCCGTAGATCCGATCTTGTGG		23	dre-mir-99-2	80	dre-mir-99-2-5p	dre-mir-99-2:12:A>G,1:'	0	0	0	0	0	0	0	1	0	0	0	0	0	0	0	0	0	0	0	0	0	0	0	0	0	0	0	0	0	0	0	0	0	0	0	0	0	0	0	0	0	0	0
CAAGCTCGATTCTGTGGGTCTCG		23	dre-mir-99-2	80	dre-mir-99-2-3p	dre-mir-99-2:49:T>G,23:'	0	0	0	0	0	0	0	0	0	0	0	0	0	0	0	0	0	0	0	0	0	0	0	0	0	0	0	0	1	0	0	0	0	0	0	0	0	0	0	0	0	0	0
CAAGCTCGATTCTGTGGGTCTCA		23	dre-mir-99-2	80	dre-mir-99-2-3p	dre-mir-99-2:49:T>A,23:'	0	0	0	0	0	0	0	0	0	0	0	0	0	0	0	0	0	0	0	0	0	0	0	0	0	0	0	0	0	0	0	0	0	0	0	0	1	0	0	0	0	0	0
AACCCGTAGATCCGATCTTGAGG		23	dre-mir-99-2	80	dre-mir-99-2-5p	dre-mir-99-2:12:T>A,21:'	0	0	0	0	0	0	0	0	0	0	0	0	1	0	0	0	0	0	0	0	0	0	0	0	0	0	0	0	0	0	0	0	0	0	0	0	0	0	0	0	0	0	0
CAAGCTCGATTCTGTGGGTCTAT		23	dre-mir-99-2	80	dre-mir-99-2-3p	dre-mir-99-2:49:C>A,22:'	0	0	0	0	0	0	0	0	0	0	0	0	0	0	0	0	0	0	0	0	0	0	0	0	0	0	0	0	0	0	0	0	1	0	0	0	0	0	0	0	0	0	0
AACTCGTAGATCCGATCTTGTGG		23	dre-mir-99-2	80	dre-mir-99-2-5p	dre-mir-99-2:12:C>T,4:'	0	0	0	0	0	0	0	0	0	0	0	0	0	0	0	0	0	0	0	0	0	0	0	0	0	0	0	0	0	0	0	0	0	0	0	0	0	1	0	0	0	0	0
AACCCGTAGATCGGATCTTGTGG		23	dre-mir-99-2	80	dre-mir-99-2-5p	dre-mir-99-2:12:C>G,13:'	0	0	0	0	0	1	0	0	0	0	0	0	0	0	0	0	0	0	0	0	0	0	0	0	0	0	0	0	0	0	0	0	0	0	0	0	0	0	0	0	0	0	0
AACCCGTAGATCCGATCTTGCGG		23	dre-mir-99-2	80	dre-mir-99-2-5p	dre-mir-99-2:12:T>C,21:'	0	0	0	0	0	0	0	1	0	0	0	0	0	0	0	0	0	0	0	0	0	0	0	0	0	0	0	0	0	0	0	0	0	0	0	0	0	0	0	0	0	0	0
AACCCGTAGATCCGATTTTGTGG		23	dre-mir-99-2	80	dre-mir-99-2-5p	dre-mir-99-2:12:C>T,17:'	0	0	0	0	0	0	0	0	0	0	0	0	0	0	0	0	0	0	0	0	0	0	0	0	0	0	0	0	0	0	0	0	0	0	0	0	0	1	0	0	0	0	0
AACCCGTAGATCCGATCTTGTCG		23	dre-mir-99-2	80	dre-mir-99-2-5p	dre-mir-99-2:12:G>C,22:'	0	0	0	0	0	0	0	0	0	0	0	0	0	1	0	0	0	0	0	0	0	0	0	0	0	0	0	0	0	0	0	0	0	0	0	0	0	0	0	0	0	0	0
AGCCCGTAGATCCGATCTTGTGG		23	dre-mir-99-2	80	dre-mir-99-2-5p	dre-mir-99-2:12:A>G,2:'	0	0	0	0	0	0	0	0	0	0	0	0	0	0	0	0	0	0	0	0	0	0	0	0	0	0	0	0	0	0	0	0	0	0	0	0	0	0	1	0	0	0	0
AACCCGTAGATACGATCTTGTGG		23	dre-mir-99-2	80	dre-mir-99-2-5p	dre-mir-99-2:12:C>A,12:'	0	0	0	0	0	0	0	0	0	0	0	0	0	0	0	0	0	0	0	0	0	0	0	0	0	0	0	0	0	0	0	0	0	1	0	0	0	0	0	0	0	0	0
AACCGGTAGATCCGATCTTGTGG		23	dre-mir-99-2	80	dre-mir-99-2-5p	dre-mir-99-2:12:C>G,5:'	0	0	0	0	0	0	0	0	0	0	0	0	0	0	0	0	0	0	0	0	0	0	0	0	0	0	0	0	0	0	0	0	0	0	0	0	0	1	0	0	0	0	0
AACCCGTAGATCCGATCTTGTGGA		24	dre-mir-99-2	80	dre-mir-99-2-5p	dre-mir-99-2:12:C>A,24:'	0	0	0	0	0	0	0	0	0	0	0	0	0	0	0	0	0	0	0	0	0	0	0	0	0	0	0	0	0	0	0	0	0	0	0	0	0	0	1	0	0	0	0
AACCCGTAGATCCGATCTTGTGGCGTAA		28	dre-mir-99-2	80	dre-mir-99-2-5p	dre-mir-99-2:12::r0'	0	0	0	0	0	0	0	0	0	0	0	0	0	0	0	1	0	0	0	0	0	0	0	0	0	0	0	0	0	0	0	0	0	0	0	0	0	0	0	0	0	0	0
AACCCGTAGATCCGATCTTGTG	dre-miR-99	22	dre-mir-99-1	84	dre-mir-99-1-5p	dre-mir-99-1:14::r0', 'dre-mir-99-2:12::r0'	5	16	50	86	19	74	28	124	94	221	199	421	387	305	151	331	374	509	494	660	697	19	33	12	4	8	1	17	6	23	18	100	138	280	291	113	556	786	724	606	568	19	12
AACCCGTAGATCCGATCTTGT		21	dre-mir-99-1	84	dre-mir-99-1-5p	dre-mir-99-1:14::r0', 'dre-mir-99-2:12::r0'	0	0	2	4	2	7	1	3	1	4	5	23	16	16	8	23	58	119	80	134	116	1	0	0	0	0	0	0	0	1	0	5	5	10	11	10	119	158	162	130	129	1	2
AACCCGTAGATCCGATCTTG		20	dre-mir-99-1	84	dre-mir-99-1-5p	dre-mir-99-1:14::r0', 'dre-mir-99-2:12::r0'	0	3	2	4	0	2	1	12	5	18	14	14	14	9	8	8	29	84	43	125	110	1	2	0	0	0	0	0	1	2	0	11	10	17	20	7	84	102	124	114	86	0	3
AACCCGTAGATCCGATCTTGTGA		23	dre-mir-99-1	84	dre-mir-99-1-5p	dre-mir-99-1:14::r0'	0	1	1	5	3	1	0	0	0	2	1	5	3	1	0	1	13	30	14	32	9	0	0	0	0	0	0	0	0	0	0	0	0	3	3	2	18	35	33	17	13	0	1
CGTAGATCCGATCTTGTG		18	dre-mir-99-1	84	dre-mir-99-1-5p	dre-mir-99-1:18::r0', 'dre-mir-99-2:16::r0'	0	0	2	2	0	2	3	12	12	10	8	2	1	6	2	0	0	11	2	11	20	0	0	0	4	0	0	1	0	0	0	1	1	1	1	2	4	5	2	0	3	0	0
AACCCGTAGATCCGATCTTGGG		22	dre-mir-99-1	84	dre-mir-99-1-5p	dre-mir-99-1:14:T>G,21:', 'dre-mir-99-2:12:T>G,21:'	0	0	0	2	0	5	1	15	8	21	26	0	0	0	0	1	0	1	0	1	0	2	3	3	0	1	0	0	3	2	2	1	0	0	0	0	1	0	1	1	0	1	0
AACCCGTAGATCCGATCTTGTGT		23	dre-mir-99-1	84	dre-mir-99-1-5p	dre-mir-99-1:14:A>T,23:', 'dre-mir-99-2:12:G>T,23:'	0	0	0	2	0	2	0	2	0	0	0	2	0	7	2	0	2	15	4	27	10	0	0	0	0	0	0	0	0	0	0	0	0	0	1	1	5	8	4	2	3	0	0
CAAGCTCGATTCTATGGGTCTC		22	dre-mir-99-1	84	dre-mir-99-1-3p	dre-mir-99-1:51::r0'	1	0	0	0	0	0	1	1	0	1	0	6	1	4	1	2	11	5	8	6	4	0	0	0	0	0	0	0	0	0	0	1	1	2	0	0	2	9	6	4	6	0	0
AACCCGTAGATCTGATCTTGT		21	dre-mir-99-1	84	dre-mir-99-1-5p	dre-mir-99-1:14:C>T,13:', 'dre-mir-99-2:12:C>T,13:'	0	0	0	0	0	0	0	0	0	0	0	0	1	0	0	1	2	5	2	10	21	0	0	0	0	0	0	0	0	0	0	0	0	0	0	0	3	6	9	8	5	0	0
CGTAGATCCGATCTTGT		17	dre-mir-99-1	84	dre-mir-99-1-5p	dre-mir-99-1:18::r0', 'dre-mir-99-2:16::r0'	0	0	0	0	0	0	2	1	2	3	2	0	0	0	1	0	0	1	2	2	9	0	2	1	0	0	0	0	2	1	0	0	0	2	2	0	1	4	2	4	3	0	0
CCGTAGATCCGATCTTGTG		19	dre-mir-99-1	84	dre-mir-99-1-5p	dre-mir-99-1:17::r0', 'dre-mir-99-2:15::r0'	0	0	0	0	0	1	1	0	3	6	6	3	4	0	1	0	0	0	0	3	3	0	0	0	0	0	0	0	0	0	0	1	0	3	2	0	0	1	2	3	4	0	0
AACCCGTAGATCCGATCTTGTA		22	dre-mir-99-1	84	dre-mir-99-1-5p	dre-mir-99-1:14:G>A,22:', 'dre-mir-99-2:12:G>A,22:'	0	0	0	1	0	0	0	1	1	2	1	0	1	0	0	0	1	4	1	5	7	0	0	0	0	0	0	1	0	0	0	0	1	1	0	0	5	4	1	5	0	0	0
GTAGATCCGATCTTGTG		17	dre-mir-99-1	84	dre-mir-99-1-5p	dre-mir-99-1:19::r0', 'dre-mir-99-2:17::r0'	0	0	0	1	0	0	1	3	5	2	1	0	2	1	1	0	1	1	0	5	11	0	0	0	0	0	1	0	0	0	0	0	1	1	0	0	1	1	1	0	0	0	0
AACCCGTAGATCTGATCTTGTG		22	dre-mir-99-1	84	dre-mir-99-1-5p	dre-mir-99-1:14:C>T,13:', 'dre-mir-99-2:12:C>T,13:'	0	0	0	0	0	1	0	0	0	0	0	3	1	0	0	1	1	3	0	1	2	0	0	0	0	0	0	0	0	0	0	0	1	2	0	1	4	4	6	3	4	0	0
AACCCGTAGATCCGATCT		18	dre-mir-99-1	84	dre-mir-99-1-5p	dre-mir-99-1:14::r0', 'dre-mir-99-2:12::r0'	0	0	0	0	0	0	1	0	0	0	1	0	0	0	0	0	1	0	0	0	0	0	0	0	0	0	0	0	0	0	0	0	0	0	0	0	4	0	6	4	3	0	0
GTAGATCCGATCTTGT		16	dre-mir-99-1	84	dre-mir-99-1-5p	dre-mir-99-1:19::r0', 'dre-mir-99-2:17::r0'	0	0	0	0	0	0	0	0	0	1	1	1	0	0	0	0	2	0	1	3	5	0	0	0	0	0	0	0	0	0	0	0	0	0	0	1	0	1	0	1	1	0	0
AACCCGTAGATCCGATCTTGTGC		23	dre-mir-99-1	84	dre-mir-99-1-5p	dre-mir-99-1:14:A>C,23:', 'dre-mir-99-2:12:G>C,23:'	0	0	0	0	0	0	0	1	1	1	0	1	2	1	0	1	0	2	1	2	2	0	0	0	0	0	0	0	0	0	0	0	0	1	0	0	0	0	2	0	0	0	0
AACCCGTAGATCCGCTCTTGTG		22	dre-mir-99-1	84	dre-mir-99-1-5p	dre-mir-99-1:14:A>C,15:', 'dre-mir-99-2:12:A>C,15:'	0	0	0	0	0	0	0	0	0	0	1	1	0	0	0	2	0	1	2	1	2	0	0	0	0	0	0	0	0	0	0	0	1	0	0	1	1	3	0	1	0	0	0
AACCCGTAGATCCGATCTTGTAA		23	dre-mir-99-1	84	dre-mir-99-1-5p	dre-mir-99-1:14:G>A,22:'	0	0	0	0	0	0	0	0	0	0	0	0	0	0	1	0	1	0	1	1	0	0	0	0	0	0	0	0	0	0	0	1	0	0	1	0	4	1	4	2	0	0	0
AACCCGTAGATCCGATCTT		19	dre-mir-99-1	84	dre-mir-99-1-5p	dre-mir-99-1:14::r0', 'dre-mir-99-2:12::r0'	0	0	0	0	0	0	0	0	0	0	0	0	0	0	0	0	2	1	0	0	0	0	0	0	0	0	0	0	0	0	0	0	0	1	0	0	2	5	3	0	2	0	0
TACCCGTAGATCCGATCTTGTG		22	dre-mir-99-1	84	dre-mir-99-1-5p	dre-mir-99-1:14:A>T,1:', 'dre-mir-99-2:12:A>T,1:'	0	0	0	0	0	0	0	0	0	0	0	0	0	0	0	0	0	0	0	2	0	0	0	0	0	0	0	0	0	0	0	0	1	0	0	0	3	5	2	3	0	0	0
AACCCGTAGACCCGATCTTGTG		22	dre-mir-99-1	84	dre-mir-99-1-5p	dre-mir-99-1:14:T>C,11:', 'dre-mir-99-2:12:T>C,11:'	0	0	0	0	0	1	0	0	0	1	2	1	0	0	0	1	1	0	0	1	0	0	0	0	0	0	0	0	0	0	0	0	0	0	0	0	1	0	3	0	2	0	0
AACCCGTAGCTCCGATCTTGTG		22	dre-mir-99-1	84	dre-mir-99-1-5p	dre-mir-99-1:14:A>C,10:', 'dre-mir-99-2:12:A>C,10:'	0	0	0	0	0	0	0	0	1	0	0	1	1	0	0	0	0	0	0	1	1	0	0	0	0	0	0	0	0	0	0	0	0	0	0	0	1	0	3	3	1	0	0
AACCCGTAGATCCGATCTTGTGAA		24	dre-mir-99-1	84	dre-mir-99-1-5p	dre-mir-99-1:14:T>A,24:'	0	0	0	0	0	0	0	1	0	0	0	0	1	0	1	0	0	1	2	2	0	0	0	0	0	0	0	0	0	0	0	0	0	0	0	0	1	0	1	2	0	0	0
CAAGCTCGATTCTATGGGTCT		21	dre-mir-99-1	84	dre-mir-99-1-3p	dre-mir-99-1:51::r0'	0	0	0	0	0	0	0	0	0	1	0	0	0	0	0	0	1	0	2	2	0	0	0	0	0	0	0	0	0	0	0	0	0	0	0	0	1	1	2	1	0	0	0
AACCCGTAGATACGATCTTGTG		22	dre-mir-99-1	84	dre-mir-99-1-5p	dre-mir-99-1:14:C>A,12:', 'dre-mir-99-2:12:C>A,12:'	0	0	0	0	0	0	0	0	0	0	0	0	0	0	0	0	2	1	0	1	1	0	0	0	0	0	0	0	0	0	0	0	0	0	1	0	1	2	0	2	0	0	0
AACCCGTAGATCCGATCTTGTT		22	dre-mir-99-1	84	dre-mir-99-1-5p	dre-mir-99-1:14:G>T,22:', 'dre-mir-99-2:12:G>T,22:'	0	0	0	0	0	0	0	0	0	0	1	0	1	0	0	0	0	0	0	2	0	0	0	0	0	0	0	0	0	0	0	1	1	0	1	0	0	3	1	0	0	0	0
ACCCGTAGATCCGATCTTGTG		21	dre-mir-99-1	84	dre-mir-99-1-5p	dre-mir-99-1:15::r0', 'dre-mir-99-2:13::r0'	0	0	1	0	0	0	0	0	0	0	0	0	2	0	0	1	0	1	0	0	0	0	0	0	0	0	0	0	0	0	0	1	0	0	0	0	0	0	0	1	3	0	0
CACCCGTAGATCCGATCTTGTG		22	dre-mir-99-1	84	dre-mir-99-1-5p	dre-mir-99-1:14:A>C,1:', 'dre-mir-99-2:12:A>C,1:'	0	0	0	0	0	0	1	0	0	0	1	0	0	0	0	0	1	0	0	0	0	0	0	0	0	0	0	0	0	0	0	0	0	0	0	0	0	4	2	1	0	0	0
AACACGTAGATCCGATCTTGTG		22	dre-mir-99-1	84	dre-mir-99-1-5p	dre-mir-99-1:14:C>A,4:', 'dre-mir-99-2:12:C>A,4:'	0	0	0	0	0	0	0	0	0	0	0	1	1	0	0	0	0	1	0	0	1	0	0	0	0	0	0	0	0	0	0	0	0	1	0	0	0	2	1	1	1	0	0
AACCCGTAGATCAGATCTTGTG		22	dre-mir-99-1	84	dre-mir-99-1-5p	dre-mir-99-1:14:C>A,13:', 'dre-mir-99-2:12:C>A,13:'	0	0	0	0	0	0	0	0	0	0	0	0	1	0	0	0	2	0	0	0	0	0	0	0	0	0	0	0	0	0	0	1	0	0	0	0	1	1	3	0	1	0	0
CCGTAGATCCGATCTTGT		18	dre-mir-99-1	84	dre-mir-99-1-5p	dre-mir-99-1:17::r0', 'dre-mir-99-2:15::r0'	0	0	0	0	0	0	0	0	0	0	1	0	0	1	0	0	0	0	0	0	1	0	0	0	1	0	0	0	0	0	0	0	1	0	0	0	4	0	0	0	0	0	0
AACCCGCAGATCCGATCTTGTG		22	dre-mir-99-1	84	dre-mir-99-1-5p	dre-mir-99-1:14:T>C,7:', 'dre-mir-99-2:12:T>C,7:'	0	0	0	0	0	0	0	0	0	1	1	1	0	0	0	0	0	0	0	0	1	0	1	0	0	0	0	0	0	0	0	0	0	0	0	0	1	2	1	0	0	0	0
AACCCGTAGATCTGATCTTG		20	dre-mir-99-1	84	dre-mir-99-1-5p	dre-mir-99-1:14:C>T,13:', 'dre-mir-99-2:12:C>T,13:'	0	0	0	0	0	0	0	0	0	0	0	0	0	1	0	0	0	1	0	1	0	0	0	0	0	0	0	0	0	0	0	0	0	0	0	0	0	2	1	1	1	0	0
AACCCGTCGATCCGATCTTGTG		22	dre-mir-99-1	84	dre-mir-99-1-5p	dre-mir-99-1:14:A>C,8:', 'dre-mir-99-2:12:A>C,8:'	0	0	0	0	0	0	0	0	0	0	0	0	1	0	0	0	0	0	0	0	0	0	0	0	0	0	0	0	0	0	0	0	0	2	0	0	1	2	0	1	1	0	0
AACCCGTAGATCCGATCTTGCG		22	dre-mir-99-1	84	dre-mir-99-1-5p	dre-mir-99-1:14:T>C,21:', 'dre-mir-99-2:12:T>C,21:'	0	0	0	0	0	0	0	3	0	1	2	0	0	0	0	0	0	0	0	0	0	0	0	0	0	0	0	0	0	0	0	0	0	0	0	0	1	0	0	0	1	0	0
CGTAGATCCGATCTTG		16	dre-mir-99-1	84	dre-mir-99-1-5p	dre-mir-99-1:18::r0', 'dre-mir-99-2:16::r0'	0	0	0	0	0	0	0	0	0	1	0	0	0	0	0	0	0	1	0	2	1	0	0	0	0	0	0	0	1	0	0	1	0	0	0	0	0	0	0	0	0	0	0
CGTAGATCCGATCTTGTGA		19	dre-mir-99-1	84	dre-mir-99-1-5p	dre-mir-99-1:18::r0'	0	0	0	0	0	0	1	0	0	2	0	0	0	0	0	0	0	0	0	0	0	0	0	0	0	0	0	0	0	0	0	0	0	0	0	0	0	1	0	2	1	0	0
AACCCGTAGATCCGATCTTGG		21	dre-mir-99-1	84	dre-mir-99-1-5p	dre-mir-99-1:14:T>G,21:', 'dre-mir-99-2:12:T>G,21:'	0	0	0	1	0	0	0	2	1	2	1	0	0	0	0	0	0	0	0	0	0	0	0	0	0	0	0	0	0	0	0	0	0	0	0	0	0	0	0	0	0	0	0
AACCCGTAGATCCGATCTTGAG		22	dre-mir-99-1	84	dre-mir-99-1-5p	dre-mir-99-1:14:T>A,21:', 'dre-mir-99-2:12:T>A,21:'	0	0	0	0	0	0	0	0	0	0	0	0	0	0	0	0	0	2	0	0	0	0	0	0	0	0	0	0	0	0	0	0	0	0	0	0	1	1	2	0	1	0	0
AACCCGTAGATCCGATATTGTG		22	dre-mir-99-1	84	dre-mir-99-1-5p	dre-mir-99-1:14:C>A,17:', 'dre-mir-99-2:12:C>A,17:'	0	0	0	0	0	0	0	0	0	0	0	0	0	0	0	0	1	0	1	0	0	0	0	0	0	0	0	0	0	0	0	0	0	0	0	0	0	0	3	1	1	0	0
AACCCGTAGATCCGACCTTGTGA		23	dre-mir-99-1	84	dre-mir-99-1-5p	dre-mir-99-1:14:T>C,16:'	0	0	0	0	0	0	0	0	0	0	0	0	0	0	0	0	0	0	2	2	0	0	0	0	0	0	0	0	0	1	0	0	0	0	0	0	0	0	1	0	1	0	0
AACCCGTAGATCTGATCTTGTGA		23	dre-mir-99-1	84	dre-mir-99-1-5p	dre-mir-99-1:14:C>T,13:'	0	0	0	0	0	0	0	0	0	0	0	0	0	0	0	0	0	0	0	2	0	0	0	0	0	0	0	0	0	0	0	0	0	0	0	0	0	2	2	0	1	0	0
AACCCGTAGATCCGATCTGG		20	dre-mir-99-1	84	dre-mir-99-1-5p	dre-mir-99-1:14:T>G,19:', 'dre-mir-99-2:12:T>G,19:'	0	0	0	0	0	0	1	2	0	1	1	0	0	0	0	0	0	0	0	0	0	0	0	0	0	0	0	0	0	0	0	0	0	0	0	0	0	1	0	0	0	0	0
AACCCGTAGATCCGATTTTGTG		22	dre-mir-99-1	84	dre-mir-99-1-5p	dre-mir-99-1:14:C>T,17:', 'dre-mir-99-2:12:C>T,17:'	0	0	0	1	0	0	0	0	0	0	0	0	0	0	0	0	0	0	0	2	0	0	0	0	0	0	0	0	0	0	0	0	0	0	1	0	0	0	1	0	1	0	0
AACCCGTATATCCGATCTTGTG		22	dre-mir-99-1	84	dre-mir-99-1-5p	dre-mir-99-1:14:G>T,9:', 'dre-mir-99-2:12:G>T,9:'	0	0	0	0	0	0	0	0	0	0	0	0	0	1	0	0	1	0	0	1	0	0	0	0	0	0	0	0	0	0	0	0	1	0	0	0	0	0	1	1	0	0	0
AACCAGTAGATCCGATCTTGTG		22	dre-mir-99-1	84	dre-mir-99-1-5p	dre-mir-99-1:14:C>A,5:', 'dre-mir-99-2:12:C>A,5:'	0	0	0	0	0	0	0	0	0	0	0	0	0	0	0	0	2	0	0	1	0	0	0	0	0	0	0	0	0	0	0	0	0	0	0	1	1	0	0	0	1	0	0
AACCCGTAGATCCGGTCTTGTG		22	dre-mir-99-1	84	dre-mir-99-1-5p	dre-mir-99-1:14:A>G,15:', 'dre-mir-99-2:12:A>G,15:'	0	1	0	0	0	1	0	0	0	0	0	0	0	1	0	0	0	1	0	0	1	0	0	0	0	0	0	0	0	0	0	0	0	0	1	0	0	0	0	0	0	0	0
CGTAGATCCGATCTTGG		17	dre-mir-99-1	84	dre-mir-99-1-5p	dre-mir-99-1:18:T>G,17:', 'dre-mir-99-2:16:T>G,17:'	0	0	0	1	0	0	1	1	1	1	0	0	0	0	0	0	0	0	0	0	0	0	0	0	0	0	0	0	0	0	0	0	0	0	0	0	0	0	0	0	0	0	0
AGCCCGTAGATCCGATCTTGTG		22	dre-mir-99-1	84	dre-mir-99-1-5p	dre-mir-99-1:14:A>G,2:', 'dre-mir-99-2:12:A>G,2:'	0	0	0	0	0	0	0	0	0	1	1	1	0	0	0	0	0	0	0	0	0	0	0	0	0	0	0	0	0	1	0	0	0	0	0	0	0	0	0	1	0	0	0
AAACCGTAGATCCGATCTTGTG		22	dre-mir-99-1	84	dre-mir-99-1-5p	dre-mir-99-1:14:C>A,3:', 'dre-mir-99-2:12:C>A,3:'	0	0	0	1	0	0	0	0	0	0	0	0	0	2	0	0	1	0	0	0	0	0	0	0	0	0	0	0	0	0	0	0	0	0	0	0	0	1	0	0	0	0	0
CGTAGATCCGATCTTGGG		18	dre-mir-99-1	84	dre-mir-99-1-5p	dre-mir-99-1:18:T>G,17:', 'dre-mir-99-2:16:T>G,17:'	0	0	0	0	0	0	1	0	1	1	0	0	0	0	0	0	0	0	0	0	0	1	0	0	0	0	0	0	0	0	0	0	0	0	0	0	0	0	0	0	0	0	0
CGTAGATCCGATCTTGTGT		19	dre-mir-99-1	84	dre-mir-99-1-5p	dre-mir-99-1:18:A>T,19:', 'dre-mir-99-2:16:G>T,19:'	0	0	0	0	0	0	0	0	0	0	0	0	1	0	0	0	1	1	0	1	0	0	0	0	0	0	0	0	0	0	0	0	0	0	0	0	0	0	0	0	0	0	0
AACCCGTAGATCCGATCTTGA		21	dre-mir-99-1	84	dre-mir-99-1-5p	dre-mir-99-1:14:T>A,21:', 'dre-mir-99-2:12:T>A,21:'	0	0	0	0	0	0	0	0	0	0	0	0	0	0	0	0	0	0	1	0	0	0	0	0	0	0	0	0	0	0	0	0	0	0	0	0	2	0	1	0	0	0	0
AACCCGTAGATCCGATCGTGTG		22	dre-mir-99-1	84	dre-mir-99-1-5p	dre-mir-99-1:14:T>G,18:', 'dre-mir-99-2:12:T>G,18:'	0	0	0	1	0	0	0	0	0	0	0	0	0	0	0	0	0	0	0	0	0	0	0	0	0	0	0	0	0	0	0	0	0	0	0	0	0	1	0	1	1	0	0
ACCCCGTAGATCCGATCTTGTG		22	dre-mir-99-1	84	dre-mir-99-1-5p	dre-mir-99-1:14:A>C,2:', 'dre-mir-99-2:12:A>C,2:'	0	0	0	0	0	0	0	0	0	0	0	0	0	0	0	1	0	0	1	0	0	0	0	0	0	0	0	0	0	0	0	0	0	0	0	0	1	0	0	1	0	0	0
AACCCGTAGATTCGATCTTGTG		22	dre-mir-99-1	84	dre-mir-99-1-5p	dre-mir-99-1:14:C>T,12:', 'dre-mir-99-2:12:C>T,12:'	0	0	0	0	0	0	0	0	0	1	0	0	1	0	0	0	0	0	0	0	0	0	0	0	0	0	0	0	0	1	0	0	0	0	0	1	0	0	0	0	0	0	0
AACCCGTAGATCCGATCTCGTG		22	dre-mir-99-1	84	dre-mir-99-1-5p	dre-mir-99-1:14:T>C,19:', 'dre-mir-99-2:12:T>C,19:'	0	0	0	0	1	0	0	1	0	0	0	0	0	0	0	0	0	0	0	0	1	0	0	0	0	0	0	0	0	0	0	0	0	0	1	0	0	0	0	0	0	0	0
AACCTGTAGATCCGATCTTGTG		22	dre-mir-99-1	84	dre-mir-99-1-5p	dre-mir-99-1:14:C>T,5:', 'dre-mir-99-2:12:C>T,5:'	0	0	0	0	0	0	0	0	0	0	0	0	0	0	0	0	0	1	0	0	1	0	0	0	0	0	0	0	0	0	0	0	0	0	0	0	1	0	0	1	0	0	0
CAAGCTCGATTCTATGGGTCTCT		23	dre-mir-99-1	84	dre-mir-99-1-3p	dre-mir-99-1:51::r0'	0	0	0	0	0	0	0	0	1	0	1	0	0	0	0	0	1	0	0	0	0	0	0	0	0	0	0	0	0	0	0	0	0	1	0	0	0	0	0	0	0	0	0
ACCCGTAGATCCGATCTTG		19	dre-mir-99-1	84	dre-mir-99-1-5p	dre-mir-99-1:15::r0', 'dre-mir-99-2:13::r0'	0	0	0	0	0	0	0	0	0	0	0	0	0	0	0	0	0	0	0	0	0	0	0	0	0	0	0	0	0	0	0	0	0	0	0	0	0	2	0	0	1	0	0
AAGCTCGATTCTATGGGTCTC		21	dre-mir-99-1	84	dre-mir-99-1-3p	dre-mir-99-1:52::r0'	0	0	0	0	0	0	0	0	0	0	0	0	0	0	0	0	1	1	1	0	0	0	0	0	0	0	0	0	0	0	0	0	0	0	0	0	0	0	0	0	0	0	0
AACCCGTAGATCAGATCTTGT		21	dre-mir-99-1	84	dre-mir-99-1-5p	dre-mir-99-1:14:C>A,13:', 'dre-mir-99-2:12:C>A,13:'	0	0	0	0	0	0	0	0	0	0	0	0	0	0	0	0	0	0	1	1	0	0	0	0	0	0	0	0	0	0	0	0	0	0	0	0	0	0	0	0	1	0	0
AACCCGTAGATCCGATCTCGT		21	dre-mir-99-1	84	dre-mir-99-1-5p	dre-mir-99-1:14:T>C,19:', 'dre-mir-99-2:12:T>C,19:'	0	0	0	0	0	0	0	0	0	0	0	0	0	0	0	0	0	0	0	0	0	0	0	0	0	0	0	0	0	0	0	0	0	0	0	0	0	2	1	0	0	0	0
CACCCGTAGATCCGATCTTGT		21	dre-mir-99-1	84	dre-mir-99-1-5p	dre-mir-99-1:14:A>C,1:', 'dre-mir-99-2:12:A>C,1:'	0	0	0	0	0	0	0	0	0	0	0	0	0	0	0	0	0	0	0	0	0	0	0	0	0	0	0	0	0	0	0	0	0	0	0	0	1	0	2	0	0	0	0
AACCCGTAGATCCGTTCTTGTG		22	dre-mir-99-1	84	dre-mir-99-1-5p	dre-mir-99-1:14:A>T,15:', 'dre-mir-99-2:12:A>T,15:'	0	0	0	0	0	0	0	0	0	1	0	1	0	0	0	1	0	0	0	0	0	0	0	0	0	0	0	0	0	0	0	0	0	0	0	0	0	0	0	0	0	0	0
AACCCGTAGATCCGATCCTGTG		22	dre-mir-99-1	84	dre-mir-99-1-5p	dre-mir-99-1:14:T>C,18:', 'dre-mir-99-2:12:T>C,18:'	0	0	0	0	0	0	0	1	0	0	0	0	0	0	0	0	0	1	0	0	0	0	0	0	0	0	0	1	0	0	0	0	0	0	0	0	0	0	0	0	0	0	0
AACTCGTAGATCCGATCTTGTG		22	dre-mir-99-1	84	dre-mir-99-1-5p	dre-mir-99-1:14:C>T,4:', 'dre-mir-99-2:12:C>T,4:'	0	0	0	0	0	0	0	0	0	1	1	0	0	0	0	0	0	0	0	0	0	0	0	0	0	0	0	0	0	0	0	0	0	1	0	0	0	0	0	0	0	0	0
AACCCGTAGGTCCGATCTTGTG		22	dre-mir-99-1	84	dre-mir-99-1-5p	dre-mir-99-1:14:A>G,10:', 'dre-mir-99-2:12:A>G,10:'	0	0	0	1	0	0	0	0	0	0	1	0	0	0	0	0	0	0	0	0	0	0	0	0	0	0	0	0	0	0	0	0	0	0	0	0	0	0	1	0	0	0	0
AACCCGTAGAACCGATCTTGTG		22	dre-mir-99-1	84	dre-mir-99-1-5p	dre-mir-99-1:14:T>A,11:', 'dre-mir-99-2:12:T>A,11:'	0	0	0	0	0	0	0	0	0	0	0	0	0	0	0	0	0	0	0	0	0	0	0	0	0	0	0	0	0	0	0	0	0	1	0	0	0	0	2	0	0	0	0
AACCCGTAGATCCGATCTTTTG		22	dre-mir-99-1	84	dre-mir-99-1-5p	dre-mir-99-1:14:G>T,20:', 'dre-mir-99-2:12:G>T,20:'	0	0	0	0	0	0	0	0	0	0	0	0	0	0	0	0	0	0	0	0	0	0	0	0	0	0	0	0	0	0	1	0	0	0	0	0	0	1	1	0	0	0	0
AACCCGTAGATCCGATCTTGTC		22	dre-mir-99-1	84	dre-mir-99-1-5p	dre-mir-99-1:14:G>C,22:', 'dre-mir-99-2:12:G>C,22:'	0	0	0	1	0	0	0	0	0	1	0	0	0	0	0	0	0	0	0	0	0	0	0	0	0	0	0	0	0	0	0	0	0	0	0	0	1	0	0	0	0	0	0
AACCCTTAGATCCGATCTTGTG		22	dre-mir-99-1	84	dre-mir-99-1-5p	dre-mir-99-1:14:G>T,6:', 'dre-mir-99-2:12:G>T,6:'	0	0	0	0	0	0	0	0	0	0	0	0	0	0	0	0	0	0	2	0	0	0	0	0	0	0	0	0	0	0	0	0	0	0	0	0	0	0	0	1	0	0	0
AATCCGTAGATCCGATCTTGTG		22	dre-mir-99-1	84	dre-mir-99-1-5p	dre-mir-99-1:14:C>T,3:', 'dre-mir-99-2:12:C>T,3:'	0	0	0	0	0	0	0	0	0	0	0	0	1	1	0	0	0	0	0	1	0	0	0	0	0	0	0	0	0	0	0	0	0	0	0	0	0	0	0	0	0	0	0
AACCCGTAGATCCGATCTTGTGAC		24	dre-mir-99-1	84	dre-mir-99-1-5p	dre-mir-99-1:14:T>C,24:', 'dre-mir-99-2:12:G>A,23:'	0	0	0	0	0	0	0	0	0	0	0	0	1	0	0	0	0	0	1	1	0	0	0	0	0	0	0	0	0	0	0	0	0	0	0	0	0	0	0	0	0	0	0
ATAAGTTTGATGGCA		15	dre-mir-99-1	84	dre-mir-99-1-5p	dre-mir-99-1:36::r0'	0	0	0	0	0	0	0	0	0	0	0	0	0	1	0	0	1	0	0	0	0	0	0	0	0	0	0	0	0	0	0	0	0	0	0	0	0	0	0	0	0	0	0
TAGATCCGATCTTGTG		16	dre-mir-99-1	84	dre-mir-99-1-5p	dre-mir-99-1:20::r0', 'dre-mir-99-2:18::r0'	0	0	0	0	0	0	0	0	0	0	0	0	0	0	0	0	0	1	0	1	0	0	0	0	0	0	0	0	0	0	0	0	0	0	0	0	0	0	0	0	0	0	0
GTAGATCCGATCTTGG		16	dre-mir-99-1	84	dre-mir-99-1-5p	dre-mir-99-1:19:T>G,16:', 'dre-mir-99-2:17:T>G,16:'	0	0	0	0	0	0	0	1	0	0	0	0	0	0	0	0	0	0	0	0	0	1	0	0	0	0	0	0	0	0	0	0	0	0	0	0	0	0	0	0	0	0	0
GTAGATCCGATCTTGGG		17	dre-mir-99-1	84	dre-mir-99-1-5p	dre-mir-99-1:19:T>G,16:', 'dre-mir-99-2:17:T>G,16:'	0	0	0	0	0	0	0	0	1	1	0	0	0	0	0	0	0	0	0	0	0	0	0	0	0	0	0	0	0	0	0	0	0	0	0	0	0	0	0	0	0	0	0
GTAGATCCGATCTTGTGA		18	dre-mir-99-1	84	dre-mir-99-1-5p	dre-mir-99-1:19::r0'	0	0	0	0	0	0	0	0	0	0	0	0	0	0	0	0	0	0	0	0	0	0	0	0	0	0	0	0	0	0	0	0	0	0	0	0	0	0	1	1	0	0	0
CCGTAGATCCGATCTTGG		18	dre-mir-99-1	84	dre-mir-99-1-5p	dre-mir-99-1:17:T>G,18:', 'dre-mir-99-2:15:T>G,18:'	0	0	0	0	0	0	1	0	0	1	0	0	0	0	0	0	0	0	0	0	0	0	0	0	0	0	0	0	0	0	0	0	0	0	0	0	0	0	0	0	0	0	0
CCGTAGATCCGATCTTGGG		19	dre-mir-99-1	84	dre-mir-99-1-5p	dre-mir-99-1:17:T>G,18:', 'dre-mir-99-2:15:T>G,18:'	0	0	0	0	0	0	0	0	1	1	0	0	0	0	0	0	0	0	0	0	0	0	0	0	0	0	0	0	0	0	0	0	0	0	0	0	0	0	0	0	0	0	0
CAAGCTCGATTCTATGGGA		19	dre-mir-99-1	84	dre-mir-99-1-3p	dre-mir-99-1:51:T>A,19:'	0	0	0	0	0	0	0	0	0	0	0	0	0	0	0	0	0	0	0	0	0	0	0	0	0	0	0	0	0	0	0	0	0	0	0	0	0	1	0	0	1	0	0
CGTAGATCCGATCTTGTAA		19	dre-mir-99-1	84	dre-mir-99-1-5p	dre-mir-99-1:18:G>A,18:'	0	0	0	0	0	0	1	0	0	0	0	0	0	0	0	0	0	0	0	0	0	0	0	0	0	0	0	0	0	0	0	1	0	0	0	0	0	0	0	0	0	0	0
AACCCGTAGAACCGATCTTG		20	dre-mir-99-1	84	dre-mir-99-1-5p	dre-mir-99-1:14:T>A,11:', 'dre-mir-99-2:12:T>A,11:'	0	0	0	0	0	0	0	0	0	0	0	0	0	0	0	0	1	0	0	1	0	0	0	0	0	0	0	0	0	0	0	0	0	0	0	0	0	0	0	0	0	0	0
TACCCGTAGATCCGATCTTG		20	dre-mir-99-1	84	dre-mir-99-1-5p	dre-mir-99-1:14:A>T,1:', 'dre-mir-99-2:12:A>T,1:'	0	0	0	0	0	0	0	0	0	0	0	0	0	0	0	0	0	0	0	0	1	0	0	0	0	0	0	0	0	0	0	0	0	0	0	0	1	0	0	0	0	0	0
AACCCGTAGATCCGCTCTTG		20	dre-mir-99-1	84	dre-mir-99-1-5p	dre-mir-99-1:14:A>C,15:', 'dre-mir-99-2:12:A>C,15:'	0	0	0	0	0	0	0	0	0	0	0	0	0	0	0	0	0	0	0	1	0	0	0	0	0	0	0	0	0	0	0	0	0	0	0	0	0	0	1	0	0	0	0
AACACGTAGATCCGATCTTG		20	dre-mir-99-1	84	dre-mir-99-1-5p	dre-mir-99-1:14:C>A,4:', 'dre-mir-99-2:12:C>A,4:'	0	0	0	0	0	0	0	0	0	0	0	0	0	0	0	0	0	0	0	1	0	0	0	0	0	0	0	0	0	0	0	0	0	0	0	0	0	0	0	0	1	0	0
AACCCGTAGATTCGATCTTG		20	dre-mir-99-1	84	dre-mir-99-1-5p	dre-mir-99-1:14:C>T,12:', 'dre-mir-99-2:12:C>T,12:'	0	0	0	0	0	0	0	0	0	0	0	0	0	0	0	0	0	0	0	0	1	0	0	0	0	0	0	0	0	0	0	0	0	0	0	0	0	1	0	0	0	0	0
AACCCGTAGATCCGATCTCG		20	dre-mir-99-1	84	dre-mir-99-1-5p	dre-mir-99-1:14:T>C,19:', 'dre-mir-99-2:12:T>C,19:'	0	0	0	0	0	0	1	0	0	0	0	0	0	0	0	0	0	0	0	0	0	0	0	0	0	0	0	0	0	0	0	0	0	0	0	0	1	0	0	0	0	0	0
AACCCGTCGATCCGATCTTGT		21	dre-mir-99-1	84	dre-mir-99-1-5p	dre-mir-99-1:14:A>C,8:', 'dre-mir-99-2:12:A>C,8:'	0	0	0	0	0	0	0	0	0	0	0	0	0	0	0	0	1	0	0	0	0	0	0	0	0	0	0	0	0	0	0	0	0	0	0	0	0	1	0	0	0	0	0
AACCCGCAGATCCGATCTTGT		21	dre-mir-99-1	84	dre-mir-99-1-5p	dre-mir-99-1:14:T>C,7:', 'dre-mir-99-2:12:T>C,7:'	0	0	0	0	0	0	0	0	0	0	0	0	0	0	0	0	0	0	1	0	0	0	0	0	0	0	0	0	0	0	0	0	0	0	0	0	1	0	0	0	0	0	0
AACCCGTAGAACCGATCTTGT		21	dre-mir-99-1	84	dre-mir-99-1-5p	dre-mir-99-1:14:T>A,11:', 'dre-mir-99-2:12:T>A,11:'	0	0	0	0	0	0	0	0	0	0	0	0	0	0	0	0	0	0	1	0	0	0	0	0	0	0	0	0	0	0	0	0	0	0	0	0	0	1	0	0	0	0	0
AACCCGTAGATCCGATTTTGT		21	dre-mir-99-1	84	dre-mir-99-1-5p	dre-mir-99-1:14:C>T,17:', 'dre-mir-99-2:12:C>T,17:'	0	0	0	0	0	0	0	0	0	0	0	0	0	0	0	0	0	1	0	0	0	0	0	0	0	0	0	0	0	0	0	0	0	0	0	0	0	0	1	0	0	0	0
AACCTGTAGATCCGATCTTGT		21	dre-mir-99-1	84	dre-mir-99-1-5p	dre-mir-99-1:14:C>T,5:', 'dre-mir-99-2:12:C>T,5:'	0	0	0	0	0	0	0	0	0	0	0	0	0	0	0	0	0	2	0	0	0	0	0	0	0	0	0	0	0	0	0	0	0	0	0	0	0	0	0	0	0	0	0
AACCCGTAGATCGGATCTTGT		21	dre-mir-99-1	84	dre-mir-99-1-5p	dre-mir-99-1:14:C>G,13:', 'dre-mir-99-2:12:C>G,13:'	0	0	0	0	0	0	0	0	0	0	0	0	0	0	0	0	0	0	0	0	0	0	0	0	0	0	0	0	0	0	0	0	0	0	0	0	1	0	0	1	0	0	0
AACCCTTAGATCCGATCTTGT		21	dre-mir-99-1	84	dre-mir-99-1-5p	dre-mir-99-1:14:G>T,6:', 'dre-mir-99-2:12:G>T,6:'	0	0	0	0	0	0	0	0	0	0	0	1	0	0	0	0	0	1	0	0	0	0	0	0	0	0	0	0	0	0	0	0	0	0	0	0	0	0	0	0	0	0	0
AACTCGTAGATCCGATCTTGT		21	dre-mir-99-1	84	dre-mir-99-1-5p	dre-mir-99-1:14:C>T,4:', 'dre-mir-99-2:12:C>T,4:'	0	0	0	0	0	0	0	0	0	0	0	0	0	0	0	0	0	1	0	0	0	0	0	0	0	0	0	0	0	0	0	0	0	0	0	0	0	0	1	0	0	0	0
ACCCGTAGATCCGATCTTGTA		21	dre-mir-99-1	84	dre-mir-99-1-5p	dre-mir-99-1:15:G>A,21:', 'dre-mir-99-2:13:G>A,21:'	0	0	0	0	0	0	0	0	0	0	0	0	0	0	0	0	0	0	0	0	2	0	0	0	0	0	0	0	0	0	0	0	0	0	0	0	0	0	0	0	0	0	0
AACCCGTAGTTCCGATCTTGTG		22	dre-mir-99-1	84	dre-mir-99-1-5p	dre-mir-99-1:14:A>T,10:', 'dre-mir-99-2:12:A>T,10:'	0	0	0	0	0	0	0	0	0	0	0	0	0	1	0	0	0	0	0	0	0	0	0	0	0	0	0	0	0	0	0	0	0	0	0	0	0	0	0	0	1	0	0
AACCCGTAGATCCGATCATGTG		22	dre-mir-99-1	84	dre-mir-99-1-5p	dre-mir-99-1:14:T>A,18:', 'dre-mir-99-2:12:T>A,18:'	0	0	0	1	0	0	0	0	0	0	0	0	0	0	0	0	0	0	0	0	0	0	0	0	0	0	0	0	0	0	0	0	0	1	0	0	0	0	0	0	0	0	0
GACCCGTAGATCCGATCTTGTG		22	dre-mir-99-1	84	dre-mir-99-1-5p	dre-mir-99-1:14:A>G,1:', 'dre-mir-99-2:12:A>G,1:'	0	0	0	1	0	0	0	0	0	0	0	0	0	0	0	0	0	0	0	0	0	0	0	0	0	0	0	0	0	0	0	0	0	0	0	0	1	0	0	0	0	0	0
AACCCGTAGATCGGATCTTGTG		22	dre-mir-99-1	84	dre-mir-99-1-5p	dre-mir-99-1:14:C>G,13:', 'dre-mir-99-2:12:C>G,13:'	0	0	0	0	0	0	0	0	0	0	0	0	0	0	0	0	1	0	0	0	0	0	0	0	0	0	0	0	0	0	0	0	0	0	0	0	0	0	0	0	1	0	0
AACCCGTAGAGCCGATCTTGTG		22	dre-mir-99-1	84	dre-mir-99-1-5p	dre-mir-99-1:14:T>G,11:', 'dre-mir-99-2:12:T>G,11:'	0	0	0	0	0	0	0	0	0	0	0	0	2	0	0	0	0	0	0	0	0	0	0	0	0	0	0	0	0	0	0	0	0	0	0	0	0	0	0	0	0	0	0
AACCCGGAGATCCGATCTTGTG		22	dre-mir-99-1	84	dre-mir-99-1-5p	dre-mir-99-1:14:T>G,7:', 'dre-mir-99-2:12:T>G,7:'	0	0	0	0	0	0	0	0	0	0	0	0	0	0	0	0	0	0	0	0	0	0	0	0	0	0	0	0	0	0	0	0	0	0	1	0	0	0	0	0	1	0	0
GTAGATCCGATCTTG		15	dre-mir-99-1	84	dre-mir-99-1-5p	dre-mir-99-1:19::r0', 'dre-mir-99-2:17::r0'	0	0	0	0	0	0	0	0	0	0	0	0	0	0	0	0	0	0	0	0	0	0	0	0	0	0	0	0	0	0	0	0	0	1	0	0	0	0	0	0	0	0	0
AACCCGTAGATCCGAT		16	dre-mir-99-1	84	dre-mir-99-1-5p	dre-mir-99-1:14::r0', 'dre-mir-99-2:12::r0'	0	0	0	0	0	0	0	0	0	0	0	0	0	0	0	0	0	1	0	0	0	0	0	0	0	0	0	0	0	0	0	0	0	0	0	0	0	0	0	0	0	0	0
CAAGCTCGATTCTATG		16	dre-mir-99-1	84	dre-mir-99-1-3p	dre-mir-99-1:51::r0'	0	0	0	0	0	0	0	0	0	0	0	0	0	0	0	0	1	0	0	0	0	0	0	0	0	0	0	0	0	0	0	0	0	0	0	0	0	0	0	0	0	0	0
GTAGATCCGATCGTGT		16	dre-mir-99-1	84	dre-mir-99-1-5p	dre-mir-99-1:19:T>G,13:', 'dre-mir-99-2:17:T>G,13:'	0	0	0	0	0	0	0	0	0	0	0	0	0	0	0	0	0	0	0	0	0	0	0	0	0	0	0	0	0	0	0	0	0	0	0	1	0	0	0	0	0	0	0
GTAGATCCGATCTTGC		16	dre-mir-99-1	84	dre-mir-99-1-5p	dre-mir-99-1:19:T>C,16:', 'dre-mir-99-2:17:T>C,16:'	0	0	0	0	0	0	0	0	0	1	0	0	0	0	0	0	0	0	0	0	0	0	0	0	0	0	0	0	0	0	0	0	0	0	0	0	0	0	0	0	0	0	0
AACCCGTAGATCCGATC		17	dre-mir-99-1	84	dre-mir-99-1-5p	dre-mir-99-1:14::r0', 'dre-mir-99-2:12::r0'	0	0	0	0	0	0	0	0	0	0	0	0	0	0	0	0	0	0	0	0	0	0	0	0	0	0	0	0	0	0	0	0	0	0	0	0	0	1	0	0	0	0	0
CCGTAGATCCGATCTTG		17	dre-mir-99-1	84	dre-mir-99-1-5p	dre-mir-99-1:17::r0', 'dre-mir-99-2:15::r0'	0	0	0	0	0	0	0	0	0	0	0	0	0	0	0	0	0	0	0	0	0	0	0	0	0	0	0	0	0	0	0	0	0	0	0	0	0	0	0	1	0	0	0
CGTAGATCCGATCTGGT		17	dre-mir-99-1	84	dre-mir-99-1-5p	dre-mir-99-1:18:T>G,15:', 'dre-mir-99-2:16:T>G,15:'	0	0	0	0	0	0	0	0	0	0	0	0	0	0	1	0	0	0	0	0	0	0	0	0	0	0	0	0	0	0	0	0	0	0	0	0	0	0	0	0	0	0	0
CGTAGATCCGATCTTGC		17	dre-mir-99-1	84	dre-mir-99-1-5p	dre-mir-99-1:18:T>C,17:', 'dre-mir-99-2:16:T>C,17:'	0	0	0	0	0	0	0	0	0	0	0	0	0	0	0	0	0	0	0	0	0	0	1	0	0	0	0	0	0	0	0	0	0	0	0	0	0	0	0	0	0	0	0
CGTGGATCCGATCTTGT		17	dre-mir-99-1	84	dre-mir-99-1-5p	dre-mir-99-1:18:A>G,4:', 'dre-mir-99-2:16:A>G,4:'	0	0	0	0	0	0	0	0	0	0	0	0	0	0	0	0	0	0	0	0	0	0	0	0	0	0	0	0	0	0	0	0	0	0	0	0	0	1	0	0	0	0	0
CGTAGATCAGATCTTGTG		18	dre-mir-99-1	84	dre-mir-99-1-5p	dre-mir-99-1:18:C>A,9:', 'dre-mir-99-2:16:C>A,9:'	0	0	0	0	0	0	0	0	0	0	0	0	0	0	0	0	0	1	0	0	0	0	0	0	0	0	0	0	0	0	0	0	0	0	0	0	0	0	0	0	0	0	0
CGTAGATCCGATCTTGTA		18	dre-mir-99-1	84	dre-mir-99-1-5p	dre-mir-99-1:18:G>A,18:', 'dre-mir-99-2:16:G>A,18:'	0	0	0	0	0	0	0	1	0	0	0	0	0	0	0	0	0	0	0	0	0	0	0	0	0	0	0	0	0	0	0	0	0	0	0	0	0	0	0	0	0	0	0
AACCCGTAGATCCGATCA		18	dre-mir-99-1	84	dre-mir-99-1-5p	dre-mir-99-1:14:T>A,18:', 'dre-mir-99-2:12:T>A,18:'	0	0	0	0	0	0	0	0	0	0	0	0	0	0	0	0	0	0	0	0	0	0	0	0	0	0	0	0	0	0	0	0	0	0	0	0	0	0	0	0	1	0	0
CCGTAGATCCGATCTTGC		18	dre-mir-99-1	84	dre-mir-99-1-5p	dre-mir-99-1:17:T>C,18:', 'dre-mir-99-2:15:T>C,18:'	0	0	0	0	0	0	0	0	0	1	0	0	0	0	0	0	0	0	0	0	0	0	0	0	0	0	0	0	0	0	0	0	0	0	0	0	0	0	0	0	0	0	0
CCGTAGATTCGATCTTGTG		19	dre-mir-99-1	84	dre-mir-99-1-5p	dre-mir-99-1:17:C>T,9:', 'dre-mir-99-2:15:C>T,9:'	0	0	0	0	0	0	0	1	0	0	0	0	0	0	0	0	0	0	0	0	0	0	0	0	0	0	0	0	0	0	0	0	0	0	0	0	0	0	0	0	0	0	0
AACCCGTAGATCTGATCTT		19	dre-mir-99-1	84	dre-mir-99-1-5p	dre-mir-99-1:14:C>T,13:', 'dre-mir-99-2:12:C>T,13:'	0	0	0	0	0	0	0	0	0	0	0	0	0	0	0	0	0	0	1	0	0	0	0	0	0	0	0	0	0	0	0	0	0	0	0	0	0	0	0	0	0	0	0
CCGTAGATCCGATCTTGCG		19	dre-mir-99-1	84	dre-mir-99-1-5p	dre-mir-99-1:17:T>C,18:', 'dre-mir-99-2:15:T>C,18:'	0	0	0	0	0	0	1	0	0	0	0	0	0	0	0	0	0	0	0	0	0	0	0	0	0	0	0	0	0	0	0	0	0	0	0	0	0	0	0	0	0	0	0
CCGTAGATCCGCTCTTGTG		19	dre-mir-99-1	84	dre-mir-99-1-5p	dre-mir-99-1:17:A>C,12:', 'dre-mir-99-2:15:A>C,12:'	0	0	0	0	0	0	0	0	0	0	1	0	0	0	0	0	0	0	0	0	0	0	0	0	0	0	0	0	0	0	0	0	0	0	0	0	0	0	0	0	0	0	0
AACCGTAGATCCGATCTTG		19	dre-mir-99-1	84	dre-mir-99-1-5p	dre-mir-99-1:15:C>A,2:', 'dre-mir-99-2:13:C>A,2:'	0	0	0	0	0	0	0	0	0	0	0	0	0	0	0	0	0	0	0	0	0	0	0	0	0	0	0	0	0	0	0	0	0	0	0	0	0	0	1	0	0	0	0
ACCCGTAGATCCGATCTTGT		20	dre-mir-99-1	84	dre-mir-99-1-5p	dre-mir-99-1:15::r0', 'dre-mir-99-2:13::r0'	0	0	0	0	0	0	0	0	0	0	0	0	0	0	0	0	0	0	0	0	1	0	0	0	0	0	0	0	0	0	0	0	0	0	0	0	0	0	0	0	0	0	0
CCCGTAGATCCGATCTTGTG		20	dre-mir-99-1	84	dre-mir-99-1-5p	dre-mir-99-1:16::r0', 'dre-mir-99-2:14::r0'	0	0	0	0	0	0	0	0	0	0	0	0	0	0	0	0	0	0	0	0	0	0	0	0	0	0	0	0	0	0	0	0	0	0	0	0	0	0	0	0	1	0	0
CCGTAGATCCGATCTTGTGA		20	dre-mir-99-1	84	dre-mir-99-1-5p	dre-mir-99-1:17::r0'	0	0	0	0	0	0	0	0	0	0	0	0	0	0	0	0	0	0	0	0	0	0	0	0	0	0	0	0	0	0	0	0	0	0	0	0	0	0	0	1	0	0	0
CAAGCTCGATTCTATGGGTC		20	dre-mir-99-1	84	dre-mir-99-1-3p	dre-mir-99-1:51::r0'	0	0	0	0	0	0	0	0	0	0	0	0	0	0	0	0	0	0	0	0	0	0	0	0	0	0	0	0	0	0	0	0	0	0	0	0	0	0	0	1	0	0	0
AACCCGTAGACCCGATCTTG		20	dre-mir-99-1	84	dre-mir-99-1-5p	dre-mir-99-1:14:T>C,11:', 'dre-mir-99-2:12:T>C,11:'	0	0	0	0	0	0	0	0	0	0	0	0	0	0	0	0	0	0	0	0	0	0	0	0	0	0	0	0	0	0	0	0	0	0	0	0	0	0	0	1	0	0	0
AACCCGTAGGTCCGATCTTG		20	dre-mir-99-1	84	dre-mir-99-1-5p	dre-mir-99-1:14:A>G,10:', 'dre-mir-99-2:12:A>G,10:'	0	0	0	0	0	0	0	0	0	0	0	0	0	0	0	0	0	0	0	0	0	0	0	0	0	0	0	0	0	0	0	0	0	0	0	0	0	1	0	0	0	0	0
AACCCTTAGATCCGATCTTG		20	dre-mir-99-1	84	dre-mir-99-1-5p	dre-mir-99-1:14:G>T,6:', 'dre-mir-99-2:12:G>T,6:'	0	0	0	0	0	0	0	0	0	0	0	0	0	0	0	0	0	0	0	0	1	0	0	0	0	0	0	0	0	0	0	0	0	0	0	0	0	0	0	0	0	0	0
AACCCGTAGATCCGATCTTT		20	dre-mir-99-1	84	dre-mir-99-1-5p	dre-mir-99-1:14:G>T,20:', 'dre-mir-99-2:12:G>T,20:'	0	0	0	0	0	0	0	0	0	0	0	0	0	0	0	0	0	0	0	0	0	0	0	0	0	0	0	0	0	0	0	0	0	0	0	0	0	0	0	0	1	0	0
AACTCGTAGATCCGATCTTG		20	dre-mir-99-1	84	dre-mir-99-1-5p	dre-mir-99-1:14:C>T,4:', 'dre-mir-99-2:12:C>T,4:'	0	0	0	0	0	0	0	0	0	0	0	0	0	0	0	1	0	0	0	0	0	0	0	0	0	0	0	0	0	0	0	0	0	0	0	0	0	0	0	0	0	0	0
AACCCGTAGATCAGATCTTG		20	dre-mir-99-1	84	dre-mir-99-1-5p	dre-mir-99-1:14:C>A,13:', 'dre-mir-99-2:12:C>A,13:'	0	0	0	0	0	0	0	0	0	0	0	0	0	0	0	0	0	0	0	0	0	0	0	0	0	0	0	0	0	0	0	0	0	0	0	0	0	0	1	0	0	0	0
GACCCGTAGATCCGATCTTG		20	dre-mir-99-1	84	dre-mir-99-1-5p	dre-mir-99-1:14:A>G,1:', 'dre-mir-99-2:12:A>G,1:'	0	0	0	0	0	0	0	0	0	0	0	0	0	0	0	0	0	0	0	1	0	0	0	0	0	0	0	0	0	0	0	0	0	0	0	0	0	0	0	0	0	0	0
AACCCGTAGATCCGATCGTG		20	dre-mir-99-1	84	dre-mir-99-1-5p	dre-mir-99-1:14:T>G,18:', 'dre-mir-99-2:12:T>G,18:'	0	0	0	0	0	0	0	0	0	0	0	0	0	0	0	0	0	0	1	0	0	0	0	0	0	0	0	0	0	0	0	0	0	0	0	0	0	0	0	0	0	0	0
AACCCGTCGATCCGATCTTG		20	dre-mir-99-1	84	dre-mir-99-1-5p	dre-mir-99-1:14:A>C,8:', 'dre-mir-99-2:12:A>C,8:'	0	0	0	0	0	0	0	0	0	0	0	0	0	0	0	0	0	0	0	0	0	0	0	0	0	0	0	0	0	0	0	0	0	0	0	0	0	0	1	0	0	0	0
AACCCGTAGATCCGATCCTG		20	dre-mir-99-1	84	dre-mir-99-1-5p	dre-mir-99-1:14:T>C,18:', 'dre-mir-99-2:12:T>C,18:'	0	0	0	0	0	0	0	0	0	0	0	0	0	0	0	0	0	0	0	0	0	0	0	0	0	0	0	0	0	0	0	0	0	0	0	0	0	0	0	1	0	0	0
CACCCGTAGATCCGATCTTG		20	dre-mir-99-1	84	dre-mir-99-1-5p	dre-mir-99-1:14:A>C,1:', 'dre-mir-99-2:12:A>C,1:'	0	0	0	0	0	0	0	0	0	0	0	0	0	0	0	0	0	0	0	0	0	0	0	0	0	0	0	0	0	0	0	0	0	0	0	0	0	0	0	1	0	0	0
GACCCGTAGATCCGATCTTGT		21	dre-mir-99-1	84	dre-mir-99-1-5p	dre-mir-99-1:14:A>G,1:', 'dre-mir-99-2:12:A>G,1:'	0	0	0	0	0	0	0	0	0	0	0	0	0	0	0	0	0	0	0	1	0	0	0	0	0	0	0	0	0	0	0	0	0	0	0	0	0	0	0	0	0	0	0
AACCCGTAGATCCGATCTAGT		21	dre-mir-99-1	84	dre-mir-99-1-5p	dre-mir-99-1:14:T>A,19:', 'dre-mir-99-2:12:T>A,19:'	0	0	0	0	0	0	0	0	0	0	0	0	0	0	0	0	0	0	0	0	1	0	0	0	0	0	0	0	0	0	0	0	0	0	0	0	0	0	0	0	0	0	0
AACCCGTAGCTCCGATCTTGT		21	dre-mir-99-1	84	dre-mir-99-1-5p	dre-mir-99-1:14:A>C,10:', 'dre-mir-99-2:12:A>C,10:'	0	0	0	0	0	0	0	0	0	0	0	0	0	0	0	0	0	0	0	0	0	0	0	0	0	0	0	0	0	0	0	0	0	0	0	0	0	0	0	1	0	0	0
AAACCGTAGATCCGATCTTGT		21	dre-mir-99-1	84	dre-mir-99-1-5p	dre-mir-99-1:14:C>A,3:', 'dre-mir-99-2:12:C>A,3:'	0	0	0	0	0	0	0	0	0	0	0	0	0	0	0	0	0	0	0	0	0	0	0	0	0	0	0	0	0	0	0	0	0	0	0	0	0	0	0	1	0	0	0
AACCCGTAGATCCAATCTTGT		21	dre-mir-99-1	84	dre-mir-99-1-5p	dre-mir-99-1:14:G>A,14:', 'dre-mir-99-2:12:G>A,14:'	0	0	0	0	0	0	0	0	0	0	0	0	0	0	0	0	0	0	0	0	0	0	0	0	0	0	0	0	0	0	0	0	0	0	0	0	0	0	0	0	1	0	0
AAGCCGTAGATCCGATCTTGT		21	dre-mir-99-1	84	dre-mir-99-1-5p	dre-mir-99-1:14:C>G,3:', 'dre-mir-99-2:12:C>G,3:'	0	0	0	0	0	0	0	0	0	0	0	0	0	0	0	0	0	1	0	0	0	0	0	0	0	0	0	0	0	0	0	0	0	0	0	0	0	0	0	0	0	0	0
AACCCGTAGATCCGATCTTGC		21	dre-mir-99-1	84	dre-mir-99-1-5p	dre-mir-99-1:14:T>C,21:', 'dre-mir-99-2:12:T>C,21:'	0	0	0	0	0	0	0	0	0	0	0	0	0	0	0	0	0	0	0	0	0	0	1	0	0	0	0	0	0	0	0	0	0	0	0	0	0	0	0	0	0	0	0
AACCCGTAGATCCGATATTGT		21	dre-mir-99-1	84	dre-mir-99-1-5p	dre-mir-99-1:14:C>A,17:', 'dre-mir-99-2:12:C>A,17:'	0	0	0	0	0	0	0	0	0	0	0	0	0	0	0	0	0	0	0	0	0	0	0	0	0	0	0	0	0	0	0	0	0	0	0	0	0	0	0	0	1	0	0
TACCCGTAGATCCGATCTTGT		21	dre-mir-99-1	84	dre-mir-99-1-5p	dre-mir-99-1:14:A>T,1:', 'dre-mir-99-2:12:A>T,1:'	0	0	0	0	0	0	0	0	0	0	0	0	0	0	0	0	0	0	0	0	0	0	0	0	0	0	0	0	0	0	0	0	0	0	0	0	1	0	0	0	0	0	0
AACCCATAGATCCGATCTTGT		21	dre-mir-99-1	84	dre-mir-99-1-5p	dre-mir-99-1:14:G>A,6:', 'dre-mir-99-2:12:G>A,6:'	0	0	0	0	0	0	0	0	0	0	0	0	0	0	0	0	0	0	0	0	0	0	0	0	0	0	0	0	0	0	0	0	0	0	0	0	0	0	0	1	0	0	0
AACCCGTAGACCCGATCTTGT		21	dre-mir-99-1	84	dre-mir-99-1-5p	dre-mir-99-1:14:T>C,11:', 'dre-mir-99-2:12:T>C,11:'	0	0	0	0	0	0	0	0	0	0	0	0	0	0	0	0	0	0	0	0	0	0	0	0	0	0	0	0	0	0	0	0	0	0	0	0	1	0	0	0	0	0	0
AATCCGTAGATCCGATCTTGT		21	dre-mir-99-1	84	dre-mir-99-1-5p	dre-mir-99-1:14:C>T,3:', 'dre-mir-99-2:12:C>T,3:'	0	0	0	0	0	0	0	0	0	0	0	0	0	0	0	0	0	0	0	0	1	0	0	0	0	0	0	0	0	0	0	0	0	0	0	0	0	0	0	0	0	0	0
CAAGCTCGATTCTATGGGTCC		21	dre-mir-99-1	84	dre-mir-99-1-3p	dre-mir-99-1:51:T>C,21:'	0	0	0	0	0	0	0	1	0	0	0	0	0	0	0	0	0	0	0	0	0	0	0	0	0	0	0	0	0	0	0	0	0	0	0	0	0	0	0	0	0	0	0
AACCCGTAAATCCGATCTTGT		21	dre-mir-99-1	84	dre-mir-99-1-5p	dre-mir-99-1:14:G>A,9:', 'dre-mir-99-2:12:G>A,9:'	0	0	0	0	0	0	0	0	0	0	0	0	0	0	0	0	0	0	0	0	0	0	0	0	0	0	0	0	0	0	0	0	0	0	0	0	1	0	0	0	0	0	0
AACCCGTAGATACGATCTTGT		21	dre-mir-99-1	84	dre-mir-99-1-5p	dre-mir-99-1:14:C>A,12:', 'dre-mir-99-2:12:C>A,12:'	0	0	0	0	0	0	0	0	0	0	0	0	0	0	0	0	0	0	0	0	0	0	0	0	0	0	0	0	0	0	0	0	0	0	0	0	0	0	0	1	0	0	0
AACCCGTAGATCCGCTCTTGT		21	dre-mir-99-1	84	dre-mir-99-1-5p	dre-mir-99-1:14:A>C,15:', 'dre-mir-99-2:12:A>C,15:'	0	0	0	0	0	0	0	0	0	0	0	0	0	0	0	0	0	0	0	0	0	0	0	0	0	0	0	0	0	0	0	0	0	0	0	0	0	0	0	0	1	0	0
AACCCGTGGATCCGATCTTGT		21	dre-mir-99-1	84	dre-mir-99-1-5p	dre-mir-99-1:14:A>G,8:', 'dre-mir-99-2:12:A>G,8:'	0	0	0	0	0	0	0	0	0	0	0	0	0	0	0	0	0	0	0	0	0	0	0	0	0	0	0	0	0	0	0	0	0	0	0	0	0	0	1	0	0	0	0
AACCCGTAGATCCGATCGTGT		21	dre-mir-99-1	84	dre-mir-99-1-5p	dre-mir-99-1:14:T>G,18:', 'dre-mir-99-2:12:T>G,18:'	0	0	0	0	0	0	0	0	0	0	0	0	0	0	0	0	0	0	0	0	0	0	0	0	0	0	0	0	0	0	0	0	0	0	0	0	0	0	0	0	1	0	0
ACCCGTAGATCCGATCTTGTGA		22	dre-mir-99-1	84	dre-mir-99-1-5p	dre-mir-99-1:15::r0'	0	0	0	0	0	0	0	0	0	0	0	0	0	0	0	0	0	0	0	0	0	0	0	0	0	0	0	0	0	0	0	0	0	0	0	0	0	0	1	0	0	0	0
AACCCGTAGATCCGATGTTGTG		22	dre-mir-99-1	84	dre-mir-99-1-5p	dre-mir-99-1:14:C>G,17:', 'dre-mir-99-2:12:C>G,17:'	0	0	0	0	0	0	0	0	0	0	0	0	0	0	0	0	0	0	0	0	0	0	0	0	0	0	0	0	0	0	0	0	0	0	0	1	0	0	0	0	0	0	0
AACCCGAAGATCCGATCTTGTG		22	dre-mir-99-1	84	dre-mir-99-1-5p	dre-mir-99-1:14:T>A,7:', 'dre-mir-99-2:12:T>A,7:'	0	0	0	0	0	0	0	0	0	0	0	0	0	0	0	0	0	0	0	1	0	0	0	0	0	0	0	0	0	0	0	0	0	0	0	0	0	0	0	0	0	0	0
AACCCGTAAATCCGATCTTGTG		22	dre-mir-99-1	84	dre-mir-99-1-5p	dre-mir-99-1:14:G>A,9:', 'dre-mir-99-2:12:G>A,9:'	0	0	0	0	0	0	0	0	1	0	0	0	0	0	0	0	0	0	0	0	0	0	0	0	0	0	0	0	0	0	0	0	0	0	0	0	0	0	0	0	0	0	0
AACCCGTGGATCCGATCTTGTG		22	dre-mir-99-1	84	dre-mir-99-1-5p	dre-mir-99-1:14:A>G,8:', 'dre-mir-99-2:12:A>G,8:'	0	0	0	0	0	0	0	0	0	0	0	0	0	0	0	0	0	0	0	0	0	0	0	0	0	0	0	0	0	0	0	0	0	0	0	0	0	0	0	0	1	0	0
AACCCGTAGATCCGATCTTATG		22	dre-mir-99-1	84	dre-mir-99-1-5p	dre-mir-99-1:14:G>A,20:', 'dre-mir-99-2:12:G>A,20:'	0	0	0	0	0	0	0	0	0	0	0	1	0	0	0	0	0	0	0	0	0	0	0	0	0	0	0	0	0	0	0	0	0	0	0	0	0	0	0	0	0	0	0
AACCCGTAGATCCGATCTGGTG		22	dre-mir-99-1	84	dre-mir-99-1-5p	dre-mir-99-1:14:T>G,19:', 'dre-mir-99-2:12:T>G,19:'	0	0	0	0	0	0	0	0	0	0	0	0	0	0	0	0	0	0	0	0	0	0	0	0	0	0	0	0	0	0	0	0	0	0	0	0	0	0	0	0	1	0	0
AACCCGTACATCCGATCTTGTG		22	dre-mir-99-1	84	dre-mir-99-1-5p	dre-mir-99-1:14:G>C,9:', 'dre-mir-99-2:12:G>C,9:'	0	0	0	0	0	0	0	0	0	0	0	0	0	0	0	0	0	0	0	0	0	0	0	0	0	0	0	0	0	0	0	0	0	0	0	0	0	0	0	1	0	0	0
AACCCCTAGATCCGATCTTGTG		22	dre-mir-99-1	84	dre-mir-99-1-5p	dre-mir-99-1:14:G>C,6:', 'dre-mir-99-2:12:G>C,6:'	0	0	0	1	0	0	0	0	0	0	0	0	0	0	0	0	0	0	0	0	0	0	0	0	0	0	0	0	0	0	0	0	0	0	0	0	0	0	0	0	0	0	0
CAAGCTCGATTCTATGGGTCTA		22	dre-mir-99-1	84	dre-mir-99-1-3p	dre-mir-99-1:51:C>A,22:'	0	0	0	0	0	0	0	0	0	0	0	0	0	0	0	0	0	0	0	0	0	0	0	0	0	0	0	0	0	0	0	0	0	0	0	0	0	0	0	1	0	0	0
AACCCGTAGATCCTATCTTGTG		22	dre-mir-99-1	84	dre-mir-99-1-5p	dre-mir-99-1:14:G>T,14:', 'dre-mir-99-2:12:G>T,14:'	0	0	0	0	0	0	0	0	0	0	0	0	0	0	0	0	0	1	0	0	0	0	0	0	0	0	0	0	0	0	0	0	0	0	0	0	0	0	0	0	0	0	0
AACCCGTAGCTCCGATCTTGTGA		23	dre-mir-99-1	84	dre-mir-99-1-5p	dre-mir-99-1:14:A>C,10:'	0	0	0	0	0	0	0	0	0	0	0	0	0	0	0	1	0	0	0	0	0	0	0	0	0	0	0	0	0	0	0	0	0	0	0	0	0	0	0	0	0	0	0
AACCTGTAGATCCGATCTTGTGA		23	dre-mir-99-1	84	dre-mir-99-1-5p	dre-mir-99-1:14:C>T,5:'	0	0	0	0	0	0	0	0	0	0	0	0	0	0	0	0	1	0	0	0	0	0	0	0	0	0	0	0	0	0	0	0	0	0	0	0	0	0	0	0	0	0	0
AACCCGTAGATCCGTTCTTGTGA		23	dre-mir-99-1	84	dre-mir-99-1-5p	dre-mir-99-1:14:A>T,15:'	0	0	0	0	0	0	0	0	0	0	0	0	0	0	0	0	0	0	0	0	0	0	0	0	0	0	0	0	0	0	0	0	0	0	0	0	0	0	1	0	0	0	0
GACCCGTAGATCCGATCTTGTGA		23	dre-mir-99-1	84	dre-mir-99-1-5p	dre-mir-99-1:14:A>G,1:'	0	0	0	0	0	0	0	0	0	0	0	0	0	0	0	0	0	0	0	0	0	0	0	0	0	0	0	0	0	0	0	0	0	0	0	0	0	0	1	0	0	0	0
AACCCGTAGATCCGAGCTTGTGA		23	dre-mir-99-1	84	dre-mir-99-1-5p	dre-mir-99-1:14:T>G,16:'	0	0	0	0	0	0	0	0	0	0	0	0	0	0	0	0	0	0	0	0	0	0	0	0	0	0	0	0	0	1	0	0	0	0	0	0	0	0	0	0	0	0	0
CAACCCGTAGATCCGATCTTGTG		23	dre-mir-99-1	84	dre-mir-99-1-5p	dre-mir-99-1:13:T>C,1:', 'dre-mir-99-2:11:A>C,1:'	0	0	0	0	0	0	0	0	0	0	0	0	0	0	0	0	0	0	0	0	0	0	0	0	0	0	0	0	0	0	0	0	0	0	0	0	0	0	1	0	0	0	0
AACCCGTAAATCCGATCTTGTGA		23	dre-mir-99-1	84	dre-mir-99-1-5p	dre-mir-99-1:14:G>A,9:'	0	0	0	0	0	0	0	0	0	0	0	0	0	0	0	0	0	0	0	0	1	0	0	0	0	0	0	0	0	0	0	0	0	0	0	0	0	0	0	0	0	0	0
AACTCGTAGATCCGATCTTGTGA		23	dre-mir-99-1	84	dre-mir-99-1-5p	dre-mir-99-1:14:C>T,4:'	0	0	0	0	0	0	0	0	0	0	0	0	0	0	0	0	0	0	0	0	0	0	0	0	0	0	0	0	0	0	0	0	0	0	0	0	0	0	1	0	0	0	0
AACCCGTAGATTCGATCTTGTGA		23	dre-mir-99-1	84	dre-mir-99-1-5p	dre-mir-99-1:14:C>T,12:'	0	0	0	0	0	0	0	0	0	0	0	0	0	0	0	0	0	1	0	0	0	0	0	0	0	0	0	0	0	0	0	0	0	0	0	0	0	0	0	0	0	0	0
AACCCGTAGATCGGATCTTGTGA		23	dre-mir-99-1	84	dre-mir-99-1-5p	dre-mir-99-1:14:C>G,13:'	0	0	0	0	0	0	0	0	0	0	0	0	0	0	0	0	0	0	0	0	0	0	0	0	0	0	0	0	0	0	0	0	0	0	0	0	0	0	0	1	0	0	0
AACCCGTAGATCCGATCTTGTCA		23	dre-mir-99-1	84	dre-mir-99-1-5p	dre-mir-99-1:14:G>C,22:'	0	0	0	0	0	0	0	0	0	0	0	0	0	0	0	0	1	0	0	0	0	0	0	0	0	0	0	0	0	0	0	0	0	0	0	0	0	0	0	0	0	0	0
TTAACCCGTAGATCCGAACTTGT		23	dre-mir-99-1	84	dre-mir-99-1-5p	dre-mir-99-1:12:T>A,18:'	0	0	0	0	0	0	0	0	0	0	0	0	0	0	0	0	0	1	0	0	0	0	0	0	0	0	0	0	0	0	0	0	0	0	0	0	0	0	0	0	0	0	0
AACCCGTAGATCCGATCTTGTGTT		24	dre-mir-99-1	84	dre-mir-99-1-5p	dre-mir-99-1:14:A>T,23:'	0	0	0	0	0	0	0	0	0	0	0	0	0	0	0	0	0	1	0	0	0	0	0	0	0	0	0	0	0	0	0	0	0	0	0	0	0	0	0	0	0	0	0
AACCCGTAGATCCGATCTTGTGAG		24	dre-mir-99-1	84	dre-mir-99-1-5p	dre-mir-99-1:14:T>G,24:'	0	0	0	0	0	0	0	0	0	0	1	0	0	0	0	0	0	0	0	0	0	0	0	0	0	0	0	0	0	0	0	0	0	0	0	0	0	0	0	0	0	0	0
AACCCGTAGATCCGATCTTGTGACA		25	dre-mir-99-1	84	dre-mir-99-1-5p	dre-mir-99-1:14:T>C,24:'	0	0	0	0	0	0	0	0	0	0	0	0	0	0	0	0	0	0	1	0	0	0	0	0	0	0	0	0	0	0	0	0	0	0	0	0	0	0	0	0	0	0	0
TTTGGCACTAGCACATTTTTGCT	dre-miR-96-5p	23	dre-mir-96	125	dre-mir-96-5p	dre-mir-96:24::r0'	0	0	0	0	0	0	0	0	0	0	0	0	0	0	0	0	2	0	0	0	0	1	0	0	0	0	0	0	0	0	0	0	0	0	2	0	11	15	9	6	9	0	0
TTTGGCACTAGCACATTTTTGC		22	dre-mir-96	125	dre-mir-96-5p	dre-mir-96:24::r0'	0	0	0	0	0	0	0	0	0	0	0	0	0	0	0	0	0	0	0	0	0	0	0	0	0	0	0	0	0	0	0	0	1	0	0	0	0	2	1	1	0	0	0
CTTCTTCGCCTGTTTT		16	dre-mir-96	125	dre-mir-96-5p	dre-mir-96:11:T>C,7:'	0	0	0	0	0	0	0	0	0	0	0	0	0	0	0	0	0	0	0	0	0	0	0	0	0	0	0	0	0	0	0	0	0	0	0	0	0	1	1	0	0	0	0
CAAGACAGACATGCT		15	dre-mir-96	125	dre-mir-96-3p	dre-mir-96:92::r0'	0	0	0	0	0	0	0	0	0	0	0	0	0	0	0	0	0	0	0	0	0	0	0	0	0	0	0	0	0	0	0	0	0	0	1	0	0	0	0	0	0	0	0
TGGGACAAGACAAAC		15	dre-mir-96	125	dre-mir-96-3p	dre-mir-96:87:G>A,13:'	0	0	0	0	0	0	0	0	0	0	0	1	0	0	0	0	0	0	0	0	0	0	0	0	0	0	0	0	0	0	0	0	0	0	0	0	0	0	0	0	0	0	0
CTTAAAAAAAAAAAC		15	dre-mir-96	125	dre-mir-96-3p	dre-mir-96:108:T>A,14:'	0	0	0	0	0	0	0	0	0	0	0	1	0	0	0	0	0	0	0	0	0	0	0	0	0	0	0	0	0	0	0	0	0	0	0	0	0	0	0	0	0	0	0
TTAAAAAAAAAAACA		15	dre-mir-96	125	dre-mir-96-3p	dre-mir-96:109:T>A,13:'	0	0	0	0	0	0	0	0	0	0	0	0	0	0	0	0	0	0	0	0	0	0	0	0	0	0	0	0	0	1	0	0	0	0	0	0	0	0	0	0	0	0	0
TAAAAAAAAAATCAA		15	dre-mir-96	125	dre-mir-96-3p	dre-mir-96:110:G>A,15:'	0	0	0	0	0	0	0	0	0	0	1	0	0	0	0	0	0	0	0	0	0	0	0	0	0	0	0	0	0	0	0	0	0	0	0	0	0	0	0	0	0	0	0
AAAAAAAAAATCATC		15	dre-mir-96	125	dre-mir-96-3p	dre-mir-96:111:G>T,14:'	3	0	0	0	0	0	0	0	0	0	0	0	0	0	0	0	0	0	0	0	0	0	0	0	0	0	0	0	1	0	0	0	0	0	0	0	0	0	0	0	0	4	5
TTTGGCACTAGCACATT		17	dre-mir-96	125	dre-mir-96-5p	dre-mir-96:24::r0'	0	0	0	0	0	0	0	0	0	0	0	0	0	0	0	0	0	0	0	0	0	0	0	0	0	0	0	0	0	0	0	0	0	0	0	0	0	0	1	0	0	0	0
TGGGACAAGACAGACGT		17	dre-mir-96	125	dre-mir-96-3p	dre-mir-96:87:A>G,16:'	0	0	0	0	0	0	0	0	0	1	0	0	0	0	0	0	0	0	0	0	0	0	0	0	0	0	0	0	0	0	0	0	0	0	0	0	0	0	0	0	0	0	0
TGGGACAAGACAGACGTG		18	dre-mir-96	125	dre-mir-96-3p	dre-mir-96:87:A>G,16:'	0	0	0	0	0	0	0	0	0	0	0	0	0	0	0	0	0	0	0	0	1	0	0	0	0	0	0	0	0	0	0	0	0	0	0	0	0	0	0	0	0	0	0
TTTGGCACTAGCACATTTTTG		21	dre-mir-96	125	dre-mir-96-5p	dre-mir-96:24::r0'	0	0	0	0	0	0	0	0	0	0	0	0	0	0	0	0	0	0	0	0	0	0	0	0	0	0	0	0	0	0	0	0	0	0	0	0	0	1	0	0	0	0	0
TTTGGCACTAGCACATTTTTGT		22	dre-mir-96	125	dre-mir-96-5p	dre-mir-96:24:C>T,22:'	0	0	0	0	0	0	0	0	0	0	0	0	0	0	0	0	0	0	0	0	0	0	0	0	0	0	0	0	0	0	0	0	0	0	0	0	1	0	0	0	0	0	0
GGGACAAGACAGACATGCTACTT		23	dre-mir-96	125	dre-mir-96-3p	dre-mir-96:88::r0'	0	0	0	0	0	0	0	0	0	0	0	0	0	0	0	0	0	0	0	0	0	0	0	0	0	0	0	0	0	0	0	0	0	0	0	0	0	1	0	0	0	0	0
TTTGGCACTAGCTCATTTTTGCT		23	dre-mir-96	125	dre-mir-96-5p	dre-mir-96:24:A>T,13:'	0	0	0	0	0	0	0	0	0	0	0	0	0	0	0	0	0	0	0	0	0	0	0	0	0	0	0	0	0	0	0	0	0	0	0	0	0	0	0	0	1	0	0
TTTGGCACTAGCACATTTTTGCTT		24	dre-mir-96	125	dre-mir-96-5p	dre-mir-96:24::r0'	0	0	0	0	0	0	0	0	0	0	0	0	0	0	0	0	0	0	0	0	0	0	0	0	0	0	0	0	0	0	0	0	0	0	0	0	0	0	0	1	0	0	0
AAAAGTGCTGTTTGTGCAGGTAG		23	dre-mir-93	74	dre-mir-93-5p	dre-mir-93:10::r0'	0	17	34	83	12	68	19	20	21	38	14	160	167	174	69	239	114	176	110	90	106	20	12	7	4	8	2	10	2	3	1	33	87	66	57	45	158	240	186	210	214	10	29
AAAAGTGCTGTTTGTGCAGGTA	dre-miR-93	22	dre-mir-93	74	dre-mir-93-5p	dre-mir-93:10::r0'	1	0	0	4	2	4	0	0	3	5	2	2	2	2	0	0	9	18	7	13	8	3	1	0	2	1	0	2	0	0	0	0	0	3	1	1	3	9	9	4	6	2	0
AAAAGTGCTGTTTGTGCAGGTAGT		24	dre-mir-93	74	dre-mir-93-5p	dre-mir-93:10::r0'	0	0	0	2	0	0	0	1	1	1	1	2	2	0	0	4	2	2	1	1	1	1	0	0	0	0	0	1	0	0	0	0	5	3	5	4	7	8	4	12	8	0	0
AAAAGTGCTGTTTGTGCAGGT		21	dre-mir-93	74	dre-mir-93-5p	dre-mir-93:10::r0'	0	0	0	0	0	2	1	2	3	11	2	1	2	0	0	0	6	13	3	5	2	0	0	0	0	0	0	0	1	0	3	0	0	2	0	0	2	9	3	1	2	0	0
AAAAGTGCTGTTTGTGCAGGTAT		23	dre-mir-93	74	dre-mir-93-5p	dre-mir-93:10:G>T,23:'	0	0	1	1	0	1	0	0	1	0	1	2	4	0	0	0	4	1	5	2	5	1	0	0	0	0	0	0	0	0	0	0	0	0	0	0	2	4	4	3	5	0	0
AAAAGTGCTGTTTGTGCAGGTGG		23	dre-mir-93	74	dre-mir-93-5p	dre-mir-93:10:A>G,22:'	0	0	0	9	0	5	4	2	4	6	3	1	0	1	0	0	0	0	0	0	0	4	2	1	1	0	1	0	0	1	0	0	1	0	0	0	0	0	1	0	0	0	0
AAAAGTGCTGTTTGTGCAGGTAGA		24	dre-mir-93	74	dre-mir-93-5p	dre-mir-93:10:T>A,24:'	0	0	0	1	0	0	0	0	0	0	0	3	2	2	3	6	2	5	1	0	0	0	0	0	0	0	0	0	1	0	0	0	2	1	1	0	1	3	5	1	4	0	0
AAAAGTGCTGTTTGTGCAGGTAA		23	dre-mir-93	74	dre-mir-93-5p	dre-mir-93:10:G>A,23:'	0	0	0	0	0	0	0	0	0	0	0	1	0	1	2	3	2	5	4	2	0	0	0	0	0	0	0	0	0	0	0	0	1	0	0	0	0	6	5	4	4	0	0
ACTGTAGGAGCAGCACTTCACA		22	dre-mir-93	74	dre-mir-93-3p	dre-mir-93:45::r0'	0	1	1	0	0	0	1	0	1	0	0	0	0	1	0	0	0	1	2	0	0	1	2	0	0	0	0	0	0	0	0	0	0	2	0	1	0	3	0	1	3	0	0
AAAAGTGCTGTTTGTGCAGG		20	dre-mir-93	74	dre-mir-93-5p	dre-mir-93:10::r0'	0	0	0	0	0	0	0	0	0	1	0	0	1	0	0	1	1	2	0	0	1	0	0	0	0	0	0	0	0	1	0	0	0	0	0	0	0	1	1	3	1	0	0
AAAAGTGCTGTTTGTGCAGGG		21	dre-mir-93	74	dre-mir-93-5p	dre-mir-93:10:T>G,21:'	0	0	0	0	0	0	1	1	3	4	1	0	0	0	0	0	0	0	0	0	0	0	0	0	0	0	0	0	0	0	1	0	0	0	0	0	0	0	0	0	0	0	0
AAAAGTGCTGTTTGTGCAG		19	dre-mir-93	74	dre-mir-93-5p	dre-mir-93:10::r0'	0	0	0	0	0	0	1	0	0	1	0	0	1	0	0	0	0	0	2	0	0	0	0	0	0	0	0	0	0	0	0	0	0	1	0	0	0	0	1	1	1	0	0
AAAAGTGCTGTTTGTGCAGGTT		22	dre-mir-93	74	dre-mir-93-5p	dre-mir-93:10:A>T,22:'	0	0	0	0	0	0	0	0	0	0	0	0	0	0	0	0	1	3	1	1	0	0	0	0	0	0	0	0	0	0	0	0	0	0	0	0	1	0	1	0	0	0	0
ACTGTAGGAGCAGCACTTCAC		21	dre-mir-93	74	dre-mir-93-3p	dre-mir-93:45::r0'	0	0	0	0	0	0	0	0	1	0	0	0	0	2	0	0	1	0	0	0	0	1	0	0	0	0	0	0	0	0	0	0	0	0	0	0	0	0	1	0	0	0	0
AAAGTGCTGTTTGTGCAGGTAG		22	dre-mir-93	74	dre-mir-93-5p	dre-mir-93:11::r0'	0	0	0	0	0	0	0	0	0	0	0	0	0	0	0	0	0	2	0	0	0	0	0	0	0	0	0	0	0	0	0	0	0	0	1	0	1	2	0	0	0	0	0
AACAGTGCTGTTTGTGCAGGTAG		23	dre-mir-93	74	dre-mir-93-5p	dre-mir-93:10:A>C,3:'	0	0	0	0	0	0	0	0	0	0	1	0	0	0	0	0	0	0	0	0	0	0	1	0	0	0	0	0	0	0	0	0	0	0	0	0	0	0	1	1	1	0	0
AAAAGTGCTGTTTGTGCAGGA		21	dre-mir-93	74	dre-mir-93-5p	dre-mir-93:10:T>A,21:'	0	0	0	0	0	0	0	0	0	1	0	1	1	0	0	0	0	0	0	0	0	0	0	0	0	0	0	0	0	0	0	0	0	0	0	0	0	0	1	0	0	0	0
AAAAGTGCTGTTTGTGCAGTTAG		23	dre-mir-93	74	dre-mir-93-5p	dre-mir-93:10:G>T,20:'	0	0	0	0	0	0	0	0	0	0	0	0	0	0	0	0	0	0	0	0	0	0	0	0	0	0	0	0	1	0	0	0	0	0	0	0	2	1	0	0	0	0	0
CAAAGTGCTGTTTGTGCAGGTAG		23	dre-mir-93	74	dre-mir-93-5p	dre-mir-93:10:A>C,1:'	0	0	0	0	0	0	0	0	0	0	0	0	0	0	0	0	0	0	1	0	0	0	0	0	0	0	0	0	0	0	0	0	0	0	0	0	0	0	2	1	0	0	0
GTGCTGTTTGTGCAGGTAG		19	dre-mir-93	74	dre-mir-93-5p	dre-mir-93:14::r0'	0	0	0	0	0	0	0	0	0	0	0	0	0	0	0	0	0	0	0	0	0	0	0	0	0	0	0	0	0	1	0	0	2	0	0	0	0	0	0	0	0	0	0
ACTGTAGGAGCAGCACTTCACT		22	dre-mir-93	74	dre-mir-93-3p	dre-mir-93:45:A>T,22:'	0	0	0	0	0	0	0	0	0	0	0	0	0	0	0	0	0	0	0	0	0	2	0	0	0	0	0	0	0	0	0	0	0	0	0	0	0	1	0	0	0	0	0
AAACGTGCTGTTTGTGCAGGTAG		23	dre-mir-93	74	dre-mir-93-5p	dre-mir-93:10:A>C,4:'	0	0	0	0	0	0	0	0	0	0	0	1	0	0	0	0	0	0	1	0	0	0	0	0	0	0	0	0	0	0	0	0	0	0	0	0	0	0	0	1	0	0	0
AAAAGTGCTGTTTGTGCAGGGAG		23	dre-mir-93	74	dre-mir-93-5p	dre-mir-93:10:T>G,21:'	0	1	0	0	0	0	1	0	0	0	0	0	0	0	0	1	0	0	0	0	0	0	0	0	0	0	0	0	0	0	0	0	0	0	0	0	0	0	0	0	0	0	0
AGAAGTGCTGTTTGTGCAGGTAG		23	dre-mir-93	74	dre-mir-93-5p	dre-mir-93:10:A>G,2:'	0	0	0	1	0	0	0	0	1	0	0	1	0	0	0	0	0	0	0	0	0	0	0	0	0	0	0	0	0	0	0	0	0	0	0	0	0	0	0	0	0	0	0
AAAAGTGCTGCTTGTGCAGGTAG		23	dre-mir-93	74	dre-mir-93-5p	dre-mir-93:10:T>C,11:'	0	0	0	1	0	0	0	0	0	0	0	0	0	0	0	0	0	0	0	0	0	0	0	0	0	0	0	0	0	0	0	0	0	0	0	0	0	1	0	1	0	0	0
AAAAGTGCTGTTTGTGCAGGTAGG		24	dre-mir-93	74	dre-mir-93-5p	dre-mir-93:10:T>G,24:'	0	0	0	0	0	1	0	0	0	1	0	0	0	0	0	0	0	0	0	0	0	0	0	0	0	0	0	0	0	1	0	0	0	0	0	0	0	0	0	0	0	0	0
ACTGTAGGAGCAGCACTTC		19	dre-mir-93	74	dre-mir-93-3p	dre-mir-93:45::r0'	0	0	0	0	0	0	0	0	0	0	0	0	0	0	0	0	0	0	0	0	0	0	0	0	0	0	0	0	0	0	1	0	0	0	0	0	0	0	0	1	0	0	0
ACTGTAGGAGCAGCACTTCA		20	dre-mir-93	74	dre-mir-93-3p	dre-mir-93:45::r0'	0	0	0	0	0	0	0	0	0	0	0	0	0	1	0	0	0	0	0	0	0	0	0	0	0	0	0	0	0	0	0	0	0	0	0	0	0	0	0	0	1	0	0
AAGTGCTGTTTGTGCAGGTAG		21	dre-mir-93	74	dre-mir-93-5p	dre-mir-93:12::r0'	0	0	0	0	0	0	0	0	0	0	0	0	0	0	0	0	0	1	1	0	0	0	0	0	0	0	0	0	0	0	0	0	0	0	0	0	0	0	0	0	0	0	0
TAAAAGTGCTGTTTGTGCAGGG		22	dre-mir-93	74	dre-mir-93-5p	dre-mir-93:9:T>G,22:'	0	0	0	0	0	0	0	0	0	2	0	0	0	0	0	0	0	0	0	0	0	0	0	0	0	0	0	0	0	0	0	0	0	0	0	0	0	0	0	0	0	0	0
AAAAGTGCTGTTTGTGCAGGAA		22	dre-mir-93	74	dre-mir-93-5p	dre-mir-93:10:T>A,21:'	0	0	0	0	0	0	0	0	0	0	0	0	0	0	0	0	0	0	0	0	1	0	0	0	0	0	0	0	0	0	0	0	0	0	0	0	0	0	1	0	0	0	0
AAAAGTGATGTTTGTGCAGGTAG		23	dre-mir-93	74	dre-mir-93-5p	dre-mir-93:10:C>A,8:'	0	0	0	0	0	0	0	0	0	0	0	0	0	0	0	0	0	0	0	0	0	0	0	0	0	0	0	0	0	0	0	0	1	0	1	0	0	0	0	0	0	0	0
AAAAGTGCTGTTTGAGCAGGTAG		23	dre-mir-93	74	dre-mir-93-5p	dre-mir-93:10:T>A,15:'	0	0	0	0	0	0	0	0	0	0	0	0	0	0	0	0	0	0	0	0	0	0	0	0	0	0	0	0	0	0	0	0	0	0	0	1	0	0	0	1	0	0	0
AAAAGTGCTGTTTGTGCAAGTAG		23	dre-mir-93	74	dre-mir-93-5p	dre-mir-93:10:G>A,19:'	0	0	0	0	0	0	0	0	0	0	0	0	0	0	1	0	0	0	0	0	0	0	0	0	0	0	1	0	0	0	0	0	0	0	0	0	0	0	0	0	0	0	0
AAAAGTGCGGTTTGTGCAGGTAG		23	dre-mir-93	74	dre-mir-93-5p	dre-mir-93:10:T>G,9:'	0	0	0	0	0	0	0	0	0	0	0	0	0	0	0	0	1	1	0	0	0	0	0	0	0	0	0	0	0	0	0	0	0	0	0	0	0	0	0	0	0	0	0
AAAAGGGCTGTTTGTGCAGGTAG		23	dre-mir-93	74	dre-mir-93-5p	dre-mir-93:10:T>G,6:'	0	0	0	0	0	0	0	0	0	0	0	1	0	0	0	0	0	0	0	0	0	0	0	0	0	0	0	0	0	0	0	0	1	0	0	0	0	0	0	0	0	0	0
AAAAGTGCTGTTTGTTCAGGTAG		23	dre-mir-93	74	dre-mir-93-5p	dre-mir-93:10:G>T,16:'	0	0	0	0	0	0	0	0	0	0	0	0	0	0	0	1	0	0	0	0	0	0	0	0	0	0	0	0	0	0	0	0	0	0	0	0	1	0	0	0	0	0	0
AAAAGCGCTGTTTGTGCAGGTAG		23	dre-mir-93	74	dre-mir-93-5p	dre-mir-93:10:T>C,6:'	0	0	0	0	0	0	1	0	0	0	0	0	0	0	0	0	0	0	0	1	0	0	0	0	0	0	0	0	0	0	0	0	0	0	0	0	0	0	0	0	0	0	0
GAAAGTGCTGTTTGTGCAGGTAG		23	dre-mir-93	74	dre-mir-93-5p	dre-mir-93:10:A>G,1:'	0	0	0	0	0	0	0	0	0	0	0	0	0	0	0	1	0	0	0	0	1	0	0	0	0	0	0	0	0	0	0	0	0	0	0	0	0	0	0	0	0	0	0
AAAAGTGCTGATTGTGCAGGTAG		23	dre-mir-93	74	dre-mir-93-5p	dre-mir-93:10:T>A,11:'	0	0	0	0	0	0	0	0	0	0	0	0	1	0	0	0	0	1	0	0	0	0	0	0	0	0	0	0	0	0	0	0	0	0	0	0	0	0	0	0	0	0	0
AAAAGTGCTGTTTGTGCAGGCAG		23	dre-mir-93	74	dre-mir-93-5p	dre-mir-93:10:T>C,21:'	0	0	0	0	0	0	0	0	0	0	0	0	0	0	0	0	0	0	0	0	0	0	0	0	0	0	0	0	0	0	0	0	0	0	0	0	0	0	0	1	1	0	0
TAAAGTGCTGTTTGTGCAGGTAG		23	dre-mir-93	74	dre-mir-93-5p	dre-mir-93:10:A>T,1:'	0	0	0	0	0	0	0	0	0	0	0	0	0	0	0	0	0	0	0	0	0	0	0	0	0	0	0	0	0	0	0	0	0	0	0	0	0	0	1	1	0	0	0
AAAAGTGCTGGTTGTGCAGGTAG		23	dre-mir-93	74	dre-mir-93-5p	dre-mir-93:10:T>G,11:'	0	0	0	0	0	0	0	0	0	0	0	0	0	0	0	1	0	0	0	0	0	0	0	0	0	0	0	0	0	0	0	0	0	0	0	0	0	1	0	0	0	0	0
CAAAAGTGCTGTTTGTGCAGGTAG		24	dre-mir-93	74	dre-mir-93-5p	dre-mir-93:9:T>C,1:'	0	0	0	1	0	0	0	0	0	0	0	0	0	0	0	0	0	0	0	0	0	0	0	0	0	0	0	0	0	0	0	0	0	0	1	0	0	0	0	0	0	0	0
AAAAGTGCTGTTTGTGCAGGTAGTGT		26	dre-mir-93	74	dre-mir-93-5p	dre-mir-93:10::r0'	0	0	0	0	0	0	0	0	0	0	0	0	0	0	0	0	0	0	0	2	0	0	0	0	0	0	0	0	0	0	0	0	0	0	0	0	0	0	0	0	0	0	0
AAAAGTGCTGTTTGT		15	dre-mir-93	74	dre-mir-93-5p	dre-mir-93:10::r0'	0	0	0	0	0	0	0	0	0	0	0	0	0	0	0	0	0	0	0	0	0	0	0	0	0	0	0	0	0	0	0	0	0	0	0	0	0	0	1	0	0	0	0
CCTCTACTGTAGGTG		15	dre-mir-93	74	dre-mir-93-3p	dre-mir-93:40:A>T,14:'	0	0	0	0	0	0	0	0	0	0	0	0	0	0	0	0	0	0	0	0	0	0	0	0	0	0	0	0	0	0	0	0	0	0	0	1	0	0	0	0	0	0	0
TACTGTAGGAGAAGC		15	dre-mir-93	74	dre-mir-93-3p	dre-mir-93:44:C>A,12:'	0	0	0	0	0	0	0	0	0	0	0	0	0	0	0	0	0	0	0	0	0	0	0	0	0	0	0	0	0	0	0	0	0	0	0	0	0	0	0	1	0	0	0
AAAAGTGCTGTTTGTGC		17	dre-mir-93	74	dre-mir-93-5p	dre-mir-93:10::r0'	0	0	0	0	0	0	0	0	0	0	0	0	0	0	0	0	0	0	0	0	0	0	0	0	0	0	0	0	0	0	0	0	0	0	0	0	0	0	0	0	1	0	0
AAAAGTGCTGTTTGTGCA		18	dre-mir-93	74	dre-mir-93-5p	dre-mir-93:10::r0'	0	0	0	0	0	0	0	0	1	0	0	0	0	0	0	0	0	0	0	0	0	0	0	0	0	0	0	0	0	0	0	0	0	0	0	0	0	0	0	0	0	0	0
TACTGTAGGAGCAGCACT		18	dre-mir-93	74	dre-mir-93-3p	dre-mir-93:44::r0'	0	0	0	0	0	0	0	0	0	0	0	0	0	0	0	0	1	0	0	0	0	0	0	0	0	0	0	0	0	0	0	0	0	0	0	0	0	0	0	0	0	0	0
AGTGCTGTTTGTGCAGGTAG		20	dre-mir-93	74	dre-mir-93-5p	dre-mir-93:13::r0'	0	0	0	0	0	0	0	0	0	0	0	0	0	0	0	0	0	0	1	0	0	0	0	0	0	0	0	0	0	0	0	0	0	0	0	0	0	0	0	0	0	0	0
AGAAGTGCTGTTTGTGCAGG		20	dre-mir-93	74	dre-mir-93-5p	dre-mir-93:10:A>G,2:'	0	0	0	0	0	0	0	1	0	0	0	0	0	0	0	0	0	0	0	0	0	0	0	0	0	0	0	0	0	0	0	0	0	0	0	0	0	0	0	0	0	0	0
AAAAGTGCTGCTTGTGCAGGT		21	dre-mir-93	74	dre-mir-93-5p	dre-mir-93:10:T>C,11:'	0	0	0	0	0	0	0	0	0	0	0	0	0	0	0	0	0	0	0	0	0	0	0	0	0	0	0	0	0	0	0	0	0	0	0	0	1	0	0	0	0	0	0
AAAAGAGCTGTTTGTGCAGGT		21	dre-mir-93	74	dre-mir-93-5p	dre-mir-93:10:T>A,6:'	0	0	0	0	0	0	0	0	0	0	0	0	0	0	0	0	0	0	0	0	1	0	0	0	0	0	0	0	0	0	0	0	0	0	0	0	0	0	0	0	0	0	0
AAAAGTGCTGGTTGTGCAGGT		21	dre-mir-93	74	dre-mir-93-5p	dre-mir-93:10:T>G,11:'	0	0	0	0	0	0	0	0	0	0	0	0	0	0	0	0	0	0	1	0	0	0	0	0	0	0	0	0	0	0	0	0	0	0	0	0	0	0	0	0	0	0	0
AAAAGTGCAGTTTGTGCAGGT		21	dre-mir-93	74	dre-mir-93-5p	dre-mir-93:10:T>A,9:'	0	0	0	0	0	0	0	0	0	1	0	0	0	0	0	0	0	0	0	0	0	0	0	0	0	0	0	0	0	0	0	0	0	0	0	0	0	0	0	0	0	0	0
AAAAGTGCTGTTTGTGCAGGC		21	dre-mir-93	74	dre-mir-93-5p	dre-mir-93:10:T>C,21:'	0	0	0	0	0	0	0	0	0	1	0	0	0	0	0	0	0	0	0	0	0	0	0	0	0	0	0	0	0	0	0	0	0	0	0	0	0	0	0	0	0	0	0
AAAAGTGATGTTTGTGCAGGTA		22	dre-mir-93	74	dre-mir-93-5p	dre-mir-93:10:C>A,8:'	0	0	0	0	0	0	0	0	0	0	0	0	0	0	0	0	0	0	0	0	0	0	0	0	0	0	0	0	0	0	0	0	0	0	1	0	0	0	0	0	0	0	0
ACTGTAGGATCAGCACTTCACA		22	dre-mir-93	74	dre-mir-93-3p	dre-mir-93:45:G>T,10:'	0	0	0	0	0	0	0	0	0	0	0	0	0	0	0	0	0	0	0	0	0	0	0	0	0	0	0	0	0	0	0	0	0	1	0	0	0	0	0	0	0	0	0
ACTGTAGGAGCAGCACTTCACG		22	dre-mir-93	74	dre-mir-93-3p	dre-mir-93:45:A>G,22:'	0	0	0	0	0	0	0	0	0	0	0	0	0	0	0	0	0	0	0	0	0	0	0	0	0	0	0	1	0	0	0	0	0	0	0	0	0	0	0	0	0	0	0
AAAAGTGCTGTTTGTGCAGGTG		22	dre-mir-93	74	dre-mir-93-5p	dre-mir-93:10:A>G,22:'	0	0	0	0	0	1	0	0	0	0	0	0	0	0	0	0	0	0	0	0	0	0	0	0	0	0	0	0	0	0	0	0	0	0	0	0	0	0	0	0	0	0	0
ACTGTAGGAGCAGCACTTCACAA		23	dre-mir-93	74	dre-mir-93-3p	dre-mir-93:45::r0'	0	0	0	0	0	0	0	0	0	0	0	0	0	0	0	0	0	0	0	0	1	0	0	0	0	0	0	0	0	0	0	0	0	0	0	0	0	0	0	0	0	0	0
TAAAAGTGCTGTTTGTGCAGGTA		23	dre-mir-93	74	dre-mir-93-5p	dre-mir-93:9::r0'	0	0	0	1	0	0	0	0	0	0	0	0	0	0	0	0	0	0	0	0	0	0	0	0	0	0	0	0	0	0	0	0	0	0	0	0	0	0	0	0	0	0	0
AAAAGTGCTGTCTGTGCAGGTAG		23	dre-mir-93	74	dre-mir-93-5p	dre-mir-93:10:T>C,12:'	0	0	0	0	0	0	0	0	0	0	0	0	0	0	0	0	0	0	0	0	0	0	0	0	0	0	0	0	0	0	0	0	0	0	0	0	0	0	0	1	0	0	0
AAAAGTGCTGTTTGTGCAGGTAC		23	dre-mir-93	74	dre-mir-93-5p	dre-mir-93:10:G>C,23:'	0	0	0	1	0	0	0	0	0	0	0	0	0	0	0	0	0	0	0	0	0	0	0	0	0	0	0	0	0	0	0	0	0	0	0	0	0	0	0	0	0	0	0
AAAAGTGCTGTTTATGCAGGTAG		23	dre-mir-93	74	dre-mir-93-5p	dre-mir-93:10:G>A,14:'	0	0	0	0	0	0	0	0	0	0	0	0	0	0	0	0	0	0	0	0	1	0	0	0	0	0	0	0	0	0	0	0	0	0	0	0	0	0	0	0	0	0	0
AAAAGTGCTGTTTGTGAAGGTAG		23	dre-mir-93	74	dre-mir-93-5p	dre-mir-93:10:C>A,17:'	0	0	0	0	0	0	0	0	0	0	0	0	0	0	0	0	0	1	0	0	0	0	0	0	0	0	0	0	0	0	0	0	0	0	0	0	0	0	0	0	0	0	0
AAAAGTGCTGTTTGTGCAGGAAG		23	dre-mir-93	74	dre-mir-93-5p	dre-mir-93:10:T>A,21:'	0	0	0	0	0	0	0	0	0	0	0	0	0	0	0	0	0	0	0	0	0	0	0	0	0	0	0	0	0	0	0	0	0	0	0	0	0	0	0	0	1	0	0
AAAAGTGCTTTTTGTGCAGGTAG		23	dre-mir-93	74	dre-mir-93-5p	dre-mir-93:10:G>T,10:'	0	0	0	0	0	0	0	0	0	0	0	0	0	0	0	0	0	0	0	0	0	0	0	0	0	0	0	0	0	0	0	0	0	0	0	0	0	0	0	0	1	0	0
ACAAGTGCTGTTTGTGCAGGTAG		23	dre-mir-93	74	dre-mir-93-5p	dre-mir-93:10:A>C,2:'	0	0	0	0	0	0	0	0	0	0	0	0	0	0	0	0	0	0	0	1	0	0	0	0	0	0	0	0	0	0	0	0	0	0	0	0	0	0	0	0	0	0	0
AAAAGTGCTATTTGTGCAGGTAG		23	dre-mir-93	74	dre-mir-93-5p	dre-mir-93:10:G>A,10:'	0	0	0	1	0	0	0	0	0	0	0	0	0	0	0	0	0	0	0	0	0	0	0	0	0	0	0	0	0	0	0	0	0	0	0	0	0	0	0	0	0	0	0
AAGAGTGCTGTTTGTGCAGGTAG		23	dre-mir-93	74	dre-mir-93-5p	dre-mir-93:10:A>G,3:'	0	0	0	0	0	0	0	0	0	0	0	0	0	0	0	0	0	0	0	0	0	0	0	0	0	0	0	0	0	0	0	0	0	1	0	0	0	0	0	0	0	0	0
AAAAGTGCTGTTTGTGCACGTAG		23	dre-mir-93	74	dre-mir-93-5p	dre-mir-93:10:G>C,19:'	0	0	0	0	0	0	0	0	0	0	0	0	0	0	0	0	0	0	0	0	0	0	0	0	0	0	0	0	0	0	0	1	0	0	0	0	0	0	0	0	0	0	0
AAAAGTGCTGTTTGTGCAGATAG		23	dre-mir-93	74	dre-mir-93-5p	dre-mir-93:10:G>A,20:'	0	0	0	0	0	0	0	0	1	0	0	0	0	0	0	0	0	0	0	0	0	0	0	0	0	0	0	0	0	0	0	0	0	0	0	0	0	0	0	0	0	0	0
AAAAGTGCTGTTTCTGCAGGTAG		23	dre-mir-93	74	dre-mir-93-5p	dre-mir-93:10:G>C,14:'	0	0	0	0	0	0	0	0	0	0	0	0	0	0	0	0	0	0	1	0	0	0	0	0	0	0	0	0	0	0	0	0	0	0	0	0	0	0	0	0	0	0	0
AAAATTGCTGTTTGTGCAGGTAG		23	dre-mir-93	74	dre-mir-93-5p	dre-mir-93:10:G>T,5:'	0	0	0	0	0	0	0	0	0	0	0	0	0	0	0	0	0	0	0	0	0	0	0	0	0	0	0	0	0	0	0	0	0	0	0	0	0	0	0	1	0	0	0
AAAAGTGCTGTTTGTGCCGGTAG		23	dre-mir-93	74	dre-mir-93-5p	dre-mir-93:10:A>C,18:'	0	0	0	0	0	0	0	0	0	0	0	0	0	0	0	0	0	0	0	0	1	0	0	0	0	0	0	0	0	0	0	0	0	0	0	0	0	0	0	0	0	0	0
AAAAGTGCTGTTTGTGCATGTAG		23	dre-mir-93	74	dre-mir-93-5p	dre-mir-93:10:G>T,19:'	0	0	0	0	0	0	0	0	0	0	0	0	0	0	0	0	0	0	0	0	0	0	0	0	0	0	0	0	0	0	0	0	0	0	0	0	0	1	0	0	0	0	0
AAAAGTGCTGTTTGTGCAGGTCG		23	dre-mir-93	74	dre-mir-93-5p	dre-mir-93:10:A>C,22:'	0	0	0	0	0	0	0	0	0	0	0	0	0	0	0	0	0	0	0	0	0	0	0	0	0	0	0	0	0	0	0	0	0	0	0	0	1	0	0	0	0	0	0
AAAAGTGCCGTTTGTGCAGGTAG		23	dre-mir-93	74	dre-mir-93-5p	dre-mir-93:10:T>C,9:'	0	0	0	0	0	0	0	0	0	0	0	0	0	0	0	1	0	0	0	0	0	0	0	0	0	0	0	0	0	0	0	0	0	0	0	0	0	0	0	0	0	0	0
AAAACTGCTGTTTGTGCAGGTAG		23	dre-mir-93	74	dre-mir-93-5p	dre-mir-93:10:G>C,5:'	0	0	0	0	0	0	0	0	0	0	0	0	0	0	0	0	0	0	0	0	0	0	0	0	0	0	0	0	0	0	0	0	0	0	0	0	0	1	0	0	0	0	0
AAAAGTGCAGTTTGTGCAGGTAG		23	dre-mir-93	74	dre-mir-93-5p	dre-mir-93:10:T>A,9:'	0	0	0	0	0	0	0	0	0	0	0	0	0	0	0	0	0	0	0	0	0	0	0	0	0	0	0	0	0	0	0	0	0	0	0	0	0	1	0	0	0	0	0
TAAAAGTGCTGTTTGTGCAGGTAG		24	dre-mir-93	74	dre-mir-93-5p	dre-mir-93:9::r0'	0	0	0	0	0	0	0	0	0	0	0	0	0	0	0	0	0	0	1	0	0	0	0	0	0	0	0	0	0	0	0	0	0	0	0	0	0	0	0	0	0	0	0
AAAAGTGCTGTTTGTGCAGGTAAT		24	dre-mir-93	74	dre-mir-93-5p	dre-mir-93:10:G>A,23:'	0	0	0	0	0	0	0	0	0	0	0	0	0	0	0	0	0	0	0	0	0	0	0	0	0	0	0	0	0	0	0	0	0	0	0	0	0	1	0	0	0	0	0
AAAAGTGCTGTTTGTGCAGGCAGT		24	dre-mir-93	74	dre-mir-93-5p	dre-mir-93:10:T>C,21:'	0	0	0	0	0	0	0	0	0	0	0	1	0	0	0	0	0	0	0	0	0	0	0	0	0	0	0	0	0	0	0	0	0	0	0	0	0	0	0	0	0	0	0
AAAAGTTCTGTTTGTGCAGGTAGT		24	dre-mir-93	74	dre-mir-93-5p	dre-mir-93:10:G>T,7:'	0	0	0	0	0	0	0	0	0	0	0	0	0	0	0	0	0	0	0	0	0	0	0	0	0	0	0	0	0	0	0	0	0	0	0	0	0	0	0	1	0	0	0
AAAAGTGCTGTTTGTGCGGGTAGT		24	dre-mir-93	74	dre-mir-93-5p	dre-mir-93:10:A>G,18:'	0	0	0	0	0	0	0	0	0	0	0	0	0	0	0	0	0	0	0	0	0	0	0	0	0	0	0	0	0	0	0	0	0	0	0	0	0	0	1	0	0	0	0
AAAAGTGCTGTTTTTGCAGGTAGT		24	dre-mir-93	74	dre-mir-93-5p	dre-mir-93:10:G>T,14:'	0	0	0	0	0	0	0	0	0	0	0	0	0	0	0	0	0	0	0	0	0	0	0	0	0	0	0	0	0	0	0	0	0	0	0	0	0	1	0	0	0	0	0
AAAAGTGCTGTTTGTGCAGGTAGTT		25	dre-mir-93	74	dre-mir-93-5p	dre-mir-93:10:G>T,25:'	0	0	0	0	0	0	0	0	0	0	0	0	0	0	0	0	0	0	0	0	0	1	0	0	0	0	0	0	0	0	0	0	0	0	0	0	0	0	0	0	0	0	0
AAAAGTGCTGTTTGTGCAGGTAGTTT		26	dre-mir-93	74	dre-mir-93-5p	dre-mir-93:10:G>T,25:'	0	0	0	0	0	1	0	0	0	0	0	0	0	0	0	0	0	0	0	0	0	0	0	0	0	0	0	0	0	0	0	0	0	0	0	0	0	0	0	0	0	0	0
TATTGCACTCGTCCCGGCCTCC	dre-miR-92b-3p	22	dre-mir-92b	82	dre-mir-92b-3p	dre-mir-92b:56::r0'	1735	2071	3598	1783	1925	2632	2083	11462	2903	4384	1833	15370	4848	12357	4759	7344	112	167	263	145	242	15239	10649	4698	4645	4164	1315	7929	2632	4858	3324	6976	13483	12531	14180	9112	4393	2354	2626	2425	1716	4	4
TATTGCACTCGTCCCGGCCTCCA		23	dre-mir-92b	82	dre-mir-92b-3p	dre-mir-92b:56:C>A,23:'	107	68	61	27	55	73	73	168	74	59	28	298	81	285	231	252	8	10	12	15	10	1525	665	658	790	683	241	1389	358	641	459	1300	1892	2196	1608	1262	569	191	327	216	192	2	1
TATTGCACTCGTCCCGGCCTC		21	dre-mir-92b	82	dre-mir-92b-3p	dre-mir-92b:56::r0'	71	38	73	46	29	52	116	490	123	116	34	1102	342	849	393	507	26	51	29	49	74	651	348	207	192	185	111	485	187	302	191	560	1107	1173	1502	1085	1019	529	598	527	457	1	0
TATTGCACTCGTCCCGGCCTCCT		23	dre-mir-92b	82	dre-mir-92b-3p	dre-mir-92b:56:C>T,23:'	126	117	95	42	70	35	56	269	83	65	29	604	163	432	325	256	7	11	14	11	15	713	396	348	379	249	95	393	113	147	100	447	704	813	852	461	173	49	103	94	47	0	0
TATTGCACTCGTCCCGGCCTCT		22	dre-mir-92b	82	dre-mir-92b-3p	dre-mir-92b:56:C>T,22:'	35	27	30	20	18	21	57	219	43	74	14	482	226	476	267	212	7	9	8	13	15	521	194	207	153	158	59	282	85	153	81	389	786	810	992	652	402	168	255	226	152	1	0
TATTGCACTCGTCCCGGCCTCCAT		24	dre-mir-92b	82	dre-mir-92b-3p	dre-mir-92b:56:C>A,23:'	30	12	8	3	5	5	20	26	13	5	2	119	41	96	101	94	2	15	5	12	13	147	74	118	116	109	32	246	62	62	72	335	398	472	398	277	90	22	65	53	32	0	0
TATTGCACTCGTCCCGGCCTCCTT		24	dre-mir-92b	82	dre-mir-92b-3p	dre-mir-92b:56:C>T,23:'	44	30	30	11	21	9	31	72	29	27	10	229	86	176	158	128	3	5	3	4	6	170	103	112	97	68	52	155	57	79	35	175	319	312	341	175	72	21	35	44	19	0	0
TATTGCACTCGTCCCGGCCTCA		22	dre-mir-92b	82	dre-mir-92b-3p	dre-mir-92b:56:C>A,22:'	14	14	14	10	7	15	34	79	35	44	14	76	41	82	81	64	3	2	3	9	4	219	117	90	108	81	33	178	60	110	77	130	180	321	311	227	172	53	104	77	76	1	0
TATTGCACTCGTCCCGGCCT		20	dre-mir-92b	82	dre-mir-92b-3p	dre-mir-92b:56::r0'	18	11	21	18	9	16	25	121	32	52	27	131	54	117	77	80	5	10	10	9	14	202	78	91	72	94	25	60	17	63	38	97	132	198	259	195	187	89	116	103	94	0	0
TATTGCACTCGTCCCGGCCTCCG		23	dre-mir-92b	82	dre-mir-92b-3p	dre-mir-92b:56:C>G,23:'	0	1	1	7	2	5	46	152	55	60	18	11	6	13	5	4	0	0	0	0	0	510	269	159	149	160	90	493	144	175	178	8	14	13	19	15	3	0	3	0	0	0	0
TATTGCACTCGTCCCGGCCTCCC		23	dre-mir-92b	82	dre-mir-92b-3p	dre-mir-92b:56::r0'	7	10	10	6	9	13	20	21	6	17	5	29	7	16	10	13	0	0	0	0	0	205	99	51	46	37	14	42	30	31	25	26	32	38	27	22	17	7	8	3	3	0	0
TATTGCACTCGTCCCGGCCTCG		22	dre-mir-92b	82	dre-mir-92b-3p	dre-mir-92b:56:C>G,22:'	0	0	0	4	0	9	26	85	30	25	14	6	2	4	1	5	0	1	0	0	0	130	70	52	42	35	18	90	46	65	35	0	6	8	10	8	4	1	0	0	3	0	0
TATTGCACTCGTCCCGGCCTT		21	dre-mir-92b	82	dre-mir-92b-3p	dre-mir-92b:56:C>T,21:'	1	0	3	0	0	1	2	7	2	6	2	30	13	29	18	26	0	1	3	0	7	5	6	4	4	3	2	2	6	8	0	20	42	47	60	51	44	24	19	22	17	0	0
TATTGCACTCGTCCCGGCCTAC		22	dre-mir-92b	82	dre-mir-92b-3p	dre-mir-92b:56:C>A,21:'	1	4	1	17	1	18	4	31	6	13	8	13	6	14	5	2	0	0	0	0	0	36	29	23	30	35	2	18	30	34	18	7	8	8	8	6	9	4	3	3	6	0	0
ATTGCACTCGTCCCGGCCTCC		21	dre-mir-92b	82	dre-mir-92b-3p	dre-mir-92b:57::r0'	2	4	12	1	1	6	5	23	9	12	5	62	16	37	15	12	0	0	0	1	1	28	18	9	8	2	1	12	6	10	4	13	23	25	29	19	12	4	5	5	1	0	0
TATTGCACTCGTCCCGGCC		19	dre-mir-92b	82	dre-mir-92b-3p	dre-mir-92b:56::r0'	1	0	1	1	0	3	5	27	5	3	2	13	4	14	10	14	7	5	1	1	8	26	13	3	11	8	6	9	2	11	2	9	7	17	31	17	31	22	11	20	14	1	0
TATTGCACTCGTCCCGGCCG		20	dre-mir-92b	82	dre-mir-92b-3p	dre-mir-92b:56:T>G,20:'	0	1	0	2	0	3	13	60	14	25	11	3	4	1	0	3	0	0	0	0	0	62	22	20	12	15	7	32	17	20	17	0	6	0	5	7	0	1	0	0	0	0	0
TATTGCACTCGTCCCGTCCTCC		22	dre-mir-92b	82	dre-mir-92b-3p	dre-mir-92b:56:G>T,17:'	3	4	6	4	3	2	3	21	5	5	1	20	6	18	7	12	1	0	0	0	0	28	26	12	7	11	2	21	4	13	3	8	9	9	15	20	9	4	5	3	4	0	0
TATTGCACTCGTCCCGGCCTA		21	dre-mir-92b	82	dre-mir-92b-3p	dre-mir-92b:56:C>A,21:'	0	0	0	0	1	0	0	0	1	0	0	4	3	8	10	6	1	0	0	2	4	10	6	3	3	1	3	4	2	6	7	17	34	36	48	31	29	12	7	14	10	0	0
TATTGCACCCGTCCCGGCCTCC		22	dre-mir-92b	82	dre-mir-92b-3p	dre-mir-92b:56:T>C,9:'	0	1	2	5	2	7	5	49	5	16	4	2	0	5	0	2	0	0	0	0	0	53	17	11	11	13	7	25	11	8	9	0	1	4	0	0	2	0	1	0	0	0	0
TATTGCGCTCGTCCCGGCCTCC		22	dre-mir-92b	82	dre-mir-92b-3p	dre-mir-92b:56:A>G,7:'	0	1	0	9	1	3	8	29	10	12	5	4	0	6	0	1	0	0	0	0	0	43	21	22	15	10	6	19	9	20	8	2	2	1	1	3	1	0	0	0	0	0	0
TATTGCACTCGTCTCGGCCTCC		22	dre-mir-92b	82	dre-mir-92b-3p	dre-mir-92b:56:C>T,14:'	6	3	3	1	1	1	3	22	3	3	4	14	2	8	2	9	0	1	0	0	0	17	17	8	8	11	3	28	10	13	10	7	5	6	12	5	3	2	3	2	2	0	0
TATTTCACTCGTCCCGGCCTCC		22	dre-mir-92b	82	dre-mir-92b-3p	dre-mir-92b:56:G>T,5:'	3	4	5	0	2	3	2	8	0	5	0	6	3	12	6	5	0	0	0	1	0	12	10	6	5	6	2	31	7	20	21	5	15	5	11	10	9	5	3	1	4	0	0
TACTGCACTCGTCCCGGCCTCC		22	dre-mir-92b	82	dre-mir-92b-3p	dre-mir-92b:56:T>C,3:'	2	0	0	5	0	5	6	25	10	10	8	2	3	1	0	1	0	0	0	0	0	30	31	18	9	6	4	17	3	17	9	0	1	0	3	0	1	2	0	0	0	0	0
CATTGCACTCGTCCCGGCCTCC		22	dre-mir-92b	82	dre-mir-92b-3p	dre-mir-92b:56:T>C,1:'	0	0	1	2	0	7	3	20	7	6	3	5	1	3	2	0	0	0	0	1	0	20	20	7	8	9	3	35	13	15	9	3	2	1	0	2	4	2	3	1	0	0	0
TATTGCACTCGCCCCGGCCTCC		22	dre-mir-92b	82	dre-mir-92b-3p	dre-mir-92b:56:T>C,12:'	2	0	0	3	0	3	4	30	9	12	3	2	1	2	6	2	0	0	0	0	0	30	21	9	12	6	3	13	4	8	12	4	6	3	1	5	0	1	0	0	1	0	0
TATTGCACTCGTCACGGCCTCC		22	dre-mir-92b	82	dre-mir-92b-3p	dre-mir-92b:56:C>A,14:'	2	1	6	0	1	1	3	12	2	3	4	18	5	10	3	6	0	1	0	1	1	13	13	2	4	5	1	1	0	2	1	2	14	11	9	3	11	2	7	4	4	0	0
TATTGCACTCGTCCCGGCCTCCCT		24	dre-mir-92b	82	dre-mir-92b-3p	dre-mir-92b:56::r0'	0	1	0	1	1	0	2	6	2	3	2	3	0	3	4	2	0	0	0	0	0	38	9	4	6	2	4	7	2	6	4	9	16	16	10	4	3	3	0	2	0	0	0
TATTGCACTTGTCCCGGCCTCC		22	dre-mir-92b	82	dre-mir-92b-3p	dre-mir-92b:56:C>T,10:'	1	0	0	1	0	6	3	7	3	6	4	16	6	17	3	13	0	0	0	0	0	15	6	6	3	5	3	6	3	0	2	3	4	8	7	1	1	1	4	2	2	0	0
TATTGCACTCGTCCCGGCCCCC		22	dre-mir-92b	82	dre-mir-92b-3p	dre-mir-92b:56:T>C,20:'	1	2	2	4	0	8	2	15	1	5	4	3	0	3	0	0	0	0	0	0	0	25	21	8	10	7	1	6	3	6	9	3	4	2	1	1	1	0	1	3	1	0	0
TATTGCACTCGTCCTGGCCTCC		22	dre-mir-92b	82	dre-mir-92b-3p	dre-mir-92b:56:C>T,15:'	3	1	3	4	1	3	3	13	2	6	3	2	1	0	0	4	0	0	0	0	0	17	8	5	8	3	8	23	6	14	8	3	5	1	3	1	3	0	0	0	0	0	0
TATTGCACTCGTCCCGGCCTGC		22	dre-mir-92b	82	dre-mir-92b-3p	dre-mir-92b:56:C>G,21:'	0	0	1	4	0	4	1	4	3	6	4	22	4	21	6	8	0	0	0	0	1	4	4	3	0	5	1	2	3	3	2	4	5	6	10	7	6	2	2	2	0	0	0
CTATTGCACTCGTCCCGGCCTCC		23	dre-mir-92b	82	dre-mir-92b-3p	dre-mir-92b:55:A>C,1:'	0	2	5	2	2	5	2	8	1	5	0	7	7	10	3	6	0	0	0	0	0	12	8	1	6	8	0	2	1	2	2	5	9	9	12	7	2	3	3	2	1	0	0
TATCGCACTCGTCCCGGCCTCC		22	dre-mir-92b	82	dre-mir-92b-3p	dre-mir-92b:56:T>C,4:'	2	1	2	1	0	4	7	18	10	7	3	6	1	2	0	0	1	0	0	0	0	13	11	12	5	4	3	4	5	5	9	1	2	2	3	0	2	1	1	0	1	0	0
TATTGTACTCGTCCCGGCCTCC		22	dre-mir-92b	82	dre-mir-92b-3p	dre-mir-92b:56:C>T,6:'	1	1	4	4	1	5	3	13	1	4	3	8	3	10	2	4	0	0	1	0	0	13	12	4	3	2	1	7	4	4	4	2	1	1	7	2	2	0	0	0	0	0	0
TATTGCACTCGTCCCTGCCTCC		22	dre-mir-92b	82	dre-mir-92b-3p	dre-mir-92b:56:G>T,16:'	3	2	2	1	1	0	2	10	0	5	3	10	1	7	5	5	0	0	0	0	0	16	8	3	5	5	2	8	4	3	1	2	3	4	6	5	4	0	1	1	1	0	0
TATTGCACTCGTCCCGGCATCC		22	dre-mir-92b	82	dre-mir-92b-3p	dre-mir-92b:56:C>A,19:'	1	2	4	0	0	0	2	3	0	4	2	12	6	13	0	5	0	0	1	0	0	4	1	0	2	2	3	15	6	9	3	1	7	5	9	5	1	3	1	1	0	0	0
GATTGCACTCGTCCCGGCCTCC		22	dre-mir-92b	82	dre-mir-92b-3p	dre-mir-92b:56:T>G,1:'	2	0	0	0	1	1	1	7	0	3	0	7	3	8	3	4	1	0	1	0	0	6	4	2	2	1	0	6	3	2	4	1	7	2	4	2	16	5	4	11	8	0	0
TCTTGCACTCGTCCCGGCCTCC		22	dre-mir-92b	82	dre-mir-92b-3p	dre-mir-92b:56:A>C,2:'	1	0	4	3	3	0	4	11	3	1	1	8	3	6	3	6	0	0	0	0	0	9	2	2	2	2	2	4	2	1	0	6	8	7	8	8	2	2	3	2	1	0	0
TGTTGCACTCGTCCCGGCCTCC		22	dre-mir-92b	82	dre-mir-92b-3p	dre-mir-92b:56:A>G,2:'	1	0	0	3	0	0	2	10	2	6	1	0	1	2	1	1	0	0	0	0	0	26	11	4	2	4	1	13	9	7	3	2	4	2	5	2	1	0	1	0	0	0	0
ATATTGCACTCGTCCCGGCCTCC		23	dre-mir-92b	82	dre-mir-92b-3p	dre-mir-92b:55::r0'	2	2	4	4	3	2	3	15	4	1	2	11	4	10	2	4	0	1	0	0	0	8	6	3	1	2	1	5	3	2	0	2	5	3	4	6	2	1	0	0	0	0	0
TATTACACTCGTCCCGGCCTCC		22	dre-mir-92b	82	dre-mir-92b-3p	dre-mir-92b:56:G>A,5:'	2	1	3	1	0	1	2	11	4	3	1	7	1	5	0	3	0	0	0	0	0	14	14	6	7	6	1	8	5	3	4	2	2	1	0	3	2	1	0	0	1	0	0
TATTGCACTCGTACCGGCCTCC		22	dre-mir-92b	82	dre-mir-92b-3p	dre-mir-92b:56:C>A,13:'	1	4	1	0	3	2	0	1	2	5	1	8	4	6	4	3	0	0	0	0	0	6	7	5	1	2	0	7	1	3	2	4	5	6	7	5	4	5	3	2	4	0	0
TATTGCACTCGTCCCGGTCTCC		22	dre-mir-92b	82	dre-mir-92b-3p	dre-mir-92b:56:C>T,18:'	0	1	1	3	1	5	2	14	2	6	2	3	0	3	0	0	0	0	1	0	0	15	8	7	6	8	2	5	2	3	6	4	1	3	2	1	3	2	0	0	0	0	0
TATTGCACTCGTCCCAGCCTCC		22	dre-mir-92b	82	dre-mir-92b-3p	dre-mir-92b:56:G>A,16:'	0	0	0	2	0	4	3	6	1	8	2	4	1	4	4	1	0	0	0	0	0	17	5	4	2	7	1	6	4	8	9	2	3	1	4	0	0	0	1	1	2	0	0
TATTGCACTCGTCCCGGC		18	dre-mir-92b	82	dre-mir-92b-3p	dre-mir-92b:56::r0'	1	0	0	0	0	0	1	1	1	0	1	4	2	1	6	4	14	0	0	2	1	5	2	2	1	1	2	1	0	3	0	1	6	3	8	9	12	10	3	6	3	0	0
TATTGCACTCGTTCCGGCCTCC		22	dre-mir-92b	82	dre-mir-92b-3p	dre-mir-92b:56:C>T,13:'	0	0	0	1	0	3	2	12	5	5	2	5	2	7	1	4	0	0	0	0	0	17	9	2	2	4	0	2	4	2	0	3	2	5	4	3	2	1	1	2	1	0	0
TATTGCACTCGTCCCGACCTCC		22	dre-mir-92b	82	dre-mir-92b-3p	dre-mir-92b:56:G>A,17:'	2	1	2	2	2	1	0	8	1	3	1	4	3	1	2	3	0	0	0	0	0	12	13	4	1	3	2	7	1	6	2	2	7	7	6	8	0	0	0	0	0	0	0
TATTGCACTCGTCCCGGACTCC		22	dre-mir-92b	82	dre-mir-92b-3p	dre-mir-92b:56:C>A,18:'	0	0	3	2	0	1	1	6	1	1	0	5	0	6	2	3	2	1	1	0	0	12	6	1	1	1	0	6	0	1	0	4	11	12	9	4	2	2	2	1	3	0	0
TATTGCACTCATCCCGGCCTCC		22	dre-mir-92b	82	dre-mir-92b-3p	dre-mir-92b:56:G>A,11:'	2	0	3	2	0	1	1	6	4	1	2	3	1	8	4	0	0	0	0	0	0	15	8	2	6	6	1	8	6	6	2	2	4	2	4	0	1	0	1	0	1	0	0
TATTGCCCTCGTCCCGGCCTCC		22	dre-mir-92b	82	dre-mir-92b-3p	dre-mir-92b:56:A>C,7:'	3	3	3	0	0	0	0	3	3	1	2	7	3	2	3	2	0	0	0	0	0	3	6	3	2	1	2	10	5	3	3	1	10	8	6	3	4	1	3	4	1	0	0
TATTGCACTCTTCCCGGCCTCC		22	dre-mir-92b	82	dre-mir-92b-3p	dre-mir-92b:56:G>T,11:'	1	0	0	1	0	2	2	6	3	4	1	9	4	11	0	5	0	0	0	0	0	7	4	0	0	3	1	6	2	5	4	5	3	8	5	3	1	1	4	1	0	0	0
TATTGCACTCGTCCCGGCCC		20	dre-mir-92b	82	dre-mir-92b-3p	dre-mir-92b:56:T>C,20:'	0	0	0	2	0	2	4	12	4	3	0	0	0	0	0	0	0	0	0	0	0	10	4	10	6	13	2	7	7	11	3	0	0	0	0	1	0	0	0	0	0	0	0
TATTGCACTCGTCCCGGCCTTC		22	dre-mir-92b	82	dre-mir-92b-3p	dre-mir-92b:56:C>T,21:'	0	1	0	0	0	4	1	8	2	3	2	4	0	4	3	4	0	0	0	0	1	12	7	2	4	2	1	7	3	2	2	2	3	3	3	1	2	1	2	4	1	0	0
TATTGCACTCGTCCCGCCCTCC		22	dre-mir-92b	82	dre-mir-92b-3p	dre-mir-92b:56:G>C,17:'	1	0	1	2	1	2	0	6	1	2	1	5	2	2	0	1	1	0	0	1	0	10	10	3	3	0	1	1	0	3	1	4	3	13	6	4	3	4	2	1	0	0	0
TATTGCATTCGTCCCGGCCTCC		22	dre-mir-92b	82	dre-mir-92b-3p	dre-mir-92b:56:C>T,8:'	0	1	0	2	1	2	2	7	0	3	1	5	2	1	1	2	0	0	1	0	0	12	8	5	4	4	2	3	1	4	2	1	2	1	3	5	2	0	1	1	2	0	0
TATTGCACTAGTCCCGGCCTCC		22	dre-mir-92b	82	dre-mir-92b-3p	dre-mir-92b:56:C>A,10:'	3	0	1	0	0	1	0	4	1	2	1	6	2	7	2	1	0	0	0	0	0	8	3	2	0	3	0	2	0	1	3	5	5	7	3	4	5	2	3	2	4	0	0
TATTGCACTCGTCCCGGCCTCCCA		24	dre-mir-92b	82	dre-mir-92b-3p	dre-mir-92b:56:T>A,24:'	0	0	0	0	0	0	1	0	0	1	0	0	0	1	2	2	0	1	0	0	0	18	7	0	0	1	2	7	0	0	3	5	9	4	7	5	1	2	1	0	1	0	0
TATTGAACTCGTCCCGGCCTCC		22	dre-mir-92b	82	dre-mir-92b-3p	dre-mir-92b:56:C>A,6:'	0	1	2	1	2	1	1	0	2	2	0	11	3	9	5	4	0	0	0	0	1	4	1	2	0	0	0	2	0	3	0	3	2	2	5	2	0	1	0	3	2	0	0
TATTGCACTCGTCCAGGCCTCC		22	dre-mir-92b	82	dre-mir-92b-3p	dre-mir-92b:56:C>A,15:'	0	3	1	1	0	0	0	1	1	0	0	11	1	7	0	3	0	0	1	0	0	5	4	2	0	1	0	5	0	3	4	2	3	2	4	1	1	4	2	3	1	0	0
TATTGCACGCGTCCCGGCCTCC		22	dre-mir-92b	82	dre-mir-92b-3p	dre-mir-92b:56:T>G,9:'	0	1	1	2	0	0	2	3	0	2	1	4	0	3	1	0	0	0	0	0	1	11	6	3	1	3	1	0	2	5	0	2	3	2	4	1	0	1	0	0	0	0	0
TATTGCAATCGTCCCGGCCTCC		22	dre-mir-92b	82	dre-mir-92b-3p	dre-mir-92b:56:C>A,8:'	0	0	1	3	1	0	1	5	0	1	0	5	2	2	1	2	0	0	1	0	0	5	2	2	0	0	0	3	0	0	1	1	6	4	4	5	2	0	1	0	0	0	0
TATTGCACTCGTCCCGGCCTCCCTT		25	dre-mir-92b	82	dre-mir-92b-3p	dre-mir-92b:56:G>T,25:'	0	0	3	0	0	1	1	0	0	0	0	0	2	1	6	2	0	0	0	0	0	7	8	1	1	0	5	4	0	1	0	2	3	2	7	2	0	0	0	1	1	0	0
TATTGCACTCGTCCCGGCTTCC		22	dre-mir-92b	82	dre-mir-92b-3p	dre-mir-92b:56:C>T,19:'	0	1	0	0	0	2	0	6	2	3	3	4	1	3	2	2	0	0	0	0	0	3	5	1	2	1	1	1	5	1	2	2	2	1	3	0	1	0	0	0	0	0	0
TATTGCTCTCGTCCCGGCCTCC		22	dre-mir-92b	82	dre-mir-92b-3p	dre-mir-92b:56:A>T,7:'	0	0	1	0	0	0	1	7	1	0	1	2	2	3	1	0	0	0	0	0	0	3	6	3	0	1	0	5	0	3	2	1	2	2	5	1	1	1	0	1	0	0	0
AATTGCACTCGTCCCGGCCTCC		22	dre-mir-92b	82	dre-mir-92b-3p	dre-mir-92b:56:T>A,1:'	0	1	1	0	0	2	0	3	0	4	1	5	1	2	0	0	0	0	0	0	0	3	1	1	2	1	0	1	1	2	1	0	2	2	6	0	3	1	5	2	1	0	0
TATTGCACACGTCCCGGCCTCC		22	dre-mir-92b	82	dre-mir-92b-3p	dre-mir-92b:56:T>A,9:'	1	0	1	0	0	3	1	6	4	0	2	3	1	0	0	0	0	0	0	0	0	7	4	0	3	2	0	2	0	3	0	1	4	2	1	0	0	0	2	0	0	0	0
TATTGCACTCGTCCCGGCCGCC		22	dre-mir-92b	82	dre-mir-92b-3p	dre-mir-92b:56:T>G,20:'	7	2	0	6	0	1	3	9	3	12	1	0	0	1	0	0	0	0	0	0	0	0	2	2	0	1	0	1	1	2	0	1	1	0	0	2	1	0	0	0	0	0	0
TATTGCACTCGTCGCGGCCTCC		22	dre-mir-92b	82	dre-mir-92b-3p	dre-mir-92b:56:C>G,14:'	2	1	2	1	0	0	1	2	2	0	0	0	0	0	1	1	0	0	0	0	0	7	5	2	3	1	0	1	0	1	1	2	1	3	4	1	1	0	2	1	2	0	0
TATTGCACTCGTCCCGGCCA		20	dre-mir-92b	82	dre-mir-92b-3p	dre-mir-92b:56:T>A,20:'	1	0	0	0	0	0	0	0	1	0	0	3	0	2	1	1	1	0	0	1	1	1	0	0	0	0	0	1	0	0	0	3	3	3	7	6	5	0	2	4	2	0	0
TATTGCACTCGTCCCGGCCAC		21	dre-mir-92b	82	dre-mir-92b-3p	dre-mir-92b:56:T>A,20:'	0	0	0	2	0	0	1	2	1	1	0	0	0	0	0	0	0	0	0	0	0	3	5	1	2	3	1	8	4	5	3	0	1	0	0	1	0	0	0	0	0	0	0
TATTGCACTCGTGCCGGCCTCC		22	dre-mir-92b	82	dre-mir-92b-3p	dre-mir-92b:56:C>G,13:'	0	0	1	0	0	1	0	6	0	1	0	3	2	2	1	0	0	0	0	0	0	3	1	0	0	0	0	3	0	1	0	1	2	3	3	2	2	0	0	1	0	0	0
TTTTGCACTCGTCCCGGCCTCC		22	dre-mir-92b	82	dre-mir-92b-3p	dre-mir-92b:56:A>T,2:'	0	0	0	1	2	0	1	3	1	0	0	0	0	3	1	1	0	0	0	0	0	5	2	2	1	1	0	2	0	0	0	2	3	1	3	2	0	0	0	0	0	0	0
TATTGCACTCGTCCCGGCCTCCCG		24	dre-mir-92b	82	dre-mir-92b-3p	dre-mir-92b:56:T>G,24:'	0	0	0	0	0	0	1	0	0	1	0	0	0	0	0	0	0	0	0	0	0	12	6	3	2	0	2	3	1	0	1	0	2	0	0	0	0	0	0	0	0	0	0
TATTGCACTCGTCCCCGCCTCC		22	dre-mir-92b	82	dre-mir-92b-3p	dre-mir-92b:56:G>C,16:'	0	0	0	0	1	1	1	3	1	1	0	2	0	0	2	2	0	1	0	0	0	5	0	2	1	1	0	1	1	1	0	0	1	1	2	0	0	0	1	1	0	0	0
TATTGCACTCGTCCCGGCCTCAC		23	dre-mir-92b	82	dre-mir-92b-3p	dre-mir-92b:56:C>A,22:'	0	0	0	0	1	0	0	1	0	0	0	0	0	1	1	1	0	0	0	0	0	2	1	1	0	0	1	4	1	2	1	0	4	4	0	4	1	1	0	0	1	0	0
ATTGCACTCGTCCCGGCCTC		20	dre-mir-92b	82	dre-mir-92b-3p	dre-mir-92b:57::r0'	0	0	0	0	0	0	0	1	0	1	1	3	0	0	3	3	0	0	0	0	0	0	2	0	0	0	1	0	0	0	0	1	4	3	3	0	1	0	2	1	0	0	0
TATTGCACTCGTCCGGGCCTCC		22	dre-mir-92b	82	dre-mir-92b-3p	dre-mir-92b:56:C>G,15:'	0	0	0	0	2	0	0	1	0	1	0	0	0	0	0	1	0	0	0	0	0	1	2	1	1	0	0	5	1	2	2	0	2	1	0	0	0	2	0	1	1	0	0
TATTCCACTCGTCCCGGCCTCC		22	dre-mir-92b	82	dre-mir-92b-3p	dre-mir-92b:56:G>C,5:'	0	0	1	0	0	0	0	2	1	1	0	1	0	0	1	2	0	0	0	0	0	3	0	1	1	0	0	1	0	0	1	1	1	1	0	1	1	1	0	1	1	0	0
TAATGCACTCGTCCCGGCCTCC		22	dre-mir-92b	82	dre-mir-92b-3p	dre-mir-92b:56:T>A,3:'	0	0	1	1	1	0	0	1	0	2	0	1	1	0	0	1	0	0	0	0	0	3	2	1	1	1	0	0	1	1	0	2	1	1	0	1	0	0	0	0	0	0	0
TATTGCACTGGTCCCGGCCTCC		22	dre-mir-92b	82	dre-mir-92b-3p	dre-mir-92b:56:C>G,10:'	0	0	1	1	0	0	1	0	1	0	1	0	3	3	0	0	0	0	0	0	0	3	0	1	1	0	0	0	0	0	0	2	1	0	0	0	1	0	1	0	1	0	0
TTGCACTCGTCCCGGCCTCC		20	dre-mir-92b	82	dre-mir-92b-3p	dre-mir-92b:58::r0'	2	0	0	0	0	0	0	1	0	0	0	0	1	1	0	1	0	0	0	0	0	2	0	1	1	0	0	0	0	4	1	3	0	0	2	1	1	0	0	1	0	0	0
TATTGCACTCGTCTCGGCCTC		21	dre-mir-92b	82	dre-mir-92b-3p	dre-mir-92b:56:C>T,14:'	0	0	0	0	0	0	1	2	0	0	0	1	0	1	0	0	0	0	0	0	0	0	1	1	0	1	0	1	0	0	0	1	0	2	2	1	1	0	1	2	2	0	0
TATTGCACTCGTCCCGGCCCC		21	dre-mir-92b	82	dre-mir-92b-3p	dre-mir-92b:56:T>C,20:'	0	0	0	1	0	0	3	3	0	2	0	0	0	0	0	0	0	0	0	0	0	2	1	1	0	1	0	0	0	4	1	0	0	0	1	0	0	0	0	1	0	0	0
TAGTGCACTCGTCCCGGCCTCC		22	dre-mir-92b	82	dre-mir-92b-3p	dre-mir-92b:56:T>G,3:'	0	0	0	0	0	1	0	1	0	0	1	1	0	0	1	0	0	0	0	0	0	0	1	1	0	0	2	2	1	3	0	0	3	0	2	1	0	0	0	0	0	0	0
TATTGCACTCCTCCCGGCCTCC		22	dre-mir-92b	82	dre-mir-92b-3p	dre-mir-92b:56:G>C,11:'	0	0	0	0	0	0	0	0	0	0	1	2	0	3	0	1	0	0	0	0	0	3	1	2	0	0	0	0	0	1	2	0	2	0	1	1	0	0	0	1	0	0	0
TATAGCACTCGTCCCGGCCTCC		22	dre-mir-92b	82	dre-mir-92b-3p	dre-mir-92b:56:T>A,4:'	0	0	1	0	0	0	0	0	0	1	0	2	0	1	1	1	0	0	0	0	0	3	1	0	0	1	0	1	0	0	0	0	1	1	4	0	0	2	0	0	0	0	0
TATTGCACTCGTCCC		15	dre-mir-92b	82	dre-mir-92b-3p	dre-mir-92b:56::r0'	0	0	0	0	0	0	0	0	0	0	0	0	0	0	0	0	19	0	0	0	0	0	0	0	0	0	0	0	0	0	0	0	0	0	0	0	0	0	0	0	1	0	0
TATTGCACTCGTCCCGG		17	dre-mir-92b	82	dre-mir-92b-3p	dre-mir-92b:56::r0'	0	0	0	0	0	0	0	0	1	0	1	0	0	0	0	0	3	0	0	0	1	0	0	0	0	0	0	0	0	0	0	1	0	0	1	0	3	4	1	2	2	0	0
TATTGCAGTCGTCCCGGCCTCC		22	dre-mir-92b	82	dre-mir-92b-3p	dre-mir-92b:56:C>G,8:'	1	0	2	1	0	0	0	1	0	0	0	1	0	0	1	1	0	0	0	0	0	0	1	0	1	0	0	1	0	0	1	0	1	2	3	1	2	0	0	0	0	0	0
TATTGCACTCGTCCCGGCCTCCCC		24	dre-mir-92b	82	dre-mir-92b-3p	dre-mir-92b:56:T>C,24:'	0	0	0	0	0	0	0	1	0	1	0	0	0	0	0	0	0	0	0	0	0	7	0	1	1	1	3	0	3	2	0	0	0	0	0	0	0	0	0	0	0	0	0
TATTGCACCCGTCCCGGCCTC		21	dre-mir-92b	82	dre-mir-92b-3p	dre-mir-92b:56:T>C,9:'	0	0	0	0	0	0	0	1	0	1	1	2	1	0	1	1	0	0	0	0	0	3	0	0	0	1	2	0	1	1	1	0	0	1	0	1	0	0	0	0	0	0	0
TATTGCACTCGTCACGGCCTC		21	dre-mir-92b	82	dre-mir-92b-3p	dre-mir-92b:56:C>A,14:'	0	0	0	0	0	0	0	0	0	0	0	2	0	0	0	0	0	0	0	0	0	1	1	0	1	0	0	1	1	0	0	0	3	1	1	1	0	1	2	1	2	0	0
TATTGCACTCGACCCGGCCTCC		22	dre-mir-92b	82	dre-mir-92b-3p	dre-mir-92b:56:T>A,12:'	0	0	1	1	0	0	0	1	1	0	0	1	0	0	0	1	0	0	0	0	0	2	0	1	1	0	1	0	1	1	1	0	1	1	2	0	1	0	0	0	0	0	0
ATTGCACTCGTCCCGGCCTCCA		22	dre-mir-92b	82	dre-mir-92b-3p	dre-mir-92b:57:C>A,22:'	0	0	0	0	0	0	0	0	0	1	0	1	0	0	0	1	0	2	0	0	0	1	1	0	0	0	0	2	1	0	1	0	0	2	3	1	0	0	0	1	1	0	0
TATTTCACTCGTCCCGGCCTC		21	dre-mir-92b	82	dre-mir-92b-3p	dre-mir-92b:56:G>T,5:'	0	0	0	0	0	0	0	0	1	0	0	1	0	1	0	0	0	0	0	0	0	0	0	1	0	0	0	2	0	1	1	1	1	2	0	1	0	1	2	1	1	0	0
TATTGCACTCGGCCCGGCCTCC		22	dre-mir-92b	82	dre-mir-92b-3p	dre-mir-92b:56:T>G,12:'	0	0	1	0	0	0	1	0	0	1	0	0	0	1	0	0	0	0	0	0	0	3	2	1	1	2	0	0	0	0	0	0	0	0	3	0	0	0	1	1	0	0	0
TATGGCACTCGTCCCGGCCTCC		22	dre-mir-92b	82	dre-mir-92b-3p	dre-mir-92b:56:T>G,4:'	0	1	0	0	0	0	0	1	0	0	0	1	0	0	0	0	0	0	0	0	0	1	1	0	0	0	0	3	1	1	1	0	0	2	2	0	1	0	0	0	1	0	0
TATTGCACTCGTCCCGGCCTCTC		23	dre-mir-92b	82	dre-mir-92b-3p	dre-mir-92b:56:C>T,22:'	0	0	0	1	0	0	1	0	0	1	0	1	0	0	0	0	0	0	0	0	0	3	0	2	0	1	0	2	1	0	0	1	1	1	0	0	0	1	0	0	0	0	0
ATATTGCACTCGTCCCGGCCTCT		23	dre-mir-92b	82	dre-mir-92b-3p	dre-mir-92b:55:C>T,23:'	0	0	0	0	0	0	0	0	0	0	0	5	2	4	0	1	0	0	0	0	0	2	0	0	0	0	1	0	0	0	0	0	1	1	0	0	0	0	0	0	0	0	0
TATTGCACTCGTCCCGTCCTC		21	dre-mir-92b	82	dre-mir-92b-3p	dre-mir-92b:56:G>T,17:'	0	0	0	0	0	0	0	0	0	0	0	1	0	1	1	1	0	0	0	0	0	4	0	0	0	0	0	1	1	0	0	0	0	2	0	1	1	1	1	0	0	0	0
TATTGCACTCGTCCTGGCCTC		21	dre-mir-92b	82	dre-mir-92b-3p	dre-mir-92b:56:C>T,15:'	0	0	0	0	0	0	0	1	0	0	1	1	1	0	1	0	0	0	0	0	0	1	0	0	0	1	1	0	2	2	0	0	0	0	0	2	1	0	0	0	1	0	0
TATTGCGCTCGTCCCGGCCTC		21	dre-mir-92b	82	dre-mir-92b-3p	dre-mir-92b:56:A>G,7:'	0	0	0	0	0	0	1	4	0	0	0	0	0	1	0	0	0	0	0	0	0	0	2	3	1	1	0	0	2	0	1	0	0	0	0	0	0	0	0	0	0	0	0
ATATTGCACTCGTCCCGGCCTC		22	dre-mir-92b	82	dre-mir-92b-3p	dre-mir-92b:55::r0'	0	0	0	0	0	0	0	3	0	0	0	2	0	2	3	1	0	0	0	0	0	2	0	0	0	0	0	0	0	1	0	0	0	0	0	0	2	0	0	0	0	0	0
TATTGCACTCGTCCCGGCCACC		22	dre-mir-92b	82	dre-mir-92b-3p	dre-mir-92b:56:T>A,20:'	1	1	0	0	0	1	0	0	1	0	0	0	0	1	0	0	0	0	0	0	0	2	0	0	0	0	0	0	0	1	1	2	0	0	2	0	2	0	2	0	0	0	0
TATTGCACTCGTCCCGGCCTCCGT		24	dre-mir-92b	82	dre-mir-92b-3p	dre-mir-92b:56:C>G,23:'	0	0	0	0	0	0	0	1	0	0	0	0	0	1	1	2	0	0	0	0	0	1	0	0	1	0	1	1	1	0	0	1	2	1	1	0	0	0	0	1	0	0	0
TATTGCACTCGTCCCGGCCTCCATG		25	dre-mir-92b	82	dre-mir-92b-3p	dre-mir-92b:56:C>A,23:'	0	0	0	0	0	0	1	1	1	0	0	0	0	1	0	0	0	0	0	0	0	3	1	0	1	1	1	2	1	0	0	1	0	1	0	0	0	0	0	0	0	0	0
ATTGCACTCGTCCCGGCCTCT		21	dre-mir-92b	82	dre-mir-92b-3p	dre-mir-92b:57:C>T,21:'	0	0	0	0	0	1	0	0	0	0	0	1	1	0	0	0	0	0	0	0	0	0	0	1	0	0	0	0	0	0	0	2	1	4	2	0	1	0	0	1	0	0	0
GATTGCACTCGTCCCGGCCTC		21	dre-mir-92b	82	dre-mir-92b-3p	dre-mir-92b:56:T>G,1:'	0	0	0	0	0	0	0	0	0	1	0	0	0	1	0	0	0	0	0	0	0	0	0	0	1	0	0	0	0	0	0	0	0	1	0	1	5	2	2	1	0	0	0
TATTGCACTCGTCCCGGCGTCC		22	dre-mir-92b	82	dre-mir-92b-3p	dre-mir-92b:56:C>G,19:'	1	0	1	0	0	0	0	3	0	0	0	0	0	3	0	2	0	0	0	0	0	2	0	0	0	0	0	0	0	0	0	0	1	2	0	0	0	0	1	0	0	0	0
TATTGCACTCGTCCCGGGCTCC		22	dre-mir-92b	82	dre-mir-92b-3p	dre-mir-92b:56:C>G,18:'	3	0	1	0	0	0	0	2	0	0	0	1	0	0	0	0	0	0	0	0	0	2	0	0	0	0	0	2	0	0	0	1	0	1	3	0	1	0	1	0	0	0	0
CATTGCACTCGTCCCGGCCTC		21	dre-mir-92b	82	dre-mir-92b-3p	dre-mir-92b:56:T>C,1:'	0	0	0	0	0	0	0	1	0	0	0	0	0	0	0	0	0	0	0	0	0	0	2	0	1	0	0	3	2	2	1	1	0	0	0	0	0	0	0	1	0	0	0
TATTGCACTCGTTCCGGCCTC		21	dre-mir-92b	82	dre-mir-92b-3p	dre-mir-92b:56:C>T,13:'	0	0	0	1	0	0	0	0	0	0	0	1	0	2	1	0	0	0	0	0	0	0	1	0	0	0	1	0	0	0	0	0	1	0	0	1	1	2	1	0	1	0	0
CTATTGCACTCGTCCCGGCCTC		22	dre-mir-92b	82	dre-mir-92b-3p	dre-mir-92b:55:A>C,1:'	1	0	0	0	0	0	0	0	0	0	1	2	0	0	0	0	0	0	0	0	0	0	1	0	0	0	0	0	1	0	0	1	0	0	1	3	2	0	1	1	0	0	0
TATTGGACTCGTCCCGGCCTCC		22	dre-mir-92b	82	dre-mir-92b-3p	dre-mir-92b:56:C>G,6:'	0	0	0	0	0	0	0	1	0	0	0	2	1	4	1	3	0	0	0	0	0	0	0	0	0	1	0	0	0	0	0	0	0	0	0	0	0	0	0	1	0	0	0
TATTGCACTCGTCCCGGCA		19	dre-mir-92b	82	dre-mir-92b-3p	dre-mir-92b:56:C>A,19:'	0	0	0	0	0	0	0	1	0	0	0	1	0	1	0	0	1	0	0	1	0	0	0	0	0	0	0	0	0	0	0	1	0	0	0	0	2	0	3	2	0	0	0
ATATTGCACTCGTCCCGGCCTCCT		24	dre-mir-92b	82	dre-mir-92b-3p	dre-mir-92b:55:C>T,24:'	0	1	0	0	1	0	0	0	0	0	0	0	0	0	1	1	0	0	0	0	0	0	1	0	1	0	0	0	0	0	0	2	0	3	1	0	0	0	0	1	0	0	0
ATTGCACTCGTCCCGGCCTCCT		22	dre-mir-92b	82	dre-mir-92b-3p	dre-mir-92b:57:C>T,22:'	0	0	0	0	0	0	0	1	0	0	0	0	2	0	2	0	0	0	0	0	0	0	0	0	0	0	0	1	0	0	0	1	0	1	1	1	1	0	0	0	0	0	0
CTCGTCCCGGCCTCC		15	dre-mir-92b	82	dre-mir-92b-3p	dre-mir-92b:63::r0'	0	0	0	0	0	0	1	1	0	0	0	2	0	1	0	0	0	0	0	0	0	3	0	0	0	1	0	0	0	0	0	0	0	0	1	0	0	0	0	0	0	0	0
ACTCGTCCCGGCCTCC		16	dre-mir-92b	82	dre-mir-92b-3p	dre-mir-92b:62::r0'	0	0	0	0	0	0	2	2	0	0	0	0	0	0	0	0	0	0	0	0	0	2	0	0	0	0	1	0	1	0	0	0	0	0	1	1	0	0	0	0	0	0	0
TATTGCACTCGTCCCGGCCTCCTTG		25	dre-mir-92b	82	dre-mir-92b-3p	dre-mir-92b:56:C>T,23:'	0	0	0	0	0	0	0	1	0	0	0	0	0	0	0	1	0	0	0	0	0	1	1	2	0	1	0	2	0	0	1	0	0	0	0	0	0	0	0	0	0	0	0
TATTGCACTCGTCCCG		16	dre-mir-92b	82	dre-mir-92b-3p	dre-mir-92b:56::r0'	0	0	0	0	0	0	0	0	0	0	0	0	0	0	0	0	4	0	0	0	0	0	0	0	0	0	0	0	0	0	0	0	0	1	0	0	0	2	1	1	0	0	0
TATTGCACTCGTACCGGCCTC		21	dre-mir-92b	82	dre-mir-92b-3p	dre-mir-92b:56:C>A,13:'	0	0	0	0	0	0	0	0	0	0	0	1	0	1	0	1	0	0	0	0	0	0	0	0	0	0	0	1	0	0	0	0	0	0	1	0	0	3	0	1	0	0	0
TATTGCACTCGTCCCGGACTC		21	dre-mir-92b	82	dre-mir-92b-3p	dre-mir-92b:56:C>A,18:'	0	0	0	0	0	0	0	0	0	1	0	0	0	0	0	1	0	0	0	0	0	0	0	0	0	0	0	0	0	0	0	0	0	3	3	1	0	0	0	0	0	0	0
TATTGCACTCGTCCCGGCATC		21	dre-mir-92b	82	dre-mir-92b-3p	dre-mir-92b:56:C>A,19:'	0	0	0	0	0	1	0	1	0	0	0	0	0	0	1	0	0	0	0	0	0	0	1	0	0	0	0	2	0	1	0	0	0	0	1	0	1	0	0	0	0	0	0
TATTGCACTCGTCCCGACCTC		21	dre-mir-92b	82	dre-mir-92b-3p	dre-mir-92b:56:G>A,17:'	0	0	0	0	0	0	0	0	0	0	0	0	0	0	0	1	0	0	0	0	0	0	0	0	1	0	0	1	1	0	1	0	1	1	1	0	0	1	0	0	0	0	0
TATTGCAATCGTCCCGGCCTC		21	dre-mir-92b	82	dre-mir-92b-3p	dre-mir-92b:56:C>A,8:'	0	0	0	0	0	0	0	0	0	0	0	2	0	0	0	0	0	0	0	0	0	1	1	0	0	0	0	0	0	0	1	1	0	0	3	0	0	0	0	0	0	0	0
TGTTGCACTCGTCCCGGCCTC		21	dre-mir-92b	82	dre-mir-92b-3p	dre-mir-92b:56:A>G,2:'	0	0	0	0	0	0	0	0	0	0	0	0	0	0	1	0	0	0	0	0	0	0	0	1	1	0	0	2	1	1	0	1	0	0	1	0	0	0	0	0	0	0	0
TATTGCACTCGTCCCAGCCTC		21	dre-mir-92b	82	dre-mir-92b-3p	dre-mir-92b:56:G>A,16:'	0	0	0	0	0	0	0	0	0	0	0	1	0	0	0	1	0	0	0	0	0	0	0	0	1	0	2	2	0	1	0	0	0	0	0	0	1	0	0	0	0	0	0
TATTGCACTCGTCCCGGCCTCACT		24	dre-mir-92b	82	dre-mir-92b-3p	dre-mir-92b:56:C>A,22:'	0	0	0	0	0	0	0	0	0	0	0	0	0	0	0	0	0	0	0	0	1	2	1	0	0	0	1	0	0	0	0	0	0	0	1	1	1	0	0	0	1	0	0
ATATTGCACTCGTCCCGGCCTCCA		24	dre-mir-92b	82	dre-mir-92b-3p	dre-mir-92b:55:C>A,24:'	0	0	0	0	0	0	0	0	1	0	0	1	1	0	0	0	0	0	0	0	0	2	0	0	0	1	0	3	0	0	0	0	0	0	0	0	0	0	0	0	0	0	0
TATTGCACTCGTCCCGGCT		19	dre-mir-92b	82	dre-mir-92b-3p	dre-mir-92b:56:C>T,19:'	0	0	0	0	0	0	0	1	0	0	0	0	0	1	0	0	0	1	0	1	2	0	0	0	0	0	0	0	0	0	0	0	1	0	0	0	0	1	0	0	0	0	0
TATTGCACTAGTCCCGGCCTC		21	dre-mir-92b	82	dre-mir-92b-3p	dre-mir-92b:56:C>A,10:'	0	0	0	0	0	0	0	0	0	0	0	2	0	1	0	0	0	0	0	0	0	0	0	0	0	0	0	0	1	0	0	0	1	1	0	0	2	0	0	0	0	0	0
TATTGCATTCGTCCCGGCCTC		21	dre-mir-92b	82	dre-mir-92b-3p	dre-mir-92b:56:C>T,8:'	0	0	0	0	0	0	0	0	1	0	0	2	0	0	1	0	0	0	0	0	0	0	0	0	0	0	0	0	1	0	0	0	2	0	1	0	0	0	0	0	0	0	0
TATCGCACTCGTCCCGGCCTC		21	dre-mir-92b	82	dre-mir-92b-3p	dre-mir-92b:56:T>C,4:'	0	0	0	0	0	0	0	2	0	0	0	0	0	0	0	0	0	0	0	0	0	0	0	1	0	1	1	1	0	0	0	0	0	0	1	0	0	0	0	1	0	0	0
ATTGCACTCGTCCCGGCCTCCAT		23	dre-mir-92b	82	dre-mir-92b-3p	dre-mir-92b:57:C>A,22:'	0	0	0	0	0	0	0	1	0	0	0	1	0	1	0	1	0	0	0	0	0	0	0	0	1	0	0	1	0	0	0	0	1	1	0	0	0	0	0	0	0	0	0
TATTGCACTCGTCACGGCCT		20	dre-mir-92b	82	dre-mir-92b-3p	dre-mir-92b:56:C>A,14:'	0	0	0	0	0	1	0	0	1	0	0	0	0	0	0	0	0	0	0	0	0	1	0	0	1	0	0	0	0	0	0	0	0	0	1	0	1	0	0	1	0	0	0
TATTGCACTCGTCTCGGCCT		20	dre-mir-92b	82	dre-mir-92b-3p	dre-mir-92b:56:C>T,14:'	0	0	1	0	0	0	0	1	0	0	0	0	1	0	1	0	0	0	0	0	0	1	0	0	0	0	0	0	0	0	0	0	0	0	1	0	0	0	1	0	0	0	0
TATTGCACGCGTCCCGGCCTC		21	dre-mir-92b	82	dre-mir-92b-3p	dre-mir-92b:56:T>G,9:'	0	0	0	0	0	0	0	0	0	0	0	1	1	0	0	0	1	0	0	0	0	0	0	0	0	0	1	0	0	1	0	1	1	0	0	0	0	0	0	0	0	0	0
TATTGCACTCGCCCCGGCCTC		21	dre-mir-92b	82	dre-mir-92b-3p	dre-mir-92b:56:T>C,12:'	0	0	0	0	0	0	0	0	0	0	0	0	0	0	0	0	0	0	0	0	0	0	0	0	1	2	1	1	0	2	0	0	0	0	0	0	0	0	0	0	0	0	0
AATTGCACTCGTCCCGGCCTC		21	dre-mir-92b	82	dre-mir-92b-3p	dre-mir-92b:56:T>A,1:'	0	0	0	0	0	0	0	0	0	0	0	2	0	0	0	1	0	0	0	0	0	0	0	0	0	0	1	0	0	0	0	0	1	1	1	0	0	0	0	0	0	0	0
TATTGTACTCGTCCCGGCCTC		21	dre-mir-92b	82	dre-mir-92b-3p	dre-mir-92b:56:C>T,6:'	0	0	0	0	0	0	0	1	0	0	0	0	0	1	0	0	0	0	0	0	0	0	1	0	0	0	0	1	2	1	0	0	0	0	0	0	0	0	0	0	0	0	0
TATTGCACTCGTCCCTGCCTC		21	dre-mir-92b	82	dre-mir-92b-3p	dre-mir-92b:56:G>T,16:'	0	0	0	0	0	0	0	1	0	0	0	0	0	2	0	1	0	0	0	0	0	1	0	0	0	1	0	0	0	0	0	0	0	1	0	0	0	0	0	0	0	0	0
TATTGCACTCGTCCAGGCCTC		21	dre-mir-92b	82	dre-mir-92b-3p	dre-mir-92b:56:C>A,15:'	0	1	0	0	0	0	0	0	0	0	0	0	0	1	0	0	0	0	0	0	0	0	0	0	0	0	0	0	1	0	1	0	0	1	1	0	1	0	0	0	0	0	0
TATTGCACTCGTCCCGGCCTCTCT		24	dre-mir-92b	82	dre-mir-92b-3p	dre-mir-92b:56:C>T,22:'	0	0	0	0	0	0	0	0	0	0	0	1	0	0	0	0	0	0	0	0	0	0	0	2	0	0	0	0	0	1	0	1	0	1	1	0	0	0	0	0	0	0	0
TCTTGCACTCGTCCCGGCCTC		21	dre-mir-92b	82	dre-mir-92b-3p	dre-mir-92b:56:A>C,2:'	0	0	0	0	0	0	0	0	0	0	0	0	0	0	0	0	0	0	0	0	0	0	0	0	0	1	0	1	0	0	0	0	0	1	0	2	1	0	0	0	0	0	0
TATTGCACTCGTCCCGGTCTC		21	dre-mir-92b	82	dre-mir-92b-3p	dre-mir-92b:56:C>T,18:'	0	0	0	0	0	0	0	2	0	0	0	0	0	0	0	0	0	0	0	0	0	0	1	0	0	0	1	0	0	0	0	0	0	0	1	1	0	0	0	0	0	0	0
TATTACACTCGTCCCGGCCTC		21	dre-mir-92b	82	dre-mir-92b-3p	dre-mir-92b:56:G>A,5:'	0	0	0	0	0	0	0	2	0	0	0	0	0	0	0	0	0	0	0	0	0	0	0	0	0	0	0	0	1	0	0	0	0	1	0	1	0	0	0	0	1	0	0
TATTGCTCTCGTCCCGGCCTC		21	dre-mir-92b	82	dre-mir-92b-3p	dre-mir-92b:56:A>T,7:'	0	0	0	0	0	0	0	0	0	0	0	0	0	0	0	0	0	0	0	0	0	0	0	0	0	0	0	1	0	0	0	1	1	1	0	1	0	0	0	0	1	0	0
TACTGCACTCGTCCCGGCCTC		21	dre-mir-92b	82	dre-mir-92b-3p	dre-mir-92b:56:T>C,3:'	0	0	0	0	0	0	0	0	0	1	0	0	0	0	0	0	0	0	0	0	0	1	1	0	0	0	0	2	0	0	1	0	0	0	0	0	0	0	0	0	0	0	0
TATTGCACTCTTCCCGGCCTC		21	dre-mir-92b	82	dre-mir-92b-3p	dre-mir-92b:56:G>T,11:'	0	0	0	0	0	0	0	1	0	0	0	0	0	0	0	0	0	0	0	0	0	0	0	0	0	0	1	1	0	0	0	0	0	0	1	0	1	0	1	0	0	0	0
ATTGCACTCGTCCCGGCCT		19	dre-mir-92b	82	dre-mir-92b-3p	dre-mir-92b:57::r0'	0	0	0	0	0	0	0	0	0	0	0	0	0	0	0	0	0	0	0	0	0	0	0	0	0	0	0	0	0	0	0	0	0	0	1	1	1	0	0	1	1	0	0
GATTGCACTCGTCCCGGCCT		20	dre-mir-92b	82	dre-mir-92b-3p	dre-mir-92b:56:T>G,1:'	0	0	0	0	0	0	0	0	0	0	0	0	0	0	0	0	0	0	0	0	0	0	0	0	0	1	0	0	0	0	0	0	0	1	0	0	0	1	1	0	1	0	0
CATTGCACTCGTCCCGGCCT		20	dre-mir-92b	82	dre-mir-92b-3p	dre-mir-92b:56:T>C,1:'	0	0	1	0	0	0	0	0	0	0	0	0	0	0	0	0	0	0	0	0	0	1	0	0	1	0	0	0	1	0	0	0	0	0	0	0	0	0	0	1	0	0	0
TATTGCACACGTCCCGGCCTC		21	dre-mir-92b	82	dre-mir-92b-3p	dre-mir-92b:56:T>A,9:'	0	0	0	0	0	0	0	1	0	0	1	0	1	0	0	0	0	0	0	0	0	0	0	1	0	0	0	0	0	0	0	0	0	0	1	0	0	0	0	0	0	0	0
TATTGCACTCGTCCCGGCCTCCCTA		25	dre-mir-92b	82	dre-mir-92b-3p	dre-mir-92b:56:G>A,25:'	0	0	0	0	0	0	0	1	0	0	0	0	0	0	0	0	0	0	0	0	0	1	1	0	0	0	0	2	0	0	0	0	0	0	0	0	0	0	0	0	0	0	0
TATTGCGCTCGTCCCGGCCT		20	dre-mir-92b	82	dre-mir-92b-3p	dre-mir-92b:56:A>G,7:'	0	0	0	0	0	0	0	0	0	1	0	1	0	0	0	0	0	0	0	0	0	0	0	0	0	0	0	0	1	0	0	0	0	0	0	0	0	1	0	0	0	0	0
TATTGCACCCGTCCCGGCCT		20	dre-mir-92b	82	dre-mir-92b-3p	dre-mir-92b:56:T>C,9:'	0	0	0	0	0	0	1	0	0	0	0	0	0	0	0	0	0	0	0	0	0	0	1	0	0	0	0	0	0	0	1	0	0	0	0	0	0	0	1	0	0	0	0
TATTGAACTCGTCCCGGCCTC		21	dre-mir-92b	82	dre-mir-92b-3p	dre-mir-92b:56:C>A,6:'	0	0	0	0	0	0	0	0	0	0	0	1	0	0	0	0	0	0	0	0	0	0	0	0	0	0	0	0	0	0	0	0	0	0	0	0	1	0	1	1	0	0	0
TATTGCCCTCGTCCCGGCCTC		21	dre-mir-92b	82	dre-mir-92b-3p	dre-mir-92b:56:A>C,7:'	0	0	0	0	0	0	0	1	0	0	0	0	0	0	0	0	0	0	0	0	0	0	0	0	0	0	0	0	0	0	0	0	1	0	0	0	1	0	0	1	0	0	0
TTGCACTCGTCCCGGCCTCCA		21	dre-mir-92b	82	dre-mir-92b-3p	dre-mir-92b:58:C>A,21:'	0	0	0	0	0	0	0	0	0	0	0	0	0	0	0	0	0	0	0	0	0	0	0	0	0	0	1	0	0	0	0	0	0	0	2	0	1	0	0	0	0	0	0
TATTGCACTCGTCTCGGCCTCCC		23	dre-mir-92b	82	dre-mir-92b-3p	dre-mir-92b:56:C>T,14:'	0	0	0	0	0	0	0	0	0	0	0	0	0	0	1	0	0	0	0	0	0	1	1	0	0	0	0	0	1	0	0	0	0	0	0	0	0	0	0	0	0	0	0
ATATTGCACTCGTCCCGGCCTCG		23	dre-mir-92b	82	dre-mir-92b-3p	dre-mir-92b:55:C>G,23:'	0	0	0	0	0	0	0	0	0	0	0	0	0	0	0	0	0	0	0	0	0	3	0	0	0	0	1	0	0	0	0	0	0	0	0	0	0	0	0	0	0	0	0
TATTGTACTCGTCCCGGCCT		20	dre-mir-92b	82	dre-mir-92b-3p	dre-mir-92b:56:C>T,6:'	0	0	0	0	0	0	0	1	0	0	0	0	0	0	0	0	0	0	0	0	0	0	0	0	0	0	0	1	0	1	0	0	0	0	0	0	0	0	0	0	0	0	0
TATTGCACTCGTCCCGGTCT		20	dre-mir-92b	82	dre-mir-92b-3p	dre-mir-92b:56:C>T,18:'	0	0	0	0	0	0	0	1	0	0	0	0	0	0	0	0	0	0	0	0	0	0	0	0	0	0	0	0	0	0	0	1	0	0	0	0	1	0	0	0	0	0	0
TATTTCACTCGTCCCGGCCT		20	dre-mir-92b	82	dre-mir-92b-3p	dre-mir-92b:56:G>T,5:'	0	0	0	0	0	0	0	1	0	0	0	1	0	0	0	0	0	0	0	0	0	0	0	0	0	0	1	0	0	0	0	0	0	0	0	0	0	0	0	0	0	0	0
TATTGCACTCGTCCCGTCCT		20	dre-mir-92b	82	dre-mir-92b-3p	dre-mir-92b:56:G>T,17:'	0	0	0	0	0	0	0	0	0	0	0	0	0	1	0	0	0	0	0	0	0	1	0	0	0	0	0	0	0	0	0	0	0	1	0	0	0	0	0	0	0	0	0
TACTGCACTCGTCCCGGCCT		20	dre-mir-92b	82	dre-mir-92b-3p	dre-mir-92b:56:T>C,3:'	0	0	0	0	0	0	0	1	0	0	0	0	0	0	0	0	0	0	0	0	0	1	0	1	0	0	0	0	0	0	0	0	0	0	0	0	0	0	0	0	0	0	0
TATTGCACTCGTACCGGCCT		20	dre-mir-92b	82	dre-mir-92b-3p	dre-mir-92b:56:C>A,13:'	0	0	0	0	0	0	0	0	0	0	0	1	0	0	0	0	0	0	0	0	0	0	0	0	0	1	0	0	0	0	0	0	0	0	0	0	0	1	0	0	0	0	0
TATTGCACTCGTCCCGGCAT		20	dre-mir-92b	82	dre-mir-92b-3p	dre-mir-92b:56:C>A,19:'	0	0	0	0	0	0	0	0	0	0	0	0	0	0	0	1	0	0	1	0	0	0	0	0	0	0	0	0	0	0	0	1	0	0	0	0	0	0	0	0	0	0	0
TATTGCACTCGTCGCGGCCTC		21	dre-mir-92b	82	dre-mir-92b-3p	dre-mir-92b:56:C>G,14:'	0	0	0	0	0	0	0	0	0	0	0	0	0	0	0	0	0	0	0	0	0	0	0	0	1	0	0	0	0	0	0	0	0	1	0	0	0	0	1	0	0	0	0
ATTGCACTCGCCCCGGCCTCC		21	dre-mir-92b	82	dre-mir-92b-3p	dre-mir-92b:57:T>C,11:'	0	0	0	0	0	0	0	1	0	0	0	0	0	0	0	0	0	0	0	0	0	0	1	0	0	0	0	0	1	0	0	0	0	0	0	0	0	0	0	0	0	0	0
ATTGCACTCGTCCCGGCCTCCC		22	dre-mir-92b	82	dre-mir-92b-3p	dre-mir-92b:57::r0'	0	1	0	0	0	0	0	0	0	0	0	0	0	0	0	0	0	0	0	0	0	0	1	0	0	0	0	1	0	0	0	0	0	0	0	0	0	0	0	0	0	0	0
TGTTGCACTCGTCCCGGCCTCCC		23	dre-mir-92b	82	dre-mir-92b-3p	dre-mir-92b:56:A>G,2:'	0	0	0	1	0	0	0	0	0	0	0	0	0	0	0	0	0	0	0	0	0	1	0	0	0	0	0	0	0	1	0	0	0	0	0	0	0	0	0	0	0	0	0
TATTGCACTCGTCCCGGCATCCC		23	dre-mir-92b	82	dre-mir-92b-3p	dre-mir-92b:56:C>A,19:'	0	0	0	0	0	1	0	0	0	0	0	0	0	0	0	0	0	0	0	0	0	0	0	0	0	0	1	1	0	0	0	0	0	0	0	0	0	0	0	0	0	0	0
ATTGCACTCGTCCCGGCCTCCTT		23	dre-mir-92b	82	dre-mir-92b-3p	dre-mir-92b:57:C>T,22:'	0	0	0	0	0	0	0	0	0	0	0	0	0	0	0	0	0	0	0	0	0	0	0	0	0	0	0	1	0	0	0	0	1	1	0	0	0	0	0	0	0	0	0
TATTGCACTCGTCCCGGCCTCCCTG		25	dre-mir-92b	82	dre-mir-92b-3p	dre-mir-92b:56::r0'	0	0	0	0	0	0	0	0	0	0	0	0	0	0	0	0	0	0	0	0	0	0	1	1	0	0	0	0	0	0	1	0	0	0	0	0	0	0	0	0	0	0	0
TACTGCACTCGTCCCGGCC		19	dre-mir-92b	82	dre-mir-92b-3p	dre-mir-92b:56:T>C,3:'	0	0	0	0	0	0	0	1	0	0	0	0	0	0	0	0	0	0	0	0	0	0	0	0	0	0	0	1	0	0	0	0	0	0	0	0	0	0	0	0	0	0	0
TATTGCACTCGTCCCGGCTT		20	dre-mir-92b	82	dre-mir-92b-3p	dre-mir-92b:56:C>T,19:'	0	0	0	0	0	0	0	1	0	0	0	0	0	1	0	0	0	0	0	0	0	0	0	0	0	0	0	0	0	0	0	0	0	0	0	0	0	0	0	0	0	0	0
TATTGCACTCGTCCTGGCCT		20	dre-mir-92b	82	dre-mir-92b-3p	dre-mir-92b:56:C>T,15:'	0	0	0	0	0	0	0	0	0	0	0	0	0	0	1	0	0	0	0	0	0	0	0	0	0	1	0	0	0	0	0	0	0	0	0	0	0	0	0	0	0	0	0
TATTGCACTCCTCCCGGCCT		20	dre-mir-92b	82	dre-mir-92b-3p	dre-mir-92b:56:G>C,11:'	0	0	0	0	0	0	0	0	0	0	0	1	0	0	0	0	0	0	0	0	0	0	0	0	0	0	0	0	0	0	0	0	1	0	0	0	0	0	0	0	0	0	0
TATTGCACTCGTCCCAGCCT		20	dre-mir-92b	82	dre-mir-92b-3p	dre-mir-92b:56:G>A,16:'	0	0	0	0	0	0	0	0	0	0	0	0	0	0	0	0	0	0	0	0	0	1	0	0	0	0	0	0	0	0	1	0	0	0	0	0	0	0	0	0	0	0	0
TAATGCACTCGTCCCGGCCT		20	dre-mir-92b	82	dre-mir-92b-3p	dre-mir-92b:56:T>A,3:'	0	0	0	0	0	0	0	0	0	0	0	0	0	0	0	0	0	0	0	0	0	1	0	0	0	1	0	0	0	0	0	0	0	0	0	0	0	0	0	0	0	0	0
TATCGCACTCGTCCCGGCCT		20	dre-mir-92b	82	dre-mir-92b-3p	dre-mir-92b:56:T>C,4:'	0	0	0	0	0	0	0	1	0	0	0	0	0	0	0	0	0	0	0	0	0	0	0	0	0	0	0	0	0	0	1	0	0	0	0	0	0	0	0	0	0	0	0
TATTGCCCTCGTCCCGGCCT		20	dre-mir-92b	82	dre-mir-92b-3p	dre-mir-92b:56:A>C,7:'	0	0	0	0	0	0	0	0	0	0	0	0	1	1	0	0	0	0	0	0	0	0	0	0	0	0	0	0	0	0	0	0	0	0	0	0	0	0	0	0	0	0	0
TATTGCAATCGTCCCGGCCT		20	dre-mir-92b	82	dre-mir-92b-3p	dre-mir-92b:56:C>A,8:'	0	0	0	0	0	0	0	0	0	0	0	1	0	0	0	0	0	0	0	0	0	0	0	0	0	0	1	0	0	0	0	0	0	0	0	0	0	0	0	0	0	0	0
TATTGCACTCGCCCCGGCCT		20	dre-mir-92b	82	dre-mir-92b-3p	dre-mir-92b:56:T>C,12:'	0	0	0	0	0	0	0	0	0	0	0	0	0	0	0	0	0	0	0	0	0	1	0	0	0	0	0	0	0	0	0	0	0	0	0	0	0	0	1	0	0	0	0
TGTTGCACTCGTCCCGGCCT		20	dre-mir-92b	82	dre-mir-92b-3p	dre-mir-92b:56:A>G,2:'	0	0	0	0	0	0	0	1	0	0	0	0	0	0	0	0	0	0	0	0	0	0	0	0	0	0	0	0	0	0	1	0	0	0	0	0	0	0	0	0	0	0	0
TATTGCACTCGTCCCGACCT		20	dre-mir-92b	82	dre-mir-92b-3p	dre-mir-92b:56:G>A,17:'	0	0	0	0	0	0	0	0	0	0	0	0	0	0	0	0	0	0	0	0	0	0	0	0	0	0	0	0	0	0	0	0	0	0	0	1	0	0	0	0	1	0	0
ATATTGCACTCGTCCCGGCCT		21	dre-mir-92b	82	dre-mir-92b-3p	dre-mir-92b:55::r0'	0	0	0	0	0	0	0	0	0	0	0	1	0	0	0	1	0	0	0	0	0	0	0	0	0	0	0	0	0	0	0	0	0	0	0	0	0	0	0	0	0	0	0
TATTGCACTCATCCCGGCCTC		21	dre-mir-92b	82	dre-mir-92b-3p	dre-mir-92b:56:G>A,11:'	1	0	0	0	0	0	0	1	0	0	0	0	0	0	0	0	0	0	0	0	0	0	0	0	0	0	0	0	0	0	1	0	0	0	0	0	0	0	0	0	0	0	0
TATTGCAGTCGTCCCGGCCTC		21	dre-mir-92b	82	dre-mir-92b-3p	dre-mir-92b:56:C>G,8:'	0	0	0	0	0	0	0	0	0	0	0	0	0	0	0	0	0	0	0	0	0	0	0	0	0	0	0	0	0	0	0	0	1	0	0	0	0	1	0	0	0	0	0
ATTGCACTCGTCCCGGACTCC		21	dre-mir-92b	82	dre-mir-92b-3p	dre-mir-92b:57:C>A,17:'	0	0	0	0	0	0	0	0	0	0	0	0	0	0	0	1	0	0	0	0	0	0	1	0	0	0	0	0	0	0	0	0	0	0	0	0	0	0	0	0	0	0	0
TTGCACTCGTCCCGGCCTCCG		21	dre-mir-92b	82	dre-mir-92b-3p	dre-mir-92b:58:C>G,21:'	0	0	0	0	0	0	0	0	0	0	0	0	0	0	0	0	0	0	0	0	0	0	0	0	0	0	0	0	1	0	1	0	0	0	0	0	0	0	0	0	0	0	0
TATTGCACTCGTCCCGGCCGC		21	dre-mir-92b	82	dre-mir-92b-3p	dre-mir-92b:56:T>G,20:'	0	0	0	1	0	0	0	0	0	0	0	0	0	0	0	0	0	0	0	0	0	0	0	0	0	0	0	0	0	0	0	0	0	0	0	1	0	0	0	0	0	0	0
CTATTGCACTCGTCCCGGCCT		21	dre-mir-92b	82	dre-mir-92b-3p	dre-mir-92b:55:A>C,1:'	0	0	0	0	0	0	0	0	0	0	0	0	0	1	0	0	0	0	0	0	0	0	0	0	0	0	0	0	0	0	0	0	0	1	0	0	0	0	0	0	0	0	0
ATCGCACTCGTCCCGGCCTCC		21	dre-mir-92b	82	dre-mir-92b-3p	dre-mir-92b:57:T>C,3:'	0	0	0	0	0	0	0	0	0	0	0	0	0	0	0	0	0	0	0	0	0	1	0	0	0	0	0	0	0	0	0	0	1	0	0	0	0	0	0	0	0	0	0
ATTGCACTCGTCCCGGCCTCA		21	dre-mir-92b	82	dre-mir-92b-3p	dre-mir-92b:57:C>A,21:'	0	0	0	0	0	0	0	0	0	0	0	0	0	0	0	0	0	0	0	0	0	0	0	0	0	1	0	0	0	0	0	0	0	0	0	0	0	1	0	0	0	0	0
TATTCCACTCGTCCCGGCCTC		21	dre-mir-92b	82	dre-mir-92b-3p	dre-mir-92b:56:G>C,5:'	0	0	0	0	0	0	0	0	0	0	0	2	0	0	0	0	0	0	0	0	0	0	0	0	0	0	0	0	0	0	0	0	0	0	0	0	0	0	0	0	0	0	0
TATTGCACTCGTCCGGGCCTC		21	dre-mir-92b	82	dre-mir-92b-3p	dre-mir-92b:56:C>G,15:'	0	0	0	0	0	0	0	0	0	0	0	0	0	0	0	0	0	0	0	0	0	0	0	0	0	0	1	0	0	0	0	0	0	0	0	0	0	0	1	0	0	0	0
TATTGCACTCGACCCGGCCTC		21	dre-mir-92b	82	dre-mir-92b-3p	dre-mir-92b:56:T>A,12:'	0	0	0	0	0	0	0	0	0	1	0	0	0	0	0	0	0	0	0	0	0	0	0	1	0	0	0	0	0	0	0	0	0	0	0	0	0	0	0	0	0	0	0
TATAGCACTCGTCCCGGCCTC		21	dre-mir-92b	82	dre-mir-92b-3p	dre-mir-92b:56:T>A,4:'	0	0	0	0	0	0	0	0	0	0	0	0	0	0	0	1	0	0	0	0	0	0	0	0	0	0	0	0	0	0	0	0	0	0	0	0	0	1	0	0	0	0	0
TATTGCACTCGTCCCCGCCTC		21	dre-mir-92b	82	dre-mir-92b-3p	dre-mir-92b:56:G>C,16:'	0	0	0	0	0	0	0	0	0	0	0	0	0	0	0	0	0	0	0	0	0	0	0	0	0	0	0	0	0	0	0	0	0	0	1	1	0	0	0	0	0	0	0
TAGTGCACTCGTCCCGGCCTC		21	dre-mir-92b	82	dre-mir-92b-3p	dre-mir-92b:56:T>G,3:'	0	0	0	0	0	0	0	0	0	0	0	0	0	0	0	0	0	0	0	0	0	0	0	0	0	0	0	0	0	0	0	0	1	0	0	1	0	0	0	0	0	0	0
TATTGCACTCGTCCCGGCTTC		21	dre-mir-92b	82	dre-mir-92b-3p	dre-mir-92b:56:C>T,19:'	0	0	0	0	0	0	0	0	0	0	0	0	0	0	0	0	0	0	0	0	0	0	0	0	0	0	1	0	0	0	0	0	0	0	0	0	1	0	0	0	0	0	0
TATTGCACTCCTCCCGGCCTC		21	dre-mir-92b	82	dre-mir-92b-3p	dre-mir-92b:56:G>C,11:'	0	0	0	0	0	0	0	0	0	0	0	0	0	0	0	0	0	0	0	0	0	0	0	0	0	0	0	0	0	0	0	0	0	0	0	0	1	1	0	0	0	0	0
ATTGCACTCGTCCCGGCCTCCCT		23	dre-mir-92b	82	dre-mir-92b-3p	dre-mir-92b:57::r0'	0	0	0	0	0	0	0	0	0	0	0	0	0	0	0	0	0	0	0	0	0	0	0	1	0	0	0	0	0	1	0	0	0	0	0	0	0	0	0	0	0	0	0
TATTGCACTCGTCCCGGCCTGCC		23	dre-mir-92b	82	dre-mir-92b-3p	dre-mir-92b:56:C>G,21:'	0	0	0	0	0	1	0	0	0	0	0	1	0	0	0	0	0	0	0	0	0	0	0	0	0	0	0	0	0	0	0	0	0	0	0	0	0	0	0	0	0	0	0
TATTGCACTCGTCCCGGACTCCC		23	dre-mir-92b	82	dre-mir-92b-3p	dre-mir-92b:56:C>A,18:'	0	0	0	0	0	0	0	0	0	0	0	0	0	0	0	0	0	0	0	0	0	0	0	0	0	0	0	0	0	0	0	0	0	0	0	2	0	0	0	0	0	0	0
TATTGCACTCGTCCCGTCCTCCC		23	dre-mir-92b	82	dre-mir-92b-3p	dre-mir-92b:56:G>T,17:'	0	0	0	0	0	0	0	0	0	0	0	0	0	0	0	0	0	0	0	0	0	0	0	0	1	1	0	0	0	0	0	0	0	0	0	0	0	0	0	0	0	0	0
TATTGCACTCGTCCCTGCCTCCC		23	dre-mir-92b	82	dre-mir-92b-3p	dre-mir-92b:56:G>T,16:'	0	0	0	0	0	0	0	0	0	0	0	0	0	0	0	0	0	0	0	0	0	0	0	0	0	0	0	0	0	0	0	0	1	0	0	1	0	0	0	0	0	0	0
ATATCGCACTCGTCCCGGCCTCC		23	dre-mir-92b	82	dre-mir-92b-3p	dre-mir-92b:55:T>C,5:'	0	0	0	0	0	0	0	1	0	0	0	0	0	0	0	0	0	0	0	0	0	1	0	0	0	0	0	0	0	0	0	0	0	0	0	0	0	0	0	0	0	0	0
TATTGCAATCGTCCCGGCCTCCC		23	dre-mir-92b	82	dre-mir-92b-3p	dre-mir-92b:56:C>A,8:'	0	0	0	0	0	0	0	0	0	0	0	0	0	0	0	0	0	0	0	0	0	0	0	0	0	0	0	1	0	0	1	0	0	0	0	0	0	0	0	0	0	0	0
AATATTGCACTCGTCCCGGCCTCC		24	dre-mir-92b	82	dre-mir-92b-3p	dre-mir-92b:54::r0'	0	0	0	0	0	0	0	0	0	0	0	0	0	0	0	0	0	0	0	0	0	0	2	0	0	0	0	0	0	0	0	0	0	0	0	0	0	0	0	0	0	0	0
ATATTGCACTCGTCCCGGCCTCCAT		25	dre-mir-92b	82	dre-mir-92b-3p	dre-mir-92b:55:C>A,24:'	0	0	0	0	0	0	0	0	0	0	0	0	0	0	0	2	0	0	0	0	0	0	0	0	0	0	0	0	0	0	0	0	0	0	0	0	0	0	0	0	0	0	0
TATTGCACTCGTCCCGGCCTCCCAG		25	dre-mir-92b	82	dre-mir-92b-3p	dre-mir-92b:56:T>A,24:'	0	0	0	0	0	0	0	0	0	0	0	0	0	0	0	0	0	0	0	0	0	0	0	0	0	0	1	0	0	1	0	0	0	0	0	0	0	0	0	0	0	0	0
CACTCGTCCCGGCCT		15	dre-mir-92b	82	dre-mir-92b-3p	dre-mir-92b:61::r0'	0	0	0	0	0	0	0	0	0	0	0	0	0	0	0	0	0	0	0	0	0	0	0	0	0	0	0	0	0	0	0	0	0	1	0	0	0	0	0	0	0	0	0
CTCGTCCCGGCCTCA		15	dre-mir-92b	82	dre-mir-92b-3p	dre-mir-92b:63:C>A,15:'	0	0	0	0	0	0	0	0	0	0	0	0	0	0	0	0	0	0	0	0	0	1	0	0	0	0	0	0	0	0	0	0	0	0	0	0	0	0	0	0	0	0	0
CTCGTCCCGGCCTCT		15	dre-mir-92b	82	dre-mir-92b-3p	dre-mir-92b:63:C>T,15:'	0	0	0	0	0	0	0	0	0	0	0	1	0	0	0	0	0	0	0	0	0	0	0	0	0	0	0	0	0	0	0	0	0	0	0	0	0	0	0	0	0	0	0
CACTCGTCCCGGCCTC		16	dre-mir-92b	82	dre-mir-92b-3p	dre-mir-92b:61::r0'	0	0	0	0	0	0	0	0	0	0	0	0	0	0	0	0	0	0	0	0	0	0	0	0	0	0	0	0	0	0	0	0	0	1	0	0	0	0	0	0	0	0	0
CTCGTCCCGGCCTCCT		16	dre-mir-92b	82	dre-mir-92b-3p	dre-mir-92b:63:C>T,16:'	0	0	0	0	0	0	0	0	0	0	0	0	0	0	0	0	0	0	0	0	0	0	0	0	0	0	0	0	0	0	0	0	0	1	0	0	0	0	0	0	0	0	0
CTCGTCCCGGCCTCCA		16	dre-mir-92b	82	dre-mir-92b-3p	dre-mir-92b:63:C>A,16:'	0	0	0	0	0	0	0	0	0	0	0	0	0	0	0	0	0	0	0	0	0	0	0	0	0	0	0	0	0	0	1	0	0	0	0	0	0	0	0	0	0	0	0
ACTCGTCCCGGCCTCT		16	dre-mir-92b	82	dre-mir-92b-3p	dre-mir-92b:62:C>T,16:'	0	0	0	0	0	0	0	0	0	0	0	0	0	0	0	0	0	0	0	0	0	0	0	0	0	0	0	0	0	0	0	0	1	0	0	0	0	0	0	0	0	0	0
TATTGCACTCGACCCG		16	dre-mir-92b	82	dre-mir-92b-3p	dre-mir-92b:56:T>A,12:'	0	0	0	0	0	0	0	0	0	0	0	0	0	0	0	0	0	0	0	0	0	0	0	0	0	0	0	0	0	0	0	0	0	0	1	0	0	0	0	0	0	0	0
CACTCGTCCCGGCCTCT		17	dre-mir-92b	82	dre-mir-92b-3p	dre-mir-92b:61:C>T,17:'	0	0	0	0	0	0	0	0	0	0	0	0	0	0	1	0	0	0	0	0	0	0	0	0	0	0	0	0	0	0	0	0	0	0	0	0	0	0	0	0	0	0	0
GCACTCGTCCCGGCCTCC		18	dre-mir-92b	82	dre-mir-92b-3p	dre-mir-92b:60::r0'	0	0	0	0	0	0	0	0	0	0	0	0	0	0	0	0	0	0	0	0	0	0	1	0	0	0	0	0	0	0	0	0	0	0	0	0	0	0	0	0	0	0	0
TTGCACTCGTCCCGGCCA		18	dre-mir-92b	82	dre-mir-92b-3p	dre-mir-92b:58:T>A,18:'	0	0	0	0	0	0	0	0	0	0	0	0	0	0	0	0	0	0	0	0	0	0	0	0	0	0	0	0	0	0	0	1	0	0	0	0	0	0	0	0	0	0	0
TATTGCACTCGTCCCGGT		18	dre-mir-92b	82	dre-mir-92b-3p	dre-mir-92b:56:C>T,18:'	0	0	0	0	0	0	0	0	0	0	0	0	0	0	0	0	0	0	0	1	0	0	0	0	0	0	0	0	0	0	0	0	0	0	0	0	0	0	0	0	0	0	0
GATTGCACTCGTCCCGGC		18	dre-mir-92b	82	dre-mir-92b-3p	dre-mir-92b:56:T>G,1:'	0	0	0	0	0	0	0	0	0	0	0	0	0	0	0	0	0	0	0	0	0	0	0	0	0	0	0	0	0	0	0	0	0	0	0	0	1	0	0	0	0	0	0
CACTCGTCCCGGCCTCCA		18	dre-mir-92b	82	dre-mir-92b-3p	dre-mir-92b:61:C>A,18:'	0	0	0	0	0	0	0	0	0	0	0	0	0	0	0	0	0	0	0	0	0	1	0	0	0	0	0	0	0	0	0	0	0	0	0	0	0	0	0	0	0	0	0
ACTCGTCCCGGCCTCCAT		18	dre-mir-92b	82	dre-mir-92b-3p	dre-mir-92b:62:C>A,17:'	0	0	0	0	0	0	0	0	0	0	0	0	0	0	0	0	0	0	0	0	0	0	0	0	0	0	1	0	0	0	0	0	0	0	0	0	0	0	0	0	0	0	0
TATTTCACTCGTCCCGGC		18	dre-mir-92b	82	dre-mir-92b-3p	dre-mir-92b:56:G>T,5:'	0	0	0	0	0	0	0	0	0	0	0	0	0	0	0	0	0	0	0	0	0	1	0	0	0	0	0	0	0	0	0	0	0	0	0	0	0	0	0	0	0	0	0
TGCACTCGTCCCGGCCTCC		19	dre-mir-92b	82	dre-mir-92b-3p	dre-mir-92b:59::r0'	0	0	0	0	0	0	0	0	0	0	0	0	0	0	0	0	0	0	0	0	0	0	0	0	0	0	0	0	0	0	0	0	0	0	0	0	1	0	0	0	0	0	0
CATTGCACTCGTCCCGGCC		19	dre-mir-92b	82	dre-mir-92b-3p	dre-mir-92b:56:T>C,1:'	0	0	0	0	0	0	0	0	0	0	0	0	0	1	0	0	0	0	0	0	0	0	0	0	0	0	0	0	0	0	0	0	0	0	0	0	0	0	0	0	0	0	0
CACTCGTCCCGGCCTCCGT		19	dre-mir-92b	82	dre-mir-92b-3p	dre-mir-92b:61:C>G,18:'	0	0	0	0	0	0	0	0	0	0	0	0	0	0	0	0	0	0	0	0	0	1	0	0	0	0	0	0	0	0	0	0	0	0	0	0	0	0	0	0	0	0	0
TATTGCACTCGTCCCGCCC		19	dre-mir-92b	82	dre-mir-92b-3p	dre-mir-92b:56:G>C,17:'	0	0	0	0	0	0	0	0	0	0	0	0	0	0	0	0	1	0	0	0	0	0	0	0	0	0	0	0	0	0	0	0	0	0	0	0	0	0	0	0	0	0	0
TATTGCACTCGTCACGGCC		19	dre-mir-92b	82	dre-mir-92b-3p	dre-mir-92b:56:C>A,14:'	0	0	0	0	0	0	0	0	0	0	0	0	0	0	0	0	0	0	0	0	0	0	0	0	0	0	0	0	0	0	0	0	0	1	0	0	0	0	0	0	0	0	0
TATTGCACTCGTCCCGTCC		19	dre-mir-92b	82	dre-mir-92b-3p	dre-mir-92b:56:G>T,17:'	0	0	0	0	0	0	0	0	0	0	0	0	0	1	0	0	0	0	0	0	0	0	0	0	0	0	0	0	0	0	0	0	0	0	0	0	0	0	0	0	0	0	0
TATTGCCCTCGTCCCGGCC		19	dre-mir-92b	82	dre-mir-92b-3p	dre-mir-92b:56:A>C,7:'	0	0	0	0	0	0	0	0	0	0	0	0	0	0	0	0	0	0	0	0	0	0	0	0	0	0	0	1	0	0	0	0	0	0	0	0	0	0	0	0	0	0	0
TATTGCACTCGTCCCGGAC		19	dre-mir-92b	82	dre-mir-92b-3p	dre-mir-92b:56:C>A,18:'	0	0	0	0	0	0	0	0	0	0	0	0	0	0	0	0	0	0	0	0	0	0	0	0	0	0	0	0	0	0	1	0	0	0	0	0	0	0	0	0	0	0	0
TGTTGCACTCGTCCCGGCC		19	dre-mir-92b	82	dre-mir-92b-3p	dre-mir-92b:56:A>G,2:'	0	0	0	0	0	0	1	0	0	0	0	0	0	0	0	0	0	0	0	0	0	0	0	0	0	0	0	0	0	0	0	0	0	0	0	0	0	0	0	0	0	0	0
CACTCGTCCCGGCCTCCAT		19	dre-mir-92b	82	dre-mir-92b-3p	dre-mir-92b:61:C>A,18:'	0	0	0	0	0	0	1	0	0	0	0	0	0	0	0	0	0	0	0	0	0	0	0	0	0	0	0	0	0	0	0	0	0	0	0	0	0	0	0	0	0	0	0
AGGTGTGGGATGTTGTGCAG		20	dre-mir-92b	82	dre-mir-92b-5p	dre-mir-92b:15::r0'	0	0	0	0	0	0	0	0	0	0	0	0	0	0	0	0	0	0	0	0	0	0	0	0	0	0	0	0	0	0	0	0	1	0	0	0	0	0	0	0	0	0	0
TTTGCACTCGTCCCGGCCTC		20	dre-mir-92b	82	dre-mir-92b-3p	dre-mir-92b:57:A>T,1:'	0	0	0	0	0	0	0	0	0	0	0	0	0	0	0	0	0	0	0	0	0	0	0	0	0	0	0	0	0	0	0	0	0	0	0	0	0	0	1	0	0	0	0
TCTTGCACTCGTCCCGGCCT		20	dre-mir-92b	82	dre-mir-92b-3p	dre-mir-92b:56:A>C,2:'	0	0	0	0	0	0	0	0	0	0	0	0	0	0	0	0	0	0	0	0	0	0	0	0	0	0	0	0	0	0	0	0	0	0	1	0	0	0	0	0	0	0	0
TATTGCACTCGTCCCGCCCT		20	dre-mir-92b	82	dre-mir-92b-3p	dre-mir-92b:56:G>C,17:'	0	1	0	0	0	0	0	0	0	0	0	0	0	0	0	0	0	0	0	0	0	0	0	0	0	0	0	0	0	0	0	0	0	0	0	0	0	0	0	0	0	0	0
TATTGCACGCGTCCCGGCCT		20	dre-mir-92b	82	dre-mir-92b-3p	dre-mir-92b:56:T>G,9:'	0	0	0	0	0	0	0	0	0	0	0	0	0	0	0	0	0	0	0	0	0	0	0	0	0	0	0	1	0	0	0	0	0	0	0	0	0	0	0	0	0	0	0
TATTGCACTCGACCCGGCCT		20	dre-mir-92b	82	dre-mir-92b-3p	dre-mir-92b:56:T>A,12:'	0	0	0	0	0	0	0	0	0	0	0	0	0	0	0	0	0	0	0	0	0	0	0	0	0	0	0	0	0	0	0	0	0	0	1	0	0	0	0	0	0	0	0
TATTGCACTCGTCCCTGCCT		20	dre-mir-92b	82	dre-mir-92b-3p	dre-mir-92b:56:G>T,16:'	0	0	0	0	0	0	0	0	0	0	0	0	0	0	0	0	0	0	0	0	0	0	0	0	0	0	0	0	0	1	0	0	0	0	0	0	0	0	0	0	0	0	0
TATTGCACTCGTCCCGGACT		20	dre-mir-92b	82	dre-mir-92b-3p	dre-mir-92b:56:C>A,18:'	0	0	0	0	0	0	0	0	0	0	0	0	0	0	0	0	0	0	0	0	0	0	0	0	0	0	0	0	1	0	0	0	0	0	0	0	0	0	0	0	0	0	0
TTGCACTCGTCCCGGCCTCCC		21	dre-mir-92b	82	dre-mir-92b-3p	dre-mir-92b:58::r0'	0	0	0	0	0	0	0	0	0	0	0	0	0	0	0	0	0	0	0	0	0	0	0	0	0	0	0	0	0	1	0	0	0	0	0	0	0	0	0	0	0	0	0
ATTGCACTCGTCCCGGCATCC		21	dre-mir-92b	82	dre-mir-92b-3p	dre-mir-92b:57:C>A,18:'	0	0	0	0	0	0	0	0	0	0	0	1	0	0	0	0	0	0	0	0	0	0	0	0	0	0	0	0	0	0	0	0	0	0	0	0	0	0	0	0	0	0	0
ATTGCACTCGTACCGGCCTCC		21	dre-mir-92b	82	dre-mir-92b-3p	dre-mir-92b:57:C>A,12:'	0	0	0	0	0	0	0	0	0	0	0	0	0	0	0	0	0	0	0	0	0	0	0	0	0	0	0	0	1	0	0	0	0	0	0	0	0	0	0	0	0	0	0
TTTTGCACTCGTCCCGGCCTC		21	dre-mir-92b	82	dre-mir-92b-3p	dre-mir-92b:56:A>T,2:'	0	0	0	0	0	0	0	0	0	0	0	1	0	0	0	0	0	0	0	0	0	0	0	0	0	0	0	0	0	0	0	0	0	0	0	0	0	0	0	0	0	0	0
TATTGCACTCGGCCCGGCCTC		21	dre-mir-92b	82	dre-mir-92b-3p	dre-mir-92b:56:T>G,12:'	0	0	0	0	0	0	0	0	0	0	0	0	0	0	0	0	0	0	0	0	0	0	0	0	0	0	0	0	0	0	0	0	0	0	0	1	0	0	0	0	0	0	0
ATTGCACTCGTCCCGGCCTCG		21	dre-mir-92b	82	dre-mir-92b-3p	dre-mir-92b:57:C>G,21:'	0	0	0	0	0	0	0	0	0	0	0	0	0	0	0	0	0	0	0	0	0	0	0	0	0	0	0	1	0	0	0	0	0	0	0	0	0	0	0	0	0	0	0
ATTGCACTCGTCCCGGCCTTC		21	dre-mir-92b	82	dre-mir-92b-3p	dre-mir-92b:57:C>T,20:'	0	0	0	0	1	0	0	0	0	0	0	0	0	0	0	0	0	0	0	0	0	0	0	0	0	0	0	0	0	0	0	0	0	0	0	0	0	0	0	0	0	0	0
ATTCCACTCGTCCCGGCCTCC		21	dre-mir-92b	82	dre-mir-92b-3p	dre-mir-92b:57:G>C,4:'	0	0	0	0	0	0	0	0	0	0	0	0	0	0	0	0	0	0	0	0	0	0	0	0	0	0	0	0	1	0	0	0	0	0	0	0	0	0	0	0	0	0	0
TATTGCACTGGTCCCGGCCTC		21	dre-mir-92b	82	dre-mir-92b-3p	dre-mir-92b:56:C>G,10:'	0	0	0	0	0	0	0	0	0	0	0	0	0	0	0	0	0	0	0	0	0	0	0	0	0	0	0	0	0	0	0	0	1	0	0	0	0	0	0	0	0	0	0
ATTGCACTCGTCCCGTCCTCC		21	dre-mir-92b	82	dre-mir-92b-3p	dre-mir-92b:57:G>T,16:'	0	0	0	0	0	0	0	0	0	0	0	0	0	0	0	0	0	0	0	0	0	0	0	0	0	0	0	0	0	0	0	0	1	0	0	0	0	0	0	0	0	0	0
TATTGCACTCGTCCCGGCGTC		21	dre-mir-92b	82	dre-mir-92b-3p	dre-mir-92b:56:C>G,19:'	0	0	0	0	0	0	0	0	0	0	0	0	0	0	0	0	0	0	0	0	0	0	0	0	0	0	0	0	0	0	0	0	0	1	0	0	0	0	0	0	0	0	0
ATTGCACTCGTCCAGGCCTCC		21	dre-mir-92b	82	dre-mir-92b-3p	dre-mir-92b:57:C>A,14:'	0	0	0	0	0	0	0	1	0	0	0	0	0	0	0	0	0	0	0	0	0	0	0	0	0	0	0	0	0	0	0	0	0	0	0	0	0	0	0	0	0	0	0
ATTGCACTCGTTCCGGCCTCC		21	dre-mir-92b	82	dre-mir-92b-3p	dre-mir-92b:57:C>T,12:'	0	0	0	0	0	0	0	0	0	0	0	0	0	0	0	0	0	0	0	0	0	0	0	0	0	0	0	0	0	0	0	0	0	0	0	0	1	0	0	0	0	0	0
ATTGTACTCGTCCCGGCCTCC		21	dre-mir-92b	82	dre-mir-92b-3p	dre-mir-92b:57:C>T,5:'	0	0	0	0	0	0	0	0	0	0	0	0	0	0	0	0	0	0	0	0	0	0	1	0	0	0	0	0	0	0	0	0	0	0	0	0	0	0	0	0	0	0	0
ATTGCGCTCGTCCCGGCCTCC		21	dre-mir-92b	82	dre-mir-92b-3p	dre-mir-92b:57:A>G,6:'	0	0	0	1	0	0	0	0	0	0	0	0	0	0	0	0	0	0	0	0	0	0	0	0	0	0	0	0	0	0	0	0	0	0	0	0	0	0	0	0	0	0	0
TATTGCACTCGTCCCGGGCTC		21	dre-mir-92b	82	dre-mir-92b-3p	dre-mir-92b:56:C>G,18:'	0	0	0	0	0	0	0	0	0	0	0	0	0	0	0	0	0	0	0	0	0	0	0	0	0	0	0	0	0	0	0	0	0	0	0	0	1	0	0	0	0	0	0
TATTGGACTCGTCCCGGCCTC		21	dre-mir-92b	82	dre-mir-92b-3p	dre-mir-92b:56:C>G,6:'	0	0	0	0	0	0	0	0	0	0	0	0	0	0	0	0	0	0	0	0	0	0	0	0	0	0	0	0	0	0	0	0	0	0	0	0	1	0	0	0	0	0	0
ATTGCACCCGTCCCGGCCTCC		21	dre-mir-92b	82	dre-mir-92b-3p	dre-mir-92b:57:T>C,8:'	0	0	0	0	0	0	0	0	0	0	0	1	0	0	0	0	0	0	0	0	0	0	0	0	0	0	0	0	0	0	0	0	0	0	0	0	0	0	0	0	0	0	0
TAATGCACTCGTCCCGGCCTC		21	dre-mir-92b	82	dre-mir-92b-3p	dre-mir-92b:56:T>A,3:'	0	0	0	0	0	0	0	0	0	0	0	0	0	0	0	0	0	0	0	0	0	0	0	0	0	0	0	0	0	0	0	0	0	0	0	1	0	0	0	0	0	0	0
ATTGCACGCGTCCCGGCCTCC		21	dre-mir-92b	82	dre-mir-92b-3p	dre-mir-92b:57:T>G,8:'	0	0	0	0	0	0	0	0	0	0	0	0	0	0	0	0	0	0	0	0	0	0	0	0	0	0	0	0	0	0	0	0	0	1	0	0	0	0	0	0	0	0	0
ATATTGCACTCGTCCCGGCCTT		22	dre-mir-92b	82	dre-mir-92b-3p	dre-mir-92b:55:C>T,22:'	0	0	0	0	0	0	0	0	0	0	0	0	0	0	0	0	0	0	0	0	0	0	0	0	0	0	0	0	0	0	0	0	1	0	0	0	0	0	0	0	0	0	0
TTGCACTCGTCCCGGCCTCCAT		22	dre-mir-92b	82	dre-mir-92b-3p	dre-mir-92b:58:C>A,21:'	0	0	0	0	0	0	0	0	0	0	0	0	0	0	0	0	0	0	0	0	0	0	0	0	0	0	0	0	0	0	0	0	0	0	0	0	0	0	1	0	0	0	0
TTGCACTCGTCCCGGCCTCCTT		22	dre-mir-92b	82	dre-mir-92b-3p	dre-mir-92b:58:C>T,21:'	0	0	0	0	0	0	0	0	0	0	0	0	0	0	0	0	0	0	0	0	0	0	0	0	0	0	0	0	0	0	1	0	0	0	0	0	0	0	0	0	0	0	0
ATTGCACTCGTCCCGGCCTCCG		22	dre-mir-92b	82	dre-mir-92b-3p	dre-mir-92b:57:C>G,22:'	0	0	0	0	0	0	0	0	0	0	0	0	0	0	0	0	0	0	0	0	0	0	0	0	1	0	0	0	0	0	0	0	0	0	0	0	0	0	0	0	0	0	0
TAGTGCACTCGTCCCGGCCTCCC		23	dre-mir-92b	82	dre-mir-92b-3p	dre-mir-92b:56:T>G,3:'	0	0	0	0	0	0	0	0	0	0	0	0	0	0	0	0	0	0	0	0	0	0	0	0	0	0	1	0	0	0	0	0	0	0	0	0	0	0	0	0	0	0	0
TATTACACTCGTCCCGGCCTCCC		23	dre-mir-92b	82	dre-mir-92b-3p	dre-mir-92b:56:G>A,5:'	0	0	0	0	0	0	0	0	0	0	0	0	0	0	0	0	0	0	0	0	0	0	0	0	0	0	0	0	0	1	0	0	0	0	0	0	0	0	0	0	0	0	0
TATTGCACACGTCCCGGCCTCCC		23	dre-mir-92b	82	dre-mir-92b-3p	dre-mir-92b:56:T>A,9:'	0	0	0	0	0	0	0	0	0	0	0	1	0	0	0	0	0	0	0	0	0	0	0	0	0	0	0	0	0	0	0	0	0	0	0	0	0	0	0	0	0	0	0
TATTGCGCTCGTCCCGGCCTCCC		23	dre-mir-92b	82	dre-mir-92b-3p	dre-mir-92b:56:A>G,7:'	0	0	0	0	0	0	0	0	0	0	1	0	0	0	0	0	0	0	0	0	0	0	0	0	0	0	0	0	0	0	0	0	0	0	0	0	0	0	0	0	0	0	0
TACTGCACTCGTCCCGGCCTCCC		23	dre-mir-92b	82	dre-mir-92b-3p	dre-mir-92b:56:T>C,3:'	0	0	0	0	0	0	0	0	0	0	0	0	0	0	0	0	0	0	0	0	0	0	0	0	0	0	0	1	0	0	0	0	0	0	0	0	0	0	0	0	0	0	0
TTTTGCACTCGTCCCGGCCTCCC		23	dre-mir-92b	82	dre-mir-92b-3p	dre-mir-92b:56:A>T,2:'	0	0	0	0	0	0	0	0	0	0	0	0	0	1	0	0	0	0	0	0	0	0	0	0	0	0	0	0	0	0	0	0	0	0	0	0	0	0	0	0	0	0	0
TATTGCACTCGTCCCGGCCCCCC		23	dre-mir-92b	82	dre-mir-92b-3p	dre-mir-92b:56:T>C,20:'	0	0	0	0	0	0	0	0	0	0	0	0	0	0	0	0	0	0	0	0	0	1	0	0	0	0	0	0	0	0	0	0	0	0	0	0	0	0	0	0	0	0	0
TATTGCACTCATCCCGGCCTCCC		23	dre-mir-92b	82	dre-mir-92b-3p	dre-mir-92b:56:G>A,11:'	0	0	0	0	0	0	0	1	0	0	0	0	0	0	0	0	0	0	0	0	0	0	0	0	0	0	0	0	0	0	0	0	0	0	0	0	0	0	0	0	0	0	0
ATTGCACTCGTCCCGGCCTCCCA		23	dre-mir-92b	82	dre-mir-92b-3p	dre-mir-92b:57:T>A,23:'	0	0	0	0	0	0	0	0	0	0	0	0	0	0	0	0	0	0	0	0	0	0	0	0	0	0	0	0	0	0	0	1	0	0	0	0	0	0	0	0	0	0	0
TATTGCACTCGTCCCGGCCTACC		23	dre-mir-92b	82	dre-mir-92b-3p	dre-mir-92b:56:C>A,21:'	0	0	0	0	0	0	0	0	0	0	0	0	0	0	0	0	0	0	0	0	0	1	0	0	0	0	0	0	0	0	0	0	0	0	0	0	0	0	0	0	0	0	0
TATTGCACTCGTCCCGACCTCCC		23	dre-mir-92b	82	dre-mir-92b-3p	dre-mir-92b:56:G>A,17:'	0	0	0	0	0	0	0	0	0	0	0	0	0	0	0	0	0	0	0	0	0	0	0	0	0	0	0	1	0	0	0	0	0	0	0	0	0	0	0	0	0	0	0
TATTGCCCTCGTCCCGGCCTCCC		23	dre-mir-92b	82	dre-mir-92b-3p	dre-mir-92b:56:A>C,7:'	0	0	0	0	0	0	0	0	0	0	0	0	0	0	0	0	0	0	0	0	0	0	1	0	0	0	0	0	0	0	0	0	0	0	0	0	0	0	0	0	0	0	0
TATTTCACTCGTCCCGGCCTCCC		23	dre-mir-92b	82	dre-mir-92b-3p	dre-mir-92b:56:G>T,5:'	0	0	0	0	0	0	0	0	0	1	0	0	0	0	0	0	0	0	0	0	0	0	0	0	0	0	0	0	0	0	0	0	0	0	0	0	0	0	0	0	0	0	0
TATTGCACTCGTGCCGGCCTCCC		23	dre-mir-92b	82	dre-mir-92b-3p	dre-mir-92b:56:C>G,13:'	0	0	0	0	0	0	0	0	0	0	0	0	0	0	0	0	0	0	0	0	0	0	0	0	0	0	0	0	0	0	0	0	0	1	0	0	0	0	0	0	0	0	0
ATATTGCACTCGTCCCGGACTCC		23	dre-mir-92b	82	dre-mir-92b-3p	dre-mir-92b:55:C>A,19:'	0	0	0	0	0	0	0	0	0	0	0	0	0	0	1	0	0	0	0	0	0	0	0	0	0	0	0	0	0	0	0	0	0	0	0	0	0	0	0	0	0	0	0
TATTGCACTCGTCCCGGGCTCCC		23	dre-mir-92b	82	dre-mir-92b-3p	dre-mir-92b:56:C>G,18:'	0	0	0	0	0	0	0	0	0	0	0	0	0	0	0	0	0	0	0	0	0	1	0	0	0	0	0	0	0	0	0	0	0	0	0	0	0	0	0	0	0	0	0
TATTGCACTTGTCCCGGCCTCCC		23	dre-mir-92b	82	dre-mir-92b-3p	dre-mir-92b:56:C>T,10:'	0	0	0	0	0	0	0	0	0	0	0	0	0	0	0	0	0	0	0	0	0	1	0	0	0	0	0	0	0	0	0	0	0	0	0	0	0	0	0	0	0	0	0
ATATTGCACTCGTCCCGGCCTCA		23	dre-mir-92b	82	dre-mir-92b-3p	dre-mir-92b:55:C>A,23:'	0	0	0	0	0	0	0	0	0	0	0	0	0	0	0	0	0	0	0	0	0	0	0	0	0	0	0	0	0	0	0	0	0	0	1	0	0	0	0	0	0	0	0
TATTGCACTCGTCACGGCCTCCC		23	dre-mir-92b	82	dre-mir-92b-3p	dre-mir-92b:56:C>A,14:'	0	0	0	0	0	0	0	0	0	0	0	0	0	0	0	0	0	0	0	0	0	0	0	0	0	0	0	1	0	0	0	0	0	0	0	0	0	0	0	0	0	0	0
TATTGCACTCGTTCCGGCCTCCC		23	dre-mir-92b	82	dre-mir-92b-3p	dre-mir-92b:56:C>T,13:'	0	0	0	0	0	0	0	0	0	0	0	0	0	0	0	0	0	0	0	0	0	1	0	0	0	0	0	0	0	0	0	0	0	0	0	0	0	0	0	0	0	0	0
ATATTGCACTCGTCCCGGCATCC		23	dre-mir-92b	82	dre-mir-92b-3p	dre-mir-92b:55:C>A,20:'	0	0	0	0	0	0	0	0	0	0	0	0	0	1	0	0	0	0	0	0	0	0	0	0	0	0	0	0	0	0	0	0	0	0	0	0	0	0	0	0	0	0	0
AGGTGTGGGATGTTGTGCAGTGTT	dre-miR-92b-5p	24	dre-mir-92b	82	dre-mir-92b-5p	dre-mir-92b:15::r0'	0	0	0	0	0	0	0	0	0	0	0	0	0	0	0	0	0	0	0	0	0	0	0	0	0	0	0	0	0	0	0	0	0	0	0	0	0	0	0	0	1	0	0
TATTGCACTGGTCCCGGCCTCCCT		24	dre-mir-92b	82	dre-mir-92b-3p	dre-mir-92b:56:C>G,10:'	0	0	0	0	0	0	0	0	0	0	0	0	0	0	0	0	0	0	0	0	0	0	0	0	0	0	0	0	0	0	0	1	0	0	0	0	0	0	0	0	0	0	0
TATTGCACTCTTCCCGGCCTCCCT		24	dre-mir-92b	82	dre-mir-92b-3p	dre-mir-92b:56:G>T,11:'	0	0	0	0	0	0	0	0	0	0	0	0	0	0	0	0	0	0	0	0	0	1	0	0	0	0	0	0	0	0	0	0	0	0	0	0	0	0	0	0	0	0	0
TATTGCACCCGTCCCGGCCTCCCT		24	dre-mir-92b	82	dre-mir-92b-3p	dre-mir-92b:56:T>C,9:'	0	0	0	0	0	0	0	0	0	0	0	0	0	0	0	0	0	0	0	0	0	1	0	0	0	0	0	0	0	0	0	0	0	0	0	0	0	0	0	0	0	0	0
CATTGCACTCGTCCCGGCCTCCCT		24	dre-mir-92b	82	dre-mir-92b-3p	dre-mir-92b:56:T>C,1:'	0	0	0	0	0	0	0	0	0	0	0	0	0	0	0	0	0	0	0	0	0	0	0	0	0	0	0	1	0	0	0	0	0	0	0	0	0	0	0	0	0	0	0
CTATTGCACTCGTCCCGGCCTCCC		24	dre-mir-92b	82	dre-mir-92b-3p	dre-mir-92b:55:A>C,1:'	0	0	0	0	0	0	0	0	0	0	0	0	1	0	0	0	0	0	0	0	0	0	0	0	0	0	0	0	0	0	0	0	0	0	0	0	0	0	0	0	0	0	0
TATTGCACTCGTCTCGGCCTCCCT		24	dre-mir-92b	82	dre-mir-92b-3p	dre-mir-92b:56:C>T,14:'	0	0	0	0	0	0	0	0	0	0	0	0	0	0	0	0	0	0	0	0	0	0	0	1	0	0	0	0	0	0	0	0	0	0	0	0	0	0	0	0	0	0	0
TATTTCACTCGTCCCGGCCTCCCT		24	dre-mir-92b	82	dre-mir-92b-3p	dre-mir-92b:56:G>T,5:'	0	0	0	0	0	0	0	0	0	0	0	0	0	0	0	0	0	0	0	0	0	0	0	0	0	0	0	0	0	0	0	0	0	1	0	0	0	0	0	0	0	0	0
GCCAATATTGCACTCGTCCCGGCCT		25	dre-mir-92b	82	dre-mir-92b-3p	dre-mir-92b:51::r0'	0	0	0	0	0	0	0	0	0	1	0	0	0	0	0	0	0	0	0	0	0	0	0	0	0	0	0	0	0	0	0	0	0	0	0	0	0	0	0	0	0	0	0
ATATTGCACTCGTCCCGGCCTCCTT		25	dre-mir-92b	82	dre-mir-92b-3p	dre-mir-92b:55:C>T,24:'	0	0	0	0	0	0	0	0	0	0	0	0	0	0	0	0	0	0	0	0	0	0	0	0	0	0	0	0	0	0	0	0	0	0	1	0	0	0	0	0	0	0	0
CTATTGCACTCGTCCCGGCCTCCCT		25	dre-mir-92b	82	dre-mir-92b-3p	dre-mir-92b:55:A>C,1:'	0	0	0	0	0	0	0	0	0	0	0	0	0	0	0	0	0	0	0	0	0	0	0	0	0	0	1	0	0	0	0	0	0	0	0	0	0	0	0	0	0	0	0
AATATTGCACTCGTCCCGGCCTCCT		25	dre-mir-92b	82	dre-mir-92b-3p	dre-mir-92b:54:C>T,25:'	0	0	0	0	0	0	0	0	0	0	0	0	0	0	0	1	0	0	0	0	0	0	0	0	0	0	0	0	0	0	0	0	0	0	0	0	0	0	0	0	0	0	0
CGATATTGCACTCGTCCCGGCCTCC		25	dre-mir-92b	82	dre-mir-92b-3p	dre-mir-92b:53:A>G,2:'	0	0	0	0	0	0	0	0	0	0	0	0	0	0	0	1	0	0	0	0	0	0	0	0	0	0	0	0	0	0	0	0	0	0	0	0	0	0	0	0	0	0	0
CGCCAATATTGCACTCGTCCCGGCCTCC		28	dre-mir-92b	82	dre-mir-92b-3p	dre-mir-92b:50::r0'	0	0	0	0	0	0	0	0	0	0	0	0	0	0	0	0	0	0	0	0	0	0	0	0	0	0	0	0	0	0	0	0	0	0	0	0	0	0	0	1	0	0	0
TATTGCACTTGTCCCGGCCTGTG		23	dre-mir-92a-2	95	dre-mir-92a-2-3p	dre-mir-92a-2:55::r0'	1	4	7	48	1	29	177	179	118	197	72	33	17	35	6	15	1	2	0	0	1	88	59	40	27	30	30	150	166	96	45	5	26	13	29	11	6	1	7	2	12	4	0
TATTGCACTTGTCCCGGCCTGTGG		24	dre-mir-92a-2	95	dre-mir-92a-2-3p	dre-mir-92a-2:55:A>G,24:'	0	0	1	5	0	8	40	25	20	50	13	0	2	4	1	1	0	0	0	0	0	32	18	5	7	3	5	18	21	19	8	0	1	1	1	0	0	0	0	0	0	0	0
TATTGCACTTGTCCCGGCCTGTGT		24	dre-mir-92a-2	95	dre-mir-92a-2-3p	dre-mir-92a-2:55:A>T,24:'	0	0	2	4	0	3	8	6	5	8	3	1	1	5	4	5	0	0	0	0	1	4	8	7	3	2	1	6	3	1	4	0	5	5	2	2	2	3	4	2	1	0	0
AGGTTGGGATCGGCCGCAATGCT	dre-miR-92a-2-5p	23	dre-mir-92a-2	95	dre-mir-92a-2-5p	dre-mir-92a-2:20::r0'	2	6	4	3	1	5	2	12	7	8	5	3	3	1	0	5	2	0	0	1	1	10	8	1	0	3	1	4	0	3	1	0	1	1	2	0	0	2	0	0	2	0	0
TATTGCACTTGTCCCGGCCTGAG		23	dre-mir-92a-2	95	dre-mir-92a-2-3p	dre-mir-92a-2:55:T>A,22:'	0	0	1	1	0	0	3	4	1	3	1	4	3	22	7	5	0	0	1	0	0	4	1	0	0	0	1	1	2	2	1	3	3	4	0	3	2	2	3	0	0	0	0
TATTGCACTTGTCCCGGCCTGGG		23	dre-mir-92a-2	95	dre-mir-92a-2-3p	dre-mir-92a-2:55:T>G,22:'	0	0	0	0	0	2	10	8	6	11	5	0	0	0	0	0	0	0	0	0	0	7	2	2	0	3	4	10	5	6	2	0	1	0	0	0	0	0	0	0	0	0	0
TATTGCACTTGTCCCGGCCTGTGA		24	dre-mir-92a-2	95	dre-mir-92a-2-3p	dre-mir-92a-2:55::r0'	0	0	0	2	1	3	6	2	4	5	4	3	2	6	1	3	1	0	0	0	0	5	3	2	1	1	1	3	4	3	0	2	2	3	5	1	0	0	1	1	0	2	1
TATTGCACTTGTCCCGGCCTGCG		23	dre-mir-92a-2	95	dre-mir-92a-2-3p	dre-mir-92a-2:55:T>C,22:'	0	1	0	2	0	0	3	3	6	7	5	0	0	1	0	0	0	0	0	0	0	2	1	1	0	1	2	0	4	2	1	0	0	1	0	0	0	0	0	0	0	0	0
AGGTTGGGATCGGCCGCAATGCG		23	dre-mir-92a-2	95	dre-mir-92a-2-5p	dre-mir-92a-2:20:T>G,23:'	0	0	0	0	0	0	2	7	4	4	2	0	0	0	0	0	0	0	0	0	0	2	2	0	0	0	0	0	1	1	1	0	0	0	0	1	0	0	0	0	0	0	0
ATTGCACTTGTCCCGGCCTGTG		22	dre-mir-92a-2	95	dre-mir-92a-2-3p	dre-mir-92a-2:56::r0'	0	2	3	0	0	0	0	2	3	2	1	1	1	1	0	1	1	0	0	0	0	0	1	0	0	0	0	3	0	2	0	0	0	0	0	0	0	0	0	0	0	0	0
CGGCCTGTGCAGAGC		15	dre-mir-92a-2	95	dre-mir-92a-2-3p	dre-mir-92a-2:69:A>C,10:'	0	0	0	0	0	0	0	1	0	0	0	3	1	1	3	5	0	0	0	0	0	0	0	0	0	0	0	0	0	0	0	0	0	2	1	0	0	0	0	1	1	0	0
AGGTTGGGATCGGCCGCAATGC		22	dre-mir-92a-2	95	dre-mir-92a-2-5p	dre-mir-92a-2:20::r0'	0	0	0	0	0	0	0	0	0	0	0	0	0	0	0	0	0	0	0	0	0	3	0	0	0	0	0	0	0	0	0	0	0	2	0	0	0	0	1	1	0	0	0
CATTGCACTTGTCCCGGCCTGTG		23	dre-mir-92a-2	95	dre-mir-92a-2-3p	dre-mir-92a-2:55:T>C,1:'	0	0	0	0	0	0	0	1	1	0	0	0	0	0	0	0	0	0	0	0	0	0	1	0	0	0	1	0	1	0	2	0	0	0	0	0	0	0	0	0	0	0	0
TATTGCACTTGTCCCGGCCTGAGA		24	dre-mir-92a-2	95	dre-mir-92a-2-3p	dre-mir-92a-2:55:T>A,22:'	0	0	0	0	0	0	0	0	0	0	0	0	1	3	0	0	0	2	0	1	0	0	0	0	0	0	0	0	0	0	0	0	0	0	0	0	0	0	0	0	0	0	0
TATTGCACTCGTCCCGGCCTGTG		23	dre-mir-92a-2	95	dre-mir-92a-2-3p	dre-mir-92a-2:55:T>C,10:'	0	0	0	0	0	0	2	0	0	1	0	0	0	0	0	0	0	0	0	0	0	0	1	0	0	0	0	1	0	1	0	0	0	0	0	0	0	0	0	0	0	0	0
ATTGCACTTGTCCCGGCCTGTGG		23	dre-mir-92a-2	95	dre-mir-92a-2-3p	dre-mir-92a-2:56:A>G,23:'	0	0	0	0	0	0	0	2	0	0	0	0	0	0	1	1	0	0	0	0	0	1	0	0	0	0	0	0	1	0	0	0	0	0	0	0	0	0	0	0	0	0	0
TATTGCACTTGCCCCGGCCTGTG		23	dre-mir-92a-2	95	dre-mir-92a-2-3p	dre-mir-92a-2:55:T>C,12:'	0	0	0	0	0	0	0	0	1	1	2	0	0	0	0	0	0	0	0	0	0	0	0	0	0	0	0	1	0	0	0	0	0	0	0	0	0	0	0	0	0	0	0
ATTATTGCACTTGTCCCGGCCTGT		24	dre-mir-92a-2	95	dre-mir-92a-2-3p	dre-mir-92a-2:53:G>T,2:'	0	0	0	0	0	0	0	0	0	0	0	0	0	0	0	0	0	0	0	1	0	0	0	0	0	0	0	0	0	0	0	1	1	0	0	0	0	0	2	0	0	0	0
ATTGCACTTGTCCCGGCCTGTGA		23	dre-mir-92a-2	95	dre-mir-92a-2-3p	dre-mir-92a-2:56::r0'	0	0	0	0	0	0	0	0	0	1	0	1	0	0	2	0	0	0	0	0	0	0	0	0	0	0	0	0	0	0	0	0	0	0	0	0	0	0	0	0	0	0	1
TATCGCACTTGTCCCGGCCTGTG		23	dre-mir-92a-2	95	dre-mir-92a-2-3p	dre-mir-92a-2:55:T>C,4:'	0	0	0	0	0	0	0	1	0	0	0	0	0	0	0	0	0	0	0	0	0	0	0	1	0	0	0	2	0	0	0	0	0	0	0	0	0	0	0	0	0	0	0
TATTGCACTTGTCCTGGCCTGTG		23	dre-mir-92a-2	95	dre-mir-92a-2-3p	dre-mir-92a-2:55:C>T,15:'	0	0	0	0	0	0	0	0	0	1	0	0	0	0	0	0	0	0	0	0	0	1	0	0	0	0	0	1	0	1	0	0	0	0	0	0	0	0	0	0	0	0	0
AGGTTGGGATCGGCCGCAATGCC		23	dre-mir-92a-2	95	dre-mir-92a-2-5p	dre-mir-92a-2:20:T>C,23:'	0	0	0	0	0	0	1	2	1	0	0	0	0	0	0	0	0	0	0	0	0	0	0	0	0	0	0	0	0	0	0	0	0	0	0	0	0	0	0	0	0	0	0
TATTGCGCTTGTCCCGGCCTGTG		23	dre-mir-92a-2	95	dre-mir-92a-2-3p	dre-mir-92a-2:55:A>G,7:'	0	0	0	0	0	0	0	1	0	0	0	0	0	0	0	1	0	0	0	0	0	0	0	0	0	0	1	0	0	1	0	0	0	0	0	0	0	0	0	0	0	0	0
TATTGCACTTGTCCCGGCCTGTGAA		25	dre-mir-92a-2	95	dre-mir-92a-2-3p	dre-mir-92a-2:55::r0'	0	1	0	0	0	0	0	1	0	1	0	0	0	0	0	0	0	0	0	0	0	0	1	0	0	0	0	0	0	0	0	0	0	0	0	0	0	0	0	0	0	0	1
TATTGCACTTGTCCCGGCCTGTGAC		25	dre-mir-92a-2	95	dre-mir-92a-2-3p	dre-mir-92a-2:55:A>C,25:'	0	0	0	1	0	0	0	0	0	0	0	0	1	0	1	0	0	0	0	0	0	0	0	0	0	0	0	0	0	0	0	0	0	0	0	0	1	0	0	0	0	0	0
TATTGCACTTGTCCCGGCCTGTGAT		25	dre-mir-92a-2	95	dre-mir-92a-2-3p	dre-mir-92a-2:55:A>T,25:'	0	0	0	0	0	0	0	0	1	0	0	0	0	0	0	0	0	0	0	0	0	0	0	0	0	0	0	1	0	0	0	0	0	1	0	0	1	0	0	0	0	0	0
TATTGCACTTGTCCCGGCCCGTG		23	dre-mir-92a-2	95	dre-mir-92a-2-3p	dre-mir-92a-2:55:T>C,20:'	0	0	0	0	0	1	1	1	0	0	0	0	0	0	0	0	0	0	0	0	0	0	0	0	0	0	0	0	0	0	0	0	0	0	0	0	0	0	0	0	0	0	0
CGGTTGGGATCGGCCGCAATGCT		23	dre-mir-92a-2	95	dre-mir-92a-2-5p	dre-mir-92a-2:20:A>C,1:'	0	0	1	0	0	0	1	0	0	0	0	0	0	0	0	0	0	0	0	0	0	0	0	0	0	0	1	0	0	0	0	0	0	0	0	0	0	0	0	0	0	0	0
TATTGCACTTGTCTCGGCCTGTG		23	dre-mir-92a-2	95	dre-mir-92a-2-3p	dre-mir-92a-2:55:C>T,14:'	0	0	0	0	0	0	0	0	0	1	0	0	1	0	0	0	0	0	0	0	0	0	0	0	0	0	0	1	0	0	0	0	0	0	0	0	0	0	0	0	0	0	0
TATTGCACGTGTCCCGGCCTGTG		23	dre-mir-92a-2	95	dre-mir-92a-2-3p	dre-mir-92a-2:55:T>G,9:'	0	0	0	0	0	0	0	0	1	0	1	0	0	0	0	0	0	0	0	0	0	0	0	0	0	0	0	1	0	0	0	0	0	0	0	0	0	0	0	0	0	0	0
TATTGCACTTGTCCCTGCCTGTG		23	dre-mir-92a-2	95	dre-mir-92a-2-3p	dre-mir-92a-2:55:G>T,16:'	0	0	0	0	0	0	0	0	0	0	0	0	0	0	0	0	0	0	0	0	0	1	0	0	0	0	1	1	0	0	0	0	0	0	0	0	0	0	0	0	0	0	0
TATTGCCCTTGTCCCGGCCTGTG		23	dre-mir-92a-2	95	dre-mir-92a-2-3p	dre-mir-92a-2:55:A>C,7:'	0	0	0	1	0	0	0	0	0	0	0	0	0	0	0	0	0	0	0	0	0	1	0	0	0	0	0	0	0	1	0	0	0	0	0	0	0	0	0	0	0	0	0
TACTGCACTTGTCCCGGCCTGTG		23	dre-mir-92a-2	95	dre-mir-92a-2-3p	dre-mir-92a-2:55:T>C,3:'	0	0	0	1	0	0	0	0	0	0	0	0	0	0	0	0	0	0	0	0	0	0	1	0	0	0	0	0	1	0	0	0	0	0	0	0	0	0	0	0	0	0	0
ATTGCACTTGTCCCGGCCTGTGT		23	dre-mir-92a-2	95	dre-mir-92a-2-3p	dre-mir-92a-2:56:A>T,23:'	0	0	0	0	0	0	0	0	0	0	0	1	0	0	1	0	0	0	0	0	0	0	0	0	0	0	0	0	0	0	0	0	0	0	0	0	0	1	0	0	0	0	0
TATTGCACCTGTCCCGGCCTGTG		23	dre-mir-92a-2	95	dre-mir-92a-2-3p	dre-mir-92a-2:55:T>C,9:'	0	0	0	0	0	0	2	0	0	0	1	0	0	0	0	0	0	0	0	0	0	0	0	0	0	0	0	0	0	0	0	0	0	0	0	0	0	0	0	0	0	0	0
TATTTCACTTGTCCCGGCCTGTG		23	dre-mir-92a-2	95	dre-mir-92a-2-3p	dre-mir-92a-2:55:G>T,5:'	0	0	0	0	0	0	0	0	1	1	0	0	0	0	0	0	0	0	0	0	0	0	0	0	0	0	0	0	0	1	0	0	0	0	0	0	0	0	0	0	0	0	0
AGTATTGCACTTGTCCCGGCCTGT		24	dre-mir-92a-2	95	dre-mir-92a-2-3p	dre-mir-92a-2:53::r0'	0	0	1	0	0	0	0	0	0	0	0	1	0	1	0	0	0	0	0	0	0	0	0	0	0	0	0	0	0	0	0	0	0	0	0	0	0	0	0	0	0	0	0
AATATTGCACTTGTCCCGGCCTGT		24	dre-mir-92a-2	95	dre-mir-92a-2-3p	dre-mir-92a-2:53:G>A,2:'	0	0	1	0	0	0	0	0	0	0	0	0	0	0	0	0	1	0	0	0	0	0	0	0	0	0	0	0	0	0	0	0	0	0	0	0	0	0	0	0	1	0	0
AAATATTGCACTTGTCCCGGCCTGT		25	dre-mir-92a-2	95	dre-mir-92a-2-3p	dre-mir-92a-2:52:G>A,3:'	0	0	0	0	0	0	0	0	0	0	0	0	0	3	0	0	0	0	0	0	0	0	0	0	0	0	0	0	0	0	0	0	0	0	0	0	0	0	0	0	0	0	0
TATTGCACTTGTCCCGGCCTGTGAAA		26	dre-mir-92a-2	95	dre-mir-92a-2-3p	dre-mir-92a-2:55:G>A,26:'	0	0	0	0	0	0	0	0	0	1	0	1	0	0	1	0	0	0	0	0	0	0	0	0	0	0	0	0	0	0	0	0	0	0	0	0	0	0	0	0	0	0	0
ATTGCACTTGTCCCGGCCTGGG		22	dre-mir-92a-2	95	dre-mir-92a-2-3p	dre-mir-92a-2:56:T>G,21:'	0	0	0	0	0	0	0	1	0	0	0	0	0	0	0	0	0	0	0	0	0	0	1	0	0	0	0	0	0	0	0	0	0	0	0	0	0	0	0	0	0	0	0
TATTGCACTTGTCCCGGCCGGTG		23	dre-mir-92a-2	95	dre-mir-92a-2-3p	dre-mir-92a-2:55:T>G,20:'	0	0	0	0	0	0	0	0	0	0	0	0	1	0	0	0	0	0	0	0	0	0	0	0	0	0	0	0	0	0	0	0	0	0	0	0	1	0	0	0	0	0	0
TATTGCACTGGTCCCGGCCTGTG		23	dre-mir-92a-2	95	dre-mir-92a-2-3p	dre-mir-92a-2:55:T>G,10:'	0	0	0	0	0	0	0	0	0	0	0	0	0	0	0	0	0	0	0	0	0	0	0	0	0	0	1	1	0	0	0	0	0	0	0	0	0	0	0	0	0	0	0
TATTGCACTTGTCCCGGCATGTG		23	dre-mir-92a-2	95	dre-mir-92a-2-3p	dre-mir-92a-2:55:C>A,19:'	0	0	0	0	0	0	0	0	0	0	0	0	0	0	0	0	0	0	0	0	0	0	0	0	0	0	0	1	0	0	0	0	0	0	0	0	1	0	0	0	0	0	0
TATTACACTTGTCCCGGCCTGTG		23	dre-mir-92a-2	95	dre-mir-92a-2-3p	dre-mir-92a-2:55:G>A,5:'	0	0	0	0	0	0	0	0	0	1	0	0	0	0	0	0	0	0	0	0	0	0	0	0	0	0	0	1	0	0	0	0	0	0	0	0	0	0	0	0	0	0	0
TATTGCACTTGTACCGGCCTGTG		23	dre-mir-92a-2	95	dre-mir-92a-2-3p	dre-mir-92a-2:55:C>A,13:'	0	0	0	0	0	0	0	2	0	0	0	0	0	0	0	0	0	0	0	0	0	0	0	0	0	0	0	0	0	0	0	0	0	0	0	0	0	0	0	0	0	0	0
TATTGTACTTGTCCCGGCCTGTG		23	dre-mir-92a-2	95	dre-mir-92a-2-3p	dre-mir-92a-2:55:C>T,6:'	0	0	0	0	0	0	0	1	0	1	0	0	0	0	0	0	0	0	0	0	0	0	0	0	0	0	0	0	0	0	0	0	0	0	0	0	0	0	0	0	0	0	0
TATTGCACTTGTCCCGTCCTGTG		23	dre-mir-92a-2	95	dre-mir-92a-2-3p	dre-mir-92a-2:55:G>T,17:'	0	0	0	0	0	0	0	0	0	0	0	0	0	0	0	0	0	0	0	0	0	0	0	0	0	0	0	0	0	1	0	0	0	1	0	0	0	0	0	0	0	0	0
TATTGCACTTGTCCCGGACTGTG		23	dre-mir-92a-2	95	dre-mir-92a-2-3p	dre-mir-92a-2:55:C>A,18:'	0	0	0	0	0	0	0	0	1	0	0	0	0	0	0	0	0	0	0	0	0	0	0	0	0	0	0	0	0	0	0	0	0	0	0	0	0	0	1	0	0	0	0
TATTGCACTTGTCCCGGTCTGTG		23	dre-mir-92a-2	95	dre-mir-92a-2-3p	dre-mir-92a-2:55:C>T,18:'	0	0	0	0	0	0	0	0	0	0	0	0	0	0	1	0	0	0	0	0	0	0	0	0	0	0	0	0	0	1	0	0	0	0	0	0	0	0	0	0	0	0	0
TATTGCAATTGTCCCGGCCTGTG		23	dre-mir-92a-2	95	dre-mir-92a-2-3p	dre-mir-92a-2:55:C>A,8:'	0	0	0	0	0	0	1	0	0	0	0	1	0	0	0	0	0	0	0	0	0	0	0	0	0	0	0	0	0	0	0	0	0	0	0	0	0	0	0	0	0	0	0
TATTGCACTTGTCCCGACCTGTG		23	dre-mir-92a-2	95	dre-mir-92a-2-3p	dre-mir-92a-2:55:G>A,17:'	0	0	0	0	0	1	0	1	0	0	0	0	0	0	0	0	0	0	0	0	0	0	0	0	0	0	0	0	0	0	0	0	0	0	0	0	0	0	0	0	0	0	0
TATTGCTCTTGTCCCGGCCTGTG		23	dre-mir-92a-2	95	dre-mir-92a-2-3p	dre-mir-92a-2:55:A>T,7:'	0	0	0	0	0	0	0	0	1	0	0	0	0	0	0	0	0	0	0	0	0	0	0	0	0	0	0	0	0	0	1	0	0	0	0	0	0	0	0	0	0	0	0
TCTTGCACTTGTCCCGGCCTGTG		23	dre-mir-92a-2	95	dre-mir-92a-2-3p	dre-mir-92a-2:55:A>C,2:'	0	0	0	0	0	0	2	0	0	0	0	0	0	0	0	0	0	0	0	0	0	0	0	0	0	0	0	0	0	0	0	0	0	0	0	0	0	0	0	0	0	0	0
TATTGCACTTGTCCCGGCCTGTGC		24	dre-mir-92a-2	95	dre-mir-92a-2-3p	dre-mir-92a-2:55:A>C,24:'	0	0	0	0	0	0	0	0	1	0	0	0	0	0	0	0	0	0	0	0	0	0	0	0	0	0	1	0	0	0	0	0	0	0	0	0	0	0	0	0	0	0	0
TATTACACTTGTCCCGGCCTGTGA		24	dre-mir-92a-2	95	dre-mir-92a-2-3p	dre-mir-92a-2:55:G>A,5:'	0	0	0	0	0	0	0	0	0	0	0	0	0	0	0	0	0	0	0	0	0	0	1	0	0	0	0	1	0	0	0	0	0	0	0	0	0	0	0	0	0	0	0
AAGTATTGCACTTGTCCCGGCCTGT		25	dre-mir-92a-2	95	dre-mir-92a-2-3p	dre-mir-92a-2:52::r0'	0	0	0	0	0	0	0	0	0	0	0	0	0	0	0	0	0	0	1	0	0	0	0	0	0	0	0	0	0	0	0	0	0	0	0	0	0	0	0	0	1	0	0
TATTGCACTTGTCCCGGCCTGTGGA		25	dre-mir-92a-2	95	dre-mir-92a-2-3p	dre-mir-92a-2:55:A>G,24:'	0	0	0	0	0	0	0	0	0	0	0	1	0	0	0	0	0	0	0	0	0	0	0	0	0	0	0	0	0	0	0	0	0	0	0	0	0	0	0	0	1	0	0
AGGTTGGGATCGGCCGC		17	dre-mir-92a-2	95	dre-mir-92a-2-5p	dre-mir-92a-2:20::r0'	0	0	0	0	0	0	0	0	0	0	0	0	0	0	0	0	0	0	0	0	0	0	1	0	0	0	0	0	0	0	0	0	0	0	0	0	0	0	0	0	0	0	0
GGGATCGGCGGCAATGCT		18	dre-mir-92a-2	95	dre-mir-92a-2-5p	dre-mir-92a-2:25:C>G,10:'	0	0	0	1	0	0	0	0	0	0	0	0	0	0	0	0	0	0	0	0	0	0	0	0	0	0	0	0	0	0	0	0	0	0	0	0	0	0	0	0	0	0	0
ATTGCACTTGTCTCGGCCTGTG		22	dre-mir-92a-2	95	dre-mir-92a-2-3p	dre-mir-92a-2:56:C>T,13:'	0	0	0	0	0	0	0	0	1	0	0	0	0	0	0	0	0	0	0	0	0	0	0	0	0	0	0	0	0	0	0	0	0	0	0	0	0	0	0	0	0	0	0
TAGTGCACTTGTCCCGGCCTGTG		23	dre-mir-92a-2	95	dre-mir-92a-2-3p	dre-mir-92a-2:55:T>G,3:'	0	0	0	0	0	0	0	0	0	0	0	0	0	0	0	0	0	0	0	0	0	0	0	0	0	0	0	0	0	1	0	0	0	0	0	0	0	0	0	0	0	0	0
TATTGCACTTGTCCAGGCCTGTG		23	dre-mir-92a-2	95	dre-mir-92a-2-3p	dre-mir-92a-2:55:C>A,15:'	0	0	0	0	0	0	0	0	0	0	0	0	0	0	0	0	0	0	0	0	0	0	0	0	0	1	0	0	0	0	0	0	0	0	0	0	0	0	0	0	0	0	0
GTTGGGATCGGCCGCAATGCTCC		23	dre-mir-92a-2	95	dre-mir-92a-2-5p	dre-mir-92a-2:22:T>C,23:'	0	0	0	0	0	0	0	0	0	0	0	0	0	0	0	0	0	0	0	0	0	1	0	0	0	0	0	0	0	0	0	0	0	0	0	0	0	0	0	0	0	0	0
AGGGTGGGATCGGCCGCAATGCT		23	dre-mir-92a-2	95	dre-mir-92a-2-5p	dre-mir-92a-2:20:T>G,4:'	0	0	0	0	0	0	0	0	0	0	0	0	0	0	0	0	0	0	0	0	0	0	0	0	0	0	0	0	0	0	1	0	0	0	0	0	0	0	0	0	0	0	0
TATAGCACTTGTCCCGGCCTGTG		23	dre-mir-92a-2	95	dre-mir-92a-2-3p	dre-mir-92a-2:55:T>A,4:'	0	0	0	0	0	0	0	0	0	0	0	1	0	0	0	0	0	0	0	0	0	0	0	0	0	0	0	0	0	0	0	0	0	0	0	0	0	0	0	0	0	0	0
TATTGCACTAGTCCCGGCCTGTG		23	dre-mir-92a-2	95	dre-mir-92a-2-3p	dre-mir-92a-2:55:T>A,10:'	0	0	0	0	0	0	0	0	0	0	0	0	0	0	0	0	0	0	0	0	0	0	0	0	0	0	0	0	0	0	1	0	0	0	0	0	0	0	0	0	0	0	0
TATTGCACTTTTCCCGGCCTGTG		23	dre-mir-92a-2	95	dre-mir-92a-2-3p	dre-mir-92a-2:55:G>T,11:'	0	0	0	0	0	0	0	0	0	0	0	0	0	0	0	0	0	0	0	0	0	0	0	0	0	1	0	0	0	0	0	0	0	0	0	0	0	0	0	0	0	0	0
TATTGCACTTGTCCGGGCCTGTG		23	dre-mir-92a-2	95	dre-mir-92a-2-3p	dre-mir-92a-2:55:C>G,15:'	0	0	0	0	0	0	0	0	0	0	0	0	0	0	0	0	0	0	0	0	0	1	0	0	0	0	0	0	0	0	0	0	0	0	0	0	0	0	0	0	0	0	0
TATTGCATTTGTCCCGGCCTGTG		23	dre-mir-92a-2	95	dre-mir-92a-2-3p	dre-mir-92a-2:55:C>T,8:'	0	0	0	0	0	1	0	0	0	0	0	0	0	0	0	0	0	0	0	0	0	0	0	0	0	0	0	0	0	0	0	0	0	0	0	0	0	0	0	0	0	0	0
TATTGCAGTTGTCCCGGCCTGTG		23	dre-mir-92a-2	95	dre-mir-92a-2-3p	dre-mir-92a-2:55:C>G,8:'	0	0	0	0	0	0	0	0	0	0	0	1	0	0	0	0	0	0	0	0	0	0	0	0	0	0	0	0	0	0	0	0	0	0	0	0	0	0	0	0	0	0	0
TGGTTGGGATCGGCCGCAATGCT		23	dre-mir-92a-2	95	dre-mir-92a-2-5p	dre-mir-92a-2:20:A>T,1:'	0	0	0	0	0	0	0	0	0	1	0	0	0	0	0	0	0	0	0	0	0	0	0	0	0	0	0	0	0	0	0	0	0	0	0	0	0	0	0	0	0	0	0
TATTGCACTTGTCCCGGGCTGTG		23	dre-mir-92a-2	95	dre-mir-92a-2-3p	dre-mir-92a-2:55:C>G,18:'	0	0	0	0	0	0	0	1	0	0	0	0	0	0	0	0	0	0	0	0	0	0	0	0	0	0	0	0	0	0	0	0	0	0	0	0	0	0	0	0	0	0	0
TATTGCACTTGTCCCAGCCTGTG		23	dre-mir-92a-2	95	dre-mir-92a-2-3p	dre-mir-92a-2:55:G>A,16:'	0	0	0	0	0	0	0	0	0	0	0	0	0	0	0	0	0	0	0	0	0	0	0	0	0	0	0	0	0	0	0	0	0	0	1	0	0	0	0	0	0	0	0
AGGTTGGGGTCGGCCGCAATGCT		23	dre-mir-92a-2	95	dre-mir-92a-2-5p	dre-mir-92a-2:20:A>G,9:'	0	0	0	0	0	0	0	0	0	0	0	0	0	0	0	0	0	0	0	0	0	0	0	0	0	0	0	0	0	1	0	0	0	0	0	0	0	0	0	0	0	0	0
TATTGCACTTGTCCCGGCCTCTG		23	dre-mir-92a-2	95	dre-mir-92a-2-3p	dre-mir-92a-2:55:G>C,21:'	0	0	0	0	0	0	0	0	0	0	0	0	0	0	0	0	0	0	0	0	0	0	0	0	0	0	0	1	0	0	0	0	0	0	0	0	0	0	0	0	0	0	0
TATTGCACTTGTGCCGGCCTGTG		23	dre-mir-92a-2	95	dre-mir-92a-2-3p	dre-mir-92a-2:55:C>G,13:'	0	0	0	0	0	0	0	0	0	0	0	0	0	0	0	0	0	0	0	0	0	0	0	0	0	0	0	0	0	0	0	1	0	0	0	0	0	0	0	0	0	0	0
AATTGCACTTGTCCCGGCCTGTG		23	dre-mir-92a-2	95	dre-mir-92a-2-3p	dre-mir-92a-2:55:T>A,1:'	0	0	0	0	0	0	0	0	0	0	0	0	0	0	0	0	0	0	0	0	0	0	0	0	0	0	0	0	0	0	0	0	0	0	1	0	0	0	0	0	0	0	0
TGTTGCACTTGTCCCGGCCTGTG		23	dre-mir-92a-2	95	dre-mir-92a-2-3p	dre-mir-92a-2:55:A>G,2:'	0	0	0	0	0	0	0	0	0	0	0	0	0	0	0	0	0	0	0	0	0	0	0	0	0	0	0	1	0	0	0	0	0	0	0	0	0	0	0	0	0	0	0
TATTGCACTTGTCCCGGCTTGTG		23	dre-mir-92a-2	95	dre-mir-92a-2-3p	dre-mir-92a-2:55:C>T,19:'	0	0	0	0	0	0	0	1	0	0	0	0	0	0	0	0	0	0	0	0	0	0	0	0	0	0	0	0	0	0	0	0	0	0	0	0	0	0	0	0	0	0	0
TATTGCACTTGTCCCGGCCTTTG		23	dre-mir-92a-2	95	dre-mir-92a-2-3p	dre-mir-92a-2:55:G>T,21:'	0	0	0	0	0	0	0	0	0	0	0	1	0	0	0	0	0	0	0	0	0	0	0	0	0	0	0	0	0	0	0	0	0	0	0	0	0	0	0	0	0	0	0
TATTGCACTTGTCCCGGCCAGTG		23	dre-mir-92a-2	95	dre-mir-92a-2-3p	dre-mir-92a-2:55:T>A,20:'	0	0	0	0	0	0	0	0	0	0	0	0	0	0	0	0	0	0	0	0	0	0	0	0	0	0	0	0	0	1	0	0	0	0	0	0	0	0	0	0	0	0	0
GATTGCACTTGTCCCGGCCTGTG		23	dre-mir-92a-2	95	dre-mir-92a-2-3p	dre-mir-92a-2:55:T>G,1:'	0	0	0	0	0	0	0	1	0	0	0	0	0	0	0	0	0	0	0	0	0	0	0	0	0	0	0	0	0	0	0	0	0	0	0	0	0	0	0	0	0	0	0
TATTGCACTTCTCCCGGCCTGTG		23	dre-mir-92a-2	95	dre-mir-92a-2-3p	dre-mir-92a-2:55:G>C,11:'	0	0	0	0	0	0	0	0	0	0	0	0	0	0	0	0	0	0	0	0	0	0	0	0	0	0	0	0	1	0	0	0	0	0	0	0	0	0	0	0	0	0	0
ATTGCACTTGACCCGGCCTGTGA		23	dre-mir-92a-2	95	dre-mir-92a-2-3p	dre-mir-92a-2:56:T>A,11:'	0	0	0	0	0	0	0	1	0	0	0	0	0	0	0	0	0	0	0	0	0	0	0	0	0	0	0	0	0	0	0	0	0	0	0	0	0	0	0	0	0	0	0
TATTGCACTTGTTCCGGCCTGTG		23	dre-mir-92a-2	95	dre-mir-92a-2-3p	dre-mir-92a-2:55:C>T,13:'	0	0	0	0	0	0	0	0	0	0	0	0	0	0	0	0	0	0	0	0	0	0	0	0	0	0	1	0	0	0	0	0	0	0	0	0	0	0	0	0	0	0	0
ACTATTGCACTTGTCCCGGCCTGT		24	dre-mir-92a-2	95	dre-mir-92a-2-3p	dre-mir-92a-2:53:G>C,2:'	0	0	0	0	0	0	0	0	0	0	0	0	0	1	0	0	0	0	0	0	0	0	0	0	0	0	0	0	0	0	0	0	0	0	0	0	0	0	0	0	0	0	0
CTATTGCACTTGTCCCGGCCTGTG		24	dre-mir-92a-2	95	dre-mir-92a-2-3p	dre-mir-92a-2:54:G>C,1:'	0	0	0	0	0	0	0	0	0	0	0	0	0	0	0	0	0	0	0	0	0	0	0	0	0	1	0	0	0	0	0	0	0	0	0	0	0	0	0	0	0	0	0
TATTGCACTTGTCCCGGCCCGTGA		24	dre-mir-92a-2	95	dre-mir-92a-2-3p	dre-mir-92a-2:55:T>C,20:'	0	0	0	0	0	0	0	0	0	0	0	0	0	0	0	0	0	0	0	0	0	0	0	0	0	0	0	0	0	1	0	0	0	0	0	0	0	0	0	0	0	0	0
TATTGCACCTGTCCCGGCCTGTGA		24	dre-mir-92a-2	95	dre-mir-92a-2-3p	dre-mir-92a-2:55:T>C,9:'	0	0	0	0	0	0	0	0	0	0	0	0	0	0	0	0	0	0	0	0	0	0	0	0	0	0	0	0	1	0	0	0	0	0	0	0	0	0	0	0	0	0	0
AGGTTGGGATCGGCCGCAATGCTT		24	dre-mir-92a-2	95	dre-mir-92a-2-5p	dre-mir-92a-2:20:C>T,24:'	0	0	0	0	0	0	0	0	0	0	0	0	0	0	1	0	0	0	0	0	0	0	0	0	0	0	0	0	0	0	0	0	0	0	0	0	0	0	0	0	0	0	0
CATTGCACTTGTCCCGGCCTGTGA		24	dre-mir-92a-2	95	dre-mir-92a-2-3p	dre-mir-92a-2:55:T>C,1:'	0	0	0	0	0	0	0	0	1	0	0	0	0	0	0	0	0	0	0	0	0	0	0	0	0	0	0	0	0	0	0	0	0	0	0	0	0	0	0	0	0	0	0
TATTTCACTTGTCCCGGCCTGTGA		24	dre-mir-92a-2	95	dre-mir-92a-2-3p	dre-mir-92a-2:55:G>T,5:'	0	0	0	0	0	0	0	0	0	1	0	0	0	0	0	0	0	0	0	0	0	0	0	0	0	0	0	0	0	0	0	0	0	0	0	0	0	0	0	0	0	0	0
TATTGCACTTGTACCGGCCTGTGA		24	dre-mir-92a-2	95	dre-mir-92a-2-3p	dre-mir-92a-2:55:C>A,13:'	0	0	0	0	0	0	0	0	0	0	0	0	0	0	0	0	0	0	0	0	0	0	0	0	0	0	0	1	0	0	0	0	0	0	0	0	0	0	0	0	0	0	0
TATTGCACTTGTCCCGGACTGTGA		24	dre-mir-92a-2	95	dre-mir-92a-2-3p	dre-mir-92a-2:55:C>A,18:'	0	0	0	0	0	0	0	0	0	0	0	0	0	0	0	0	0	0	0	0	0	0	0	0	0	0	0	0	0	0	0	0	0	0	1	0	0	0	0	0	0	0	0
CAGGTTGGGATCGGCCGCAATGCG		24	dre-mir-92a-2	95	dre-mir-92a-2-5p	dre-mir-92a-2:19:T>G,24:'	0	0	0	0	0	0	0	1	0	0	0	0	0	0	0	0	0	0	0	0	0	0	0	0	0	0	0	0	0	0	0	0	0	0	0	0	0	0	0	0	0	0	0
AGGTTGGGATCGGCCGCAATGCTCT		25	dre-mir-92a-2	95	dre-mir-92a-2-5p	dre-mir-92a-2:20::r0'	0	0	0	0	0	0	0	0	0	0	0	0	0	0	0	0	0	0	0	0	0	0	0	0	0	0	0	0	0	1	0	0	0	0	0	0	0	0	0	0	0	0	0
TATTGCACTTGTCCCGGCCTGTGAG		25	dre-mir-92a-2	95	dre-mir-92a-2-3p	dre-mir-92a-2:55:A>G,25:'	0	0	0	0	0	0	0	0	0	1	0	0	0	0	0	0	0	0	0	0	0	0	0	0	0	0	0	0	0	0	0	0	0	0	0	0	0	0	0	0	0	0	0
TATTGCACTTTTCCCGGCCTGTGAA		25	dre-mir-92a-2	95	dre-mir-92a-2-3p	dre-mir-92a-2:55:G>T,11:'	0	0	0	0	0	0	0	0	0	0	0	1	0	0	0	0	0	0	0	0	0	0	0	0	0	0	0	0	0	0	0	0	0	0	0	0	0	0	0	0	0	0	0
TATTGCGCTTGTCCCGGCCTGTGAA		25	dre-mir-92a-2	95	dre-mir-92a-2-3p	dre-mir-92a-2:55:A>G,7:'	0	0	0	0	0	0	0	0	0	0	0	0	0	0	0	0	0	0	0	0	0	0	0	0	0	1	0	0	0	0	0	0	0	0	0	0	0	0	0	0	0	0	0
TATTGCACTTGTCCCGGCCTGTGAAT		26	dre-mir-92a-2	95	dre-mir-92a-2-3p	dre-mir-92a-2:55:G>T,26:'	0	0	0	0	0	0	0	0	0	0	0	0	0	1	0	0	0	0	0	0	0	0	0	0	0	0	0	0	0	0	0	0	0	0	0	0	0	0	0	0	0	0	0
TATTGCACTTGTCCCGGCCTGTTAAGA		27	dre-mir-92a-2	95	dre-mir-92a-2-3p	dre-mir-92a-2:55:G>T,23:'	0	0	0	0	0	0	0	0	0	0	0	0	0	0	0	0	0	0	0	0	0	0	0	0	0	0	0	0	0	0	0	0	1	0	0	0	0	0	0	0	0	0	0
AGGTTGGGATCGGCCGCAATGCTCTGC		27	dre-mir-92a-2	95	dre-mir-92a-2-5p	dre-mir-92a-2:20:T>C,27:'	0	0	0	0	0	0	0	0	0	0	0	0	0	0	0	0	0	0	0	0	0	0	0	0	0	1	0	0	0	0	0	0	0	0	0	0	0	0	0	0	0	0	0
GTTGGGATCGGCCGCAATGCTCTGCGC		27	dre-mir-92a-2	95	dre-mir-92a-2-5p	dre-mir-92a-2:22:T>C,25:'	0	0	0	0	0	0	0	0	0	0	0	0	0	0	0	0	0	0	0	0	0	0	0	0	0	0	0	1	0	0	0	0	0	0	0	0	0	0	0	0	0	0	0
TGGAAGTATTGCACTTGTCCCGGCCTGT		28	dre-mir-92a-2	95	dre-mir-92a-2-3p	dre-mir-92a-2:49::r0'	0	0	0	0	0	0	0	0	0	0	0	0	0	0	0	0	0	0	0	0	0	0	0	0	0	0	0	0	0	0	0	0	0	0	1	0	0	0	0	0	0	0	0
TATTGCACTTGTCCCGGCCTGT	dre-miR-92a-3p	22	dre-mir-92a-1	85	dre-mir-92a-1-3p	dre-mir-92a-1:54::r0', 'dre-mir-92a-2:55::r0'	3056	5569	11153	8944	3505	6100	9670	12114	9062	9595	3776	265339	122463	240850	122216	117402	11883	21423	14961	18783	24572	9790	6231	3379	3012	3152	2758	10341	7032	6988	3113	56320	119252	134868	168670	106299	85429	54688	64498	52974	53649	389	471
TATTGCACTTGTCCCGGCCTGTA		23	dre-mir-92a-1	85	dre-mir-92a-1-3p	dre-mir-92a-1:54::r0'	150	245	441	479	178	416	1141	1026	797	1198	343	7221	3721	10692	5488	4116	318	1041	577	1267	1448	790	435	305	306	255	320	1436	880	1105	423	2949	5549	6900	7088	4973	4972	2912	3933	2670	3069	593	1083
TATTGCACTTGTCCCGGCCTGTAT		24	dre-mir-92a-1	85	dre-mir-92a-1-3p	dre-mir-92a-1:54:A>T,24:'	368	742	1016	768	598	967	2392	1921	1203	1757	656	5668	3186	6461	4352	3424	255	1149	525	1286	1379	2288	1341	1365	1264	1270	539	2819	1702	2645	1089	2412	4384	5526	5794	3982	4177	2354	3475	2403	2524	64	136
TATTGCACTTGTCCCGGCCTGTT		23	dre-mir-92a-1	85	dre-mir-92a-1-3p	dre-mir-92a-1:54:A>T,23:', 'dre-mir-92a-2:55:G>T,23:'	192	206	367	333	152	247	799	1059	631	979	440	8329	4292	7099	4741	3055	309	581	522	731	967	847	525	441	320	372	301	1101	807	881	361	3364	6101	7113	9563	5364	5693	3075	4180	3626	3009	11	7
TATTGCACTTGTCCCGGCCTGTAA		24	dre-mir-92a-1	85	dre-mir-92a-1-3p	dre-mir-92a-1:54::r0'	253	607	1031	683	460	1008	1339	1080	914	1528	542	4594	2123	8447	3572	2674	192	771	308	667	695	1839	1102	819	942	689	356	2005	1159	2261	678	1875	3653	3847	3475	2768	1846	1046	1554	877	1168	1211	2871
TATTGCACTTGTCCCGGCCTGG		22	dre-mir-92a-1	85	dre-mir-92a-1-3p	dre-mir-92a-1:54:T>G,22:', 'dre-mir-92a-2:55:T>G,22:'	9	63	87	1546	21	855	5069	5867	3768	4646	1940	3015	1590	2552	704	1091	9	28	22	33	51	3422	2561	884	589	733	915	3519	3008	2543	1174	414	1226	713	1567	1111	302	143	242	190	200	3	2
TATTGCACTTGTCCCGGCCTG		21	dre-mir-92a-1	85	dre-mir-92a-1-3p	dre-mir-92a-1:54::r0', 'dre-mir-92a-2:55::r0'	116	137	285	241	74	205	375	484	346	456	126	3767	1483	5784	1947	1679	168	419	251	396	579	532	317	187	134	156	133	482	352	319	136	1233	2713	2816	4191	2992	2322	1494	1493	1382	1398	28	21
TATTGCACTTGTCCCGGCCTGC		22	dre-mir-92a-1	85	dre-mir-92a-1-3p	dre-mir-92a-1:54:T>C,22:', 'dre-mir-92a-2:55:T>C,22:'	31	504	799	1871	338	1113	1071	1080	1243	1471	779	3078	1178	5384	1723	2664	54	99	102	106	139	565	386	320	232	344	304	663	1188	1149	237	69	133	155	183	129	99	63	86	72	64	4	2
TATTGCACTTGTCCCGGCCTGA		22	dre-mir-92a-1	85	dre-mir-92a-1-3p	dre-mir-92a-1:54:T>A,22:', 'dre-mir-92a-2:55:T>A,22:'	13	45	67	82	30	65	155	118	133	146	45	1076	620	2096	948	867	49	109	79	167	161	164	92	51	57	66	38	143	122	173	79	363	630	789	1143	820	931	628	758	548	532	89	117
ATTGCACTTGTCCCGGCCTGT		21	dre-mir-92a-1	85	dre-mir-92a-1-3p	dre-mir-92a-1:55::r0', 'dre-mir-92a-2:56::r0'	8	24	64	35	18	30	38	42	31	32	20	1905	627	1362	713	613	59	71	79	115	113	50	43	8	6	24	9	34	26	42	13	487	1024	1166	1598	1043	681	409	378	408	433	5	10
TATTGCACTTGTCCCGGCCTGTAAA		25	dre-mir-92a-1	85	dre-mir-92a-1-3p	dre-mir-92a-1:54::r0'	6	79	224	136	104	255	207	171	172	437	130	1220	415	2130	797	387	46	247	82	139	176	241	154	118	141	106	29	220	88	271	85	214	401	367	439	311	142	90	142	76	133	136	279
TATTGCACTTGTCCCGGCCTGTAG		24	dre-mir-92a-1	85	dre-mir-92a-1-3p	dre-mir-92a-1:54:A>G,24:'	8	24	50	108	18	139	527	414	300	545	188	200	74	223	70	27	14	70	17	46	61	313	196	165	142	159	48	381	323	382	131	43	62	84	76	50	67	30	42	33	28	22	39
TATTGCACTTGTCCCGGCCTGTAAT		25	dre-mir-92a-1	85	dre-mir-92a-1-3p	dre-mir-92a-1:54:A>T,25:'	11	44	53	33	42	73	61	92	55	108	41	329	130	448	148	170	20	82	25	68	92	174	111	109	109	88	27	180	87	218	53	194	356	321	383	272	186	130	164	98	94	26	84
TATTGCACTTGTCCCGGCCTGTAC		24	dre-mir-92a-1	85	dre-mir-92a-1-3p	dre-mir-92a-1:54:A>C,24:'	9	46	117	180	45	216	248	181	190	316	118	378	186	697	259	267	17	64	31	50	70	110	91	78	86	112	33	82	169	207	40	35	58	80	77	52	34	27	42	29	27	53	87
TATTGCACTTGTCCCGGCCTGTTA		24	dre-mir-92a-1	85	dre-mir-92a-1-3p	dre-mir-92a-1:54:A>T,23:', 'dre-mir-92a-2:55:G>T,23:'	11	10	17	15	10	21	42	41	36	28	10	200	105	249	167	97	3	7	10	19	17	105	59	47	29	37	28	156	74	112	40	233	443	400	509	335	264	111	140	130	112	1	1
TATTGCACTTGTCCCGGCC		19	dre-mir-92a-1	85	dre-mir-92a-1-3p	dre-mir-92a-1:54::r0', 'dre-mir-92a-2:55::r0'	16	34	55	90	12	81	84	129	79	75	21	345	104	238	93	88	31	31	29	33	25	78	68	36	28	31	13	34	38	41	15	89	205	243	354	224	152	96	87	111	86	5	6
TATTGCACTTGTCACGGCCTGT		22	dre-mir-92a-1	85	dre-mir-92a-1-3p	dre-mir-92a-1:54:C>A,14:', 'dre-mir-92a-2:55:C>A,14:'	1	8	8	7	7	6	6	7	13	14	2	238	120	219	116	118	15	24	11	17	24	11	8	6	2	3	2	7	6	4	1	51	93	104	126	88	198	118	139	129	120	0	1
TATTGCACTTGTCCCGGCCGG		21	dre-mir-92a-1	85	dre-mir-92a-1-3p	dre-mir-92a-1:54:T>G,20:', 'dre-mir-92a-2:55:T>G,20:'	1	1	5	14	1	12	110	162	83	117	39	116	54	150	27	38	0	1	2	3	6	163	103	28	22	30	50	112	127	90	45	22	74	34	82	54	19	4	6	9	6	2	1
TATTGCACTTGTCTCGGCCTGT		22	dre-mir-92a-1	85	dre-mir-92a-1-3p	dre-mir-92a-1:54:C>T,14:', 'dre-mir-92a-2:55:C>T,14:'	3	5	12	14	3	12	17	16	9	14	4	235	80	149	85	66	8	12	14	15	11	16	16	9	6	4	9	34	22	22	14	42	89	104	113	69	91	81	68	60	52	0	0
TATTGCACTTTTCCCGGCCTGT		22	dre-mir-92a-1	85	dre-mir-92a-1-3p	dre-mir-92a-1:54:G>T,11:', 'dre-mir-92a-2:55:G>T,11:'	5	2	5	8	4	2	7	18	4	6	5	207	106	196	84	117	9	13	8	9	15	8	6	2	5	3	2	14	9	16	6	48	90	120	161	92	58	31	54	47	51	0	0
TATTGCACTTGTACCGGCCTGT		22	dre-mir-92a-1	85	dre-mir-92a-1-3p	dre-mir-92a-1:54:C>A,13:', 'dre-mir-92a-2:55:C>A,13:'	1	4	8	3	1	4	8	3	2	7	5	187	83	182	94	118	12	12	11	10	16	7	0	0	4	4	2	9	4	6	3	28	57	76	114	74	127	67	88	88	83	0	0
TATTGCCCTTGTCCCGGCCTGT		22	dre-mir-92a-1	85	dre-mir-92a-1-3p	dre-mir-92a-1:54:A>C,7:', 'dre-mir-92a-2:55:A>C,7:'	4	6	12	6	1	5	7	5	7	7	3	156	91	149	83	69	10	6	8	12	12	3	5	1	4	2	4	13	11	11	6	45	76	77	125	66	109	66	88	74	54	0	1
TATTGCACTTGTCCCGGCATGT		22	dre-mir-92a-1	85	dre-mir-92a-1-3p	dre-mir-92a-1:54:C>A,19:', 'dre-mir-92a-2:55:C>A,19:'	3	3	7	3	3	2	4	4	1	10	5	218	108	177	101	94	5	16	6	11	14	1	1	1	1	1	6	17	10	11	6	46	79	67	99	85	50	23	34	46	36	0	0
TATTGCACTTGTCCCGTCCTGT		22	dre-mir-92a-1	85	dre-mir-92a-1-3p	dre-mir-92a-1:54:G>T,17:', 'dre-mir-92a-2:55:G>T,17:'	1	4	7	8	3	8	11	9	6	9	2	153	67	185	97	80	7	8	3	4	5	11	11	7	4	4	7	8	7	4	0	42	73	98	122	76	67	37	52	35	38	0	0
TATTGCACTTGTCCCGGCCTGTC		23	dre-mir-92a-1	85	dre-mir-92a-1-3p	dre-mir-92a-1:54:A>C,23:', 'dre-mir-92a-2:55:G>C,23:'	0	9	17	43	5	22	33	42	41	64	16	115	58	173	65	69	3	14	8	9	14	33	18	24	11	14	7	30	48	38	9	21	15	56	48	24	29	18	16	25	20	1	3
GATTGCACTTGTCCCGGCCTGT		22	dre-mir-92a-1	85	dre-mir-92a-1-3p	dre-mir-92a-1:54:T>G,1:', 'dre-mir-92a-2:55:T>G,1:'	2	1	2	3	1	1	7	5	5	4	0	86	31	76	44	47	8	31	19	16	31	3	4	0	0	0	1	9	5	3	2	17	22	37	41	21	224	112	159	106	139	1	1
TATTGCACTTGTCCCGGCCTGTAAAA		26	dre-mir-92a-1	85	dre-mir-92a-1-3p	dre-mir-92a-1:54:G>A,26:'	1	7	21	14	13	20	10	18	13	47	8	214	50	252	84	35	3	18	9	10	15	13	17	12	7	10	7	23	4	33	14	21	44	56	35	26	14	3	12	3	3	13	17
TATTGCACTTGTCCCGGACTGT		22	dre-mir-92a-1	85	dre-mir-92a-1-3p	dre-mir-92a-1:54:C>A,18:', 'dre-mir-92a-2:55:C>A,18:'	1	1	7	8	3	6	2	3	4	5	4	107	50	64	48	46	9	10	19	15	19	3	5	4	1	0	0	5	2	2	0	52	124	136	156	112	50	28	28	24	37	1	3
TATTGCACTCGTCCCGGCCTGT		22	dre-mir-92a-1	85	dre-mir-92a-1-3p	dre-mir-92a-1:54:T>C,10:', 'dre-mir-92a-2:55:T>C,10:'	0	2	2	22	0	21	35	38	29	30	21	125	63	93	70	52	3	2	3	7	13	38	16	11	10	7	9	31	19	13	9	23	59	40	71	34	21	19	26	18	16	0	0
TATTGCACTTGTCCCTGCCTGT		22	dre-mir-92a-1	85	dre-mir-92a-1-3p	dre-mir-92a-1:54:G>T,16:', 'dre-mir-92a-2:55:G>T,16:'	5	1	5	6	1	5	7	5	9	6	2	125	72	128	57	65	8	4	7	8	13	8	3	9	4	5	4	7	4	7	2	29	42	57	79	48	87	35	54	43	55	0	0
TATTGCACTTGTCCCGGCCTTT		22	dre-mir-92a-1	85	dre-mir-92a-1-3p	dre-mir-92a-1:54:G>T,21:', 'dre-mir-92a-2:55:G>T,21:'	6	2	8	6	1	0	5	5	12	3	3	161	77	125	71	67	3	6	4	3	3	4	4	1	1	3	2	9	6	8	3	27	68	63	81	48	51	45	55	32	39	0	0
TATTGCACTTGTTCCGGCCTGT		22	dre-mir-92a-1	85	dre-mir-92a-1-3p	dre-mir-92a-1:54:C>T,13:', 'dre-mir-92a-2:55:C>T,13:'	3	7	2	7	1	8	9	11	10	15	2	116	60	97	50	51	11	7	6	4	10	9	5	5	3	3	3	9	9	14	2	21	40	46	53	53	66	55	63	56	51	0	0
TATTGCACTTGTCCCGGCCT		20	dre-mir-92a-1	85	dre-mir-92a-1-3p	dre-mir-92a-1:54::r0', 'dre-mir-92a-2:55::r0'	3	5	11	14	4	5	11	11	10	28	9	68	37	109	38	40	10	13	13	19	15	26	4	7	6	1	1	1	5	4	5	16	28	48	88	56	77	54	46	50	43	2	3
TCTTGCACTTGTCCCGGCCTGT		22	dre-mir-92a-1	85	dre-mir-92a-1-3p	dre-mir-92a-1:54:A>C,2:', 'dre-mir-92a-2:55:A>C,2:'	2	4	15	6	6	8	10	12	7	5	4	113	52	131	58	60	4	7	4	11	12	5	7	4	0	3	1	3	7	3	2	25	61	75	76	42	54	33	28	33	30	0	0
TATTGAACTTGTCCCGGCCTGT		22	dre-mir-92a-1	85	dre-mir-92a-1-3p	dre-mir-92a-1:54:C>A,6:', 'dre-mir-92a-2:55:C>A,6:'	1	2	8	3	1	0	3	3	2	3	1	199	107	182	79	85	1	5	3	1	8	2	2	0	1	1	1	1	1	0	1	7	27	26	29	26	25	18	34	25	13	1	0
TATTGCACTTGTCCAGGCCTGT		22	dre-mir-92a-1	85	dre-mir-92a-1-3p	dre-mir-92a-1:54:C>A,15:', 'dre-mir-92a-2:55:C>A,15:'	4	5	10	10	5	4	1	1	8	4	2	122	46	97	47	59	5	7	8	9	7	3	1	1	0	3	0	11	4	6	7	18	27	37	56	43	58	50	46	42	51	1	0
TATTTCACTTGTCCCGGCCTGT		22	dre-mir-92a-1	85	dre-mir-92a-1-3p	dre-mir-92a-1:54:G>T,5:', 'dre-mir-92a-2:55:G>T,5:'	3	4	5	4	3	0	7	9	3	5	1	98	43	90	33	20	7	9	11	8	16	0	3	1	3	4	4	22	12	9	9	18	48	66	69	43	56	45	46	44	26	1	0
TATTGCACTTGTCCCGGCCTGAA		23	dre-mir-92a-1	85	dre-mir-92a-1-3p	dre-mir-92a-1:54:T>A,22:'	0	0	5	4	2	6	7	10	3	13	3	68	36	130	29	37	1	9	8	6	1	12	10	2	10	11	1	11	10	20	5	17	42	70	60	49	53	29	54	27	29	12	39
TATTGCACTTGTCCCGGCCTGTAAC		25	dre-mir-92a-1	85	dre-mir-92a-1-3p	dre-mir-92a-1:54:A>C,25:'	0	10	28	23	15	33	24	15	22	44	23	124	29	192	48	50	6	39	10	21	24	0	9	7	5	5	0	7	3	6	2	6	13	10	19	6	1	3	3	2	2	19	84
TATTGCACTTGTCCCGGCCCGT		22	dre-mir-92a-1	85	dre-mir-92a-1-3p	dre-mir-92a-1:54:T>C,20:', 'dre-mir-92a-2:55:T>C,20:'	5	5	15	20	0	12	18	17	12	14	2	83	37	60	38	40	1	7	13	12	7	18	13	5	7	4	1	10	10	12	4	13	27	36	28	30	56	56	44	29	57	0	0
TATTGTACTTGTCCCGGCCTGT		22	dre-mir-92a-1	85	dre-mir-92a-1-3p	dre-mir-92a-1:54:C>T,6:', 'dre-mir-92a-2:55:C>T,6:'	2	1	1	6	0	8	11	9	5	7	2	175	71	145	64	64	6	1	5	5	4	6	8	5	2	7	0	10	8	9	7	14	25	24	39	20	15	14	9	10	18	0	0
TATTGCGCTTGTCCCGGCCTGT		22	dre-mir-92a-1	85	dre-mir-92a-1-3p	dre-mir-92a-1:54:A>G,7:', 'dre-mir-92a-2:55:A>G,7:'	1	1	2	28	2	20	36	32	18	30	10	81	36	68	35	34	4	6	5	6	11	30	12	8	9	11	11	32	26	24	12	14	12	35	32	25	20	15	7	13	17	0	0
CTATTGCACTTGTCCCGGCCTGT		23	dre-mir-92a-1	85	dre-mir-92a-1-3p	dre-mir-92a-1:53:G>C,1:', 'dre-mir-92a-2:54:G>C,1:'	1	4	7	3	1	0	4	7	3	2	2	115	42	92	61	50	7	11	4	7	7	3	2	1	2	2	0	3	0	4	0	21	58	63	84	42	23	17	14	26	13	0	0
TATTGCACTTGTCCCGGCCGGT		22	dre-mir-92a-1	85	dre-mir-92a-1-3p	dre-mir-92a-1:54:T>G,20:', 'dre-mir-92a-2:55:T>G,20:'	32	4	6	5	1	3	3	3	8	4	2	75	23	53	31	34	2	4	11	2	2	5	3	3	2	0	3	8	5	7	3	30	70	90	60	71	36	26	29	24	26	1	0
ATTGCACTTGTCCCGGCCTGTAA		23	dre-mir-92a-1	85	dre-mir-92a-1-3p	dre-mir-92a-1:55::r0'	3	9	14	5	7	10	21	9	13	14	5	67	27	73	46	39	3	1	4	14	4	21	6	4	3	8	2	19	20	14	6	21	36	45	40	34	30	17	27	12	18	6	21
CATTGCACTTGTCCCGGCCTGT		22	dre-mir-92a-1	85	dre-mir-92a-1-3p	dre-mir-92a-1:54:T>C,1:', 'dre-mir-92a-2:55:T>C,1:'	0	1	3	14	2	9	19	30	24	32	8	61	22	53	25	24	8	7	4	9	4	22	8	4	6	11	7	26	25	26	13	15	29	27	30	27	49	25	17	10	24	0	0
TATTGCACTTGTCCTGGCCTGT		22	dre-mir-92a-1	85	dre-mir-92a-1-3p	dre-mir-92a-1:54:C>T,15:', 'dre-mir-92a-2:55:C>T,15:'	3	8	4	15	3	13	19	18	15	10	1	67	41	70	25	43	6	3	3	3	7	12	5	6	9	4	9	38	25	32	11	14	32	26	29	24	34	12	19	16	22	0	1
TATTGCAATTGTCCCGGCCTGT		22	dre-mir-92a-1	85	dre-mir-92a-1-3p	dre-mir-92a-1:54:C>A,8:', 'dre-mir-92a-2:55:C>A,8:'	3	2	4	2	1	2	5	0	4	4	0	83	44	86	48	23	4	8	3	11	16	2	0	1	1	2	0	4	3	1	1	24	50	73	75	49	19	11	21	17	7	0	0
TATTGCACTTGTCCCGGCCTGTTAA		25	dre-mir-92a-1	85	dre-mir-92a-1-3p	dre-mir-92a-1:54:A>T,23:', 'dre-mir-92a-2:55:G>T,23:'	1	4	7	5	1	5	7	5	4	15	8	32	16	51	17	8	0	4	2	2	0	22	14	8	22	6	8	28	10	27	10	36	70	46	79	33	31	10	17	10	13	0	1
TATTGCACTTGCCCCGGCCTGT		22	dre-mir-92a-1	85	dre-mir-92a-1-3p	dre-mir-92a-1:54:T>C,12:', 'dre-mir-92a-2:55:T>C,12:'	1	2	1	26	1	18	17	36	19	24	9	45	21	46	29	25	5	2	3	3	6	30	20	9	10	12	9	28	15	19	17	12	26	25	29	25	19	3	9	12	16	0	0
ATTGCACTTGTCCCGGCCTGTAT		23	dre-mir-92a-1	85	dre-mir-92a-1-3p	dre-mir-92a-1:55:A>T,23:'	0	4	7	1	1	4	15	16	9	4	6	61	33	55	47	34	1	7	1	6	8	12	5	5	2	9	4	24	8	11	6	17	31	40	36	34	38	18	21	19	11	1	0
ATTGCACTTGTCCCGGCCTGTT		22	dre-mir-92a-1	85	dre-mir-92a-1-3p	dre-mir-92a-1:55:A>T,22:', 'dre-mir-92a-2:56:G>T,22:'	0	2	0	1	1	1	3	5	1	1	3	55	30	51	28	13	4	1	2	7	8	6	4	1	1	2	1	3	4	8	1	38	51	52	76	68	41	27	24	29	16	0	1
TATCGCACTTGTCCCGGCCTGT		22	dre-mir-92a-1	85	dre-mir-92a-1-3p	dre-mir-92a-1:54:T>C,4:', 'dre-mir-92a-2:55:T>C,4:'	0	2	1	11	0	10	14	19	12	21	9	62	33	48	32	39	4	7	0	8	4	14	14	9	5	7	6	20	12	15	5	10	36	24	32	22	26	18	18	14	19	0	0
ATTGCACTTGTCCCGGCCTGTA		22	dre-mir-92a-1	85	dre-mir-92a-1-3p	dre-mir-92a-1:55::r0'	1	2	1	5	2	0	9	4	10	6	3	68	33	80	36	23	3	7	2	5	8	4	0	0	0	2	1	7	8	6	1	22	41	65	56	32	43	16	14	20	15	0	4
TATTGCACCTGTCCCGGCCTGT		22	dre-mir-92a-1	85	dre-mir-92a-1-3p	dre-mir-92a-1:54:T>C,9:', 'dre-mir-92a-2:55:T>C,9:'	0	0	5	24	0	15	21	34	20	16	10	58	29	45	34	24	4	3	1	2	10	18	11	7	7	6	7	26	23	19	3	11	19	27	30	13	19	16	9	17	11	1	2
TATTGCACTTGTCCCGGCCTGAAA		24	dre-mir-92a-1	85	dre-mir-92a-1-3p	dre-mir-92a-1:54:T>A,22:'	0	4	3	4	3	14	1	7	2	17	3	64	19	145	32	31	2	6	1	5	8	13	5	2	6	5	2	7	4	8	4	14	28	20	30	21	14	11	14	7	12	9	29
AATTGCACTTGTCCCGGCCTGT		22	dre-mir-92a-1	85	dre-mir-92a-1-3p	dre-mir-92a-1:54:T>A,1:', 'dre-mir-92a-2:55:T>A,1:'	0	0	0	6	1	1	5	6	4	3	2	42	31	46	24	29	4	15	8	5	8	2	0	1	1	0	0	2	1	6	0	3	20	17	30	20	64	38	46	36	47	0	1
TATTGCACTTGTCCCGACCTGT		22	dre-mir-92a-1	85	dre-mir-92a-1-3p	dre-mir-92a-1:54:G>A,17:', 'dre-mir-92a-2:55:G>A,17:'	2	4	6	4	6	2	7	8	9	8	5	60	20	60	39	24	2	6	3	2	5	7	8	3	3	3	3	6	5	4	0	14	26	35	42	28	27	16	9	11	17	0	0
TATTGCACTTGTCCCGGCCTGTATA		25	dre-mir-92a-1	85	dre-mir-92a-1-3p	dre-mir-92a-1:54:A>T,24:'	0	2	5	1	2	3	8	3	2	14	1	41	20	58	19	16	1	2	2	2	5	11	13	4	6	5	2	14	10	16	3	24	44	35	43	27	18	13	13	7	11	1	4
TACTGCACTTGTCCCGGCCTGT		22	dre-mir-92a-1	85	dre-mir-92a-1-3p	dre-mir-92a-1:54:T>C,3:', 'dre-mir-92a-2:55:T>C,3:'	0	1	0	14	1	14	16	26	24	23	8	40	20	28	19	21	3	0	4	0	3	21	11	9	12	11	5	25	17	17	6	11	14	13	21	18	10	12	5	5	10	0	0
TATTGCACTTGTCCCGGTCTGT		22	dre-mir-92a-1	85	dre-mir-92a-1-3p	dre-mir-92a-1:54:C>T,18:', 'dre-mir-92a-2:55:C>T,18:'	0	1	4	9	2	9	5	10	7	14	4	54	24	49	17	27	2	5	1	11	11	9	7	1	2	1	3	10	11	4	2	8	17	32	27	18	23	13	24	11	15	1	0
TATTGCACTTGTCCCAGCCTGT		22	dre-mir-92a-1	85	dre-mir-92a-1-3p	dre-mir-92a-1:54:G>A,16:', 'dre-mir-92a-2:55:G>A,16:'	1	1	3	8	1	12	8	10	7	5	3	43	20	54	24	26	3	4	3	5	7	13	5	2	4	1	2	11	8	2	0	11	18	28	38	19	25	8	18	14	13	0	1
TATTGCACTTGTCCCGGCCTGTAAAT		26	dre-mir-92a-1	85	dre-mir-92a-1-3p	dre-mir-92a-1:54:G>T,26:'	0	4	13	9	2	5	4	2	6	8	0	35	11	51	10	11	1	3	2	3	6	20	17	9	3	7	2	14	8	18	4	17	45	32	29	23	20	8	8	6	10	2	3
TGTTGCACTTGTCCCGGCCTGT		22	dre-mir-92a-1	85	dre-mir-92a-1-3p	dre-mir-92a-1:54:A>G,2:', 'dre-mir-92a-2:55:A>G,2:'	1	1	2	10	1	14	13	14	16	16	5	40	14	28	13	17	2	4	3	2	2	11	8	5	5	6	5	12	12	14	5	9	17	43	37	30	6	9	7	6	9	0	0
TATTGCACGTGTCCCGGCCTGT		22	dre-mir-92a-1	85	dre-mir-92a-1-3p	dre-mir-92a-1:54:T>G,9:', 'dre-mir-92a-2:55:T>G,9:'	0	0	1	3	0	2	5	4	4	3	1	70	30	66	23	13	2	5	5	8	11	8	1	1	1	4	0	7	6	4	1	16	29	41	40	15	9	10	6	7	8	0	0
TATTGCACTTGTCCCGCCCTGT		22	dre-mir-92a-1	85	dre-mir-92a-1-3p	dre-mir-92a-1:54:G>C,17:', 'dre-mir-92a-2:55:G>C,17:'	1	1	2	2	0	4	1	2	0	0	2	32	26	55	24	26	4	9	5	13	10	3	1	2	0	0	0	1	3	2	0	16	22	45	41	28	23	11	21	12	13	0	1
TATTGCACTTGTCCCGGCCTAT		22	dre-mir-92a-1	85	dre-mir-92a-1-3p	dre-mir-92a-1:54:G>A,21:', 'dre-mir-92a-2:55:G>A,21:'	1	0	3	5	0	1	4	3	1	4	0	56	21	57	25	30	2	5	3	3	5	1	1	0	4	1	1	2	1	0	1	16	27	34	35	23	24	13	22	11	9	0	0
TATTGCACTTGTCCCGGCCTGTAAG		25	dre-mir-92a-1	85	dre-mir-92a-1-3p	dre-mir-92a-1:54:A>G,25:'	1	3	8	13	4	16	18	13	17	54	8	39	19	54	15	13	3	8	5	3	8	8	16	11	8	3	1	10	8	17	3	4	4	3	10	5	3	3	3	1	1	3	6
TATTGCACTTGTCCCGGCTTGT		22	dre-mir-92a-1	85	dre-mir-92a-1-3p	dre-mir-92a-1:54:C>T,19:', 'dre-mir-92a-2:55:C>T,19:'	0	3	2	4	2	6	8	5	9	7	2	57	21	46	18	30	3	3	2	4	6	5	6	2	3	6	3	5	4	4	1	6	23	15	24	18	19	13	21	12	12	0	0
TATTGCACTTATCCCGGCCTGT		22	dre-mir-92a-1	85	dre-mir-92a-1-3p	dre-mir-92a-1:54:G>A,11:', 'dre-mir-92a-2:55:G>A,11:'	4	0	0	8	1	3	3	9	4	3	2	48	23	51	33	23	1	3	2	3	2	4	3	2	1	2	3	2	2	6	2	9	30	28	30	22	20	7	20	10	14	0	1
TATTGCACTTGTCCCGGCCTGTAGA		25	dre-mir-92a-1	85	dre-mir-92a-1-3p	dre-mir-92a-1:54:A>G,24:'	1	6	9	9	3	12	8	6	11	17	3	43	11	61	12	7	3	15	3	16	7	9	8	9	12	7	1	9	6	12	6	4	26	21	16	9	6	1	2	4	3	4	13
TATTGCATTTGTCCCGGCCTGT		22	dre-mir-92a-1	85	dre-mir-92a-1-3p	dre-mir-92a-1:54:C>T,8:', 'dre-mir-92a-2:55:C>T,8:'	1	0	3	5	0	5	6	3	9	0	2	71	31	53	22	16	4	7	2	9	3	3	4	4	2	1	0	2	3	3	1	11	12	27	24	16	18	11	13	12	7	0	0
TATTGCTCTTGTCCCGGCCTGT		22	dre-mir-92a-1	85	dre-mir-92a-1-3p	dre-mir-92a-1:54:A>T,7:', 'dre-mir-92a-2:55:A>T,7:'	2	0	3	1	1	1	3	2	1	5	3	41	23	59	32	24	5	6	3	0	10	3	1	0	1	1	2	3	2	3	1	12	20	36	51	16	16	14	3	11	4	1	0
TATTACACTTGTCCCGGCCTGT		22	dre-mir-92a-1	85	dre-mir-92a-1-3p	dre-mir-92a-1:54:G>A,5:', 'dre-mir-92a-2:55:G>A,5:'	1	0	2	7	0	4	10	11	4	8	7	35	22	33	21	13	3	6	3	2	2	10	7	3	2	4	0	13	5	4	1	7	25	34	31	17	11	10	20	12	11	0	1
ATTGCACTTGTCCCGGCCTG		20	dre-mir-92a-1	85	dre-mir-92a-1-3p	dre-mir-92a-1:55::r0', 'dre-mir-92a-2:56::r0'	0	3	4	0	0	1	3	3	3	2	1	22	7	24	15	8	0	2	0	2	0	7	5	2	0	2	1	2	2	4	1	12	26	26	50	33	16	12	11	13	11	0	0
TATTGCACTTGTGCCGGCCTGT		22	dre-mir-92a-1	85	dre-mir-92a-1-3p	dre-mir-92a-1:54:C>G,13:', 'dre-mir-92a-2:55:C>G,13:'	0	0	0	2	0	0	3	1	2	3	0	30	9	27	9	10	0	5	3	0	2	3	0	3	1	3	0	1	0	1	0	13	17	23	30	19	24	18	24	15	24	0	0
TATTGCACTTGTCCCGGCCTGCA		23	dre-mir-92a-1	85	dre-mir-92a-1-3p	dre-mir-92a-1:54:T>C,22:'	0	3	5	8	0	5	6	3	7	14	4	38	16	106	13	21	1	2	3	0	2	2	1	1	2	0	1	2	3	3	0	2	8	5	4	7	9	4	2	2	3	2	4
TATTGCACTTCTCCCGGCCTGT		22	dre-mir-92a-1	85	dre-mir-92a-1-3p	dre-mir-92a-1:54:G>C,11:', 'dre-mir-92a-2:55:G>C,11:'	0	1	0	0	1	0	1	1	3	1	0	58	23	50	21	18	2	3	2	4	6	2	2	0	0	1	0	0	1	1	0	11	11	15	15	12	14	4	6	6	10	0	0
TATTGCACTTGTCGCGGCCTGT		22	dre-mir-92a-1	85	dre-mir-92a-1-3p	dre-mir-92a-1:54:C>G,14:', 'dre-mir-92a-2:55:C>G,14:'	0	2	4	6	1	0	1	2	2	4	2	29	12	22	16	13	1	1	2	2	3	4	4	2	3	0	1	3	1	2	0	9	16	17	20	11	23	16	15	13	21	0	0
ATTGCACTTGTCCCGGCCTGG		21	dre-mir-92a-1	85	dre-mir-92a-1-3p	dre-mir-92a-1:55:T>G,21:', 'dre-mir-92a-2:56:T>G,21:'	0	0	0	4	0	8	20	30	14	14	13	23	10	22	6	5	0	0	0	0	0	17	18	3	4	2	2	10	9	10	4	4	9	8	17	10	1	2	0	0	1	0	0
TATTGCACTTGTCCCGGCCTCT		22	dre-mir-92a-1	85	dre-mir-92a-1-3p	dre-mir-92a-1:54:G>C,21:', 'dre-mir-92a-2:55:G>C,21:'	1	0	0	1	2	1	1	2	3	4	1	46	15	44	18	19	0	2	2	0	1	2	0	1	1	0	1	1	2	1	1	5	12	10	18	7	20	14	10	5	13	0	0
TATTGCACTTGTCCCGGCCTGTACA		25	dre-mir-92a-1	85	dre-mir-92a-1-3p	dre-mir-92a-1:54:A>C,24:'	0	4	9	5	3	9	4	8	10	11	4	46	12	46	12	18	1	2	2	2	1	2	3	1	4	0	0	2	2	2	1	3	13	8	5	5	2	3	3	1	7	4	7
TATTGCACTTGTCCGGGCCTGT		22	dre-mir-92a-1	85	dre-mir-92a-1-3p	dre-mir-92a-1:54:C>G,15:', 'dre-mir-92a-2:55:C>G,15:'	2	5	6	4	4	8	0	0	1	5	0	24	6	27	8	13	1	4	3	1	7	4	4	1	1	0	0	7	2	6	2	7	7	8	12	10	20	9	6	8	13	0	0
TATTGCACTTGTCCCGGCGTGT		22	dre-mir-92a-1	85	dre-mir-92a-1-3p	dre-mir-92a-1:54:C>G,19:', 'dre-mir-92a-2:55:C>G,19:'	0	0	0	1	0	2	0	3	0	1	0	52	18	29	21	12	3	0	0	2	0	0	0	1	0	0	1	1	1	1	0	4	10	12	16	13	14	7	6	11	10	0	0
TATTGCACATGTCCCGGCCTGT		22	dre-mir-92a-1	85	dre-mir-92a-1-3p	dre-mir-92a-1:54:T>A,9:', 'dre-mir-92a-2:55:T>A,9:'	0	0	0	1	0	1	1	1	5	3	1	30	22	32	16	11	3	5	4	6	10	2	0	2	2	0	1	2	3	2	1	6	14	17	12	8	8	4	5	5	5	0	0
TATTGCACTGGTCCCGGCCTGT		22	dre-mir-92a-1	85	dre-mir-92a-1-3p	dre-mir-92a-1:54:T>G,10:', 'dre-mir-92a-2:55:T>G,10:'	0	1	1	1	0	4	3	0	0	4	1	26	15	27	9	12	3	3	0	1	1	1	1	2	0	1	3	6	5	2	3	8	10	17	19	8	17	8	6	9	8	0	0
TTTTGCACTTGTCCCGGCCTGT		22	dre-mir-92a-1	85	dre-mir-92a-1-3p	dre-mir-92a-1:54:A>T,2:', 'dre-mir-92a-2:55:A>T,2:'	0	0	1	1	1	3	1	1	1	4	0	30	13	40	19	14	3	3	2	3	4	1	2	0	0	0	0	1	2	0	0	4	7	21	19	8	8	6	4	7	10	0	0
TATTGCACTAGTCCCGGCCTGT		22	dre-mir-92a-1	85	dre-mir-92a-1-3p	dre-mir-92a-1:54:T>A,10:', 'dre-mir-92a-2:55:T>A,10:'	0	1	0	3	1	3	0	3	5	1	0	42	12	18	15	16	0	1	2	4	5	0	0	0	2	0	1	1	1	5	1	3	14	11	14	10	13	6	8	8	5	0	0
TATTGCACTTGACCCGGCCTGT		22	dre-mir-92a-1	85	dre-mir-92a-1-3p	dre-mir-92a-1:54:T>A,12:', 'dre-mir-92a-2:55:T>A,12:'	0	1	4	0	0	0	2	2	1	1	1	37	10	8	9	22	2	2	1	2	3	0	3	0	1	2	0	5	2	4	0	8	10	14	17	14	9	11	12	4	10	0	0
TATTGCACTTGTCCCGGCCAGT		22	dre-mir-92a-1	85	dre-mir-92a-1-3p	dre-mir-92a-1:54:T>A,20:', 'dre-mir-92a-2:55:T>A,20:'	5	0	3	0	0	3	1	1	3	2	1	19	9	10	9	7	0	3	2	1	4	2	1	0	1	1	0	1	0	1	1	6	16	10	15	15	25	14	18	11	17	0	1
TATTGGACTTGTCCCGGCCTGT		22	dre-mir-92a-1	85	dre-mir-92a-1-3p	dre-mir-92a-1:54:C>G,6:', 'dre-mir-92a-2:55:C>G,6:'	0	2	1	0	1	1	0	0	1	0	0	42	21	47	16	28	0	1	0	1	3	1	0	0	0	1	0	3	1	2	1	2	6	4	8	1	9	3	4	5	5	0	0
TATTGCACTTGTCCCGGCCTGTCA		24	dre-mir-92a-1	85	dre-mir-92a-1-3p	dre-mir-92a-1:54:A>C,23:', 'dre-mir-92a-2:55:G>C,23:'	1	3	3	5	1	3	2	4	7	3	5	20	16	43	11	13	0	2	1	1	1	4	4	1	2	1	0	3	2	5	1	9	1	6	5	5	5	4	3	5	1	4	12
TATTGCACTTGTCCCCGCCTGT		22	dre-mir-92a-1	85	dre-mir-92a-1-3p	dre-mir-92a-1:54:G>C,16:', 'dre-mir-92a-2:55:G>C,16:'	1	0	3	1	0	1	3	1	1	0	0	14	14	18	10	10	1	4	4	2	4	3	1	2	2	0	0	2	4	1	1	3	5	7	12	8	16	9	8	13	8	0	1
TATTGCACTTGTCCCGGCCTT		21	dre-mir-92a-1	85	dre-mir-92a-1-3p	dre-mir-92a-1:54:G>T,21:', 'dre-mir-92a-2:55:G>T,21:'	0	0	0	0	0	0	2	1	0	1	0	13	3	16	6	5	1	3	1	1	2	0	0	1	0	0	0	2	0	1	1	9	7	11	19	10	22	7	14	8	7	0	0
TATTGCACTTGTCCCGGGCTGT		22	dre-mir-92a-1	85	dre-mir-92a-1-3p	dre-mir-92a-1:54:C>G,18:', 'dre-mir-92a-2:55:C>G,18:'	1	0	0	5	1	1	0	0	2	0	0	13	7	11	4	4	2	2	2	1	0	0	0	1	0	1	0	0	4	0	0	4	13	12	23	17	13	4	6	4	4	0	0
TATTGCAGTTGTCCCGGCCTGT		22	dre-mir-92a-1	85	dre-mir-92a-1-3p	dre-mir-92a-1:54:C>G,8:', 'dre-mir-92a-2:55:C>G,8:'	0	0	0	1	1	1	1	0	1	0	0	22	14	20	9	9	1	1	1	1	1	0	0	2	0	0	0	0	0	0	1	2	10	14	17	11	3	3	1	2	0	0	0
TATAGCACTTGTCCCGGCCTGT		22	dre-mir-92a-1	85	dre-mir-92a-1-3p	dre-mir-92a-1:54:T>A,4:', 'dre-mir-92a-2:55:T>A,4:'	0	0	0	1	0	0	0	1	0	1	1	23	5	16	10	7	0	4	1	3	4	0	1	1	0	1	1	1	3	1	1	6	10	10	10	7	5	3	5	3	4	0	0
TATTGCACTTGTCCCGGCCTA		21	dre-mir-92a-1	85	dre-mir-92a-1-3p	dre-mir-92a-1:54:G>A,21:', 'dre-mir-92a-2:55:G>A,21:'	0	0	0	0	0	0	1	3	3	2	0	9	1	16	3	4	0	0	0	1	0	2	1	0	1	0	0	1	1	1	1	6	5	7	15	11	10	7	13	5	9	0	0
ATTGCACTTGTCCCGGCCTGC		21	dre-mir-92a-1	85	dre-mir-92a-1-3p	dre-mir-92a-1:55:T>C,21:', 'dre-mir-92a-2:56:T>C,21:'	0	4	0	2	1	3	3	3	4	4	2	17	5	17	8	13	1	1	0	0	0	4	4	2	1	1	3	2	5	10	2	0	2	4	1	2	1	3	1	0	0	0	0
TATTCCACTTGTCCCGGCCTGT		22	dre-mir-92a-1	85	dre-mir-92a-1-3p	dre-mir-92a-1:54:G>C,5:', 'dre-mir-92a-2:55:G>C,5:'	0	0	0	0	0	0	1	1	0	0	1	21	8	13	6	4	3	4	1	2	2	1	0	0	0	0	0	0	0	0	0	1	4	4	11	5	7	5	8	10	5	0	1
TAGTGCACTTGTCCCGGCCTGT		22	dre-mir-92a-1	85	dre-mir-92a-1-3p	dre-mir-92a-1:54:T>G,3:', 'dre-mir-92a-2:55:T>G,3:'	0	0	1	0	0	1	1	0	0	1	0	12	9	11	5	10	1	5	0	1	1	1	0	0	0	2	1	0	0	0	1	5	9	11	13	14	5	1	0	0	2	0	0
TTGCACTTGTCCCGGCCTGT		20	dre-mir-92a-1	85	dre-mir-92a-1-3p	dre-mir-92a-1:56::r0', 'dre-mir-92a-2:57::r0'	0	0	2	0	1	1	1	0	0	0	0	12	6	11	5	10	0	2	0	1	2	1	0	0	0	0	1	1	1	2	1	5	12	11	14	7	3	0	2	1	2	0	0
TATGGCACTTGTCCCGGCCTGT		22	dre-mir-92a-1	85	dre-mir-92a-1-3p	dre-mir-92a-1:54:T>G,4:', 'dre-mir-92a-2:55:T>G,4:'	0	2	0	0	0	0	0	0	1	0	0	12	9	9	5	8	0	3	0	0	1	0	0	0	0	1	0	1	2	0	1	3	8	5	14	14	6	1	3	1	5	0	1
TAATGCACTTGTCCCGGCCTGT		22	dre-mir-92a-1	85	dre-mir-92a-1-3p	dre-mir-92a-1:54:T>A,3:', 'dre-mir-92a-2:55:T>A,3:'	0	0	2	1	1	0	0	2	2	0	0	10	6	13	4	12	2	1	3	1	2	1	1	0	0	0	0	1	0	1	1	4	5	2	12	7	4	1	2	2	6	0	0
TATTGCACTTGTCACGGCCTGTA		23	dre-mir-92a-1	85	dre-mir-92a-1-3p	dre-mir-92a-1:54:C>A,14:'	1	0	1	0	0	2	3	0	1	1	0	6	6	7	5	4	1	2	2	4	0	0	0	0	0	0	0	2	0	0	2	2	4	2	5	5	10	5	14	7	3	1	0
TATTGCACTTGTCTCGGCCTGTA		23	dre-mir-92a-1	85	dre-mir-92a-1-3p	dre-mir-92a-1:54:C>T,14:'	0	0	0	1	0	1	1	6	1	1	1	3	4	5	2	2	0	0	2	0	3	0	2	0	2	2	1	7	4	2	2	3	5	6	7	1	8	6	5	0	7	0	0
TATTGCACTTGTCCCGGC		18	dre-mir-92a-1	85	dre-mir-92a-1-3p	dre-mir-92a-1:54::r0', 'dre-mir-92a-2:55::r0'	0	0	0	2	0	1	1	1	1	0	0	2	1	3	0	1	64	0	1	0	0	0	0	1	0	0	0	0	0	0	0	1	2	0	0	1	6	7	4	0	2	0	0
AGGTTGGGATTGGTAGCAATGCT	dre-miR-92a-5p	23	dre-mir-92a-1	85	dre-mir-92a-1-5p	dre-mir-92a-1:17::r0'	4	1	4	3	1	2	1	12	13	4	5	3	0	3	1	3	1	0	1	1	2	7	0	9	3	6	1	0	0	1	2	0	2	0	2	2	0	1	0	0	2	0	0
TATTGCACTTGTCCCGGCCTGTAAAC		26	dre-mir-92a-1	85	dre-mir-92a-1-3p	dre-mir-92a-1:54:G>C,26:'	0	0	4	2	1	1	2	1	4	6	2	9	2	26	6	2	1	9	1	2	1	0	1	0	0	0	0	0	1	1	0	0	2	1	2	2	0	0	1	0	1	0	4
TATTGCACTTTTCCCGGCCTGTA		23	dre-mir-92a-1	85	dre-mir-92a-1-3p	dre-mir-92a-1:54:G>T,11:'	0	1	1	1	0	2	1	2	1	0	1	8	3	8	4	2	0	1	0	2	1	0	0	0	1	0	0	3	1	2	1	1	3	7	7	5	1	6	0	3	3	1	3
TATTGCACTTGTCTCGGCCTGTAA		24	dre-mir-92a-1	85	dre-mir-92a-1-3p	dre-mir-92a-1:54:C>T,14:'	0	0	2	1	0	1	2	1	2	2	0	5	0	3	3	0	0	0	0	0	1	5	4	1	2	2	1	11	5	8	0	2	1	1	3	4	1	1	2	0	2	1	8
TATTGCACTTGTCACGGCCTGTAA		24	dre-mir-92a-1	85	dre-mir-92a-1-3p	dre-mir-92a-1:54:C>A,14:'	0	1	2	0	0	2	0	1	4	0	1	5	2	11	3	3	1	1	0	2	0	1	2	2	1	0	0	4	1	3	0	1	1	2	3	3	3	1	7	3	2	1	4
TATTGCACTTGTACCGGCCTGTA		23	dre-mir-92a-1	85	dre-mir-92a-1-3p	dre-mir-92a-1:54:C>A,13:'	0	0	1	0	0	0	0	0	2	1	0	6	1	7	4	3	1	0	0	0	0	0	0	0	1	0	1	0	0	2	0	2	2	2	3	6	9	5	3	8	7	1	0
TATTGCACTCGTCCCGGCCTGTAA		24	dre-mir-92a-1	85	dre-mir-92a-1-3p	dre-mir-92a-1:54:T>C,10:'	0	0	0	1	0	3	6	4	2	5	2	3	4	2	2	1	0	0	0	2	1	3	3	3	7	2	1	5	4	2	1	0	0	0	2	2	2	1	1	0	0	0	2
TATTGCGCTTGTCCCGGCCTGTAA		24	dre-mir-92a-1	85	dre-mir-92a-1-3p	dre-mir-92a-1:54:A>G,7:'	0	0	0	1	0	4	9	4	2	5	0	3	0	1	1	0	0	0	0	0	0	7	4	5	0	1	2	2	7	4	3	0	1	1	2	2	1	1	0	1	1	1	3
TATTGCACTTGTCCCGGCCCG		21	dre-mir-92a-1	85	dre-mir-92a-1-3p	dre-mir-92a-1:54:T>C,20:', 'dre-mir-92a-2:55:T>C,20:'	0	0	0	3	0	2	1	5	3	8	1	3	1	0	0	3	0	0	0	0	0	9	5	1	3	1	1	6	1	3	0	0	2	0	3	2	1	0	1	2	2	1	1
TATTGCACTCGTCCCGGCCTGTA		23	dre-mir-92a-1	85	dre-mir-92a-1-3p	dre-mir-92a-1:54:T>C,10:'	0	0	1	1	0	2	4	1	3	5	2	2	3	8	3	2	0	0	1	0	0	1	2	0	0	0	3	5	1	5	0	0	3	2	1	1	0	3	5	0	1	0	2
CATTGCACTTGTCCCGGCCTGTAA		24	dre-mir-92a-1	85	dre-mir-92a-1-3p	dre-mir-92a-1:54:T>C,1:'	0	0	0	1	0	1	3	2	5	8	1	1	1	3	0	0	0	0	0	0	0	3	2	3	2	1	1	10	2	14	2	0	1	0	0	0	2	0	2	0	0	1	2
TATTGCACTTGTCCCGGCATGTA		23	dre-mir-92a-1	85	dre-mir-92a-1-3p	dre-mir-92a-1:54:C>A,19:'	0	0	0	0	0	0	1	0	0	0	0	5	5	4	3	9	0	3	2	1	1	0	0	0	0	0	0	2	2	4	0	5	6	0	2	2	5	3	1	0	2	0	1
TATTGCACTTGTCCCGGCCTGGA		23	dre-mir-92a-1	85	dre-mir-92a-1-3p	dre-mir-92a-1:54:T>G,22:'	0	0	1	1	0	0	1	0	0	0	0	1	3	5	6	1	0	0	0	1	0	0	1	0	0	0	0	3	1	1	2	0	2	3	5	3	7	4	11	0	4	0	3
TATCGCACTTGTCCCGGCCTGTAA		24	dre-mir-92a-1	85	dre-mir-92a-1-3p	dre-mir-92a-1:54:T>C,4:'	0	0	0	3	0	8	2	3	2	4	3	2	0	2	0	0	0	0	0	0	0	2	1	2	1	2	1	8	1	11	0	0	1	0	3	1	0	1	1	0	1	1	1
ATTGCACTTGTCCCGGCCTGA		21	dre-mir-92a-1	85	dre-mir-92a-1-3p	dre-mir-92a-1:55:T>A,21:', 'dre-mir-92a-2:56:T>A,21:'	0	0	0	0	0	1	0	1	0	1	0	3	6	2	3	5	1	0	0	1	0	1	0	0	1	0	1	0	0	2	0	1	4	7	3	5	4	4	1	5	1	0	0
TATTGCACTTGTCCCGTCCTGTAA		24	dre-mir-92a-1	85	dre-mir-92a-1-3p	dre-mir-92a-1:54:G>T,17:'	0	0	0	0	0	0	0	1	0	1	0	4	2	8	4	2	0	0	0	0	3	9	0	1	2	2	2	6	0	1	1	0	1	2	4	2	2	0	2	0	1	0	3
TATTGCACTTGTCCCGGCCG		20	dre-mir-92a-1	85	dre-mir-92a-1-3p	dre-mir-92a-1:54:T>G,20:', 'dre-mir-92a-2:55:T>G,20:'	0	0	0	0	0	0	5	5	2	9	5	3	0	1	1	1	0	0	1	0	0	6	3	2	0	0	0	1	1	7	1	0	1	1	3	1	0	0	1	1	0	0	0
TATTGCACTTGTCCCGTCCTGTA		23	dre-mir-92a-1	85	dre-mir-92a-1-3p	dre-mir-92a-1:54:G>T,17:'	0	0	2	0	1	0	2	1	0	0	0	3	1	5	4	2	0	2	0	0	1	1	1	0	0	0	0	3	2	1	0	2	5	5	5	2	1	4	3	3	0	0	1
TATTGCACTTGGCCCGGCCTGT		22	dre-mir-92a-1	85	dre-mir-92a-1-3p	dre-mir-92a-1:54:T>G,12:', 'dre-mir-92a-2:55:T>G,12:'	0	0	0	0	0	0	0	1	1	0	0	5	4	5	3	2	0	0	0	0	1	1	0	0	0	1	0	1	1	0	0	1	4	3	4	6	3	2	3	4	4	0	0
GATTGCACTTGTCCCGGCCTGTA		23	dre-mir-92a-1	85	dre-mir-92a-1-3p	dre-mir-92a-1:54:T>G,1:'	0	0	0	0	0	0	0	0	2	0	0	2	1	4	3	0	0	0	0	0	1	0	0	1	0	0	0	0	0	0	0	0	0	1	0	2	18	4	8	6	7	0	1
TATTGCACTTGTACCGGCCTGTAA		24	dre-mir-92a-1	85	dre-mir-92a-1-3p	dre-mir-92a-1:54:C>A,13:'	0	0	1	0	1	0	0	0	1	0	0	3	3	3	3	3	0	0	1	0	2	4	0	0	1	0	0	1	2	2	1	2	2	4	2	1	4	1	4	3	4	0	3
TATTGCACTTGTCACGGCCTG		21	dre-mir-92a-1	85	dre-mir-92a-1-3p	dre-mir-92a-1:54:C>A,14:', 'dre-mir-92a-2:55:C>A,14:'	0	0	0	0	0	0	0	0	0	0	0	8	2	7	3	6	0	3	0	0	0	1	0	0	0	0	0	0	0	0	0	1	0	1	6	1	2	6	2	5	4	0	0
TATTGCACTTGTCCAGGCCTGTA		23	dre-mir-92a-1	85	dre-mir-92a-1-3p	dre-mir-92a-1:54:C>A,15:'	0	1	0	0	0	3	1	1	2	1	0	1	2	5	3	4	0	1	0	0	0	1	0	0	0	0	0	0	1	3	0	0	2	2	2	3	8	6	1	1	3	1	1
TATTGCCCTTGTCCCGGCCTGTA		23	dre-mir-92a-1	85	dre-mir-92a-1-3p	dre-mir-92a-1:54:A>C,7:'	0	0	1	0	0	0	1	1	0	3	0	6	0	5	4	1	0	0	1	0	0	0	0	0	0	0	0	3	3	0	0	1	2	5	4	3	6	1	2	1	4	1	1
TATTGCACTTGTCCCGGCCTTTA		23	dre-mir-92a-1	85	dre-mir-92a-1-3p	dre-mir-92a-1:54:G>T,21:'	0	1	0	1	0	0	0	0	0	1	1	6	2	8	5	4	0	0	0	2	0	0	0	0	0	0	0	1	1	1	0	1	2	4	0	2	3	3	4	4	1	2	2
TATTGCACTTGTCCCGGCCTGCAA		24	dre-mir-92a-1	85	dre-mir-92a-1-3p	dre-mir-92a-1:54:T>C,22:'	1	0	0	0	0	0	3	0	2	3	0	8	0	14	3	5	0	0	2	1	0	4	0	1	0	2	0	0	0	2	0	0	0	3	1	0	2	1	0	0	1	0	2
TATTGCACTTGTCCCTGCCTGTA		23	dre-mir-92a-1	85	dre-mir-92a-1-3p	dre-mir-92a-1:54:G>T,16:'	0	0	0	0	0	0	2	2	0	0	1	6	3	5	2	2	1	0	0	0	3	0	0	0	0	0	0	1	2	1	0	1	3	2	4	1	6	3	1	4	1	2	4
TATTGCACTTGTCCTGGCCTGTAA		24	dre-mir-92a-1	85	dre-mir-92a-1-3p	dre-mir-92a-1:54:C>T,15:'	0	0	0	0	0	1	1	1	1	1	1	4	0	1	0	2	0	0	0	1	0	1	0	0	4	0	2	9	5	13	3	1	0	0	0	1	2	0	0	1	0	2	4
ATTGCACTTGTCCCGGCCTGTAAT		24	dre-mir-92a-1	85	dre-mir-92a-1-3p	dre-mir-92a-1:55:A>T,24:'	0	0	0	0	0	0	0	0	1	0	0	5	2	3	3	0	0	0	0	0	0	1	0	0	0	0	0	4	0	2	0	6	4	7	8	3	1	1	2	2	0	0	0
TATTGCACTTGTCCCGGCCCGTA		23	dre-mir-92a-1	85	dre-mir-92a-1-3p	dre-mir-92a-1:54:T>C,20:'	2	0	0	0	0	0	2	3	2	2	0	3	0	3	2	2	0	1	3	0	2	0	1	2	2	0	1	2	0	2	0	1	0	3	1	2	5	1	0	1	5	0	1
TATTGCACTTGCCCCGGCCTGTA		23	dre-mir-92a-1	85	dre-mir-92a-1-3p	dre-mir-92a-1:54:T>C,12:'	0	0	0	3	0	3	4	0	0	5	1	0	1	3	2	1	0	0	0	0	0	3	0	3	2	0	0	2	6	2	1	0	2	5	0	2	0	1	0	1	1	0	1
TATTGCACTTGTCCTGGCCTGTA		23	dre-mir-92a-1	85	dre-mir-92a-1-3p	dre-mir-92a-1:54:C>T,15:'	0	0	0	0	0	0	5	1	0	1	1	1	0	6	1	1	0	0	0	0	1	2	1	0	0	0	1	3	4	6	2	1	0	3	3	3	2	0	2	1	2	0	1
TATTGCGCTTGTCCCGGCCTGTA		23	dre-mir-92a-1	85	dre-mir-92a-1-3p	dre-mir-92a-1:54:A>G,7:'	0	0	0	3	0	0	4	1	3	3	2	3	1	2	3	1	0	1	0	0	0	2	4	1	2	1	1	1	2	4	1	0	0	0	4	2	1	0	0	0	1	1	1
TATTGCACTTGTCTCGGCCTG		21	dre-mir-92a-1	85	dre-mir-92a-1-3p	dre-mir-92a-1:54:C>T,14:', 'dre-mir-92a-2:55:C>T,14:'	0	0	1	0	0	0	1	2	0	0	0	6	1	7	2	1	0	0	0	1	0	0	1	0	0	3	2	2	4	1	0	1	1	3	3	3	1	1	3	2	0	0	0
TATTGCACTTGTCCCGGCCCGTAA		24	dre-mir-92a-1	85	dre-mir-92a-1-3p	dre-mir-92a-1:54:T>C,20:'	0	0	1	2	1	3	3	4	1	3	0	1	0	3	1	0	1	0	0	0	0	2	3	4	1	1	1	1	2	5	1	1	0	2	2	0	2	0	0	1	0	0	1
TACTGCACTTGTCCCGGCCTGTAA		24	dre-mir-92a-1	85	dre-mir-92a-1-3p	dre-mir-92a-1:54:T>C,3:'	0	0	0	1	0	6	4	3	3	5	1	1	0	3	0	0	0	0	1	0	0	4	2	2	3	1	0	4	1	7	0	0	0	0	0	0	0	1	0	0	0	0	0
TATTGCACTTGCCCCGGCCTGTAA		24	dre-mir-92a-1	85	dre-mir-92a-1-3p	dre-mir-92a-1:54:T>C,12:'	0	0	0	1	0	3	2	4	1	5	0	2	1	0	0	0	0	0	0	0	0	2	2	0	3	1	0	5	8	8	3	0	0	0	1	0	0	0	0	0	1	1	0
TGCACTTGTCCCGGCCTGT		19	dre-mir-92a-1	85	dre-mir-92a-1-3p	dre-mir-92a-1:57::r0', 'dre-mir-92a-2:58::r0'	0	0	0	0	0	0	0	0	0	0	0	10	0	4	1	2	0	1	1	0	2	0	0	0	0	0	0	0	0	1	0	1	5	2	1	7	3	3	4	3	1	0	0
TACTGCACTTGTCCCGGCCTGTA		23	dre-mir-92a-1	85	dre-mir-92a-1-3p	dre-mir-92a-1:54:T>C,3:'	0	0	0	1	0	1	4	5	3	3	2	1	2	2	1	0	0	0	0	1	0	2	0	0	1	0	0	7	4	3	0	0	1	1	1	1	0	0	3	0	2	0	0
TATTGCACTTGTCCCGGCATGTAA		24	dre-mir-92a-1	85	dre-mir-92a-1-3p	dre-mir-92a-1:54:C>A,19:'	2	0	0	0	0	1	0	0	1	1	1	3	1	7	1	5	0	2	0	0	1	1	0	0	0	1	0	5	3	4	1	3	0	2	0	2	3	0	2	1	0	0	1
TATCGCACTTGTCCCGGCCTGTA		23	dre-mir-92a-1	85	dre-mir-92a-1-3p	dre-mir-92a-1:54:T>C,4:'	0	0	0	2	0	0	4	4	4	4	0	1	1	2	2	0	0	0	1	0	0	1	0	0	3	2	2	1	1	5	0	2	0	1	2	0	2	0	2	1	0	0	1
ATTGCACTTGTCCCGGCCTGTAAA		24	dre-mir-92a-1	85	dre-mir-92a-1-3p	dre-mir-92a-1:55::r0'	0	1	3	0	0	1	1	1	2	0	1	4	1	6	2	3	1	0	1	0	0	4	1	0	1	0	0	1	0	1	0	2	1	1	2	4	2	0	1	0	1	0	0
TATTGCACTTGTTCCGGCCTGTA		23	dre-mir-92a-1	85	dre-mir-92a-1-3p	dre-mir-92a-1:54:C>T,13:'	0	0	0	0	1	0	1	1	3	3	0	1	0	1	0	0	0	1	2	1	0	0	0	1	0	0	0	1	2	2	1	1	0	0	2	3	8	3	4	1	5	0	1
TATTGCACTTTTCCCGGCCTGTAA		24	dre-mir-92a-1	85	dre-mir-92a-1-3p	dre-mir-92a-1:54:G>T,11:'	0	0	1	0	0	1	2	1	2	2	0	2	0	2	1	5	0	0	0	0	0	4	0	0	0	0	1	3	6	1	0	3	4	3	0	2	2	1	0	0	0	0	6
TATTGCACTTGTCCCGGCCTGAAAA		25	dre-mir-92a-1	85	dre-mir-92a-1-3p	dre-mir-92a-1:54:T>A,22:'	0	0	0	0	0	2	2	0	0	1	0	5	5	8	4	3	0	0	0	1	0	0	1	0	0	0	0	0	0	1	0	1	4	3	1	2	0	2	1	0	2	1	0
TATTGCACTTGTCCCGGACTGTA		23	dre-mir-92a-1	85	dre-mir-92a-1-3p	dre-mir-92a-1:54:C>A,18:'	0	0	0	0	1	0	0	0	0	0	0	2	0	5	1	0	0	1	1	2	1	0	0	0	1	0	0	0	1	1	0	3	3	5	9	6	1	1	2	0	1	0	1
TATTGCACCTGTCCCGGCCTGTAA		24	dre-mir-92a-1	85	dre-mir-92a-1-3p	dre-mir-92a-1:54:T>C,9:'	0	0	1	3	0	2	4	2	1	8	2	2	1	2	0	0	0	0	0	0	0	2	3	2	1	3	0	1	1	3	2	0	0	0	1	0	0	0	1	0	0	0	0
CATTGCACTTGTCCCGGCCTGTA		23	dre-mir-92a-1	85	dre-mir-92a-1-3p	dre-mir-92a-1:54:T>C,1:'	0	0	0	0	0	0	2	0	1	5	1	2	0	2	1	0	0	0	1	1	0	2	0	0	1	0	0	7	3	4	3	0	1	3	1	0	2	1	0	0	3	0	0
TATTGCCCTTGTCCCGGCCTGTAA		24	dre-mir-92a-1	85	dre-mir-92a-1-3p	dre-mir-92a-1:54:A>C,7:'	1	1	1	0	0	0	0	0	0	1	1	3	0	4	1	1	0	0	0	1	0	0	2	0	1	0	0	5	1	4	2	2	1	1	3	2	4	0	3	0	2	2	5
GATTGCACTTGTCCCGGCCTGTAA		24	dre-mir-92a-1	85	dre-mir-92a-1-3p	dre-mir-92a-1:54:T>G,1:'	0	0	0	0	0	1	2	0	0	0	0	2	2	3	2	2	0	0	1	0	1	0	0	0	0	1	0	2	1	3	1	0	0	0	0	1	6	1	4	4	6	2	4
TATTGCACTTGTCCCGGCCTGTAAAG		26	dre-mir-92a-1	85	dre-mir-92a-1-3p	dre-mir-92a-1:54::r0'	0	0	1	2	1	1	2	1	1	4	3	0	1	6	2	3	1	1	0	2	0	3	0	2	0	0	0	3	0	2	1	0	1	0	1	0	0	1	0	0	0	0	1
TATTGCACCTGTCCCGGCCTGTA		23	dre-mir-92a-1	85	dre-mir-92a-1-3p	dre-mir-92a-1:54:T>C,9:'	0	0	0	1	0	1	1	2	2	2	1	2	0	2	0	0	1	0	1	1	0	2	0	0	1	0	2	2	4	7	0	0	1	1	1	1	3	1	0	1	0	0	0
ATTGCACTTGTCCCGGCCTGTAC		23	dre-mir-92a-1	85	dre-mir-92a-1-3p	dre-mir-92a-1:55:A>C,23:'	0	1	1	2	1	1	2	2	3	1	2	2	0	5	0	5	0	0	0	0	0	1	3	1	1	0	1	1	1	1	0	0	0	2	1	0	2	0	0	0	1	0	1
TGTTGCACTTGTCCCGGCCTGTAA		24	dre-mir-92a-1	85	dre-mir-92a-1-3p	dre-mir-92a-1:54:A>G,2:'	0	0	1	3	0	1	3	2	3	5	1	0	0	2	1	0	0	0	0	0	0	3	1	2	1	2	0	4	0	5	0	0	2	0	1	0	0	0	0	0	1	1	0
TCTTGCACTTGTCCCGGCCTGTA		23	dre-mir-92a-1	85	dre-mir-92a-1-3p	dre-mir-92a-1:54:A>C,2:'	0	0	0	0	0	1	3	1	1	2	0	2	1	6	2	0	0	1	0	0	0	0	0	1	0	0	0	1	1	1	0	1	2	2	6	3	2	1	1	0	1	0	0
TATTGCACTCGTCCCGGCCTG		21	dre-mir-92a-1	85	dre-mir-92a-1-3p	dre-mir-92a-1:54:T>C,10:', 'dre-mir-92a-2:55:T>C,10:', 'dre-mir-92b:56:C>G,21:'	0	0	1	1	0	0	3	1	2	0	0	1	1	1	0	0	0	0	0	0	0	4	5	2	0	1	0	1	5	0	0	0	2	3	3	1	1	0	1	1	0	0	0
TATTGCACTTGTCCAGGCCTGTAA		24	dre-mir-92a-1	85	dre-mir-92a-1-3p	dre-mir-92a-1:54:C>A,15:'	0	1	3	2	2	3	0	0	0	0	0	1	1	2	0	0	2	2	0	0	0	2	1	0	1	0	0	3	1	3	0	1	0	1	2	3	1	0	1	0	2	5	5
TATTGTACTTGTCCCGGCCTGTAA		24	dre-mir-92a-1	85	dre-mir-92a-1-3p	dre-mir-92a-1:54:C>T,6:'	0	0	0	0	0	1	0	1	2	7	2	1	3	6	2	1	0	0	0	0	0	2	0	2	2	1	0	2	2	1	1	0	0	0	0	1	0	0	0	0	0	0	1
TATTGCACTTGTCCCGGACTGTAA		24	dre-mir-92a-1	85	dre-mir-92a-1-3p	dre-mir-92a-1:54:C>A,18:'	0	0	0	0	0	2	2	0	1	0	0	3	0	4	2	2	0	0	2	0	0	0	1	0	0	0	0	2	0	0	1	0	3	2	5	5	0	2	1	0	0	1	2
TATTTCACTTGTCCCGGCCTGTAA		24	dre-mir-92a-1	85	dre-mir-92a-1-3p	dre-mir-92a-1:54:G>T,5:'	1	0	0	0	2	0	1	0	1	0	3	1	0	3	0	0	0	1	0	1	0	1	0	0	0	1	1	6	1	0	1	0	0	3	4	2	2	2	2	0	0	3	5
TATTGCACTTGTCCCTGCCTGTAA		24	dre-mir-92a-1	85	dre-mir-92a-1-3p	dre-mir-92a-1:54:G>T,16:'	0	0	0	1	0	0	2	1	0	1	0	2	0	5	2	3	1	0	0	1	0	1	1	1	0	2	0	2	0	3	0	2	0	0	1	1	0	1	1	1	2	0	3
GATTGCACTTGTCCCGGCCTG		21	dre-mir-92a-1	85	dre-mir-92a-1-3p	dre-mir-92a-1:54:T>G,1:', 'dre-mir-92a-2:55:T>G,1:'	0	0	1	0	0	0	0	0	0	0	0	0	2	4	0	0	0	0	1	0	0	0	0	0	0	0	0	0	0	0	0	0	0	0	1	1	6	1	5	5	10	0	0
ATTGCACTTGTCCCGGCCTGTAG		23	dre-mir-92a-1	85	dre-mir-92a-1-3p	dre-mir-92a-1:55:A>G,23:'	0	0	0	1	0	0	4	5	2	3	2	0	0	1	1	0	1	0	1	0	0	1	1	1	0	2	0	3	2	1	2	0	0	1	1	1	0	0	0	0	0	0	0
TATTGTACTTGTCCCGGCCTGTA		23	dre-mir-92a-1	85	dre-mir-92a-1-3p	dre-mir-92a-1:54:C>T,6:'	0	0	0	0	0	0	0	1	0	0	0	5	2	4	2	3	0	0	1	1	1	0	0	0	0	0	1	0	0	1	0	1	1	3	3	1	0	1	2	2	0	0	1
ATTGCACTTGTCCCGGCCTGTTA		23	dre-mir-92a-1	85	dre-mir-92a-1-3p	dre-mir-92a-1:55:A>T,22:', 'dre-mir-92a-2:56:G>T,22:'	0	0	0	1	0	1	0	2	0	0	1	1	1	2	3	1	0	0	0	0	0	0	1	0	0	0	0	1	1	1	1	2	4	3	2	5	1	0	0	1	0	0	0
TATTGCACTTGTTCCGGCCTGTAA		24	dre-mir-92a-1	85	dre-mir-92a-1-3p	dre-mir-92a-1:54:C>T,13:'	0	0	0	1	0	0	3	1	2	0	0	2	0	5	0	0	0	1	0	1	0	0	2	2	1	1	0	3	1	5	0	0	1	0	0	1	1	1	0	1	0	1	2
TATTGCCCTTGTCCCGGCCTG		21	dre-mir-92a-1	85	dre-mir-92a-1-3p	dre-mir-92a-1:54:A>C,7:', 'dre-mir-92a-2:55:A>C,7:'	0	1	0	0	0	1	1	0	0	1	0	3	0	2	2	2	1	0	0	0	0	0	0	0	0	0	0	0	0	0	1	1	2	3	1	1	4	2	3	2	1	0	0
TATTGCACTTGTCCCGGCCGGTA		23	dre-mir-92a-1	85	dre-mir-92a-1-3p	dre-mir-92a-1:54:T>G,20:'	2	0	0	1	1	0	0	0	0	0	1	0	0	1	1	2	0	0	0	0	0	0	1	0	1	1	0	1	0	1	0	3	9	4	0	2	1	2	1	0	1	0	0
TGTTGCACTTGTCCCGGCCTGTA		23	dre-mir-92a-1	85	dre-mir-92a-1-3p	dre-mir-92a-1:54:A>G,2:'	0	0	0	0	0	1	1	1	1	0	0	1	0	4	1	1	0	0	0	1	0	3	0	0	1	1	0	2	2	4	0	1	2	2	2	1	1	0	0	0	1	0	0
TATTGCAATTGTCCCGGCCTGTA		23	dre-mir-92a-1	85	dre-mir-92a-1-3p	dre-mir-92a-1:54:C>A,8:'	1	0	0	0	0	0	0	0	0	0	0	4	1	6	2	0	0	1	0	0	3	0	0	0	0	0	0	1	0	1	0	2	2	5	2	1	0	0	2	1	0	1	0
TATTGAACTTGTCCCGGCCTGTAA		24	dre-mir-92a-1	85	dre-mir-92a-1-3p	dre-mir-92a-1:54:C>A,6:'	0	0	0	0	1	0	1	1	0	0	0	7	3	6	3	2	0	0	0	0	0	0	0	0	1	0	0	3	0	2	0	1	1	0	0	1	0	0	0	1	0	0	0
TATTGCACTTGTCCCGGCCTGGAA		24	dre-mir-92a-1	85	dre-mir-92a-1-3p	dre-mir-92a-1:54:T>G,22:'	2	0	0	0	0	2	1	1	1	0	1	1	1	1	1	1	0	1	0	1	0	2	0	0	0	0	1	1	1	4	0	0	1	3	3	1	0	0	2	0	2	0	0
TATTGCACTTGTACCGGCCTG		21	dre-mir-92a-1	85	dre-mir-92a-1-3p	dre-mir-92a-1:54:C>A,13:', 'dre-mir-92a-2:55:C>A,13:'	0	0	0	0	1	0	1	0	0	0	0	1	1	2	1	2	0	0	0	1	0	0	0	0	0	0	0	0	1	1	0	0	1	1	6	4	0	0	1	5	2	0	0
TATTGCACTTGTCCCAGCCTGTA		23	dre-mir-92a-1	85	dre-mir-92a-1-3p	dre-mir-92a-1:54:G>A,16:'	0	0	0	0	0	1	4	1	2	1	0	0	1	2	2	4	0	1	0	1	0	0	0	0	0	1	0	0	2	1	1	0	0	2	2	0	1	0	0	1	1	0	0
TATTTCACTTGTCCCGGCCTGTA		23	dre-mir-92a-1	85	dre-mir-92a-1-3p	dre-mir-92a-1:54:G>T,5:'	0	0	1	0	0	0	0	0	1	0	0	2	1	1	1	2	0	1	0	1	1	1	0	0	0	1	0	1	1	0	0	0	1	2	2	1	2	2	3	2	1	1	3
CTATTGCACTTGTCCCGGCCTGTA		24	dre-mir-92a-1	85	dre-mir-92a-1-3p	dre-mir-92a-1:53:G>C,1:'	0	0	0	0	0	0	0	0	2	0	1	1	1	5	2	0	0	0	0	0	1	0	2	0	0	0	0	1	0	0	0	1	1	4	4	3	0	0	1	1	1	0	0
TATTGCACTTGCCCCGGCCTG		21	dre-mir-92a-1	85	dre-mir-92a-1-3p	dre-mir-92a-1:54:T>C,12:', 'dre-mir-92a-2:55:T>C,12:'	1	0	0	0	0	1	2	1	1	1	0	1	0	4	0	0	0	0	0	1	0	2	2	0	1	0	0	3	0	1	1	1	0	0	1	2	2	0	2	0	1	0	0
TTATTGCACTTGTCCCGGCCTG		22	dre-mir-92a-1	85	dre-mir-92a-1-3p	dre-mir-92a-1:53:G>T,1:', 'dre-mir-92a-2:54:G>T,1:'	0	0	0	0	0	0	0	0	0	0	0	4	1	4	0	1	0	0	0	2	0	0	0	0	0	0	0	0	0	0	0	0	1	7	0	1	5	0	1	2	2	0	0
TATTGCACTTGTCCCAGCCTGTAA		24	dre-mir-92a-1	85	dre-mir-92a-1-3p	dre-mir-92a-1:54:G>A,16:'	0	0	0	0	1	1	2	2	0	3	0	3	0	0	3	1	0	0	0	0	0	2	1	0	0	0	2	2	2	2	0	0	0	1	1	1	0	0	0	0	1	0	0
TATTGCACTTGTCCCGG		17	dre-mir-92a-1	85	dre-mir-92a-1-3p	dre-mir-92a-1:54::r0', 'dre-mir-92a-2:55::r0'	0	0	0	0	0	0	0	0	0	0	0	0	0	0	0	0	30	0	0	0	0	0	0	0	0	0	0	0	0	0	0	0	0	0	0	0	0	0	0	0	0	0	0
TCTTGCACTTGTCCCGGCCTGTAA		24	dre-mir-92a-1	85	dre-mir-92a-1-3p	dre-mir-92a-1:54:A>C,2:'	2	1	2	0	2	1	0	0	0	0	0	2	1	4	0	1	0	0	0	0	0	2	0	0	0	1	0	1	2	0	1	2	1	1	0	2	2	0	0	0	1	0	2
TTTGCACTTGTCCCGGCCTGT		21	dre-mir-92a-1	85	dre-mir-92a-1-3p	dre-mir-92a-1:55:A>T,1:', 'dre-mir-92a-2:56:A>T,1:'	0	0	0	1	0	0	0	1	0	0	0	0	0	5	0	0	0	0	0	0	0	0	0	0	0	0	0	1	1	0	0	0	2	2	3	0	4	4	2	1	2	0	0
TATTGCACTTTTCCCGGCCTG		21	dre-mir-92a-1	85	dre-mir-92a-1-3p	dre-mir-92a-1:54:G>T,11:', 'dre-mir-92a-2:55:G>T,11:'	1	0	0	0	0	0	0	1	0	0	0	4	0	4	3	0	0	0	0	0	0	1	0	0	0	0	0	2	1	0	0	0	0	2	4	3	2	1	0	1	0	0	0
TATTGCACTTGTCCCGTCCTG		21	dre-mir-92a-1	85	dre-mir-92a-1-3p	dre-mir-92a-1:54:G>T,17:', 'dre-mir-92a-2:55:G>T,17:'	0	1	0	0	0	0	0	1	0	0	0	3	0	4	0	2	0	0	1	0	0	2	0	0	0	0	0	0	1	1	0	1	0	1	3	1	0	1	3	2	0	0	0
TATTGCACTTGTCCCTGCCTG		21	dre-mir-92a-1	85	dre-mir-92a-1-3p	dre-mir-92a-1:54:G>T,16:', 'dre-mir-92a-2:55:G>T,16:'	0	0	0	0	0	0	0	0	1	0	0	3	0	4	2	1	0	0	0	0	0	0	0	0	0	0	0	3	0	1	0	2	2	0	3	1	2	1	2	0	0	0	0
TCTTGCACTTGTCCCGGCCTG		21	dre-mir-92a-1	85	dre-mir-92a-1-3p	dre-mir-92a-1:54:A>C,2:', 'dre-mir-92a-2:55:A>C,2:'	0	0	1	0	0	0	0	1	0	1	0	2	0	5	2	0	0	0	0	0	0	0	0	0	1	1	0	0	0	0	0	0	2	2	1	1	2	1	1	4	0	0	0
TATTGAACTTGTCCCGGCCTGTA		23	dre-mir-92a-1	85	dre-mir-92a-1-3p	dre-mir-92a-1:54:C>A,6:'	0	0	1	0	0	0	0	1	0	0	0	4	0	5	7	3	0	0	0	0	1	0	0	0	0	0	0	0	1	0	0	0	0	2	0	0	2	0	0	0	1	0	1
TATTGCACTTGTCCCGGCATG		21	dre-mir-92a-1	85	dre-mir-92a-1-3p	dre-mir-92a-1:54:C>A,19:', 'dre-mir-92a-2:55:C>A,19:'	0	1	0	0	0	1	0	0	0	0	0	4	1	4	2	0	0	1	0	0	0	0	1	0	0	0	0	0	0	0	0	3	0	2	0	3	0	1	1	1	1	0	0
TATTGCACGTGTCCCGGCCTGTAA		24	dre-mir-92a-1	85	dre-mir-92a-1-3p	dre-mir-92a-1:54:T>G,9:'	0	0	0	1	0	0	0	3	0	1	0	1	1	8	0	0	0	1	1	0	1	0	2	0	0	0	0	0	1	0	0	0	1	3	0	1	0	1	0	0	0	0	2
TATTGCACTTGTCCCGACCTGTAA		24	dre-mir-92a-1	85	dre-mir-92a-1-3p	dre-mir-92a-1:54:G>A,17:'	0	0	1	0	0	3	0	0	0	4	0	3	0	0	0	0	0	0	0	1	0	4	1	1	0	1	0	1	0	2	0	0	0	0	3	1	0	0	1	0	0	1	1
GCACTTGTCCCGGCCTGT		18	dre-mir-92a-1	85	dre-mir-92a-1-3p	dre-mir-92a-1:58::r0', 'dre-mir-92a-2:59::r0'	0	0	0	0	0	0	2	1	0	0	0	1	1	2	2	0	0	0	0	1	2	2	0	0	0	0	0	0	0	0	0	0	1	3	1	0	1	2	1	3	0	0	0
AATTGCACTTGTCCCGGCCTGTA		23	dre-mir-92a-1	85	dre-mir-92a-1-3p	dre-mir-92a-1:54:T>A,1:'	1	0	0	2	0	0	0	0	0	0	0	1	3	3	2	1	0	2	0	0	0	0	0	0	1	0	0	1	1	0	0	1	1	0	0	1	1	0	1	3	1	0	0
TATTGCACTTATCCCGGCCTGTA		23	dre-mir-92a-1	85	dre-mir-92a-1-3p	dre-mir-92a-1:54:G>A,11:'	0	0	0	1	0	0	1	1	0	0	0	0	2	1	1	1	1	0	1	0	0	0	0	0	0	0	0	0	1	0	1	2	2	1	2	1	1	0	2	3	0	0	1
TATTGCACTTGTCCC		15	dre-mir-92a-1	85	dre-mir-92a-1-3p	dre-mir-92a-1:54::r0', 'dre-mir-92a-2:55::r0'	0	0	0	0	0	0	0	0	0	0	0	0	0	0	0	0	23	0	0	0	0	0	1	0	0	0	0	0	0	0	0	0	0	0	0	0	0	1	0	0	0	0	0
TTGCACTTGTCCCGGCCTGTAA		22	dre-mir-92a-1	85	dre-mir-92a-1-3p	dre-mir-92a-1:56::r0'	0	0	0	0	0	0	0	1	0	1	0	5	0	2	0	3	0	0	0	0	0	0	0	0	0	0	0	0	0	1	0	0	3	2	2	2	1	1	0	1	0	1	0
TATTGCACTTGTCCCGACCTGTA		23	dre-mir-92a-1	85	dre-mir-92a-1-3p	dre-mir-92a-1:54:G>A,17:'	0	0	1	3	0	1	1	0	1	1	0	0	1	2	2	1	0	0	0	1	0	0	1	2	0	0	0	1	0	0	1	1	1	0	2	1	0	0	0	0	0	0	2
TATTGCACTTGTCCCGGTCTGTAA		24	dre-mir-92a-1	85	dre-mir-92a-1-3p	dre-mir-92a-1:54:C>T,18:'	0	1	0	0	0	1	1	2	0	1	2	0	0	0	0	1	1	0	0	0	0	2	0	0	1	0	0	1	1	5	0	0	0	0	0	0	1	2	2	0	0	0	0
CTATTGCACTTGTCCCGGCCTGTAA		25	dre-mir-92a-1	85	dre-mir-92a-1-3p	dre-mir-92a-1:53:G>C,1:'	0	1	1	0	0	0	0	0	0	0	0	2	2	2	5	1	0	0	1	0	1	0	0	0	0	0	0	2	0	0	0	1	2	1	1	1	1	0	0	0	0	0	0
TATTTCACTTGTCCCGGCCTG		21	dre-mir-92a-1	85	dre-mir-92a-1-3p	dre-mir-92a-1:54:G>T,5:', 'dre-mir-92a-2:55:G>T,5:'	0	0	0	0	1	0	0	0	0	1	0	4	0	3	0	0	0	0	0	0	2	0	0	0	0	0	0	0	1	0	1	0	1	0	4	0	1	2	1	1	1	0	0
TATTGCACTTGTCCCGGCCAG		21	dre-mir-92a-1	85	dre-mir-92a-1-3p	dre-mir-92a-1:54:T>A,20:', 'dre-mir-92a-2:55:T>A,20:'	0	0	0	0	0	0	0	1	0	0	2	2	0	1	0	1	0	1	0	0	0	5	2	1	0	0	1	2	1	0	0	0	1	0	0	0	1	0	2	0	0	0	0
AGGTTGGGATTGGTAGCAATGCG		23	dre-mir-92a-1	85	dre-mir-92a-1-5p	dre-mir-92a-1:17:T>G,23:'	0	0	0	1	0	0	8	5	1	2	1	0	0	0	0	0	0	0	0	0	0	1	2	0	0	1	2	0	0	0	0	0	0	0	0	0	0	0	0	0	0	0	0
TATTACACTTGTCCCGGCCTGTAA		24	dre-mir-92a-1	85	dre-mir-92a-1-3p	dre-mir-92a-1:54:G>A,5:'	0	0	0	0	0	1	0	1	1	1	1	2	0	1	0	0	0	0	0	0	0	0	1	0	1	1	0	2	2	1	2	0	3	1	0	1	0	1	0	0	0	0	0
TATTGTACTTGTCCCGGCCTG		21	dre-mir-92a-1	85	dre-mir-92a-1-3p	dre-mir-92a-1:54:C>T,6:', 'dre-mir-92a-2:55:C>T,6:'	0	0	0	0	0	0	0	0	0	0	0	2	0	5	1	3	0	2	0	0	0	1	2	0	0	0	0	1	2	1	0	0	0	1	0	0	1	0	1	0	0	0	0
TATTGCACTTGTCCCGGCCTC		21	dre-mir-92a-1	85	dre-mir-92a-1-3p	dre-mir-92a-1:54:G>C,21:', 'dre-mir-92a-2:55:G>C,21:', 'dre-mir-92b:56:C>T,10:'	0	0	0	0	0	0	0	2	1	1	0	1	0	3	0	0	0	0	0	0	0	1	0	1	0	0	0	2	2	2	0	0	0	1	1	1	1	2	0	1	0	0	0
TATTGCACTTGTCCAGGCCTG		21	dre-mir-92a-1	85	dre-mir-92a-1-3p	dre-mir-92a-1:54:C>A,15:', 'dre-mir-92a-2:55:C>A,15:'	0	0	1	0	0	2	0	0	0	0	1	2	1	5	1	0	0	0	0	0	2	0	0	0	0	0	0	0	1	2	0	0	1	0	1	0	1	1	0	0	1	0	0
TATTGCACTTGTCCCGGCCTATA		23	dre-mir-92a-1	85	dre-mir-92a-1-3p	dre-mir-92a-1:54:G>A,21:'	0	1	0	0	0	1	0	0	0	0	0	2	1	4	0	0	0	0	0	0	0	0	1	0	0	0	0	1	1	0	0	0	3	0	1	1	1	2	0	2	1	0	1
TATTGCACTTGTGCCGGCCTGTA		23	dre-mir-92a-1	85	dre-mir-92a-1-3p	dre-mir-92a-1:54:C>G,13:'	0	1	0	0	0	0	0	0	0	1	0	2	0	1	1	0	0	0	0	0	0	1	0	0	0	0	0	0	0	0	0	1	2	0	3	2	3	1	2	1	1	0	1
TATTGCACTTGTCCCGGCCTTTAA		24	dre-mir-92a-1	85	dre-mir-92a-1-3p	dre-mir-92a-1:54:G>T,21:'	0	0	1	0	0	0	0	0	0	0	0	1	1	1	1	2	0	0	0	0	0	0	0	0	0	0	0	2	0	1	1	1	1	2	2	2	2	0	1	0	1	1	7
TATTGCACTTGTCCCGGCCGGTAA		24	dre-mir-92a-1	85	dre-mir-92a-1-3p	dre-mir-92a-1:54:T>G,20:'	1	0	2	0	0	2	0	0	1	2	1	0	0	1	0	1	0	0	0	0	0	0	0	0	0	0	1	2	0	1	1	1	4	1	1	1	0	0	0	0	0	1	1
ACTTGTCCCGGCCTGT		16	dre-mir-92a-1	85	dre-mir-92a-1-3p	dre-mir-92a-1:60::r0', 'dre-mir-92a-2:61::r0'	0	0	0	0	0	0	1	0	2	0	0	4	1	2	2	1	1	0	0	1	0	0	0	0	0	0	0	0	0	0	0	1	1	1	3	0	0	0	0	1	0	0	0
ATTGCACTTGTCCCGGCC		18	dre-mir-92a-1	85	dre-mir-92a-1-3p	dre-mir-92a-1:55::r0', 'dre-mir-92a-2:56::r0'	0	0	2	1	0	0	0	0	0	0	0	0	0	4	0	0	1	0	1	0	0	0	0	0	0	0	0	0	0	0	0	1	1	1	6	2	2	0	0	0	0	0	0
TATTGCACTTGTCCCGGACTG		21	dre-mir-92a-1	85	dre-mir-92a-1-3p	dre-mir-92a-1:54:C>A,18:', 'dre-mir-92a-2:55:C>A,18:'	0	0	0	0	0	0	0	0	0	0	0	3	1	2	0	0	0	1	0	0	1	0	0	0	0	0	0	1	0	0	0	2	2	1	4	2	0	0	0	1	1	0	0
TATTGCACTTGTTCCGGCCTG		21	dre-mir-92a-1	85	dre-mir-92a-1-3p	dre-mir-92a-1:54:C>T,13:', 'dre-mir-92a-2:55:C>T,13:'	0	0	0	0	0	0	0	0	1	0	0	1	2	4	4	0	0	0	0	0	0	1	0	1	0	0	0	0	0	0	0	0	0	0	2	0	0	1	3	1	1	0	0
CTTGTCCCGGCCTGT		15	dre-mir-92a-1	85	dre-mir-92a-1-3p	dre-mir-92a-1:61::r0', 'dre-mir-92a-2:62::r0'	0	0	0	0	0	0	0	0	0	0	0	2	0	5	1	1	0	2	1	0	3	1	0	0	0	0	0	0	0	0	0	0	1	1	0	1	0	0	0	1	1	0	0
TACTGCACTTGTCCCGGCCTG		21	dre-mir-92a-1	85	dre-mir-92a-1-3p	dre-mir-92a-1:54:T>C,3:', 'dre-mir-92a-2:55:T>C,3:'	0	0	0	0	0	0	1	1	0	0	1	1	0	0	1	0	0	0	0	0	0	0	0	1	2	2	1	2	2	1	1	0	1	0	1	0	1	1	0	0	0	0	0
TGTTGCACTTGTCCCGGCCTG		21	dre-mir-92a-1	85	dre-mir-92a-1-3p	dre-mir-92a-1:54:A>G,2:', 'dre-mir-92a-2:55:A>G,2:'	0	0	0	0	0	1	1	2	1	2	0	0	2	1	0	0	0	0	0	0	0	0	2	0	1	0	0	1	0	0	0	0	1	0	4	0	1	1	0	0	0	0	0
TATTGCACCTGTCCCGGCCTG		21	dre-mir-92a-1	85	dre-mir-92a-1-3p	dre-mir-92a-1:54:T>C,9:', 'dre-mir-92a-2:55:T>C,9:'	0	0	0	0	0	0	2	2	1	1	0	0	1	0	0	0	0	0	0	0	0	0	0	0	0	1	2	3	1	1	0	0	3	0	2	0	0	0	1	0	0	0	0
TATTGCAATTGTCCCGGCCTG		21	dre-mir-92a-1	85	dre-mir-92a-1-3p	dre-mir-92a-1:54:C>A,8:', 'dre-mir-92a-2:55:C>A,8:'	0	0	0	0	0	0	0	0	0	0	0	2	1	2	1	0	0	0	2	0	0	0	1	0	0	0	0	0	1	0	0	0	0	3	2	2	0	0	0	3	0	0	0
TATTGCACGTGTCCCGGCCTGTA		23	dre-mir-92a-1	85	dre-mir-92a-1-3p	dre-mir-92a-1:54:T>G,9:'	0	0	1	0	0	0	1	0	0	0	0	1	1	2	0	0	0	0	0	1	0	2	0	0	0	0	0	1	0	1	0	0	2	1	1	3	2	0	0	0	0	0	1
TATTGCACTTGTCCCGCCCTGTA		23	dre-mir-92a-1	85	dre-mir-92a-1-3p	dre-mir-92a-1:54:G>C,17:'	0	1	0	0	0	0	0	0	0	0	0	2	1	2	0	0	0	0	0	3	0	0	1	0	0	0	0	0	0	0	0	1	1	0	4	2	0	0	0	0	2	0	0
TATTGCACTTCTCCCGGCCTGTA		23	dre-mir-92a-1	85	dre-mir-92a-1-3p	dre-mir-92a-1:54:G>C,11:'	0	0	0	0	0	0	1	0	0	1	0	2	1	3	1	1	0	1	0	0	0	1	0	0	0	0	0	0	0	0	0	1	1	0	1	0	1	1	2	0	1	1	0
TATTGAACTTGTCCCGGCCTG		21	dre-mir-92a-1	85	dre-mir-92a-1-3p	dre-mir-92a-1:54:C>A,6:', 'dre-mir-92a-2:55:C>A,6:'	0	0	0	0	0	0	0	1	0	1	0	0	3	2	1	0	0	0	2	0	1	1	0	1	0	0	0	0	2	0	0	0	0	1	0	1	1	0	1	0	0	0	0
TATTACACTTGTCCCGGCCTGTA		23	dre-mir-92a-1	85	dre-mir-92a-1-3p	dre-mir-92a-1:54:G>A,5:'	0	0	0	0	0	1	1	1	0	1	1	0	0	1	1	1	0	0	0	1	0	1	0	1	0	0	2	0	0	1	0	0	0	1	1	2	0	0	1	0	0	0	0
TATTGCACTTGTCCCGGCCTATAA		24	dre-mir-92a-1	85	dre-mir-92a-1-3p	dre-mir-92a-1:54:G>A,21:'	1	0	0	1	0	0	1	1	1	1	0	3	0	2	1	1	0	0	0	0	0	0	0	0	1	0	1	0	0	0	1	0	0	0	1	1	1	0	0	1	0	1	0
TATTGCACTTGTCCCGGCTTGTAA		24	dre-mir-92a-1	85	dre-mir-92a-1-3p	dre-mir-92a-1:54:C>T,19:'	0	0	1	0	0	1	1	0	1	0	0	2	1	1	0	0	0	0	0	0	1	0	1	1	1	0	0	0	0	0	0	2	1	1	1	1	0	1	0	0	0	0	0
TATTGCACTTGTCCCGCCCTGTAA		24	dre-mir-92a-1	85	dre-mir-92a-1-3p	dre-mir-92a-1:54:G>C,17:'	0	0	1	0	1	0	0	0	0	0	0	1	2	3	1	0	0	0	0	0	0	1	0	0	0	1	0	0	0	0	0	1	0	1	3	0	0	1	1	1	0	1	0
TATTGCACTTGTCCTGGCCTG		21	dre-mir-92a-1	85	dre-mir-92a-1-3p	dre-mir-92a-1:54:C>T,15:', 'dre-mir-92a-2:55:C>T,15:'	0	0	1	1	1	0	1	0	0	0	0	3	0	0	1	0	0	0	0	1	0	0	0	0	0	0	0	1	1	2	0	0	0	2	1	2	0	0	0	0	0	0	0
CTTGCACTTGTCCCGGCCTGT		21	dre-mir-92a-1	85	dre-mir-92a-1-3p	dre-mir-92a-1:55:A>C,1:', 'dre-mir-92a-2:56:A>C,1:'	0	0	0	0	0	0	0	0	0	0	0	1	0	2	1	0	0	0	0	0	1	0	0	0	0	0	0	0	0	0	0	1	2	1	2	0	2	3	0	1	1	0	0
TATTGCATTTGTCCCGGCCTGTA		23	dre-mir-92a-1	85	dre-mir-92a-1-3p	dre-mir-92a-1:54:C>T,8:'	0	0	0	0	0	1	0	3	0	0	0	1	2	2	1	1	0	0	0	0	0	0	0	0	1	0	0	1	0	0	1	0	0	0	1	1	1	1	0	0	0	0	0
TATTGCACTTGTCCCG		16	dre-mir-92a-1	85	dre-mir-92a-1-3p	dre-mir-92a-1:54::r0', 'dre-mir-92a-2:55::r0'	0	0	0	0	0	0	0	0	0	0	0	0	0	0	0	1	14	0	0	0	0	0	0	0	0	0	0	0	0	0	0	0	0	0	2	0	0	0	0	0	0	0	0
ATTGCACTTGTCCCGGCCGG		20	dre-mir-92a-1	85	dre-mir-92a-1-3p	dre-mir-92a-1:55:T>G,19:', 'dre-mir-92a-2:56:T>G,19:'	0	0	0	0	0	0	2	0	1	0	1	0	1	0	0	0	0	0	0	0	0	1	0	0	0	1	1	1	2	2	1	0	1	0	2	0	0	0	0	0	0	0	0
ATTGCACTTGTACCGGCCTGT		21	dre-mir-92a-1	85	dre-mir-92a-1-3p	dre-mir-92a-1:55:C>A,12:', 'dre-mir-92a-2:56:C>A,12:'	0	0	0	0	0	0	0	1	0	0	0	1	1	2	1	1	0	0	0	0	0	0	0	0	0	0	0	0	0	0	0	1	1	0	1	1	3	0	0	0	3	0	0
TATTGCACTTGTCGCGGCCTGTA		23	dre-mir-92a-1	85	dre-mir-92a-1-3p	dre-mir-92a-1:54:C>G,14:'	0	0	0	0	0	0	0	0	0	1	0	2	1	3	0	1	0	1	0	0	0	0	1	0	0	0	0	0	0	0	0	1	0	1	0	2	0	1	1	1	0	0	0
TATTGCACTTGTCCCGGTCTGTA		23	dre-mir-92a-1	85	dre-mir-92a-1-3p	dre-mir-92a-1:54:C>T,18:'	0	0	0	0	0	0	1	1	0	1	1	0	0	0	1	2	0	1	0	0	0	2	0	0	0	0	0	2	0	1	0	0	0	0	1	1	1	0	1	0	0	0	0
TATTGCTCTTGTCCCGGCCTGTA		23	dre-mir-92a-1	85	dre-mir-92a-1-3p	dre-mir-92a-1:54:A>T,7:'	0	0	0	0	0	0	0	0	0	1	0	4	1	0	1	0	0	0	0	0	0	1	0	0	0	0	1	1	0	0	0	0	0	3	2	1	1	0	0	0	0	0	0
TATTGCACTTATCCCGGCCTGTAA		24	dre-mir-92a-1	85	dre-mir-92a-1-3p	dre-mir-92a-1:54:G>A,11:'	0	0	0	1	0	0	0	0	1	0	0	0	1	2	2	0	0	0	0	0	0	0	2	0	1	1	0	3	1	0	0	0	0	0	0	1	0	0	1	0	0	2	3
TATTGCACTTGTCCCGGCCC		20	dre-mir-92a-1	85	dre-mir-92a-1-3p	dre-mir-92a-1:54:T>C,20:', 'dre-mir-92a-2:55:T>C,20:'	0	0	0	2	0	0	1	1	0	2	0	1	0	0	1	0	0	0	0	0	0	0	1	1	0	0	1	0	0	1	0	0	1	1	0	0	0	1	0	1	0	0	0
TATTGCACTTGTCCCGGCGTGTA		23	dre-mir-92a-1	85	dre-mir-92a-1-3p	dre-mir-92a-1:54:C>G,19:'	0	0	0	0	0	0	0	0	0	0	0	2	1	1	1	1	2	0	0	0	0	0	0	0	1	0	0	0	0	0	0	1	1	0	1	0	0	0	0	2	2	0	1
TATTGCATTTGTCCCGGCCTGTAA		24	dre-mir-92a-1	85	dre-mir-92a-1-3p	dre-mir-92a-1:54:C>T,8:'	0	0	0	0	0	1	0	1	1	1	0	0	0	1	3	1	0	0	0	0	1	1	0	0	0	0	0	0	0	1	2	0	0	0	0	1	0	0	1	0	0	0	0
TATTGCACTTGTCCCGGCCAGTAA		24	dre-mir-92a-1	85	dre-mir-92a-1-3p	dre-mir-92a-1:54:T>A,20:'	0	0	0	0	0	0	1	2	0	1	0	0	0	0	0	1	0	0	0	0	0	2	1	0	0	0	2	0	0	3	0	0	0	0	1	0	0	1	0	1	0	0	0
TATTGCAATTGTCCCGGCCTGTAA		24	dre-mir-92a-1	85	dre-mir-92a-1-3p	dre-mir-92a-1:54:C>A,8:'	0	0	0	0	0	0	0	0	0	1	0	4	0	2	0	0	0	0	0	0	1	2	0	0	0	0	0	0	0	0	0	0	0	1	0	2	2	0	1	0	0	2	0
TATTGCGCTTGTCCCGGCCTG		21	dre-mir-92a-1	85	dre-mir-92a-1-3p	dre-mir-92a-1:54:A>G,7:', 'dre-mir-92a-2:55:A>G,7:'	1	0	0	0	0	0	1	1	2	0	1	0	0	1	0	0	0	0	0	0	0	0	0	0	0	2	1	0	1	2	0	0	0	0	1	1	1	0	0	0	0	0	0
CATTGCACTTGTCCCGGCCTG		21	dre-mir-92a-1	85	dre-mir-92a-1-3p	dre-mir-92a-1:54:T>C,1:', 'dre-mir-92a-2:55:T>C,1:'	0	0	0	0	0	0	0	0	1	0	0	1	0	0	0	1	0	0	0	0	0	1	0	0	0	0	0	2	2	1	1	0	0	0	1	2	2	0	0	0	0	0	0
TTGCACTTGTCCCGGCCTGTAT		22	dre-mir-92a-1	85	dre-mir-92a-1-3p	dre-mir-92a-1:56:A>T,22:'	1	0	0	0	0	1	0	0	0	0	0	0	2	0	0	1	0	0	0	1	0	0	0	0	0	2	0	2	0	1	0	1	0	1	0	0	2	1	0	0	0	0	0
TATTGCACTAGTCCCGGCCTGTA		23	dre-mir-92a-1	85	dre-mir-92a-1-3p	dre-mir-92a-1:54:T>A,10:'	0	0	0	0	1	0	1	2	1	0	0	1	0	2	0	0	0	0	0	0	0	0	1	0	0	0	0	1	1	0	0	0	0	1	0	0	1	0	2	0	0	0	0
TATTGCACATGTCCCGGCCTGTA		23	dre-mir-92a-1	85	dre-mir-92a-1-3p	dre-mir-92a-1:54:T>A,9:'	0	0	0	0	0	0	0	1	0	1	0	2	1	1	2	0	0	0	0	1	2	1	0	0	0	0	0	1	0	0	0	0	0	0	0	2	0	0	0	0	0	0	0
AATTGCACTTGTCCCGGCCTGTAA		24	dre-mir-92a-1	85	dre-mir-92a-1-3p	dre-mir-92a-1:54:T>A,1:'	0	0	0	0	0	0	1	0	0	2	0	0	0	2	1	1	0	0	0	0	1	0	0	1	0	1	0	0	0	0	0	0	0	1	0	1	2	0	1	0	0	0	1
TGGTATTGCACTTGTCCCGGCCTGT		25	dre-mir-92a-1	85	dre-mir-92a-1-3p	dre-mir-92a-1:51:A>T,1:'	0	0	0	0	0	0	0	0	0	0	0	2	0	2	1	0	0	0	0	0	1	0	0	0	0	0	0	0	0	0	0	1	0	0	2	1	2	1	0	2	0	0	0
TATTGCACTTGTCCCAGCCTG		21	dre-mir-92a-1	85	dre-mir-92a-1-3p	dre-mir-92a-1:54:G>A,16:', 'dre-mir-92a-2:55:G>A,16:'	0	0	0	0	0	0	0	0	0	0	0	1	0	3	0	1	0	0	0	0	0	0	0	1	0	1	0	0	0	0	1	0	0	1	0	3	0	2	0	0	0	0	0
ATTGCACTTTTCCCGGCCTGT		21	dre-mir-92a-1	85	dre-mir-92a-1-3p	dre-mir-92a-1:55:G>T,10:', 'dre-mir-92a-2:56:G>T,10:'	0	0	0	0	0	0	0	0	0	0	0	3	2	1	1	3	0	0	0	0	0	0	0	0	0	0	0	0	0	0	0	0	0	1	0	1	1	0	0	1	0	0	0
ATTGCACTTGTCACGGCCTGT		21	dre-mir-92a-1	85	dre-mir-92a-1-3p	dre-mir-92a-1:55:C>A,13:', 'dre-mir-92a-2:56:C>A,13:'	0	0	0	0	0	0	0	0	0	0	0	0	0	1	0	0	0	1	0	0	0	0	0	0	0	0	0	0	0	0	0	2	1	3	1	0	2	0	0	2	1	1	0
TATTGCACTTGTCCCGGTCTG		21	dre-mir-92a-1	85	dre-mir-92a-1-3p	dre-mir-92a-1:54:C>T,18:', 'dre-mir-92a-2:55:C>T,18:'	0	0	0	0	0	0	0	0	0	1	1	1	1	0	1	0	0	0	0	0	0	1	1	0	0	0	0	0	0	0	0	1	1	1	0	0	1	0	1	2	0	0	0
TATCGCACTTGTCCCGGCCTG		21	dre-mir-92a-1	85	dre-mir-92a-1-3p	dre-mir-92a-1:54:T>C,4:', 'dre-mir-92a-2:55:T>C,4:'	0	0	0	0	0	0	0	0	0	0	0	0	0	2	1	1	0	1	0	1	0	0	0	0	0	0	2	0	0	1	0	0	0	0	1	1	0	0	1	1	1	0	0
TATTGCACTTGTCCCGACCTG		21	dre-mir-92a-1	85	dre-mir-92a-1-3p	dre-mir-92a-1:54:G>A,17:', 'dre-mir-92a-2:55:G>A,17:'	0	0	0	0	0	0	0	1	0	1	0	1	0	1	2	0	0	0	0	0	0	1	0	0	0	1	0	1	1	0	0	0	1	1	0	0	1	0	1	0	0	0	0
TATTGCACTTGTCCGGGCCTGTA		23	dre-mir-92a-1	85	dre-mir-92a-1-3p	dre-mir-92a-1:54:C>G,15:'	0	0	0	2	0	0	0	0	0	0	0	0	0	1	2	1	0	0	0	0	0	0	0	0	0	0	0	1	0	0	0	0	1	0	1	0	2	0	1	1	1	1	0
TATTGCACTTGACCCGGCCTGTAA		24	dre-mir-92a-1	85	dre-mir-92a-1-3p	dre-mir-92a-1:54:T>A,12:'	0	0	0	0	0	0	0	0	0	0	0	1	1	5	1	1	1	0	0	0	0	1	0	0	0	0	0	0	0	0	0	0	0	0	1	0	0	1	1	0	0	0	1
TATTGCACGTGTCCCGGCCTG		21	dre-mir-92a-1	85	dre-mir-92a-1-3p	dre-mir-92a-1:54:T>G,9:', 'dre-mir-92a-2:55:T>G,9:'	0	0	0	0	0	0	0	0	0	0	0	2	0	3	0	0	0	0	0	0	0	0	0	0	0	0	0	0	1	0	0	0	0	2	3	1	0	0	0	1	0	0	0
TATTGCACTGGTCCCGGCCTGTA		23	dre-mir-92a-1	85	dre-mir-92a-1-3p	dre-mir-92a-1:54:T>G,10:'	0	0	0	0	0	0	0	0	0	1	0	0	1	1	0	0	0	1	0	0	0	0	0	0	0	0	1	1	0	1	0	0	1	2	0	0	1	0	0	0	2	0	1
TATTGCACTTGTCCCCGCCTGTA		23	dre-mir-92a-1	85	dre-mir-92a-1-3p	dre-mir-92a-1:54:G>C,16:'	0	0	1	0	0	0	0	1	0	0	0	1	0	1	0	1	0	0	0	0	1	0	0	0	0	0	0	0	0	0	0	0	1	0	2	0	1	0	2	0	1	1	0
TATTGCACTTGTGCCGGCCTGTAA		24	dre-mir-92a-1	85	dre-mir-92a-1-3p	dre-mir-92a-1:54:C>G,13:'	0	1	0	0	0	0	1	0	0	0	0	2	0	1	0	0	0	0	0	1	0	0	0	0	0	0	0	0	0	0	0	0	3	0	1	0	1	1	0	1	0	0	0
TATTGCACATGTCCCGGCCTGTAA		24	dre-mir-92a-1	85	dre-mir-92a-1-3p	dre-mir-92a-1:54:T>A,9:'	0	0	1	0	0	1	0	1	0	1	0	2	0	4	0	0	0	0	0	0	0	0	0	0	1	0	0	2	0	0	0	0	0	0	0	0	0	0	0	0	0	0	0
TATTGCACTTGCCCCGGCCTGTAAA		25	dre-mir-92a-1	85	dre-mir-92a-1-3p	dre-mir-92a-1:54:T>C,12:'	0	0	0	0	0	1	0	0	0	1	1	1	0	1	0	0	0	1	0	0	0	1	2	0	1	0	1	1	0	0	0	0	0	0	0	1	0	0	0	0	0	0	0
TATTGCACTTGTCCCGGCCTGCAAA		25	dre-mir-92a-1	85	dre-mir-92a-1-3p	dre-mir-92a-1:54:T>C,22:'	0	0	1	0	0	0	0	1	0	0	1	0	1	2	0	0	0	0	0	0	2	0	0	0	0	1	0	0	0	1	0	0	0	0	1	0	0	1	0	0	1	0	0
TATTGCACTTGTCCCGGCCTGTCAA		25	dre-mir-92a-1	85	dre-mir-92a-1-3p	dre-mir-92a-1:54:A>C,23:', 'dre-mir-92a-2:55:G>C,23:'	0	0	0	0	0	1	1	0	1	2	0	3	1	1	0	1	0	0	0	0	0	0	1	0	0	0	0	0	0	0	0	0	0	0	1	0	0	0	0	0	0	0	0
TATTGCACTTGTCCCGGAC		19	dre-mir-92a-1	85	dre-mir-92a-1-3p	dre-mir-92a-1:54:C>A,18:', 'dre-mir-92a-2:55:C>A,18:'	0	0	0	1	0	2	0	0	1	1	0	0	0	0	0	0	0	0	0	0	0	2	0	1	0	1	0	0	0	1	0	0	1	0	1	0	0	0	0	0	0	0	0
TATTGCACTTGTCCCGGCCA		20	dre-mir-92a-1	85	dre-mir-92a-1-3p	dre-mir-92a-1:54:T>A,20:', 'dre-mir-92a-2:55:T>A,20:'	0	0	0	0	0	0	0	0	0	1	0	0	0	0	0	1	0	0	0	1	0	0	0	0	0	0	0	0	0	0	0	0	0	0	0	2	3	0	1	0	3	0	0
AGGTTGGGATTGGTAGCAATGC		22	dre-mir-92a-1	85	dre-mir-92a-1-5p	dre-mir-92a-1:17::r0'	1	0	0	0	0	0	1	0	0	0	0	0	2	0	0	0	0	0	1	0	0	1	0	1	3	1	0	0	0	0	0	0	0	0	1	0	0	0	0	1	0	0	0
ATTGCACTTGTCCCGGCCTGTC		22	dre-mir-92a-1	85	dre-mir-92a-1-3p	dre-mir-92a-1:55:A>C,22:', 'dre-mir-92a-2:56:G>C,22:'	0	0	0	1	0	0	0	0	0	0	1	3	0	3	2	0	0	0	0	0	0	0	0	0	1	0	0	0	0	0	0	0	0	0	0	0	0	0	0	1	0	0	0
CTATTGCACTTGTCCCGGCCTG		22	dre-mir-92a-1	85	dre-mir-92a-1-3p	dre-mir-92a-1:53:G>C,1:', 'dre-mir-92a-2:54:G>C,1:'	0	0	0	0	0	0	0	0	0	0	0	0	1	2	0	4	0	0	0	0	0	0	0	0	0	0	0	0	0	0	0	0	1	1	1	1	1	0	0	0	0	0	0
AGGTTGGGATTGGTAGCAATGCC		23	dre-mir-92a-1	85	dre-mir-92a-1-5p	dre-mir-92a-1:17:T>C,23:'	0	0	0	0	1	0	0	3	1	1	0	0	0	0	0	0	0	0	0	0	0	0	1	2	0	3	0	0	0	0	0	0	0	0	0	0	0	0	0	0	0	0	0
ATATTGCACTTGTCCCGGCCTGT		23	dre-mir-92a-1	85	dre-mir-92a-1-3p	dre-mir-92a-1:53:G>A,1:', 'dre-mir-92a-2:54:G>A,1:'	0	0	0	0	0	0	0	0	0	0	0	3	2	1	0	1	0	0	0	0	0	0	0	0	0	0	0	0	0	0	0	0	3	0	0	0	0	0	2	0	0	0	0
TATTGCACTTGTCCGGGCCTGTAA		24	dre-mir-92a-1	85	dre-mir-92a-1-3p	dre-mir-92a-1:54:C>G,15:'	0	1	0	0	0	0	0	0	0	1	0	1	1	0	2	1	0	0	0	0	0	0	0	0	0	0	0	0	0	2	0	0	0	0	2	0	0	0	0	0	1	1	4
TATTGCACTTGTCCGGGCCTG		21	dre-mir-92a-1	85	dre-mir-92a-1-3p	dre-mir-92a-1:54:C>G,15:', 'dre-mir-92a-2:55:C>G,15:'	0	0	0	0	0	1	0	0	0	1	0	0	0	1	0	0	0	0	0	0	1	0	0	0	0	0	0	1	0	0	0	0	0	1	1	1	0	1	0	0	2	0	0
ATTGCACTTGTCCCTGCCTGT		21	dre-mir-92a-1	85	dre-mir-92a-1-3p	dre-mir-92a-1:55:G>T,15:', 'dre-mir-92a-2:56:G>T,15:'	0	0	0	0	0	0	0	0	0	0	0	1	1	1	0	1	0	0	0	0	0	0	0	0	0	0	0	1	0	0	0	1	0	0	3	1	0	0	0	0	1	0	0
TATTGGACTTGTCCCGGCCTGTA		23	dre-mir-92a-1	85	dre-mir-92a-1-3p	dre-mir-92a-1:54:C>G,6:'	0	0	0	0	0	0	0	0	0	0	0	3	1	0	1	0	0	1	0	1	0	0	0	0	0	0	0	0	0	0	0	0	0	0	1	0	2	0	1	0	0	0	0
TATTGCTCTTGTCCCGGCCTGTAA		24	dre-mir-92a-1	85	dre-mir-92a-1-3p	dre-mir-92a-1:54:A>T,7:'	0	0	0	0	0	0	0	0	0	0	0	0	0	2	2	0	0	0	1	0	0	0	1	0	1	0	0	1	0	0	0	0	0	2	0	0	0	0	0	1	0	2	1
TATTGCACTTCTCCCGGCCTGTAA		24	dre-mir-92a-1	85	dre-mir-92a-1-3p	dre-mir-92a-1:54:G>C,11:'	0	0	0	0	0	0	0	0	0	0	0	0	1	3	1	1	0	0	0	0	0	0	0	0	0	0	0	0	0	1	0	0	1	0	0	1	1	0	0	0	1	0	2
ATTGCCCTTGTCCCGGCCTGT		21	dre-mir-92a-1	85	dre-mir-92a-1-3p	dre-mir-92a-1:55:A>C,6:', 'dre-mir-92a-2:56:A>C,6:'	0	0	0	0	0	0	0	0	0	0	0	2	1	1	0	0	0	0	0	0	0	0	0	0	0	0	0	0	0	0	0	1	0	1	0	1	0	0	1	1	1	0	0
ATTGCACTTGTCTCGGCCTGT		21	dre-mir-92a-1	85	dre-mir-92a-1-3p	dre-mir-92a-1:55:C>T,13:', 'dre-mir-92a-2:56:C>T,13:'	0	0	1	0	0	0	0	0	0	0	0	2	2	1	0	0	0	0	0	0	0	0	0	0	0	0	0	0	0	0	0	0	0	1	2	0	0	1	0	0	0	1	0
AATTGCACTTGTCCCGGCCTG		21	dre-mir-92a-1	85	dre-mir-92a-1-3p	dre-mir-92a-1:54:T>A,1:', 'dre-mir-92a-2:55:T>A,1:'	0	0	0	0	0	0	0	0	1	1	0	0	0	0	0	0	0	0	0	0	1	0	0	0	0	0	0	0	0	0	0	0	0	1	1	0	2	1	0	0	2	0	0
TTGCACTTGTCCCGGCCTGTT		21	dre-mir-92a-1	85	dre-mir-92a-1-3p	dre-mir-92a-1:56:A>T,21:', 'dre-mir-92a-2:57:G>T,21:'	0	0	0	0	0	0	0	0	0	0	0	0	1	0	1	1	0	0	0	0	0	0	0	0	0	0	0	0	0	0	0	0	0	2	1	0	1	0	0	1	2	0	0
ATTGCACTTGTCCCGTCCTGT		21	dre-mir-92a-1	85	dre-mir-92a-1-3p	dre-mir-92a-1:55:G>T,16:', 'dre-mir-92a-2:56:G>T,16:'	0	0	0	0	0	0	0	0	0	0	0	0	1	2	1	0	0	0	0	0	0	0	0	0	0	0	0	0	0	0	0	1	1	0	0	0	0	0	1	2	1	0	0
ATTGCACTTGTCCCGGACTGT		21	dre-mir-92a-1	85	dre-mir-92a-1-3p	dre-mir-92a-1:55:C>A,17:', 'dre-mir-92a-2:56:C>A,17:'	0	0	0	0	0	0	0	0	0	0	0	2	0	1	0	0	0	0	0	0	0	1	0	0	0	0	0	0	0	0	0	0	0	1	1	1	1	0	2	0	0	0	0
TATTACACTTGTCCCGGCCTG		21	dre-mir-92a-1	85	dre-mir-92a-1-3p	dre-mir-92a-1:54:G>A,5:', 'dre-mir-92a-2:55:G>A,5:'	0	0	0	0	0	0	0	0	0	0	0	1	0	1	0	1	0	0	0	0	0	0	0	0	0	0	0	0	0	0	1	0	1	2	0	1	0	1	0	0	1	0	0
TATAGCACTTGTCCCGGCCTGTA		23	dre-mir-92a-1	85	dre-mir-92a-1-3p	dre-mir-92a-1:54:T>A,4:'	0	0	0	0	0	0	0	1	0	1	0	0	0	1	0	1	0	0	0	1	0	0	0	0	0	0	0	0	0	0	0	0	2	1	0	0	0	1	1	0	0	0	0
TTTTGCACTTGTCCCGGCCTGTA		23	dre-mir-92a-1	85	dre-mir-92a-1-3p	dre-mir-92a-1:54:A>T,2:'	0	0	0	0	0	0	1	0	0	0	0	0	0	2	0	2	0	0	0	0	0	0	0	0	0	0	0	0	0	0	0	1	0	0	0	0	1	1	0	0	2	0	1
TATTGCACTTGTCCCGGCTTGTA		23	dre-mir-92a-1	85	dre-mir-92a-1-3p	dre-mir-92a-1:54:C>T,19:'	0	0	0	0	0	0	0	0	0	1	0	0	0	1	1	0	0	0	0	0	0	0	0	0	0	0	0	1	0	0	0	1	0	0	1	1	1	1	1	0	0	0	0
TATTGCACTTGTCCCGGCCAGTA		23	dre-mir-92a-1	85	dre-mir-92a-1-3p	dre-mir-92a-1:54:T>A,20:'	0	0	0	0	0	0	0	0	1	0	0	0	0	2	0	1	0	0	0	0	0	0	0	0	0	0	0	0	0	1	0	0	0	0	0	2	1	0	2	0	0	0	0
TATTGCACTGGTCCCGGCCTGTAA		24	dre-mir-92a-1	85	dre-mir-92a-1-3p	dre-mir-92a-1:54:T>G,10:'	0	0	0	0	0	0	0	0	0	1	0	0	0	0	0	1	0	0	0	0	0	1	0	0	0	1	0	3	1	0	0	0	0	0	0	1	0	0	0	1	0	0	0
TTTTGCACTTGTCCCGGCCTGTAA		24	dre-mir-92a-1	85	dre-mir-92a-1-3p	dre-mir-92a-1:54:A>T,2:'	0	0	0	0	0	2	0	0	0	0	0	1	1	0	0	1	0	0	0	0	0	0	0	0	0	0	0	0	0	1	0	2	0	0	0	0	0	1	0	0	1	0	1
TATTGCACTAGTCCCGGCCTGTAA		24	dre-mir-92a-1	85	dre-mir-92a-1-3p	dre-mir-92a-1:54:T>A,10:'	0	0	0	1	0	0	0	0	0	0	0	0	0	0	0	0	0	0	0	0	0	2	2	0	0	0	0	1	0	1	0	0	2	0	1	0	0	0	0	0	0	0	0
TATTGCACTTGTCCCCGCCTGTAA		24	dre-mir-92a-1	85	dre-mir-92a-1-3p	dre-mir-92a-1:54:G>C,16:'	0	0	0	0	0	0	0	0	0	0	0	2	0	0	2	0	0	0	0	0	0	0	1	0	0	0	0	0	0	0	0	0	1	0	2	0	2	0	0	0	0	0	0
TATTGCACTTGTCGCGGCCTGTAA		24	dre-mir-92a-1	85	dre-mir-92a-1-3p	dre-mir-92a-1:54:C>G,14:'	0	0	1	0	0	1	0	1	0	0	0	0	0	0	0	0	0	0	0	0	0	0	0	1	0	0	0	0	0	0	0	0	1	1	2	0	2	0	0	0	0	0	2
TATTGTACTTGTCCCGGCCTGTAAA		25	dre-mir-92a-1	85	dre-mir-92a-1-3p	dre-mir-92a-1:54:C>T,6:'	0	0	0	0	0	0	0	0	0	0	0	2	0	3	0	0	0	1	0	0	0	0	0	0	0	0	0	1	0	1	0	0	0	0	0	0	0	0	0	1	1	0	0
TATTGCACTTGTCTCGGCCTGTAAA		25	dre-mir-92a-1	85	dre-mir-92a-1-3p	dre-mir-92a-1:54:C>T,14:'	0	0	0	0	0	1	1	0	0	0	0	1	0	1	2	0	0	0	0	0	0	0	0	0	0	1	0	0	0	1	0	0	0	0	0	1	0	0	1	0	0	0	1
ATTGCACGTGTCCCGGCCTGT		21	dre-mir-92a-1	85	dre-mir-92a-1-3p	dre-mir-92a-1:55:T>G,8:', 'dre-mir-92a-2:56:T>G,8:'	0	0	0	0	0	0	0	0	0	0	0	2	0	3	0	0	0	0	0	0	0	0	0	0	0	0	0	0	0	0	0	0	1	0	2	1	0	0	0	0	0	0	0
TATTGCACTTGACCCGGCCTG		21	dre-mir-92a-1	85	dre-mir-92a-1-3p	dre-mir-92a-1:54:T>A,12:', 'dre-mir-92a-2:55:T>A,12:'	0	0	0	0	0	0	0	0	1	0	0	0	1	1	0	1	0	0	0	0	0	0	0	0	0	0	0	0	0	0	0	1	1	1	1	0	0	0	0	1	0	0	0
ATTGCACTTGTCCTGGCCTGT		21	dre-mir-92a-1	85	dre-mir-92a-1-3p	dre-mir-92a-1:55:C>T,14:', 'dre-mir-92a-2:56:C>T,14:'	0	0	0	0	0	0	0	0	0	0	0	2	0	1	0	0	0	0	0	0	0	0	0	0	0	1	0	0	0	0	0	0	2	0	2	0	1	0	0	0	0	0	0
ATTGCACTCGTCCCGGCCTGT		21	dre-mir-92a-1	85	dre-mir-92a-1-3p	dre-mir-92a-1:55:T>C,9:', 'dre-mir-92a-2:56:T>C,9:'	0	0	0	0	0	1	0	1	0	0	0	1	0	3	0	0	0	0	0	0	0	0	0	0	0	0	0	0	0	0	0	1	1	0	0	0	1	0	0	0	0	0	0
TATTGCACTTGTCCCGCCCTG		21	dre-mir-92a-1	85	dre-mir-92a-1-3p	dre-mir-92a-1:54:G>C,17:', 'dre-mir-92a-2:55:G>C,17:'	0	0	0	0	0	0	0	0	0	0	0	3	1	0	0	0	0	0	0	0	0	1	0	0	0	0	0	0	0	0	0	0	1	0	0	2	0	0	1	0	0	0	0
TATTGCACTTATCCCGGCCTG		21	dre-mir-92a-1	85	dre-mir-92a-1-3p	dre-mir-92a-1:54:G>A,11:', 'dre-mir-92a-2:55:G>A,11:'	0	0	0	0	0	0	0	0	0	0	0	1	1	2	1	1	0	0	0	0	0	0	0	0	0	1	0	0	0	0	0	0	0	0	0	0	0	1	0	1	0	0	0
TATTGCTCTTGTCCCGGCCTG		21	dre-mir-92a-1	85	dre-mir-92a-1-3p	dre-mir-92a-1:54:A>T,7:', 'dre-mir-92a-2:55:A>T,7:'	0	0	0	0	0	0	0	0	0	0	0	2	0	0	1	0	0	0	0	0	0	0	0	0	0	0	0	0	0	0	0	0	1	1	3	1	0	0	0	0	0	0	0
TATTGCACTTGTCCCGGCTTG		21	dre-mir-92a-1	85	dre-mir-92a-1-3p	dre-mir-92a-1:54:C>T,19:', 'dre-mir-92a-2:55:C>T,19:'	0	0	0	0	0	0	1	0	0	1	0	0	1	0	0	0	0	0	0	0	0	0	0	0	0	0	0	0	1	0	0	0	0	1	2	1	1	0	0	0	0	0	0
TTATTGCACTTGTCCCGGCCTGT		23	dre-mir-92a-1	85	dre-mir-92a-1-3p	dre-mir-92a-1:53:G>T,1:', 'dre-mir-92a-2:54:G>T,1:'	0	0	0	0	0	0	0	0	0	0	0	1	2	0	0	1	0	0	0	0	0	0	0	0	0	0	0	0	0	0	0	1	0	0	3	1	0	0	0	0	0	0	0
TATTGCACTTGTTCCGGCCTGTAAA		25	dre-mir-92a-1	85	dre-mir-92a-1-3p	dre-mir-92a-1:54:C>T,13:'	0	0	0	0	1	1	0	1	0	0	2	0	0	1	0	0	0	0	0	0	0	0	1	0	0	0	0	1	0	0	0	0	0	0	1	0	0	0	0	0	0	0	0
TATTGCACTCGTCCCGGCCTGTAAA		25	dre-mir-92a-1	85	dre-mir-92a-1-3p	dre-mir-92a-1:54:T>C,10:'	0	0	0	1	0	2	1	0	0	1	0	0	0	2	0	0	0	0	0	0	0	1	0	0	1	0	0	0	0	0	0	0	0	0	0	0	0	0	0	0	0	0	0
TATTGCACTTGTCCCGGCCTGTAAGG		26	dre-mir-92a-1	85	dre-mir-92a-1-3p	dre-mir-92a-1:54:A>G,25:'	0	0	0	0	0	0	1	1	0	2	0	0	0	0	0	0	0	0	0	0	0	1	0	1	1	0	0	1	0	1	0	0	0	0	0	0	0	0	0	0	0	0	0
CTATTGCACTTGTCCCGGCCTGTAAA		26	dre-mir-92a-1	85	dre-mir-92a-1-3p	dre-mir-92a-1:53:G>C,1:'	0	0	1	0	0	0	0	0	0	1	0	2	0	4	0	0	0	0	0	0	0	0	0	0	0	0	0	0	0	0	0	0	0	1	0	0	0	0	0	0	0	0	0
TTGCACTTGTCCCGGCCTGTA		21	dre-mir-92a-1	85	dre-mir-92a-1-3p	dre-mir-92a-1:56::r0'	0	0	0	0	0	0	0	0	0	0	0	1	0	3	0	0	0	0	0	0	0	0	0	0	0	0	0	0	0	0	0	0	0	2	0	1	0	0	0	1	0	0	0
ATTGCACTTGTTCCGGCCTGT		21	dre-mir-92a-1	85	dre-mir-92a-1-3p	dre-mir-92a-1:55:C>T,12:', 'dre-mir-92a-2:56:C>T,12:'	0	0	0	0	0	0	0	0	0	0	0	0	0	1	0	0	0	0	0	0	0	0	0	0	0	0	0	0	0	0	0	0	1	0	0	1	2	2	1	0	0	0	0
ATTGCACTTGTCCCGGCATGT		21	dre-mir-92a-1	85	dre-mir-92a-1-3p	dre-mir-92a-1:55:C>A,18:', 'dre-mir-92a-2:56:C>A,18:'	0	0	0	0	0	0	0	0	0	0	0	0	0	0	0	1	0	0	0	0	0	0	0	0	0	0	0	0	0	0	0	2	1	0	2	1	1	0	0	0	0	0	0
ATTGCACTTGTCCCGGCCTGAA		22	dre-mir-92a-1	85	dre-mir-92a-1-3p	dre-mir-92a-1:55:T>A,21:'	0	0	0	0	0	0	0	0	0	0	0	0	0	0	2	1	0	0	0	0	0	0	0	0	0	0	0	0	0	0	0	0	0	1	1	0	1	1	0	1	0	0	0
TATTGCAGTTGTCCCGGCCTGTA		23	dre-mir-92a-1	85	dre-mir-92a-1-3p	dre-mir-92a-1:54:C>G,8:'	0	0	0	0	0	0	0	0	0	0	0	0	0	3	1	0	0	0	0	0	0	0	0	0	0	0	0	0	0	0	0	1	0	0	3	0	0	0	0	0	0	0	0
TATGGCACTTGTCCCGGCCTGTA		23	dre-mir-92a-1	85	dre-mir-92a-1-3p	dre-mir-92a-1:54:T>G,4:'	0	0	0	0	0	0	0	0	0	0	0	1	0	1	0	1	0	0	0	0	1	0	0	0	0	0	0	0	0	1	0	0	0	1	1	1	0	0	0	0	0	0	1
GGTATTGCACTTGTCCCGGCCTGT		24	dre-mir-92a-1	85	dre-mir-92a-1-3p	dre-mir-92a-1:52::r0'	0	0	0	0	0	0	0	0	0	0	0	0	0	2	1	0	0	0	0	0	0	0	0	0	0	0	0	0	0	0	0	0	1	0	0	0	2	1	0	0	1	0	0
ATTGCACTTGTCCCGGCCTGTTAA		24	dre-mir-92a-1	85	dre-mir-92a-1-3p	dre-mir-92a-1:55:A>T,22:', 'dre-mir-92a-2:56:G>T,22:'	0	0	0	0	0	0	0	0	0	0	0	1	0	0	0	0	0	0	0	0	0	0	0	0	0	0	0	0	0	1	0	2	0	3	0	1	0	0	0	0	0	0	0
TATTGCACTTGTCCCGGCGTGTAA		24	dre-mir-92a-1	85	dre-mir-92a-1-3p	dre-mir-92a-1:54:C>G,19:'	0	0	0	0	0	0	1	0	0	0	0	2	0	1	0	0	0	0	0	0	0	0	0	0	0	0	0	0	0	1	0	1	0	1	1	0	0	0	0	0	0	0	2
TATTGCACTTGTCACGGCCTGTAAA		25	dre-mir-92a-1	85	dre-mir-92a-1-3p	dre-mir-92a-1:54:C>A,14:'	0	0	1	1	0	0	1	0	0	0	0	1	0	2	0	1	0	0	0	0	0	0	0	0	0	0	0	1	0	0	0	0	0	0	0	0	0	0	0	0	0	0	0
TATTGCACTTGTCCAGGCCTGTAAA		25	dre-mir-92a-1	85	dre-mir-92a-1-3p	dre-mir-92a-1:54:C>A,15:'	0	0	0	0	0	0	0	0	0	0	0	1	0	1	0	0	0	1	0	0	0	0	0	0	0	0	0	0	1	0	1	1	1	0	1	0	0	0	0	0	0	1	1
TATTGCACTTGTCCCGGCCTGGAAA		25	dre-mir-92a-1	85	dre-mir-92a-1-3p	dre-mir-92a-1:54:T>G,22:'	0	1	0	0	0	1	0	0	0	1	0	0	0	0	0	0	0	0	0	0	0	0	0	0	1	0	0	0	0	1	0	0	0	0	2	1	0	0	0	0	0	0	0
TATTGCACTTGTCCCGTCCTGTAAA		25	dre-mir-92a-1	85	dre-mir-92a-1-3p	dre-mir-92a-1:54:G>T,17:'	0	0	0	0	0	1	0	0	0	0	0	1	1	2	1	0	0	1	0	0	0	0	0	0	0	0	0	0	0	0	0	0	0	1	0	0	0	0	0	0	0	1	1
TATTGCCCTTGTCCCGGCCTGTAAA		25	dre-mir-92a-1	85	dre-mir-92a-1-3p	dre-mir-92a-1:54:A>C,7:'	0	0	0	1	0	0	0	0	1	1	0	0	0	1	0	1	0	0	0	0	0	0	0	0	0	0	0	1	0	1	0	0	0	1	0	0	0	0	0	0	0	0	1
TACTGCACTTGTCCCGGCCTGTAAA		25	dre-mir-92a-1	85	dre-mir-92a-1-3p	dre-mir-92a-1:54:T>C,3:'	0	0	0	0	0	1	0	1	0	0	0	1	0	0	0	0	0	0	0	0	0	1	0	0	0	1	0	1	0	1	0	0	1	0	0	0	0	0	0	0	0	0	0
CATTGCACTTGTCCCGGCCTGTAAA		25	dre-mir-92a-1	85	dre-mir-92a-1-3p	dre-mir-92a-1:54:T>C,1:'	0	0	1	0	0	0	1	0	2	0	0	0	0	1	0	0	0	0	0	0	0	1	0	0	1	0	0	0	0	1	0	0	0	0	0	0	0	0	0	0	0	0	0
TATCGCACTTGTCCCGGCCTGTAAA		25	dre-mir-92a-1	85	dre-mir-92a-1-3p	dre-mir-92a-1:54:T>C,4:'	0	0	0	0	0	0	1	1	1	0	0	0	0	0	0	0	0	0	0	0	0	0	0	0	0	1	0	0	0	0	2	0	0	0	0	0	0	0	2	0	0	0	0
TATTGCACTTGTCCCGGCCCGTAAA		25	dre-mir-92a-1	85	dre-mir-92a-1-3p	dre-mir-92a-1:54:T>C,20:'	0	0	0	1	0	1	0	0	0	3	1	1	0	1	0	0	0	0	0	0	0	0	0	0	0	0	0	0	0	0	0	0	0	0	0	0	0	0	0	0	0	0	0
TATTGCACTTGTCCCGGCCTGTAAAGA		27	dre-mir-92a-1	85	dre-mir-92a-1-3p	dre-mir-92a-1:54:G>A,27:', 'dre-mir-92a-2:55:G>A,23:'	0	0	0	0	1	0	0	0	0	0	0	1	1	2	0	0	0	0	0	0	0	0	0	0	0	2	0	0	0	0	0	0	0	0	1	0	0	0	0	0	0	0	0
CACTTGTCCCGGCCTGT		17	dre-mir-92a-1	85	dre-mir-92a-1-3p	dre-mir-92a-1:59::r0', 'dre-mir-92a-2:60::r0'	0	0	0	0	0	0	0	0	0	0	0	1	1	1	0	0	0	0	0	0	0	0	0	0	0	0	0	1	0	0	0	1	0	1	0	1	0	0	0	0	0	0	0
TATTGCACTTGTCCCGGCA		19	dre-mir-92a-1	85	dre-mir-92a-1-3p	dre-mir-92a-1:54:C>A,19:', 'dre-mir-92a-2:55:C>A,19:'	0	0	0	0	0	0	1	1	2	1	0	0	0	0	0	0	0	2	0	0	0	0	0	0	0	0	0	0	0	0	0	0	0	0	0	0	0	0	0	0	0	0	0
ATTTCACTTGTCCCGGCCTGT		21	dre-mir-92a-1	85	dre-mir-92a-1-3p	dre-mir-92a-1:55:G>T,4:', 'dre-mir-92a-2:56:G>T,4:'	0	0	0	0	0	0	0	0	0	0	0	1	0	1	0	0	0	0	0	0	0	0	0	0	0	0	0	0	0	0	0	0	0	1	1	0	0	2	0	1	0	0	0
TATTGCACTTGTGCCGGCCTG		21	dre-mir-92a-1	85	dre-mir-92a-1-3p	dre-mir-92a-1:54:C>G,13:', 'dre-mir-92a-2:55:C>G,13:'	0	0	0	0	0	1	0	0	0	0	0	0	0	1	1	0	0	0	0	0	0	0	0	0	0	0	0	0	0	0	0	0	0	0	0	0	1	0	2	0	1	0	0
ATTGCGCTTGTCCCGGCCTGT		21	dre-mir-92a-1	85	dre-mir-92a-1-3p	dre-mir-92a-1:55:A>G,6:', 'dre-mir-92a-2:56:A>G,6:'	0	0	0	0	0	0	0	0	0	0	0	1	0	0	0	1	0	0	0	0	0	0	2	1	0	0	0	0	0	0	0	0	0	1	0	0	0	0	1	0	0	0	0
TATTGCATTTGTCCCGGCCTG		21	dre-mir-92a-1	85	dre-mir-92a-1-3p	dre-mir-92a-1:54:C>T,8:', 'dre-mir-92a-2:55:C>T,8:'	0	0	0	0	0	0	0	0	0	0	0	0	0	3	0	0	0	0	0	0	0	0	0	0	0	0	0	0	0	0	0	0	0	0	2	0	0	2	0	0	0	0	0
TATTGCACTTGTCCCGGCCTCTA		23	dre-mir-92a-1	85	dre-mir-92a-1-3p	dre-mir-92a-1:54:G>C,21:'	0	0	0	0	0	0	0	0	0	0	0	1	0	1	1	0	0	0	0	0	0	0	2	0	0	0	0	0	0	0	0	0	0	0	1	0	0	0	1	0	0	0	0
TATTGCACTTGTCCCGGCCTCTAA		24	dre-mir-92a-1	85	dre-mir-92a-1-3p	dre-mir-92a-1:54:G>C,21:'	0	0	0	0	0	0	0	0	0	0	0	1	1	0	0	1	0	0	0	0	0	0	0	0	0	0	0	0	0	1	0	0	0	0	0	1	0	1	0	1	0	0	0
TATTGCACTTGTACCGGCCTGTAAA		25	dre-mir-92a-1	85	dre-mir-92a-1-3p	dre-mir-92a-1:54:C>A,13:'	0	0	0	0	0	2	0	0	0	1	0	2	1	1	0	0	0	0	0	0	0	0	0	0	0	0	0	0	0	0	0	0	0	0	0	0	0	0	0	0	0	1	0
TATTGCACTTGTCCCTGCCTGTAAA		25	dre-mir-92a-1	85	dre-mir-92a-1-3p	dre-mir-92a-1:54:G>T,16:'	0	0	0	0	0	0	0	0	0	0	0	0	1	1	0	0	0	0	0	0	0	1	0	0	1	0	0	0	0	0	0	0	1	0	0	1	0	0	0	0	1	0	1
TATTACACTTGTCCCGGCCTGTAAA		25	dre-mir-92a-1	85	dre-mir-92a-1-3p	dre-mir-92a-1:54:G>A,5:'	0	0	0	0	0	0	1	0	1	0	0	0	0	1	0	0	0	0	0	0	0	0	0	0	1	1	0	1	0	0	0	0	0	0	0	0	0	0	1	0	0	0	0
TGTTGCACTTGTCCCGGCCTGTAAA		25	dre-mir-92a-1	85	dre-mir-92a-1-3p	dre-mir-92a-1:54:A>G,2:'	0	0	0	0	0	1	2	0	0	0	1	0	0	0	0	0	0	0	0	0	0	1	0	1	0	0	0	1	0	0	0	0	0	0	0	0	0	0	0	0	0	0	0
ATTGCACTTGTCCCGGCCT		19	dre-mir-92a-1	85	dre-mir-92a-1-3p	dre-mir-92a-1:55::r0', 'dre-mir-92a-2:56::r0'	0	0	0	0	0	0	0	0	0	0	0	0	1	0	0	0	0	0	0	0	0	0	0	0	0	0	0	0	0	0	0	0	0	0	1	0	1	0	1	1	1	0	0
TATTGCACTTGTACCGGCC		19	dre-mir-92a-1	85	dre-mir-92a-1-3p	dre-mir-92a-1:54:C>A,13:', 'dre-mir-92a-2:55:C>A,13:'	0	0	0	0	0	0	0	0	0	0	0	1	0	0	0	0	0	0	0	0	0	0	0	0	0	0	0	0	0	1	0	0	0	0	0	1	0	1	0	2	0	0	0
ATTGCACTTGTCCCGGCCTTT		21	dre-mir-92a-1	85	dre-mir-92a-1-3p	dre-mir-92a-1:55:G>T,20:', 'dre-mir-92a-2:56:G>T,20:'	0	0	0	0	0	0	0	0	0	0	0	1	0	1	0	0	0	0	0	0	0	0	0	0	0	0	0	0	0	0	0	1	0	0	1	1	0	0	0	1	0	0	0
ATTGCACTTGTCGCGGCCTGT		21	dre-mir-92a-1	85	dre-mir-92a-1-3p	dre-mir-92a-1:55:C>G,13:', 'dre-mir-92a-2:56:C>G,13:'	0	0	0	0	0	0	0	0	0	0	0	0	0	1	0	1	0	0	0	0	0	0	0	0	0	0	0	0	0	0	0	1	0	0	0	2	0	0	1	0	0	0	0
TATTGCACTGGTCCCGGCCTG		21	dre-mir-92a-1	85	dre-mir-92a-1-3p	dre-mir-92a-1:54:T>G,10:', 'dre-mir-92a-2:55:T>G,10:'	0	0	0	0	0	0	0	0	0	0	0	0	0	1	0	0	0	0	0	0	0	0	0	0	0	0	0	0	1	0	0	0	0	1	1	0	0	0	1	0	1	0	0
TATTGCACATGTCCCGGCCTG		21	dre-mir-92a-1	85	dre-mir-92a-1-3p	dre-mir-92a-1:54:T>A,9:', 'dre-mir-92a-2:55:T>A,9:'	0	0	0	0	0	0	1	0	0	0	0	0	0	0	0	0	0	1	0	0	0	0	0	0	0	0	0	0	0	0	0	1	1	1	0	0	0	0	1	0	0	0	0
ATTGAACTTGTCCCGGCCTGT		21	dre-mir-92a-1	85	dre-mir-92a-1-3p	dre-mir-92a-1:55:C>A,5:', 'dre-mir-92a-2:56:C>A,5:'	0	0	0	0	0	0	0	0	0	0	0	1	0	2	0	0	0	0	0	0	0	0	0	0	0	0	0	0	0	0	0	0	0	0	0	2	0	0	1	0	0	0	0
TATTGCACTTGTCGCGGCCTG		21	dre-mir-92a-1	85	dre-mir-92a-1-3p	dre-mir-92a-1:54:C>G,14:', 'dre-mir-92a-2:55:C>G,14:'	0	0	0	0	0	0	0	0	0	0	0	0	0	0	0	1	0	1	0	0	0	1	0	0	0	0	0	0	0	0	0	0	0	0	0	1	0	0	2	0	0	0	0
TATTGCACTTGACCCGGCCTGTA		23	dre-mir-92a-1	85	dre-mir-92a-1-3p	dre-mir-92a-1:54:T>A,12:'	0	0	0	0	0	0	0	0	0	1	0	0	0	0	1	0	0	0	0	0	0	0	0	0	0	0	0	0	0	0	0	0	2	1	1	0	0	0	0	0	0	0	0
TATTGCACTTGTCCCGGGCTGTAA		24	dre-mir-92a-1	85	dre-mir-92a-1-3p	dre-mir-92a-1:54:C>G,18:'	0	0	0	0	0	1	0	0	0	0	1	0	0	0	0	0	0	0	0	1	0	0	0	0	0	0	0	0	0	0	0	0	2	0	1	0	0	0	0	0	0	0	2
TATAGCACTTGTCCCGGCCTGTAA		24	dre-mir-92a-1	85	dre-mir-92a-1-3p	dre-mir-92a-1:54:T>A,4:'	0	0	0	0	0	0	0	0	0	0	1	0	0	0	0	0	0	0	0	1	0	0	0	0	0	0	0	0	0	0	0	0	2	1	0	0	0	0	1	0	0	0	1
TATGGCACTTGTCCCGGCCTGTAA		24	dre-mir-92a-1	85	dre-mir-92a-1-3p	dre-mir-92a-1:54:T>G,4:'	0	0	0	0	0	0	0	0	0	1	0	0	0	1	0	3	0	0	0	0	0	0	0	0	0	0	0	1	0	0	0	0	0	0	0	0	0	0	0	0	0	0	0
TATTGAACTTGTCCCGGCCTGTAAA		25	dre-mir-92a-1	85	dre-mir-92a-1-3p	dre-mir-92a-1:54:C>A,6:'	0	0	0	0	0	0	0	0	0	0	0	2	1	1	0	0	0	0	0	0	1	0	0	0	0	0	0	1	0	0	0	0	0	0	0	0	0	0	0	0	0	0	2
TATTGCACTTGTCCCGACCTGTAAA		25	dre-mir-92a-1	85	dre-mir-92a-1-3p	dre-mir-92a-1:54:G>A,17:'	0	0	0	0	0	0	0	1	1	0	1	0	0	0	0	0	0	0	0	0	0	0	1	0	0	0	0	0	0	0	0	1	0	0	1	0	0	0	0	0	0	0	0
TATTGCACTTTTCCCGGCCTGTAAA		25	dre-mir-92a-1	85	dre-mir-92a-1-3p	dre-mir-92a-1:54:G>T,11:'	0	0	0	0	0	0	0	0	1	0	0	1	0	1	0	0	0	0	0	0	0	1	1	0	0	0	0	0	0	1	0	0	0	0	0	0	0	0	0	0	0	0	0
TATTGCGCTTGTCCCGGCCTGTAAA		25	dre-mir-92a-1	85	dre-mir-92a-1-3p	dre-mir-92a-1:54:A>G,7:'	0	0	0	0	0	0	1	1	0	1	0	0	0	0	0	0	0	0	0	0	0	1	0	0	1	0	0	1	0	0	0	0	0	0	0	0	0	0	0	0	0	0	0
TATTGCACTTGTCCCGGACTGTAAA		25	dre-mir-92a-1	85	dre-mir-92a-1-3p	dre-mir-92a-1:54:C>A,18:'	0	0	0	1	0	0	0	0	0	1	0	0	0	0	0	0	0	0	0	0	0	0	0	0	0	0	0	0	0	0	0	0	2	0	0	0	1	0	1	0	0	0	2
TATTGCACTTGTCCCGGCCTGTTAAG		26	dre-mir-92a-1	85	dre-mir-92a-1-3p	dre-mir-92a-1:54:A>T,23:', 'dre-mir-92a-2:55:G>T,23:'	0	0	0	0	0	0	0	0	0	1	0	0	0	1	0	0	0	0	0	0	0	1	0	0	0	0	0	0	0	1	0	0	0	0	0	0	0	0	1	1	0	0	0
TATTGCACTTGTCCCGGCCTGTAAAAG		27	dre-mir-92a-1	85	dre-mir-92a-1-3p	dre-mir-92a-1:54:G>A,26:'	0	0	0	0	0	2	0	0	0	0	0	0	1	0	0	0	0	0	0	0	0	0	1	0	0	0	0	1	0	0	0	0	0	0	1	0	0	0	0	0	0	0	0
TATTGCCCTTGTCCCGGCC		19	dre-mir-92a-1	85	dre-mir-92a-1-3p	dre-mir-92a-1:54:A>C,7:', 'dre-mir-92a-2:55:A>C,7:'	0	0	1	0	0	0	0	0	0	0	0	0	0	1	0	0	0	1	0	0	0	0	0	0	0	0	0	0	0	0	0	0	0	0	1	0	0	0	0	1	0	0	0
TATTGCACTTGTCACGGCC		19	dre-mir-92a-1	85	dre-mir-92a-1-3p	dre-mir-92a-1:54:C>A,14:', 'dre-mir-92a-2:55:C>A,14:'	0	0	0	0	0	0	0	0	0	0	1	0	0	0	1	0	0	0	0	0	0	0	0	0	0	0	0	0	0	0	0	2	0	0	0	1	0	0	0	0	0	0	0
ATTGCACCTGTCCCGGCCTGT		21	dre-mir-92a-1	85	dre-mir-92a-1-3p	dre-mir-92a-1:55:T>C,8:', 'dre-mir-92a-2:56:T>C,8:'	0	0	0	1	0	0	0	0	1	0	0	0	0	0	1	0	0	0	0	0	0	0	0	0	0	0	0	0	0	0	0	0	1	0	0	0	0	0	0	1	0	0	0
ATTGCAATTGTCCCGGCCTGT		21	dre-mir-92a-1	85	dre-mir-92a-1-3p	dre-mir-92a-1:55:C>A,7:', 'dre-mir-92a-2:56:C>A,7:'	0	0	0	0	0	0	0	0	0	0	0	2	0	0	0	0	0	0	0	0	0	0	0	0	0	0	0	0	0	0	0	1	1	0	0	0	0	0	0	0	1	0	0
TATAGCACTTGTCCCGGCCTG		21	dre-mir-92a-1	85	dre-mir-92a-1-3p	dre-mir-92a-1:54:T>A,4:', 'dre-mir-92a-2:55:T>A,4:'	0	0	0	0	0	0	0	0	1	0	0	1	0	1	0	1	0	0	0	0	0	0	0	0	0	0	0	0	0	0	0	0	1	0	0	0	0	0	0	0	0	0	0
ATTGCACTTGTCCAGGCCTGT		21	dre-mir-92a-1	85	dre-mir-92a-1-3p	dre-mir-92a-1:55:C>A,14:', 'dre-mir-92a-2:56:C>A,14:'	0	0	0	0	0	0	0	0	0	0	0	0	0	1	1	0	0	0	0	0	0	0	0	0	0	0	0	0	0	0	0	0	0	1	2	0	0	0	0	0	0	0	0
TTTTGCACTTGTCCCGGCCTG		21	dre-mir-92a-1	85	dre-mir-92a-1-3p	dre-mir-92a-1:54:A>T,2:', 'dre-mir-92a-2:55:A>T,2:'	0	0	0	0	0	0	0	0	0	0	0	0	0	0	0	0	0	0	0	0	0	0	0	0	0	0	0	0	0	0	0	0	0	1	0	1	1	0	2	0	0	0	0
TATTGCAGTTGTCCCGGCCTG		21	dre-mir-92a-1	85	dre-mir-92a-1-3p	dre-mir-92a-1:54:C>G,8:', 'dre-mir-92a-2:55:C>G,8:'	1	1	0	0	0	0	0	0	0	0	0	0	1	0	0	0	0	0	0	0	0	0	0	0	0	0	0	0	0	0	0	0	0	1	2	0	0	0	0	0	0	0	0
TATTGCACTTGTCCCCGCCTG		21	dre-mir-92a-1	85	dre-mir-92a-1-3p	dre-mir-92a-1:54:G>C,16:', 'dre-mir-92a-2:55:G>C,16:'	0	0	0	0	0	0	0	0	0	0	0	0	0	0	1	0	0	2	0	0	0	0	0	0	0	0	0	1	0	0	0	0	0	0	0	0	0	1	0	0	0	0	0
ATTGCACTTATCCCGGCCTGT		21	dre-mir-92a-1	85	dre-mir-92a-1-3p	dre-mir-92a-1:55:G>A,10:', 'dre-mir-92a-2:56:G>A,10:'	0	0	0	0	0	0	0	0	0	0	0	1	0	0	0	1	0	0	0	0	0	0	0	0	0	0	0	0	0	0	0	0	0	0	0	2	1	0	0	0	0	0	0
TATTGCACTTGTCCCGGCGTG		21	dre-mir-92a-1	85	dre-mir-92a-1-3p	dre-mir-92a-1:54:C>G,19:', 'dre-mir-92a-2:55:C>G,19:'	0	0	1	0	0	0	0	0	0	0	0	0	0	0	1	0	0	0	0	0	0	0	0	0	0	0	0	0	0	0	0	0	0	0	0	0	1	0	2	0	0	0	0
ATTGCACTTGTCCCAGCCTGT		21	dre-mir-92a-1	85	dre-mir-92a-1-3p	dre-mir-92a-1:55:G>A,15:', 'dre-mir-92a-2:56:G>A,15:'	0	0	0	0	0	0	0	0	0	0	0	1	0	0	0	1	0	0	0	0	0	0	0	0	0	0	0	0	0	0	0	0	0	1	1	0	1	0	0	0	0	0	0
TTGCACTTGTCCCGGCCTGTTA		22	dre-mir-92a-1	85	dre-mir-92a-1-3p	dre-mir-92a-1:56:A>T,21:', 'dre-mir-92a-2:57:G>T,21:'	0	0	0	0	0	0	0	0	0	0	0	0	0	1	0	0	0	0	0	0	0	0	0	0	0	0	0	0	0	0	0	0	0	0	0	0	1	1	0	1	1	0	0
TATTCCACTTGTCCCGGCCTGTA		23	dre-mir-92a-1	85	dre-mir-92a-1-3p	dre-mir-92a-1:54:G>C,5:'	0	0	0	0	0	0	0	0	0	0	0	0	0	2	0	0	0	0	0	0	0	0	0	0	0	0	0	0	0	0	0	0	0	0	1	0	2	0	0	0	0	0	0
TATTGCACTTGTCCCGGTCTGTAAA		25	dre-mir-92a-1	85	dre-mir-92a-1-3p	dre-mir-92a-1:54:C>T,18:'	0	0	0	0	0	0	1	1	0	1	0	2	0	0	0	0	0	0	0	0	0	0	0	0	0	0	0	0	0	0	0	0	0	0	0	0	0	0	0	0	0	0	0
TATTGCAATTGTCCCGGCCTGTAAA		25	dre-mir-92a-1	85	dre-mir-92a-1-3p	dre-mir-92a-1:54:C>A,8:'	0	0	0	0	0	0	0	0	0	0	0	0	0	2	0	0	0	0	0	0	1	0	0	0	0	0	0	0	1	0	0	0	0	0	0	0	1	0	0	0	0	0	0
TATTGCACTTGTCCCGGCATGTAAA		25	dre-mir-92a-1	85	dre-mir-92a-1-3p	dre-mir-92a-1:54:C>A,19:'	0	0	0	0	0	0	0	0	0	0	0	1	0	1	0	0	0	0	1	0	0	0	0	0	0	0	0	0	0	0	0	1	1	0	0	0	0	0	0	0	0	0	0
TATTGCACTTGTCCCAGCCTGTAAA		25	dre-mir-92a-1	85	dre-mir-92a-1-3p	dre-mir-92a-1:54:G>A,16:'	0	0	0	0	0	1	0	0	0	0	0	1	0	2	0	1	0	0	0	0	0	0	0	0	0	0	0	0	0	0	0	0	0	0	0	0	0	0	0	0	0	0	1
TATTGCACCTGTCCCGGCCTGTAAA		25	dre-mir-92a-1	85	dre-mir-92a-1-3p	dre-mir-92a-1:54:T>C,9:'	0	0	0	0	0	1	0	1	0	0	0	0	0	1	0	0	0	0	0	0	0	0	0	0	0	0	0	0	0	1	0	0	1	0	0	0	0	0	0	0	0	0	0
TATTGCACTTTTCCCGGCC		19	dre-mir-92a-1	85	dre-mir-92a-1-3p	dre-mir-92a-1:54:G>T,11:', 'dre-mir-92a-2:55:G>T,11:'	0	0	0	0	0	0	0	0	0	0	0	0	0	0	0	0	0	0	0	0	0	1	1	2	0	0	0	0	0	0	0	0	0	0	0	0	0	0	0	0	0	0	0
TATCGCACTTGTCCCGGCC		19	dre-mir-92a-1	85	dre-mir-92a-1-3p	dre-mir-92a-1:54:T>C,4:', 'dre-mir-92a-2:55:T>C,4:'	0	0	0	0	0	0	0	0	0	0	0	0	0	0	0	0	0	0	0	0	0	0	0	1	0	0	0	0	1	0	0	0	0	0	1	1	0	0	0	0	0	0	0
TATTGCACTTGTCCCGCCC		19	dre-mir-92a-1	85	dre-mir-92a-1-3p	dre-mir-92a-1:54:G>C,17:', 'dre-mir-92a-2:55:G>C,17:'	0	0	0	0	0	0	0	0	1	1	0	0	0	1	0	0	0	0	0	0	0	0	0	0	0	0	0	0	0	0	0	0	0	0	0	0	0	1	0	0	0	0	0
TATTGCACTTGTCTCGGCC		19	dre-mir-92a-1	85	dre-mir-92a-1-3p	dre-mir-92a-1:54:C>T,14:', 'dre-mir-92a-2:55:C>T,14:'	0	0	0	0	0	0	0	0	0	0	0	0	0	2	0	0	0	0	0	0	0	0	0	0	0	0	0	2	0	0	0	0	0	0	0	0	0	0	0	0	0	0	0
TATTGCACTTGTCCCGGCT		19	dre-mir-92a-1	85	dre-mir-92a-1-3p	dre-mir-92a-1:54:C>T,19:', 'dre-mir-92a-2:55:C>T,19:'	0	0	0	1	0	0	0	1	0	0	0	0	0	0	0	0	0	0	0	0	0	0	0	0	0	0	0	0	1	0	0	0	0	0	0	0	1	0	0	0	0	0	0
TATTGCACTTGTTCCGGCC		19	dre-mir-92a-1	85	dre-mir-92a-1-3p	dre-mir-92a-1:54:C>T,13:', 'dre-mir-92a-2:55:C>T,13:'	0	0	0	0	0	0	0	0	0	0	0	0	0	0	0	1	0	0	0	0	0	0	0	0	0	0	1	0	0	0	0	0	0	0	0	0	0	1	0	1	0	0	0
TATTGCACTTGTCCCGTCC		19	dre-mir-92a-1	85	dre-mir-92a-1-3p	dre-mir-92a-1:54:G>T,17:', 'dre-mir-92a-2:55:G>T,17:'	0	0	0	0	0	0	0	0	0	0	0	0	0	1	0	1	0	0	0	0	0	0	0	0	0	0	0	1	0	0	0	0	0	0	0	0	0	1	0	0	0	0	0
TATTGCACTTGTCCCTGCC		19	dre-mir-92a-1	85	dre-mir-92a-1-3p	dre-mir-92a-1:54:G>T,16:', 'dre-mir-92a-2:55:G>T,16:'	0	0	0	0	0	0	1	0	0	0	0	0	0	0	0	0	0	0	0	0	1	0	0	1	0	0	0	0	0	0	0	0	0	0	0	0	1	0	0	0	0	0	0
TACTGCACTTGTCCCGGCC		19	dre-mir-92a-1	85	dre-mir-92a-1-3p	dre-mir-92a-1:54:T>C,3:', 'dre-mir-92a-2:55:T>C,3:'	0	0	0	0	0	0	3	0	0	0	0	0	0	0	0	0	0	0	0	0	0	0	0	0	0	0	0	1	0	0	0	0	0	0	0	0	0	0	0	0	0	0	0
ATTGCACTTGTCCCGGTCTGT		21	dre-mir-92a-1	85	dre-mir-92a-1-3p	dre-mir-92a-1:55:C>T,17:', 'dre-mir-92a-2:56:C>T,17:'	0	0	0	0	0	0	0	0	0	0	0	0	0	0	1	1	0	0	0	0	0	0	0	0	0	0	0	0	0	0	0	0	0	0	0	1	0	0	1	0	0	0	0
TAGTGCACTTGTCCCGGCCTG		21	dre-mir-92a-1	85	dre-mir-92a-1-3p	dre-mir-92a-1:54:T>G,3:', 'dre-mir-92a-2:55:T>G,3:'	0	0	0	0	0	0	0	0	0	0	0	1	0	1	1	0	0	0	0	0	0	0	0	0	0	0	0	0	0	0	0	0	0	0	1	0	0	0	0	0	0	0	0
ATTGCACTTGTCCCGGCCGGT		21	dre-mir-92a-1	85	dre-mir-92a-1-3p	dre-mir-92a-1:55:T>G,19:', 'dre-mir-92a-2:56:T>G,19:'	0	0	0	0	0	0	0	0	0	0	0	0	0	0	0	0	0	0	0	0	0	0	0	0	0	0	0	0	0	0	0	0	0	0	2	0	1	0	1	0	0	0	0
ATTGCTCTTGTCCCGGCCTGT		21	dre-mir-92a-1	85	dre-mir-92a-1-3p	dre-mir-92a-1:55:A>T,6:', 'dre-mir-92a-2:56:A>T,6:'	0	0	0	0	0	0	0	0	0	0	0	2	0	0	0	0	0	0	0	0	0	0	0	0	0	0	0	0	0	0	0	0	0	0	0	0	0	0	0	1	1	0	0
ATTGCACTTGTCCCGGCCCGT		21	dre-mir-92a-1	85	dre-mir-92a-1-3p	dre-mir-92a-1:55:T>C,19:', 'dre-mir-92a-2:56:T>C,19:'	0	0	0	0	0	0	0	0	0	0	0	0	0	1	2	0	0	0	0	0	0	0	0	0	0	0	0	0	0	0	0	0	0	0	0	0	0	0	0	1	0	0	0
TATTGCACTTCTCCCGGCCTG		21	dre-mir-92a-1	85	dre-mir-92a-1-3p	dre-mir-92a-1:54:G>C,11:', 'dre-mir-92a-2:55:G>C,11:'	0	0	1	0	0	0	0	0	0	0	0	1	0	0	0	0	0	0	0	0	0	0	0	0	0	0	0	0	0	0	0	0	1	0	1	0	0	0	0	0	0	0	0
TATTGCACTTGTCCCGGGCTGTA		23	dre-mir-92a-1	85	dre-mir-92a-1-3p	dre-mir-92a-1:54:C>G,18:'	0	0	0	0	0	0	0	0	0	0	0	0	0	0	0	0	0	0	0	0	0	1	0	0	0	0	0	0	0	0	0	1	0	2	0	0	0	0	0	0	0	0	1
TAATGCACTTGTCCCGGCCTGTA		23	dre-mir-92a-1	85	dre-mir-92a-1-3p	dre-mir-92a-1:54:T>A,3:'	0	0	0	0	0	0	0	0	0	1	0	0	1	0	0	0	0	0	0	0	0	0	0	0	0	0	0	0	0	0	0	0	1	0	0	0	0	0	1	0	0	0	0
TTGCACTTGTCCCGGCCTGTATA		23	dre-mir-92a-1	85	dre-mir-92a-1-3p	dre-mir-92a-1:56:A>T,22:'	0	0	0	0	0	0	0	0	0	0	0	0	2	0	0	0	1	0	0	0	0	0	0	0	0	0	0	0	0	0	0	0	0	0	1	0	0	0	0	0	0	0	0
TATTGGACTTGTCCCGGCCTGTAA		24	dre-mir-92a-1	85	dre-mir-92a-1-3p	dre-mir-92a-1:54:C>G,6:'	0	0	0	0	0	0	0	0	0	0	0	0	0	1	0	0	0	0	0	0	0	0	0	0	0	0	0	0	1	0	0	0	0	0	0	0	0	1	0	1	0	0	0
ATTGCACTTGTCCCGGCCTGTAGA		24	dre-mir-92a-1	85	dre-mir-92a-1-3p	dre-mir-92a-1:55:A>G,23:'	0	0	0	0	0	0	0	0	0	0	0	0	0	1	0	0	0	0	0	0	0	0	1	0	0	0	0	0	0	1	0	0	1	0	0	0	0	0	0	0	0	0	0
TATTGCACTTGGCCCGGCCTGTAA		24	dre-mir-92a-1	85	dre-mir-92a-1-3p	dre-mir-92a-1:54:T>G,12:'	0	0	0	0	0	0	0	0	0	0	0	0	0	0	0	0	0	0	0	0	1	0	0	0	0	0	0	0	0	0	0	0	0	0	0	1	0	0	0	2	0	0	0
ATTGCACTTGTCCCGGCCTGTAAAA		25	dre-mir-92a-1	85	dre-mir-92a-1-3p	dre-mir-92a-1:55:G>A,25:'	0	0	0	0	0	0	0	0	0	0	0	1	0	1	0	0	0	0	0	0	0	0	0	0	0	0	0	0	0	0	0	0	0	0	1	0	0	1	0	0	0	0	0
TATTGCACTTGTCCTGGCCTGTAAA		25	dre-mir-92a-1	85	dre-mir-92a-1-3p	dre-mir-92a-1:54:C>T,15:'	0	0	0	0	0	0	0	0	0	1	0	0	0	0	0	0	0	0	0	0	0	0	0	0	0	1	0	1	0	1	0	0	0	0	0	0	0	0	0	0	0	0	0
TATTTCACTTGTCCCGGCCTGTAAA		25	dre-mir-92a-1	85	dre-mir-92a-1-3p	dre-mir-92a-1:54:G>T,5:'	0	0	0	0	0	0	0	0	0	0	0	1	0	0	0	0	0	0	0	0	0	0	0	0	0	0	0	0	0	0	0	0	1	0	1	1	0	0	0	0	0	0	0
TATTGCACTTGTCCCGGCCAGTAAA		25	dre-mir-92a-1	85	dre-mir-92a-1-3p	dre-mir-92a-1:54:T>A,20:'	0	0	0	1	0	0	0	0	0	1	0	0	0	0	1	0	0	0	0	0	0	0	0	0	0	0	0	1	0	0	0	0	0	0	0	0	0	0	0	0	0	0	0
AGGTTGGGATTGGTAGCAATGCTGTGTG		28	dre-mir-92a-1	85	dre-mir-92a-1-5p	dre-mir-92a-1:17::r0'	0	0	0	1	0	0	0	0	0	0	0	0	0	0	0	0	0	0	0	0	0	0	0	0	3	0	0	0	0	0	0	0	0	0	0	0	0	0	0	0	0	0	0
CTTGTCCCGGCCTGTT		16	dre-mir-92a-1	85	dre-mir-92a-1-3p	dre-mir-92a-1:61:A>T,16:', 'dre-mir-92a-2:62:G>T,16:'	0	0	0	0	0	0	0	0	0	0	0	0	0	1	0	0	0	0	0	0	1	0	0	0	0	0	0	0	0	0	0	0	0	0	0	1	0	0	0	0	0	0	0
CTTGTCCCGGCCTGTAA		17	dre-mir-92a-1	85	dre-mir-92a-1-3p	dre-mir-92a-1:61::r0'	0	0	0	0	0	0	0	0	0	0	0	1	0	0	0	1	0	0	0	0	1	0	0	0	0	0	0	0	0	0	0	0	0	0	0	0	0	0	0	0	0	0	0
GCACTTGTCCCGGCCTGTA		19	dre-mir-92a-1	85	dre-mir-92a-1-3p	dre-mir-92a-1:58::r0'	0	0	0	0	0	0	1	1	0	0	0	0	0	0	0	0	0	0	0	0	0	0	0	0	0	0	0	0	1	0	0	0	0	0	0	0	0	0	0	0	0	0	1
AGGTTGGGATTGGTAGCAA		19	dre-mir-92a-1	85	dre-mir-92a-1-5p	dre-mir-92a-1:17::r0'	0	1	0	0	0	0	0	0	0	1	0	0	0	1	0	0	0	0	0	0	0	0	0	0	0	0	0	0	0	0	0	0	0	0	0	0	0	0	0	0	0	0	0
TATTTCACTTGTCCCGGCC		19	dre-mir-92a-1	85	dre-mir-92a-1-3p	dre-mir-92a-1:54:G>T,5:', 'dre-mir-92a-2:55:G>T,5:'	0	0	0	0	0	0	0	0	0	0	0	0	0	0	1	0	0	0	0	0	0	0	0	0	0	0	0	0	0	0	0	0	0	0	1	0	1	0	0	0	0	0	0
TATTGCACTTGTCCCCGCC		19	dre-mir-92a-1	85	dre-mir-92a-1-3p	dre-mir-92a-1:54:G>C,16:', 'dre-mir-92a-2:55:G>C,16:'	0	0	0	0	0	1	0	0	0	0	0	0	0	0	0	0	0	0	0	0	0	0	0	0	0	0	0	0	0	0	0	0	0	0	0	2	0	0	0	0	0	0	0
TGCACTTGTCCCGGCCTGA		19	dre-mir-92a-1	85	dre-mir-92a-1-3p	dre-mir-92a-1:57:T>A,19:', 'dre-mir-92a-2:58:T>A,19:'	0	0	0	0	0	0	0	0	0	0	0	0	0	0	0	0	0	0	0	0	0	0	0	0	0	0	0	0	0	1	0	0	0	0	0	2	0	0	0	0	0	0	0
TATTGCACTTGCCCCGGCC		19	dre-mir-92a-1	85	dre-mir-92a-1-3p	dre-mir-92a-1:54:T>C,12:', 'dre-mir-92a-2:55:T>C,12:'	0	0	0	0	0	0	1	0	0	0	0	0	1	0	0	0	0	0	0	0	0	0	0	0	0	1	0	0	0	0	0	0	0	0	0	0	0	0	0	0	0	0	0
TATTGCGCTTGTCCCGGCC		19	dre-mir-92a-1	85	dre-mir-92a-1-3p	dre-mir-92a-1:54:A>G,7:', 'dre-mir-92a-2:55:A>G,7:'	0	0	0	0	0	0	0	0	0	0	0	0	0	0	0	0	0	0	0	0	0	0	0	0	0	0	0	0	2	0	0	0	0	0	0	0	0	0	0	1	0	0	0
TATTGCACTTGTCCCGGCTT		20	dre-mir-92a-1	85	dre-mir-92a-1-3p	dre-mir-92a-1:54:C>T,19:', 'dre-mir-92a-2:55:C>T,19:'	0	0	0	0	0	0	0	0	0	1	0	0	0	0	0	0	0	0	0	0	1	0	0	0	0	0	0	0	0	0	0	0	0	0	0	0	1	0	0	0	0	0	0
TAGCACTTGTCCCGGCCTGT		20	dre-mir-92a-1	85	dre-mir-92a-1-3p	dre-mir-92a-1:56:T>A,2:', 'dre-mir-92a-2:57:T>A,2:'	0	0	0	0	0	0	0	0	0	0	0	0	1	0	0	0	1	0	0	0	0	0	0	0	0	0	0	0	0	0	0	0	0	0	0	0	0	1	0	0	0	0	0
ATTGCACTTGTCCCGCCCTGT		21	dre-mir-92a-1	85	dre-mir-92a-1-3p	dre-mir-92a-1:55:G>C,16:', 'dre-mir-92a-2:56:G>C,16:'	0	0	0	0	0	0	0	0	0	0	0	1	0	0	0	0	0	0	0	0	0	0	0	0	0	0	0	0	0	0	0	0	0	0	1	1	0	0	0	0	0	0	0
TATTGGACTTGTCCCGGCCTG		21	dre-mir-92a-1	85	dre-mir-92a-1-3p	dre-mir-92a-1:54:C>G,6:', 'dre-mir-92a-2:55:C>G,6:'	0	0	0	0	0	0	0	0	0	0	0	1	0	0	1	0	0	0	0	0	0	0	0	0	0	0	0	0	0	0	0	0	0	0	0	0	1	0	0	0	0	0	0
ATTGCACTTGTCCCGACCTGT		21	dre-mir-92a-1	85	dre-mir-92a-1-3p	dre-mir-92a-1:55:G>A,16:', 'dre-mir-92a-2:56:G>A,16:'	0	0	0	0	0	0	0	0	0	0	0	0	0	0	0	0	0	0	0	0	0	0	0	0	0	0	0	0	0	0	0	3	0	0	0	0	0	0	0	0	0	0	0
GTTGCACTTGTCCCGGCCTGT		21	dre-mir-92a-1	85	dre-mir-92a-1-3p	dre-mir-92a-1:55:A>G,1:', 'dre-mir-92a-2:56:A>G,1:'	0	0	0	0	0	0	0	0	0	0	0	0	0	0	1	0	0	0	0	0	0	0	0	0	0	0	0	0	1	0	0	0	0	0	0	0	0	1	0	0	0	0	0
ATTGCACATGTCCCGGCCTGT		21	dre-mir-92a-1	85	dre-mir-92a-1-3p	dre-mir-92a-1:55:T>A,8:', 'dre-mir-92a-2:56:T>A,8:'	0	0	0	0	0	0	0	0	0	0	0	0	1	0	0	0	0	0	0	0	0	0	0	0	0	0	0	0	0	0	0	1	0	0	0	0	0	0	0	1	0	0	0
ATTGCACTTGACCCGGCCTGT		21	dre-mir-92a-1	85	dre-mir-92a-1-3p	dre-mir-92a-1:55:T>A,11:', 'dre-mir-92a-2:56:T>A,11:'	0	0	0	0	0	0	0	0	0	0	0	3	0	0	0	0	0	0	0	0	0	0	0	0	0	0	0	0	0	0	0	0	0	0	0	0	0	0	0	0	0	0	0
TATTCCACTTGTCCCGGCCTG		21	dre-mir-92a-1	85	dre-mir-92a-1-3p	dre-mir-92a-1:54:G>C,5:', 'dre-mir-92a-2:55:G>C,5:'	0	0	0	0	0	0	0	0	0	0	0	0	1	0	0	0	0	1	0	0	0	0	0	0	0	0	0	0	0	0	0	0	0	0	0	0	1	0	0	0	0	0	0
ATTGCACTTGTCCCGGCTTGT		21	dre-mir-92a-1	85	dre-mir-92a-1-3p	dre-mir-92a-1:55:C>T,18:', 'dre-mir-92a-2:56:C>T,18:'	0	0	0	0	0	0	0	0	0	0	0	0	0	1	0	0	0	0	0	0	0	0	0	0	0	1	0	0	0	0	0	0	0	0	0	1	0	0	0	0	0	0	0
ACTGCACTTGTCCCGGCCTGT		21	dre-mir-92a-1	85	dre-mir-92a-1-3p	dre-mir-92a-1:55:T>C,2:', 'dre-mir-92a-2:56:T>C,2:'	0	0	0	0	0	0	0	0	0	1	0	1	0	0	0	0	0	0	0	0	0	0	0	0	0	0	0	0	0	1	0	0	0	0	0	0	0	0	0	0	0	0	0
ATTGCAGTTGTCCCGGCCTGT		21	dre-mir-92a-1	85	dre-mir-92a-1-3p	dre-mir-92a-1:55:C>G,7:', 'dre-mir-92a-2:56:C>G,7:'	0	0	0	0	0	0	0	0	0	0	0	0	1	0	0	0	0	0	0	0	0	0	0	0	0	0	0	0	0	0	0	0	0	0	0	0	1	1	0	0	0	0	0
ATTGCACTTGTCCGGGCCTGT		21	dre-mir-92a-1	85	dre-mir-92a-1-3p	dre-mir-92a-1:55:C>G,14:', 'dre-mir-92a-2:56:C>G,14:'	0	0	0	0	0	0	0	0	0	0	0	0	0	0	0	0	0	0	0	0	0	0	0	0	0	0	0	0	0	0	0	0	0	0	1	1	1	0	0	0	0	0	0
ATTGCACTTGTCCCGGCCTGCA		22	dre-mir-92a-1	85	dre-mir-92a-1-3p	dre-mir-92a-1:55:T>C,21:'	0	0	0	0	0	0	0	0	0	1	0	0	0	1	0	0	0	0	0	0	0	0	0	0	0	0	0	0	0	0	0	0	0	0	0	0	0	0	0	1	0	0	0
ATATTGCACTTGTCCCGGCCTG		22	dre-mir-92a-1	85	dre-mir-92a-1-3p	dre-mir-92a-1:53:G>A,1:', 'dre-mir-92a-2:54:G>A,1:'	0	0	0	0	0	0	0	0	0	0	0	0	1	1	0	0	0	0	0	0	0	0	0	0	0	0	0	0	0	0	0	0	0	0	1	0	0	0	0	0	0	0	0
GTATTGCACTTGTCCCGGCCTGT		23	dre-mir-92a-1	85	dre-mir-92a-1-3p	dre-mir-92a-1:53::r0', 'dre-mir-92a-2:54::r0'	0	0	0	0	0	0	0	0	0	0	0	1	0	0	2	0	0	0	0	0	0	0	0	0	0	0	0	0	0	0	0	0	0	0	0	0	0	0	0	0	0	0	0
ATTGCACTTGTCCCGGCCTGTCA		23	dre-mir-92a-1	85	dre-mir-92a-1-3p	dre-mir-92a-1:55:A>C,22:', 'dre-mir-92a-2:56:G>C,22:'	0	0	0	0	0	0	0	0	0	0	0	1	0	0	1	1	0	0	0	0	0	0	0	0	0	0	0	0	0	0	0	0	0	0	0	0	0	0	0	0	0	0	0
ATTGCACTTGTCCCGGCCTGAAA		23	dre-mir-92a-1	85	dre-mir-92a-1-3p	dre-mir-92a-1:55:T>A,21:'	0	0	0	0	0	0	0	1	0	0	0	1	0	0	1	0	0	0	0	0	0	0	0	0	0	0	0	0	0	0	0	0	0	0	0	0	0	0	0	0	0	0	0
TATTGCACTTGGCCCGGCCTGTA		23	dre-mir-92a-1	85	dre-mir-92a-1-3p	dre-mir-92a-1:54:T>G,12:'	0	0	0	0	0	0	0	0	0	0	0	0	0	0	0	0	0	0	0	0	0	0	0	0	0	0	0	0	0	0	0	0	0	0	1	0	1	0	0	0	1	0	0
TTGCACTTGTCCCGGCCTGTAAT		23	dre-mir-92a-1	85	dre-mir-92a-1-3p	dre-mir-92a-1:56:A>T,23:'	0	0	0	0	0	1	0	0	0	0	0	0	0	0	0	0	0	1	0	0	0	0	0	0	0	0	0	0	0	0	0	0	0	0	0	0	0	0	0	0	1	0	0
TATTGCAGTTGTCCCGGCCTGTAA		24	dre-mir-92a-1	85	dre-mir-92a-1-3p	dre-mir-92a-1:54:C>G,8:'	0	0	0	0	0	0	0	0	0	0	0	0	0	0	0	0	0	0	0	0	0	1	0	0	0	0	0	0	1	0	0	0	0	1	0	0	0	0	0	0	0	0	1
TATTGCACTTGTCCCGGCCTTTAAA		25	dre-mir-92a-1	85	dre-mir-92a-1-3p	dre-mir-92a-1:54:G>T,21:'	0	0	0	0	0	0	0	0	0	0	0	0	0	0	0	0	0	0	0	0	0	0	0	1	0	0	0	0	0	0	0	1	0	0	0	0	0	0	0	0	1	0	0
TATTGCACTTGGCCCGGCCTGTAAA		25	dre-mir-92a-1	85	dre-mir-92a-1-3p	dre-mir-92a-1:54:T>G,12:'	0	0	0	0	0	0	0	0	0	0	0	0	0	0	0	0	0	0	0	0	0	0	0	0	0	0	0	0	1	0	0	0	0	0	1	1	0	0	0	0	0	0	0
TATTGCACTTCTCCCGGCCTGTAAA		25	dre-mir-92a-1	85	dre-mir-92a-1-3p	dre-mir-92a-1:54:G>C,11:'	0	0	0	0	0	0	0	0	0	1	0	0	0	1	0	0	0	0	0	0	0	0	0	1	0	0	0	0	0	0	0	0	0	0	0	0	0	0	0	0	0	0	0
TATTGCACTAGTCCCGGCCTGTAAA		25	dre-mir-92a-1	85	dre-mir-92a-1-3p	dre-mir-92a-1:54:T>A,10:'	0	0	0	0	0	0	0	0	0	0	0	0	1	1	0	0	0	0	0	0	1	0	0	0	0	0	0	0	0	0	0	0	0	0	0	0	0	0	0	0	0	0	0
TATTGCACTTGTCGCGGCCTGTAAA		25	dre-mir-92a-1	85	dre-mir-92a-1-3p	dre-mir-92a-1:54:C>G,14:'	0	0	0	0	0	0	0	0	0	0	0	0	0	0	0	1	0	0	0	0	0	1	0	0	0	0	0	0	0	0	0	0	0	0	0	0	0	0	0	1	0	0	0
TATTGGACTTGTCCCGGCCTGTAAA		25	dre-mir-92a-1	85	dre-mir-92a-1-3p	dre-mir-92a-1:54:C>G,6:'	0	0	0	0	0	0	0	0	0	0	0	1	1	1	0	0	0	0	0	0	0	0	0	0	0	0	0	0	0	0	0	0	0	0	0	0	0	0	0	0	0	0	0
TATTGCACTTATCCCGGCCTGTAAA		25	dre-mir-92a-1	85	dre-mir-92a-1-3p	dre-mir-92a-1:54:G>A,11:'	0	0	0	0	0	1	0	1	0	0	0	0	0	0	0	1	0	0	0	0	0	0	0	0	0	0	0	0	0	0	0	0	0	0	0	0	0	0	0	0	0	0	0
TATTGCACTTGTGCCGGCCTGTAAA		25	dre-mir-92a-1	85	dre-mir-92a-1-3p	dre-mir-92a-1:54:C>G,13:'	0	0	0	0	0	1	0	0	0	0	0	0	0	1	0	1	0	0	0	0	0	0	0	0	0	0	0	0	0	0	0	0	0	0	0	0	0	0	0	0	0	0	0
TATTGCACTTGTCCGGGCCTGTAAA		25	dre-mir-92a-1	85	dre-mir-92a-1-3p	dre-mir-92a-1:54:C>G,15:'	0	0	0	0	0	0	0	0	0	1	0	0	0	1	0	1	0	0	0	0	0	0	0	0	0	0	0	0	0	0	0	0	0	0	0	0	0	0	0	0	0	0	0
TATTGCACTTGTCCCGGCTTGTAAA		25	dre-mir-92a-1	85	dre-mir-92a-1-3p	dre-mir-92a-1:54:C>T,19:'	0	0	0	0	0	0	0	0	0	0	0	1	0	0	0	0	0	0	0	0	0	0	0	0	0	0	1	0	0	0	0	0	0	0	0	0	0	0	1	0	0	0	0
AGGTTGGGATTGGTAGCAATGCTGTG		26	dre-mir-92a-1	85	dre-mir-92a-1-5p	dre-mir-92a-1:17::r0'	0	0	0	1	0	0	0	0	0	0	0	0	0	0	0	0	0	0	0	0	0	1	0	0	0	0	0	0	0	0	0	0	1	0	0	0	0	0	0	0	0	0	0
TATTGCACTTGTCCCGGCCTGTATAG		26	dre-mir-92a-1	85	dre-mir-92a-1-3p	dre-mir-92a-1:54:A>T,24:'	0	0	0	0	0	0	1	0	0	0	0	0	0	0	1	0	0	0	0	0	0	0	0	0	0	0	0	0	1	0	0	0	0	0	0	0	0	0	0	0	0	0	0
TATTGCACTTGTCCCGGCCTGTAAACG		27	dre-mir-92a-1	85	dre-mir-92a-1-3p	dre-mir-92a-1:54:G>C,26:'	0	0	0	0	0	0	0	1	0	0	0	0	0	0	2	0	0	0	0	0	0	0	0	0	0	0	0	0	0	0	0	0	0	0	0	0	0	0	0	0	0	0	0
TTGTCCCGGCCTGTAT		16	dre-mir-92a-1	85	dre-mir-92a-1-3p	dre-mir-92a-1:62:A>T,16:'	0	0	0	0	0	0	0	0	0	0	0	0	0	0	0	0	0	0	0	0	0	0	0	0	1	0	0	0	0	0	0	0	0	0	1	0	0	0	0	0	0	0	0
GCACTTGTCCCGGCCTGG		18	dre-mir-92a-1	85	dre-mir-92a-1-3p	dre-mir-92a-1:58:T>G,18:', 'dre-mir-92a-2:59:T>G,18:'	0	0	0	0	0	0	0	0	0	0	0	0	0	0	0	0	0	0	0	0	0	1	0	0	0	0	0	0	1	0	0	0	0	0	0	0	0	0	0	0	0	0	0
TTGCACTTGTCCCGGCCTG		19	dre-mir-92a-1	85	dre-mir-92a-1-3p	dre-mir-92a-1:56::r0', 'dre-mir-92a-2:57::r0'	0	0	0	0	0	0	0	0	0	0	0	1	0	0	0	0	0	0	0	0	0	0	0	0	0	0	0	0	0	0	0	0	0	0	0	0	1	0	0	0	0	0	0
TATTGCACTTGTCCTGGCC		19	dre-mir-92a-1	85	dre-mir-92a-1-3p	dre-mir-92a-1:54:C>T,15:', 'dre-mir-92a-2:55:C>T,15:'	0	0	0	0	0	1	0	0	1	0	0	0	0	0	0	0	0	0	0	0	0	0	0	0	0	0	0	0	0	0	0	0	0	0	0	0	0	0	0	0	0	0	0
TATTGCACCTGTCCCGGCC		19	dre-mir-92a-1	85	dre-mir-92a-1-3p	dre-mir-92a-1:54:T>C,9:', 'dre-mir-92a-2:55:T>C,9:'	0	0	0	1	0	0	0	0	1	0	0	0	0	0	0	0	0	0	0	0	0	0	0	0	0	0	0	0	0	0	0	0	0	0	0	0	0	0	0	0	0	0	0
AATTGCACTTGTCCCGGCC		19	dre-mir-92a-1	85	dre-mir-92a-1-3p	dre-mir-92a-1:54:T>A,1:', 'dre-mir-92a-2:55:T>A,1:'	0	0	0	0	0	0	0	0	0	0	0	0	0	0	0	0	0	0	0	0	0	0	0	0	0	0	0	0	0	0	0	0	0	0	0	0	1	0	1	0	0	0	0
TATTGCACTTGTCCCGACC		19	dre-mir-92a-1	85	dre-mir-92a-1-3p	dre-mir-92a-1:54:G>A,17:', 'dre-mir-92a-2:55:G>A,17:'	0	0	0	0	0	0	0	0	0	0	0	0	0	0	0	0	0	0	0	0	0	0	1	0	0	0	0	0	1	0	0	0	0	0	0	0	0	0	0	0	0	0	0
TATTGCATTTGTCCCGGCC		19	dre-mir-92a-1	85	dre-mir-92a-1-3p	dre-mir-92a-1:54:C>T,8:', 'dre-mir-92a-2:55:C>T,8:'	0	0	0	0	0	0	1	0	0	0	0	0	0	0	0	0	0	0	0	0	0	0	0	0	0	0	0	0	0	0	0	0	1	0	0	0	0	0	0	0	0	0	0
CATTGCACTTGTCCCGGCC		19	dre-mir-92a-1	85	dre-mir-92a-1-3p	dre-mir-92a-1:54:T>C,1:', 'dre-mir-92a-2:55:T>C,1:'	0	0	0	0	0	1	0	0	0	0	0	0	0	0	0	0	0	0	0	0	0	0	0	0	0	0	0	0	0	0	0	0	0	0	0	1	0	0	0	0	0	0	0
TATTGCACTTGTCCCAGCC		19	dre-mir-92a-1	85	dre-mir-92a-1-3p	dre-mir-92a-1:54:G>A,16:', 'dre-mir-92a-2:55:G>A,16:'	0	0	0	0	0	0	0	0	0	0	0	0	0	0	0	1	0	0	0	0	0	0	0	0	1	0	0	0	0	0	0	0	0	0	0	0	0	0	0	0	0	0	0
TATTGCACGTGTCCCGGCC		19	dre-mir-92a-1	85	dre-mir-92a-1-3p	dre-mir-92a-1:54:T>G,9:', 'dre-mir-92a-2:55:T>G,9:'	0	0	0	0	0	0	0	0	0	0	0	0	0	0	0	0	0	0	0	0	0	0	0	0	0	1	0	0	0	0	0	0	0	0	1	0	0	0	0	0	0	0	0
TATTGCACTTGTCCCGGTC		19	dre-mir-92a-1	85	dre-mir-92a-1-3p	dre-mir-92a-1:54:C>T,18:', 'dre-mir-92a-2:55:C>T,18:'	0	0	0	0	0	0	0	0	0	0	0	1	0	0	0	0	0	0	0	0	0	0	1	0	0	0	0	0	0	0	0	0	0	0	0	0	0	0	0	0	0	0	0
TATTGCACTTGTCCCGGCGT		20	dre-mir-92a-1	85	dre-mir-92a-1-3p	dre-mir-92a-1:54:C>G,19:', 'dre-mir-92a-2:55:C>G,19:'	0	0	0	0	0	0	0	1	0	0	0	0	0	0	0	0	0	0	0	0	0	0	0	0	0	0	0	0	0	0	0	0	0	0	0	0	0	0	0	0	1	0	0
ATTGCACTTGTTCCGGCCTG		20	dre-mir-92a-1	85	dre-mir-92a-1-3p	dre-mir-92a-1:55:C>T,12:', 'dre-mir-92a-2:56:C>T,12:'	0	0	0	0	0	0	1	0	0	0	0	1	0	0	0	0	0	0	0	0	0	0	0	0	0	0	0	0	0	0	0	0	0	0	0	0	0	0	0	0	0	0	0
TGCACTTGTCCCGGCCTGTT		20	dre-mir-92a-1	85	dre-mir-92a-1-3p	dre-mir-92a-1:57:A>T,20:', 'dre-mir-92a-2:58:G>T,20:'	0	0	0	0	0	0	0	0	0	0	0	0	0	0	0	0	0	0	0	0	0	0	0	0	0	0	0	0	0	0	0	0	0	0	1	0	0	0	0	1	0	0	0
TATTGCACTTTTCCCGGCCT		20	dre-mir-92a-1	85	dre-mir-92a-1-3p	dre-mir-92a-1:54:G>T,11:', 'dre-mir-92a-2:55:G>T,11:'	0	0	1	0	0	0	0	0	0	0	0	0	0	1	0	0	0	0	0	0	0	0	0	0	0	0	0	0	0	0	0	0	0	0	0	0	0	0	0	0	0	0	0
TATTGCACTTGTCTCGGCCT		20	dre-mir-92a-1	85	dre-mir-92a-1-3p	dre-mir-92a-1:54:C>T,14:', 'dre-mir-92a-2:55:C>T,14:'	0	0	0	0	0	0	0	0	0	1	0	0	0	0	1	0	0	0	0	0	0	0	0	0	0	0	0	0	0	0	0	0	0	0	0	0	0	0	0	0	0	0	0
TTGCACTTGTCCCGGCCTGC		20	dre-mir-92a-1	85	dre-mir-92a-1-3p	dre-mir-92a-1:56:T>C,20:', 'dre-mir-92a-2:57:T>C,20:'	0	0	0	0	0	0	0	0	0	0	0	0	0	0	0	0	0	0	0	0	0	0	0	0	0	0	1	1	0	0	0	0	0	0	0	0	0	0	0	0	0	0	0
ATTGCACTTGTCCCGGCCAGT		21	dre-mir-92a-1	85	dre-mir-92a-1-3p	dre-mir-92a-1:55:T>A,19:', 'dre-mir-92a-2:56:T>A,19:'	0	0	0	0	0	0	0	0	0	0	0	1	1	0	0	0	0	0	0	0	0	0	0	0	0	0	0	0	0	0	0	0	0	0	0	0	0	0	0	0	0	0	0
ATCGCACTTGTCCCGGCCTGT		21	dre-mir-92a-1	85	dre-mir-92a-1-3p	dre-mir-92a-1:55:T>C,3:', 'dre-mir-92a-2:56:T>C,3:'	0	0	0	0	0	0	0	0	0	0	0	0	0	0	1	0	0	0	0	0	0	0	0	0	0	0	0	0	0	0	0	0	0	0	1	0	0	0	0	0	0	0	0
ATTGCACTTGTCCCGGCCTAT		21	dre-mir-92a-1	85	dre-mir-92a-1-3p	dre-mir-92a-1:55:G>A,20:', 'dre-mir-92a-2:56:G>A,20:'	0	0	0	0	0	0	0	0	0	1	0	0	0	1	0	0	0	0	0	0	0	0	0	0	0	0	0	0	0	0	0	0	0	0	0	0	0	0	0	0	0	0	0
TATTGCACTAGTCCCGGCCTG		21	dre-mir-92a-1	85	dre-mir-92a-1-3p	dre-mir-92a-1:54:T>A,10:', 'dre-mir-92a-2:55:T>A,10:'	0	0	0	0	0	0	0	0	0	0	0	0	0	0	0	0	0	0	0	0	0	0	0	0	0	1	0	0	0	0	0	0	0	1	0	0	0	0	0	0	0	0	0
TATGGCACTTGTCCCGGCCTG		21	dre-mir-92a-1	85	dre-mir-92a-1-3p	dre-mir-92a-1:54:T>G,4:', 'dre-mir-92a-2:55:T>G,4:'	0	0	0	0	0	0	0	0	0	0	0	0	0	0	0	0	0	0	0	0	0	0	0	0	0	0	0	0	0	0	0	1	0	0	1	0	0	0	0	0	0	0	0
ATTCCACTTGTCCCGGCCTGT		21	dre-mir-92a-1	85	dre-mir-92a-1-3p	dre-mir-92a-1:55:G>C,4:', 'dre-mir-92a-2:56:G>C,4:'	0	0	0	0	0	0	0	0	0	0	0	2	0	0	0	0	0	0	0	0	0	0	0	0	0	0	0	0	0	0	0	0	0	0	0	0	0	0	0	0	0	0	0
TATTGCACTTGTCCCGGGCTG		21	dre-mir-92a-1	85	dre-mir-92a-1-3p	dre-mir-92a-1:54:C>G,18:', 'dre-mir-92a-2:55:C>G,18:'	0	0	0	0	0	0	0	0	0	0	0	0	0	0	0	0	0	0	0	0	0	0	0	0	0	0	0	0	0	0	0	0	1	0	0	0	1	0	0	0	0	0	0
ATTGCACTGGTCCCGGCCTGT		21	dre-mir-92a-1	85	dre-mir-92a-1-3p	dre-mir-92a-1:55:T>G,9:', 'dre-mir-92a-2:56:T>G,9:'	0	0	0	0	0	0	0	0	0	0	0	1	0	0	0	0	0	0	0	0	0	0	0	0	0	0	0	0	1	0	0	0	0	0	0	0	0	0	0	0	0	0	0
ATTGCACTTGTCCCGGGCTGT		21	dre-mir-92a-1	85	dre-mir-92a-1-3p	dre-mir-92a-1:55:C>G,17:', 'dre-mir-92a-2:56:C>G,17:'	0	0	0	0	0	0	0	0	0	0	0	0	0	0	0	0	0	0	0	0	0	0	0	0	0	0	0	0	0	0	0	0	1	1	0	0	0	0	0	0	0	0	0
ATTGCACTAGTCCCGGCCTGT		21	dre-mir-92a-1	85	dre-mir-92a-1-3p	dre-mir-92a-1:55:T>A,9:', 'dre-mir-92a-2:56:T>A,9:'	0	0	0	0	0	0	0	0	0	0	0	1	0	0	0	0	0	0	0	0	0	0	0	0	0	0	0	0	0	0	0	0	0	1	0	0	0	0	0	0	0	0	0
TATTGCACTTGGCCCGGCCTG		21	dre-mir-92a-1	85	dre-mir-92a-1-3p	dre-mir-92a-1:54:T>G,12:', 'dre-mir-92a-2:55:T>G,12:'	0	0	0	0	0	1	0	0	0	0	0	0	0	0	0	0	0	0	0	0	0	0	0	0	0	0	0	0	0	0	0	0	0	0	1	0	0	0	0	0	0	0	0
AGTGCACTTGTCCCGGCCTGT		21	dre-mir-92a-1	85	dre-mir-92a-1-3p	dre-mir-92a-1:55:T>G,2:', 'dre-mir-92a-2:56:T>G,2:'	0	0	0	0	0	0	0	0	0	0	1	0	0	0	0	0	0	0	0	0	0	0	0	0	0	0	0	0	0	0	0	0	0	0	1	0	0	0	0	0	0	0	0
TTGCACTTGTCCCGGCCTGTAG		22	dre-mir-92a-1	85	dre-mir-92a-1-3p	dre-mir-92a-1:56:A>G,22:'	0	0	0	0	0	0	0	0	0	0	1	0	0	0	0	0	0	0	0	0	0	0	1	0	0	0	0	0	0	0	0	0	0	0	0	0	0	0	0	0	0	0	0
ATTGCACTTGTCTCGGCCTGTA		22	dre-mir-92a-1	85	dre-mir-92a-1-3p	dre-mir-92a-1:55:C>T,13:'	0	0	0	0	0	0	0	0	0	0	0	0	0	0	0	0	0	0	0	0	0	0	0	0	0	0	0	0	0	0	0	0	0	0	0	0	1	0	0	1	0	0	0
ATTGCACTTGTCCCGGCCTGGA		22	dre-mir-92a-1	85	dre-mir-92a-1-3p	dre-mir-92a-1:55:T>G,21:'	0	0	0	0	0	0	0	0	0	0	0	0	0	0	0	1	0	0	0	0	0	0	0	0	0	0	0	0	0	0	0	0	0	0	1	0	0	0	0	0	0	0	0
CTTGCACTTGTCCCGGCCTGTAA		23	dre-mir-92a-1	85	dre-mir-92a-1-3p	dre-mir-92a-1:55:A>C,1:'	0	0	1	0	0	0	0	0	0	0	0	0	0	0	0	0	0	0	0	0	0	0	0	0	0	0	0	0	1	0	0	0	0	0	0	0	0	0	0	0	0	0	0
ATTGCACCTGTCCCGGCCTGTAA		23	dre-mir-92a-1	85	dre-mir-92a-1-3p	dre-mir-92a-1:55:T>C,8:'	0	0	0	0	0	0	0	0	0	0	0	0	0	1	0	0	0	0	0	0	0	0	0	0	0	0	0	0	0	0	0	0	0	0	0	0	0	0	1	0	0	0	0
ATTGCACTTGTACCGGCCTGTAA		23	dre-mir-92a-1	85	dre-mir-92a-1-3p	dre-mir-92a-1:55:C>A,12:'	0	0	0	0	0	0	0	0	0	0	0	1	0	0	0	0	0	0	0	0	0	1	0	0	0	0	0	0	0	0	0	0	0	0	0	0	0	0	0	0	0	0	0
ATTGCACTTGTCCCGTCCTGTAA		23	dre-mir-92a-1	85	dre-mir-92a-1-3p	dre-mir-92a-1:55:G>T,16:'	0	0	0	0	0	0	0	0	0	0	0	0	0	0	0	0	0	0	0	0	0	0	0	0	0	0	0	1	0	0	0	0	0	0	1	0	0	0	0	0	0	0	0
AGGTTGGGATTGGTAGCAATGCTA		24	dre-mir-92a-1	85	dre-mir-92a-1-5p	dre-mir-92a-1:17:G>A,24:'	0	0	0	0	0	0	0	0	0	0	0	0	0	0	0	0	0	0	0	0	0	0	0	2	0	0	0	0	0	0	0	0	0	0	0	0	0	0	0	0	0	0	0
AGGTTGGGATTGGTAGCAATGCTT		24	dre-mir-92a-1	85	dre-mir-92a-1-5p	dre-mir-92a-1:17:G>T,24:'	0	0	0	0	0	0	0	0	1	0	0	0	0	0	0	0	0	0	0	0	0	0	0	0	1	0	0	0	0	0	0	0	0	0	0	0	0	0	0	0	0	0	0
TAGTGCACTTGTCCCGGCCTGTAA		24	dre-mir-92a-1	85	dre-mir-92a-1-3p	dre-mir-92a-1:54:T>G,3:'	0	0	0	0	0	1	0	0	0	0	0	0	0	1	0	0	0	0	0	0	0	0	0	0	0	0	0	0	0	0	0	0	0	0	0	0	0	0	0	0	0	0	0
TTATTGCACTTGTCCCGGCCTGTA		24	dre-mir-92a-1	85	dre-mir-92a-1-3p	dre-mir-92a-1:53:G>T,1:'	0	0	0	0	0	0	0	0	0	0	0	0	0	0	0	0	0	0	0	0	0	0	0	0	0	0	0	0	0	0	0	0	0	0	0	0	0	0	2	0	0	0	0
AATTGCACTTGTCCCGGCCTGTAAA		25	dre-mir-92a-1	85	dre-mir-92a-1-3p	dre-mir-92a-1:54:T>A,1:'	0	0	0	0	0	0	0	0	0	1	0	0	0	0	1	0	0	0	0	0	0	0	0	0	0	0	0	0	0	0	0	0	0	0	0	0	0	0	0	0	0	0	0
AGGTTGGGATTGGTAGCAATGCTTT		25	dre-mir-92a-1	85	dre-mir-92a-1-5p	dre-mir-92a-1:17:G>T,24:'	0	0	0	0	0	0	0	0	0	0	0	0	0	0	0	0	0	0	0	1	0	0	1	0	0	0	0	0	0	0	0	0	0	0	0	0	0	0	0	0	0	0	0
ATTGCACTTGTCCCGGCCTGTAAAT		25	dre-mir-92a-1	85	dre-mir-92a-1-3p	dre-mir-92a-1:55:G>T,25:'	0	0	0	0	0	0	0	0	0	0	0	0	1	0	0	0	0	0	0	0	0	0	0	0	0	0	0	0	0	0	0	0	0	0	0	0	0	0	1	0	0	0	0
TATAGCACTTGTCCCGGCCTGTAAA		25	dre-mir-92a-1	85	dre-mir-92a-1-3p	dre-mir-92a-1:54:T>A,4:'	0	0	0	0	0	0	0	0	0	0	0	0	0	0	0	0	0	0	0	0	0	0	2	0	0	0	0	0	0	0	0	0	0	0	0	0	0	0	0	0	0	0	0
TTTTGCACTTGTCCCGGCCTGTAAA		25	dre-mir-92a-1	85	dre-mir-92a-1-3p	dre-mir-92a-1:54:A>T,2:'	0	0	0	0	0	0	1	1	0	0	0	0	0	0	0	0	0	0	0	0	0	0	0	0	0	0	0	0	0	0	0	0	0	0	0	0	0	0	0	0	0	0	0
TATTGCACTGGTCCCGGCCTGTAAA		25	dre-mir-92a-1	85	dre-mir-92a-1-3p	dre-mir-92a-1:54:T>G,10:'	0	0	0	0	0	0	0	0	0	0	0	0	0	0	1	0	0	0	0	0	0	0	0	0	0	0	0	0	0	0	0	0	1	0	0	0	0	0	0	0	0	0	0
TATTGCACTTGTCCCGGCCGGTAAA		25	dre-mir-92a-1	85	dre-mir-92a-1-3p	dre-mir-92a-1:54:T>G,20:'	0	0	0	0	0	0	0	0	0	0	0	0	0	0	0	1	0	0	0	0	0	0	0	0	0	0	0	0	0	1	0	0	0	0	0	0	0	0	0	0	0	0	0
TATTGCACTTGTCCCGCCCTGTAAA		25	dre-mir-92a-1	85	dre-mir-92a-1-3p	dre-mir-92a-1:54:G>C,17:'	0	0	0	1	0	0	0	0	0	0	0	0	0	1	0	0	0	0	0	0	0	0	0	0	0	0	0	0	0	0	0	0	0	0	0	0	0	0	0	0	0	0	0
TAATGCACTTGTCCCGGCCTGTAAA		25	dre-mir-92a-1	85	dre-mir-92a-1-3p	dre-mir-92a-1:54:T>A,3:'	0	0	0	0	0	0	0	0	0	1	0	0	0	1	0	0	0	0	0	0	0	0	0	0	0	0	0	0	0	0	0	0	0	0	0	0	0	0	0	0	0	0	0
TATTGCACTTGTCCCGGCCTCTAAA		25	dre-mir-92a-1	85	dre-mir-92a-1-3p	dre-mir-92a-1:54:G>C,21:'	0	0	0	0	0	0	0	0	0	1	0	0	0	1	0	0	0	0	0	0	0	0	0	0	0	0	0	0	0	0	0	0	0	0	0	0	0	0	0	0	0	0	0
TATTGCACTTGTCCCGGCCTATAAA		25	dre-mir-92a-1	85	dre-mir-92a-1-3p	dre-mir-92a-1:54:G>A,21:'	0	0	0	0	0	0	0	0	0	0	0	0	0	0	1	0	0	0	0	0	0	0	0	0	0	0	0	1	0	0	0	0	0	0	0	0	0	0	0	0	0	0	1
TATTGCACTTGTCCCGGCGTGTAAA		25	dre-mir-92a-1	85	dre-mir-92a-1-3p	dre-mir-92a-1:54:C>G,19:'	0	0	0	0	0	0	0	0	0	0	0	0	0	0	1	0	0	0	0	0	0	0	0	0	0	0	0	0	0	0	0	0	0	0	0	0	0	1	0	0	0	0	0
GGGTATTGCACTTGTCCCGGCCTGT		25	dre-mir-92a-1	85	dre-mir-92a-1-3p	dre-mir-92a-1:51:A>G,1:'	0	0	0	0	0	0	0	0	0	0	0	0	0	0	1	0	0	0	0	0	0	0	0	0	0	0	0	0	0	0	0	0	0	0	0	0	0	0	1	0	0	0	0
TATTGCACTTGTCCCGGCCTGTAGAG		26	dre-mir-92a-1	85	dre-mir-92a-1-3p	dre-mir-92a-1:54:A>G,24:'	0	0	0	0	0	0	0	0	0	0	0	0	0	0	0	0	0	1	0	0	0	0	0	0	0	0	0	0	0	1	0	0	0	0	0	0	0	0	0	0	0	0	0
TATTGCACTTGTCCCGGCCTGTAACG		26	dre-mir-92a-1	85	dre-mir-92a-1-3p	dre-mir-92a-1:54:A>C,25:'	0	0	0	1	0	0	0	0	0	1	0	0	0	0	0	0	0	0	0	0	0	0	0	0	0	0	0	0	0	0	0	0	0	0	0	0	0	0	0	0	0	0	0
AGGTTGGGATTGGTAGCAATGCTGTGT		27	dre-mir-92a-1	85	dre-mir-92a-1-5p	dre-mir-92a-1:17::r0'	0	0	0	0	0	0	0	0	0	0	0	0	0	0	0	0	0	0	0	0	0	0	0	1	0	0	0	0	0	0	0	0	0	1	0	0	0	0	0	0	0	0	0
TATTGCACTTGTCCCGGCCTGTAAAGG		27	dre-mir-92a-1	85	dre-mir-92a-1-3p	dre-mir-92a-1:54::r0'	0	0	0	0	0	0	0	0	0	1	1	0	0	0	0	0	0	0	0	0	0	0	0	0	0	0	0	0	0	0	0	0	0	0	0	0	0	0	0	0	0	0	0
AGGTTGGGATTGGTAGCAATGCTGTGTT		28	dre-mir-92a-1	85	dre-mir-92a-1-5p	dre-mir-92a-1:17:G>T,28:'	0	0	0	0	0	0	0	0	0	0	0	0	0	0	0	0	0	0	0	0	0	0	0	2	0	0	0	0	0	0	0	0	0	0	0	0	0	0	0	0	0	0	0
TATTGCACTTGTCCCGGCCTGTAAAAGA		28	dre-mir-92a-1	85	dre-mir-92a-1-3p	dre-mir-92a-1:54:G>A,26:'	0	0	0	0	0	0	0	0	0	0	1	0	0	1	0	0	0	0	0	0	0	0	0	0	0	0	0	0	0	0	0	0	0	0	0	0	0	0	0	0	0	0	0
ACTTGTCCCGGCCTG		15	dre-mir-92a-1	85	dre-mir-92a-1-3p	dre-mir-92a-1:60::r0', 'dre-mir-92a-2:61::r0'	0	0	0	0	0	0	0	0	0	0	0	0	0	0	0	0	0	0	0	0	0	0	0	0	0	0	0	0	0	0	0	0	0	0	0	1	0	0	0	0	0	0	0
TTGTCCCGGCCTGTA		15	dre-mir-92a-1	85	dre-mir-92a-1-3p	dre-mir-92a-1:62::r0'	0	0	0	0	0	0	0	0	0	0	0	0	0	0	0	0	0	0	0	0	1	0	0	0	0	0	0	0	0	0	0	0	0	0	0	0	0	0	0	0	0	0	0
CTTGTCCCGGCCTGA		15	dre-mir-92a-1	85	dre-mir-92a-1-3p	dre-mir-92a-1:61:T>A,15:', 'dre-mir-92a-2:62:T>A,15:'	0	0	0	0	0	0	0	0	0	0	0	0	0	1	0	0	0	0	0	0	0	0	0	0	0	0	0	0	0	0	0	0	0	0	0	0	0	0	0	0	0	0	0
TGTCCCGGCCTGTTA		15	dre-mir-92a-1	85	dre-mir-92a-1-3p	dre-mir-92a-1:63:A>T,14:', 'dre-mir-92a-2:64:G>T,14:'	0	0	0	0	0	0	0	0	0	0	0	0	0	0	0	0	0	0	0	0	0	0	0	0	0	0	0	1	0	0	0	0	0	0	0	0	0	0	0	0	0	0	0
TTGTCCCGGCCTGTT		15	dre-mir-92a-1	85	dre-mir-92a-1-3p	dre-mir-92a-1:62:A>T,15:', 'dre-mir-92a-2:63:G>T,15:'	0	0	0	0	0	0	0	0	0	0	0	0	0	0	0	1	0	0	0	0	0	0	0	0	0	0	0	0	0	0	0	0	0	0	0	0	0	0	0	0	0	0	0
GGGATTGGTAGCATT		15	dre-mir-92a-1	85	dre-mir-92a-1-5p	dre-mir-92a-1:22:A>T,14:'	0	0	0	0	0	0	0	0	0	0	0	0	0	0	0	1	0	0	0	0	0	0	0	0	0	0	0	0	0	0	0	0	0	0	0	0	0	0	0	0	0	0	0
TATTTCACTTGTCCC		15	dre-mir-92a-1	85	dre-mir-92a-1-3p	dre-mir-92a-1:54:G>T,5:', 'dre-mir-92a-2:55:G>T,5:'	0	0	0	0	0	0	0	0	0	0	0	0	0	0	0	0	1	0	0	0	0	0	0	0	0	0	0	0	0	0	0	0	0	0	0	0	0	0	0	0	0	0	0
CACTTGTCCCGGCCTG		16	dre-mir-92a-1	85	dre-mir-92a-1-3p	dre-mir-92a-1:59::r0', 'dre-mir-92a-2:60::r0'	0	0	0	0	0	0	0	0	0	0	0	0	0	0	0	0	0	0	0	0	0	0	0	0	0	0	0	0	0	0	0	0	0	0	0	0	0	0	0	1	0	0	0
ACTTGTCCCGGCCTGC		16	dre-mir-92a-1	85	dre-mir-92a-1-3p	dre-mir-92a-1:60:T>C,16:', 'dre-mir-92a-2:61:T>C,16:'	0	0	0	0	0	0	0	0	0	0	0	0	0	0	0	0	0	0	0	0	0	0	0	0	0	0	0	0	0	1	0	0	0	0	0	0	0	0	0	0	0	0	0
ACTTGTCCCGGCCTGA		16	dre-mir-92a-1	85	dre-mir-92a-1-3p	dre-mir-92a-1:60:T>A,16:', 'dre-mir-92a-2:61:T>A,16:'	0	0	0	0	0	0	0	0	0	0	0	0	0	0	0	0	0	0	0	0	0	0	0	0	0	0	0	0	0	0	0	0	1	0	0	0	0	0	0	0	0	0	0
TATTGCACTTGTACCG		16	dre-mir-92a-1	85	dre-mir-92a-1-3p	dre-mir-92a-1:54:C>A,13:', 'dre-mir-92a-2:55:C>A,13:'	0	0	0	0	0	0	0	0	0	0	0	0	0	0	0	0	1	0	0	0	0	0	0	0	0	0	0	0	0	0	0	0	0	0	0	0	0	0	0	0	0	0	0
TTGTCCCGGCCTGAAA		16	dre-mir-92a-1	85	dre-mir-92a-1-3p	dre-mir-92a-1:62:T>A,14:'	0	0	0	0	0	0	0	0	0	0	0	0	0	1	0	0	0	0	0	0	0	0	0	0	0	0	0	0	0	0	0	0	0	0	0	0	0	0	0	0	0	0	0
TTGCACTTGTCCCGGCC		17	dre-mir-92a-1	85	dre-mir-92a-1-3p	dre-mir-92a-1:56::r0', 'dre-mir-92a-2:57::r0'	0	0	0	0	0	0	0	0	0	0	0	0	0	0	0	1	0	0	0	0	0	0	0	0	0	0	0	0	0	0	0	0	0	0	0	0	0	0	0	0	0	0	0
GCACTTGTCCCGGCCTG		17	dre-mir-92a-1	85	dre-mir-92a-1-3p	dre-mir-92a-1:58::r0', 'dre-mir-92a-2:59::r0'	0	0	0	0	0	0	0	0	0	0	0	0	0	0	0	0	0	0	0	0	0	0	0	0	0	0	0	0	0	0	0	0	0	0	0	0	0	0	0	1	0	0	0
ATTGCACTTGTCCCGGC		17	dre-mir-92a-1	85	dre-mir-92a-1-3p	dre-mir-92a-1:55::r0', 'dre-mir-92a-2:56::r0'	0	0	0	0	0	0	0	0	0	0	0	0	0	0	0	0	0	0	0	0	0	0	0	0	0	0	0	0	0	0	0	0	0	0	1	0	0	0	0	0	0	0	0
ACTTGTCCCGGCCTGTT		17	dre-mir-92a-1	85	dre-mir-92a-1-3p	dre-mir-92a-1:60:A>T,17:', 'dre-mir-92a-2:61:G>T,17:'	0	0	0	0	0	0	0	0	0	0	0	0	0	0	0	0	0	0	0	0	0	0	0	0	0	0	0	0	0	0	0	0	0	0	1	0	0	0	0	0	0	0	0
TATTGCACTTGTCCCGA		17	dre-mir-92a-1	85	dre-mir-92a-1-3p	dre-mir-92a-1:54:G>A,17:', 'dre-mir-92a-2:55:G>A,17:'	0	0	0	0	0	0	0	0	0	0	0	0	0	0	0	0	1	0	0	0	0	0	0	0	0	0	0	0	0	0	0	0	0	0	0	0	0	0	0	0	0	0	0
CACTTGTCCCGGCCTGC		17	dre-mir-92a-1	85	dre-mir-92a-1-3p	dre-mir-92a-1:59:T>C,17:', 'dre-mir-92a-2:60:T>C,17:'	0	0	0	0	0	0	0	0	0	0	0	0	0	0	0	0	0	0	0	0	0	0	0	0	0	0	0	0	0	1	0	0	0	0	0	0	0	0	0	0	0	0	0
ATTGCACTTGTCCCGGG		17	dre-mir-92a-1	85	dre-mir-92a-1-3p	dre-mir-92a-1:55:C>G,17:', 'dre-mir-92a-2:56:C>G,17:'	0	0	0	0	0	0	0	0	0	1	0	0	0	0	0	0	0	0	0	0	0	0	0	0	0	0	0	0	0	0	0	0	0	0	0	0	0	0	0	0	0	0	0
ACTTGTCCCGGCCTGTAA		18	dre-mir-92a-1	85	dre-mir-92a-1-3p	dre-mir-92a-1:60::r0'	0	0	0	0	0	0	0	0	0	0	0	0	0	0	0	0	0	0	0	0	0	0	0	0	0	0	0	0	0	1	0	0	0	0	0	0	0	0	0	0	0	0	0
TATTGCACTTGTCCCGCC		18	dre-mir-92a-1	85	dre-mir-92a-1-3p	dre-mir-92a-1:54:G>C,17:', 'dre-mir-92a-2:55:G>C,17:'	0	0	0	0	0	0	0	0	0	0	0	0	0	0	0	0	1	0	0	0	0	0	0	0	0	0	0	0	0	0	0	0	0	0	0	0	0	0	0	0	0	0	0
TATTGCCCTTGTCCCGGC		18	dre-mir-92a-1	85	dre-mir-92a-1-3p	dre-mir-92a-1:54:A>C,7:', 'dre-mir-92a-2:55:A>C,7:'	0	0	0	0	0	0	0	0	0	0	0	0	0	0	0	0	1	0	0	0	0	0	0	0	0	0	0	0	0	0	0	0	0	0	0	0	0	0	0	0	0	0	0
TATTGCACCTGTCCCGGC		18	dre-mir-92a-1	85	dre-mir-92a-1-3p	dre-mir-92a-1:54:T>C,9:', 'dre-mir-92a-2:55:T>C,9:'	0	0	0	0	0	0	0	0	0	0	0	0	0	0	0	0	1	0	0	0	0	0	0	0	0	0	0	0	0	0	0	0	0	0	0	0	0	0	0	0	0	0	0
ACTTGTCCCGGCCTGTAT		18	dre-mir-92a-1	85	dre-mir-92a-1-3p	dre-mir-92a-1:60:A>T,18:'	0	0	0	0	0	0	0	0	0	0	0	0	0	1	0	0	0	0	0	0	0	0	0	0	0	0	0	0	0	0	0	0	0	0	0	0	0	0	0	0	0	0	0
GCATTTGTCCCGGCCTGT		18	dre-mir-92a-1	85	dre-mir-92a-1-3p	dre-mir-92a-1:58:C>T,4:', 'dre-mir-92a-2:59:C>T,4:'	0	0	0	0	0	0	0	0	0	0	0	0	0	0	0	0	0	0	0	0	0	0	0	0	0	0	0	0	0	0	0	0	0	0	1	0	0	0	0	0	0	0	0
TATTGCACTGGTCCCGGC		18	dre-mir-92a-1	85	dre-mir-92a-1-3p	dre-mir-92a-1:54:T>G,10:', 'dre-mir-92a-2:55:T>G,10:', 'dre-mir-92b:56:C>G,10:'	0	0	0	1	0	0	0	0	0	0	0	0	0	0	0	0	0	0	0	0	0	0	0	0	0	0	0	0	0	0	0	0	0	0	0	0	0	0	0	0	0	0	0
TATTGCACTTGTACCGGC		18	dre-mir-92a-1	85	dre-mir-92a-1-3p	dre-mir-92a-1:54:C>A,13:', 'dre-mir-92a-2:55:C>A,13:'	0	0	0	0	0	0	0	0	0	0	0	0	0	0	0	0	1	0	0	0	0	0	0	0	0	0	0	0	0	0	0	0	0	0	0	0	0	0	0	0	0	0	0
GCACTTGTCCCGGCATGT		18	dre-mir-92a-1	85	dre-mir-92a-1-3p	dre-mir-92a-1:58:C>A,15:', 'dre-mir-92a-2:59:C>A,15:'	0	0	0	0	0	0	0	0	0	0	0	0	0	0	0	0	0	0	0	0	1	0	0	0	0	0	0	0	0	0	0	0	0	0	0	0	0	0	0	0	0	0	0
TATTGCACTTGTCACGGC		18	dre-mir-92a-1	85	dre-mir-92a-1-3p	dre-mir-92a-1:54:C>A,14:', 'dre-mir-92a-2:55:C>A,14:'	0	0	0	0	0	0	0	0	0	0	0	0	0	0	0	0	1	0	0	0	0	0	0	0	0	0	0	0	0	0	0	0	0	0	0	0	0	0	0	0	0	0	0
TATTGCACTTGTCCCGAC		18	dre-mir-92a-1	85	dre-mir-92a-1-3p	dre-mir-92a-1:54:G>A,17:', 'dre-mir-92a-2:55:G>A,17:'	0	0	0	0	0	0	0	0	0	0	0	0	0	0	0	0	0	0	0	0	0	0	0	0	0	0	0	0	0	1	0	0	0	0	0	0	0	0	0	0	0	0	0
ATTGCACTTGTCCTGGCC		18	dre-mir-92a-1	85	dre-mir-92a-1-3p	dre-mir-92a-1:55:C>T,14:', 'dre-mir-92a-2:56:C>T,14:'	0	0	0	0	0	0	0	0	0	0	0	0	0	0	0	0	0	0	0	0	0	0	0	0	0	0	0	0	0	0	0	0	0	0	0	0	0	1	0	0	0	0	0
TATTGCACTTGTGCCGGCC		19	dre-mir-92a-1	85	dre-mir-92a-1-3p	dre-mir-92a-1:54:C>G,13:', 'dre-mir-92a-2:55:C>G,13:'	0	0	0	0	0	0	0	0	0	0	0	0	1	0	0	0	0	0	0	0	0	0	0	0	0	0	0	0	0	0	0	0	0	0	0	0	0	0	0	0	0	0	0
TATTGTACTTGTCCCGGCC		19	dre-mir-92a-1	85	dre-mir-92a-1-3p	dre-mir-92a-1:54:C>T,6:', 'dre-mir-92a-2:55:C>T,6:'	0	0	0	0	0	0	0	0	0	0	0	0	0	1	0	0	0	0	0	0	0	0	0	0	0	0	0	0	0	0	0	0	0	0	0	0	0	0	0	0	0	0	0
TATTGCAGTTGTCCCGGCC		19	dre-mir-92a-1	85	dre-mir-92a-1-3p	dre-mir-92a-1:54:C>G,8:', 'dre-mir-92a-2:55:C>G,8:'	0	0	0	0	0	0	0	0	0	0	1	0	0	0	0	0	0	0	0	0	0	0	0	0	0	0	0	0	0	0	0	0	0	0	0	0	0	0	0	0	0	0	0
TATGGCACTTGTCCCGGCC		19	dre-mir-92a-1	85	dre-mir-92a-1-3p	dre-mir-92a-1:54:T>G,4:', 'dre-mir-92a-2:55:T>G,4:'	0	0	0	0	0	0	0	0	0	0	0	0	0	0	0	0	0	0	0	0	0	0	0	0	0	0	0	0	0	0	0	0	0	1	0	0	0	0	0	0	0	0	0
TATTGAACTTGTCCCGGCC		19	dre-mir-92a-1	85	dre-mir-92a-1-3p	dre-mir-92a-1:54:C>A,6:', 'dre-mir-92a-2:55:C>A,6:'	0	0	0	0	0	0	0	0	0	0	0	0	0	0	0	0	0	0	0	0	0	0	0	0	0	0	0	0	0	0	0	0	0	1	0	0	0	0	0	0	0	0	0
GATTGCACTTGTCCCGGCC		19	dre-mir-92a-1	85	dre-mir-92a-1-3p	dre-mir-92a-1:54:T>G,1:', 'dre-mir-92a-2:55:T>G,1:'	0	0	0	0	0	0	0	0	0	0	0	0	0	0	0	0	0	0	0	0	0	0	0	0	0	0	0	0	0	0	0	0	0	0	1	0	0	0	0	0	0	0	0
TGCACTTGTCCCGGCCTGG		19	dre-mir-92a-1	85	dre-mir-92a-1-3p	dre-mir-92a-1:57:T>G,19:', 'dre-mir-92a-2:58:T>G,19:'	0	0	0	0	0	0	0	0	0	0	0	0	0	0	0	0	0	0	0	0	0	0	0	0	0	0	0	0	0	1	0	0	0	0	0	0	0	0	0	0	0	0	0
GGCACTTGTCCCGGCCTGT		19	dre-mir-92a-1	85	dre-mir-92a-1-3p	dre-mir-92a-1:57:T>G,1:', 'dre-mir-92a-2:58:T>G,1:'	0	0	0	0	0	0	0	0	0	0	0	0	0	0	0	0	0	0	0	0	0	0	0	0	0	0	0	0	0	0	0	1	0	0	0	0	0	0	0	0	0	0	0
ACTGCACTTGTCCCGGCCT		19	dre-mir-92a-1	85	dre-mir-92a-1-3p	dre-mir-92a-1:55:T>C,2:', 'dre-mir-92a-2:56:T>C,2:'	0	0	0	0	0	0	0	0	1	0	0	0	0	0	0	0	0	0	0	0	0	0	0	0	0	0	0	0	0	0	0	0	0	0	0	0	0	0	0	0	0	0	0
TATTACACTTGTCCCGGCC		19	dre-mir-92a-1	85	dre-mir-92a-1-3p	dre-mir-92a-1:54:G>A,5:', 'dre-mir-92a-2:55:G>A,5:'	0	0	0	0	0	1	0	0	0	0	0	0	0	0	0	0	0	0	0	0	0	0	0	0	0	0	0	0	0	0	0	0	0	0	0	0	0	0	0	0	0	0	0
TATTGCACTTGTCCCGGCG		19	dre-mir-92a-1	85	dre-mir-92a-1-3p	dre-mir-92a-1:54:C>G,19:', 'dre-mir-92a-2:55:C>G,19:'	0	0	0	0	0	0	0	0	0	0	0	0	0	0	0	0	0	0	0	0	0	0	0	0	0	0	0	0	0	0	0	0	1	0	0	0	0	0	0	0	0	0	0
TATTGCACTTGTCCGGGCC		19	dre-mir-92a-1	85	dre-mir-92a-1-3p	dre-mir-92a-1:54:C>G,15:', 'dre-mir-92a-2:55:C>G,15:'	0	0	0	0	0	0	0	0	0	0	0	0	0	0	0	0	0	0	0	0	0	0	0	1	0	0	0	0	0	0	0	0	0	0	0	0	0	0	0	0	0	0	0
TATTGCACTTGTCCAGGCC		19	dre-mir-92a-1	85	dre-mir-92a-1-3p	dre-mir-92a-1:54:C>A,15:', 'dre-mir-92a-2:55:C>A,15:'	0	0	0	0	0	0	0	0	0	0	0	0	0	0	1	0	0	0	0	0	0	0	0	0	0	0	0	0	0	0	0	0	0	0	0	0	0	0	0	0	0	0	0
TGCACTTGTCCCGGCCAGT		19	dre-mir-92a-1	85	dre-mir-92a-1-3p	dre-mir-92a-1:57:T>A,17:', 'dre-mir-92a-2:58:T>A,17:'	0	0	0	0	0	0	0	0	0	0	0	0	0	1	0	0	0	0	0	0	0	0	0	0	0	0	0	0	0	0	0	0	0	0	0	0	0	0	0	0	0	0	0
ATTGCACTTGTCCCGGCCC		19	dre-mir-92a-1	85	dre-mir-92a-1-3p	dre-mir-92a-1:55:T>C,19:', 'dre-mir-92a-2:56:T>C,19:'	0	0	0	0	0	0	1	0	0	0	0	0	0	0	0	0	0	0	0	0	0	0	0	0	0	0	0	0	0	0	0	0	0	0	0	0	0	0	0	0	0	0	0
TGCACTTGTCCCGGCCTGTA		20	dre-mir-92a-1	85	dre-mir-92a-1-3p	dre-mir-92a-1:57::r0'	0	0	0	0	0	0	0	0	0	0	0	0	0	0	0	0	0	0	0	0	0	0	0	0	0	0	0	0	0	0	0	0	0	1	0	0	0	0	0	0	0	0	0
AGGTTGGGATTGGTAGCAAT		20	dre-mir-92a-1	85	dre-mir-92a-1-5p	dre-mir-92a-1:17::r0'	0	0	0	0	0	0	0	0	0	0	0	0	0	0	0	0	0	1	0	0	0	0	0	0	0	0	0	0	0	0	0	0	0	0	0	0	0	0	0	0	0	0	0
ATTGCACTCGTCCCGGCCTG		20	dre-mir-92a-1	85	dre-mir-92a-1-3p	dre-mir-92a-1:55:T>C,9:', 'dre-mir-92a-2:56:T>C,9:', 'dre-mir-92b:57:C>G,20:'	0	0	0	0	0	0	0	0	0	0	0	0	0	0	0	0	1	0	0	0	0	0	0	0	0	0	0	0	0	0	0	0	0	0	0	0	0	0	0	0	0	0	0
TTGCAATTGTCCCGGCCTGT		20	dre-mir-92a-1	85	dre-mir-92a-1-3p	dre-mir-92a-1:56:C>A,6:', 'dre-mir-92a-2:57:C>A,6:'	0	0	0	0	0	0	0	0	0	0	0	0	0	1	0	0	0	0	0	0	0	0	0	0	0	0	0	0	0	0	0	0	0	0	0	0	0	0	0	0	0	0	0
TATTGCACTAGTCCCGGCCT		20	dre-mir-92a-1	85	dre-mir-92a-1-3p	dre-mir-92a-1:54:T>A,10:', 'dre-mir-92a-2:55:T>A,10:', 'dre-mir-92b:56:C>A,10:'	0	0	0	0	0	0	0	0	0	0	0	0	0	0	0	0	0	0	0	0	0	0	0	0	0	0	0	0	0	0	0	0	0	0	0	0	0	0	0	0	1	0	0
TATTGCACTTGTCCCCGCCT		20	dre-mir-92a-1	85	dre-mir-92a-1-3p	dre-mir-92a-1:54:G>C,16:', 'dre-mir-92a-2:55:G>C,16:'	0	0	0	0	0	0	0	1	0	0	0	0	0	0	0	0	0	0	0	0	0	0	0	0	0	0	0	0	0	0	0	0	0	0	0	0	0	0	0	0	0	0	0
TATTGCATTTGTCCCGGCCT		20	dre-mir-92a-1	85	dre-mir-92a-1-3p	dre-mir-92a-1:54:C>T,8:', 'dre-mir-92a-2:55:C>T,8:'	0	0	0	0	0	0	0	0	0	0	0	0	0	0	0	0	0	0	0	0	0	0	0	0	0	0	0	0	0	0	0	0	0	1	0	0	0	0	0	0	0	0	0
ATTGCACTTGTCCCGGGCTG		20	dre-mir-92a-1	85	dre-mir-92a-1-3p	dre-mir-92a-1:55:C>G,17:', 'dre-mir-92a-2:56:C>G,17:'	0	0	0	0	0	0	0	0	0	0	0	0	0	0	0	0	0	0	0	0	0	0	0	0	0	0	0	0	0	0	0	0	0	0	0	1	0	0	0	0	0	0	0
TATTGCTCTTGTCCCGGCCT		20	dre-mir-92a-1	85	dre-mir-92a-1-3p	dre-mir-92a-1:54:A>T,7:', 'dre-mir-92a-2:55:A>T,7:'	0	0	0	0	0	0	0	0	0	0	0	0	1	0	0	0	0	0	0	0	0	0	0	0	0	0	0	0	0	0	0	0	0	0	0	0	0	0	0	0	0	0	0
TATTGCACTTGTCCAGGCCT		20	dre-mir-92a-1	85	dre-mir-92a-1-3p	dre-mir-92a-1:54:C>A,15:', 'dre-mir-92a-2:55:C>A,15:'	0	0	0	0	0	0	0	0	0	0	0	0	0	0	0	0	0	0	0	0	0	0	0	0	0	0	0	0	0	0	0	0	1	0	0	0	0	0	0	0	0	0	0
TATCGCACTTGTCCCGGCCT		20	dre-mir-92a-1	85	dre-mir-92a-1-3p	dre-mir-92a-1:54:T>C,4:', 'dre-mir-92a-2:55:T>C,4:'	0	0	0	0	0	0	0	1	0	0	0	0	0	0	0	0	0	0	0	0	0	0	0	0	0	0	0	0	0	0	0	0	0	0	0	0	0	0	0	0	0	0	0
ATTGCACTTGTCCCGCCCTG		20	dre-mir-92a-1	85	dre-mir-92a-1-3p	dre-mir-92a-1:55:G>C,16:', 'dre-mir-92a-2:56:G>C,16:'	0	0	0	0	0	0	0	0	0	0	0	0	0	0	0	0	0	0	0	0	0	0	0	0	0	0	0	0	0	0	0	0	0	0	1	0	0	0	0	0	0	0	0
AGGTTGGGATTGGTAGCATT		20	dre-mir-92a-1	85	dre-mir-92a-1-5p	dre-mir-92a-1:17:A>T,19:'	0	0	0	0	0	0	0	0	1	0	0	0	0	0	0	0	0	0	0	0	0	0	0	0	0	0	0	0	0	0	0	0	0	0	0	0	0	0	0	0	0	0	0
AATTGCACTTGTCCCGGCCT		20	dre-mir-92a-1	85	dre-mir-92a-1-3p	dre-mir-92a-1:54:T>A,1:', 'dre-mir-92a-2:55:T>A,1:'	0	0	0	0	0	0	0	0	0	0	0	0	0	0	0	0	0	0	0	0	0	0	0	0	0	0	0	0	0	0	0	0	0	0	0	0	1	0	0	0	0	0	0
TATTGCACTTGTCCTGGCCT		20	dre-mir-92a-1	85	dre-mir-92a-1-3p	dre-mir-92a-1:54:C>T,15:', 'dre-mir-92a-2:55:C>T,15:'	0	0	0	0	0	0	0	0	1	0	0	0	0	0	0	0	0	0	0	0	0	0	0	0	0	0	0	0	0	0	0	0	0	0	0	0	0	0	0	0	0	0	0
ATTGCACTTGTCCCAGCCTG		20	dre-mir-92a-1	85	dre-mir-92a-1-3p	dre-mir-92a-1:55:G>A,15:', 'dre-mir-92a-2:56:G>A,15:'	0	0	0	0	0	0	0	0	0	0	0	0	0	0	0	0	0	0	0	0	0	0	0	0	0	0	0	0	0	0	0	0	0	0	0	1	0	0	0	0	0	0	0
ATTGCACTTGTCCCGGCCAG		20	dre-mir-92a-1	85	dre-mir-92a-1-3p	dre-mir-92a-1:55:T>A,19:', 'dre-mir-92a-2:56:T>A,19:'	0	0	0	0	0	0	0	0	0	0	0	0	0	0	0	0	0	0	0	0	0	0	0	0	0	0	0	1	0	0	0	0	0	0	0	0	0	0	0	0	0	0	0
TTTCACTTGTCCCGGCCTGT		20	dre-mir-92a-1	85	dre-mir-92a-1-3p	dre-mir-92a-1:56:G>T,3:', 'dre-mir-92a-2:57:G>T,3:'	0	0	0	0	0	0	0	0	0	0	0	0	0	0	0	0	0	0	0	0	0	0	0	0	0	0	0	0	0	0	0	0	1	0	0	0	0	0	0	0	0	0	0
TCTTGCACTTGTCCCGGCCT		20	dre-mir-92a-1	85	dre-mir-92a-1-3p	dre-mir-92a-1:54:A>C,2:', 'dre-mir-92a-2:55:A>C,2:'	0	0	0	0	0	0	0	0	0	0	0	0	0	0	0	0	0	0	0	0	0	0	0	0	0	0	0	0	0	0	0	0	0	0	0	0	1	0	0	0	0	0	0
TATTGCACTTGTCACGGCCT		20	dre-mir-92a-1	85	dre-mir-92a-1-3p	dre-mir-92a-1:54:C>A,14:', 'dre-mir-92a-2:55:C>A,14:'	0	0	0	0	0	0	0	0	0	0	0	0	0	0	0	0	0	0	0	0	0	0	0	0	0	0	0	0	0	0	0	0	0	0	1	0	0	0	0	0	0	0	0
TTGCACTTGGCCCGGCCTGT		20	dre-mir-92a-1	85	dre-mir-92a-1-3p	dre-mir-92a-1:56:T>G,10:', 'dre-mir-92a-2:57:T>G,10:'	0	0	0	0	1	0	0	0	0	0	0	0	0	0	0	0	0	0	0	0	0	0	0	0	0	0	0	0	0	0	0	0	0	0	0	0	0	0	0	0	0	0	0
ATTGCACTTGTCACGGCCTG		20	dre-mir-92a-1	85	dre-mir-92a-1-3p	dre-mir-92a-1:55:C>A,13:', 'dre-mir-92a-2:56:C>A,13:'	0	0	0	0	0	0	0	0	0	0	0	0	0	0	0	0	0	0	0	0	0	0	0	0	0	0	0	0	0	0	0	0	0	0	0	0	1	0	0	0	0	0	0
ATTGCACTTGTCCCGGCCTA		20	dre-mir-92a-1	85	dre-mir-92a-1-3p	dre-mir-92a-1:55:G>A,20:', 'dre-mir-92a-2:56:G>A,20:'	0	0	0	0	0	0	0	0	0	0	0	0	0	0	0	0	0	0	0	0	0	0	0	0	0	0	0	0	0	0	0	0	0	0	0	0	0	0	0	0	1	0	0
TATTGCACTTGTCCCGGGCT		20	dre-mir-92a-1	85	dre-mir-92a-1-3p	dre-mir-92a-1:54:C>G,18:', 'dre-mir-92a-2:55:C>G,18:'	0	0	0	0	0	0	0	0	0	0	0	0	0	0	0	0	0	0	0	0	0	0	0	0	0	0	0	0	0	0	0	0	0	0	0	0	1	0	0	0	0	0	0
TATTGCACTTGTCCCAGCCT		20	dre-mir-92a-1	85	dre-mir-92a-1-3p	dre-mir-92a-1:54:G>A,16:', 'dre-mir-92a-2:55:G>A,16:'	0	0	1	0	0	0	0	0	0	0	0	0	0	0	0	0	0	0	0	0	0	0	0	0	0	0	0	0	0	0	0	0	0	0	0	0	0	0	0	0	0	0	0
TTGCACTTGTCCCGGACTGT		20	dre-mir-92a-1	85	dre-mir-92a-1-3p	dre-mir-92a-1:56:C>A,16:', 'dre-mir-92a-2:57:C>A,16:'	0	0	0	0	0	0	0	0	0	0	0	0	0	1	0	0	0	0	0	0	0	0	0	0	0	0	0	0	0	0	0	0	0	0	0	0	0	0	0	0	0	0	0
CTATTGCACTTGTCCCGGCC		20	dre-mir-92a-1	85	dre-mir-92a-1-3p	dre-mir-92a-1:53:G>C,1:', 'dre-mir-92a-2:54:G>C,1:'	0	0	0	0	0	0	0	0	0	0	0	0	0	0	0	0	0	0	0	0	0	0	0	0	0	0	0	0	1	0	0	0	0	0	0	0	0	0	0	0	0	0	0
ATAGCACTTGTCCCGGCCTG		20	dre-mir-92a-1	85	dre-mir-92a-1-3p	dre-mir-92a-1:55:T>A,3:', 'dre-mir-92a-2:56:T>A,3:'	0	0	0	0	0	0	0	0	0	0	0	0	1	0	0	0	0	0	0	0	0	0	0	0	0	0	0	0	0	0	0	0	0	0	0	0	0	0	0	0	0	0	0
TTGCACTCGTCCCGGCCTGT		20	dre-mir-92a-1	85	dre-mir-92a-1-3p	dre-mir-92a-1:56:T>C,8:', 'dre-mir-92a-2:57:T>C,8:'	0	0	0	0	0	0	0	0	0	0	0	0	0	0	0	0	0	0	0	0	0	0	0	0	0	0	0	0	0	0	0	0	0	0	0	1	0	0	0	0	0	0	0
ATTGCACTTGTCCCGGCCCG		20	dre-mir-92a-1	85	dre-mir-92a-1-3p	dre-mir-92a-1:55:T>C,19:', 'dre-mir-92a-2:56:T>C,19:'	0	0	0	0	0	0	0	0	0	0	0	0	0	0	0	0	0	0	0	0	0	1	0	0	0	0	0	0	0	0	0	0	0	0	0	0	0	0	0	0	0	0	0
TATTGCACTTGCCCCGGCCT		20	dre-mir-92a-1	85	dre-mir-92a-1-3p	dre-mir-92a-1:54:T>C,12:', 'dre-mir-92a-2:55:T>C,12:'	0	0	0	0	0	0	0	0	0	0	0	0	0	0	0	0	0	0	0	0	0	0	1	0	0	0	0	0	0	0	0	0	0	0	0	0	0	0	0	0	0	0	0
TTGCACTTTTCCCGGCCTGT		20	dre-mir-92a-1	85	dre-mir-92a-1-3p	dre-mir-92a-1:56:G>T,9:', 'dre-mir-92a-2:57:G>T,9:'	0	0	0	0	0	0	0	0	0	0	0	0	0	1	0	0	0	0	0	0	0	0	0	0	0	0	0	0	0	0	0	0	0	0	0	0	0	0	0	0	0	0	0
GCACTTGTCCCGGCCTGTAC		20	dre-mir-92a-1	85	dre-mir-92a-1-3p	dre-mir-92a-1:58:A>C,20:'	0	0	0	1	0	0	0	0	0	0	0	0	0	0	0	0	0	0	0	0	0	0	0	0	0	0	0	0	0	0	0	0	0	0	0	0	0	0	0	0	0	0	0
GCACTTGTCCCGGCCTGTAG		20	dre-mir-92a-1	85	dre-mir-92a-1-3p	dre-mir-92a-1:58:A>G,20:'	0	0	0	0	0	0	0	0	0	0	0	0	0	0	0	0	0	0	0	0	0	0	0	0	0	0	0	0	0	1	0	0	0	0	0	0	0	0	0	0	0	0	0
GCACTTGTCCCGGCCTGTAT		20	dre-mir-92a-1	85	dre-mir-92a-1-3p	dre-mir-92a-1:58:A>T,20:'	0	0	0	0	0	0	0	0	0	0	0	0	0	0	0	0	0	0	0	0	0	0	0	0	0	0	0	0	0	0	0	0	0	0	1	0	0	0	0	0	0	0	0
TATTGCACTGGTCCCGGCCT		20	dre-mir-92a-1	85	dre-mir-92a-1-3p	dre-mir-92a-1:54:T>G,10:', 'dre-mir-92a-2:55:T>G,10:', 'dre-mir-92b:56:C>G,10:'	0	0	0	0	0	0	0	0	0	0	0	0	0	0	0	0	0	0	0	0	0	0	0	0	0	0	0	0	0	0	0	0	1	0	0	0	0	0	0	0	0	0	0
TATTGCACTTGTCCCGGACT		20	dre-mir-92a-1	85	dre-mir-92a-1-3p	dre-mir-92a-1:54:C>A,18:', 'dre-mir-92a-2:55:C>A,18:'	0	0	0	0	0	0	0	0	0	0	0	0	0	0	0	0	0	0	0	1	0	0	0	0	0	0	0	0	0	0	0	0	0	0	0	0	0	0	0	0	0	0	0
TTGCACTTGTCCCGGCCTGG		20	dre-mir-92a-1	85	dre-mir-92a-1-3p	dre-mir-92a-1:56:T>G,20:', 'dre-mir-92a-2:57:T>G,20:'	0	0	0	0	0	0	0	0	0	0	0	0	0	0	0	0	0	0	0	0	0	0	0	0	0	0	0	0	0	0	0	0	1	0	0	0	0	0	0	0	0	0	0
TGTTGCACTTGTCCCGGCCT		20	dre-mir-92a-1	85	dre-mir-92a-1-3p	dre-mir-92a-1:54:A>G,2:', 'dre-mir-92a-2:55:A>G,2:'	0	0	0	0	0	0	0	0	0	0	0	0	0	0	0	0	0	0	0	0	0	0	0	0	0	0	0	0	0	0	0	0	0	0	1	0	0	0	0	0	0	0	0
TATTGCACTTGTACCGGCCT		20	dre-mir-92a-1	85	dre-mir-92a-1-3p	dre-mir-92a-1:54:C>A,13:', 'dre-mir-92a-2:55:C>A,13:'	0	0	0	0	0	0	0	0	0	0	0	0	0	0	0	0	0	0	0	0	0	0	0	0	0	0	0	0	0	0	0	0	0	0	0	0	0	0	0	1	0	0	0
TATTGTACTTGTCCCGGCCT		20	dre-mir-92a-1	85	dre-mir-92a-1-3p	dre-mir-92a-1:54:C>T,6:', 'dre-mir-92a-2:55:C>T,6:'	0	0	0	0	0	0	0	0	0	0	0	0	0	0	0	0	0	0	0	0	0	0	0	0	0	0	0	0	0	0	0	0	0	0	0	0	0	0	1	0	0	0	0
AGGTTGGGATTGGTAGCAATG		21	dre-mir-92a-1	85	dre-mir-92a-1-5p	dre-mir-92a-1:17::r0'	0	0	0	0	0	0	0	1	0	0	0	0	0	0	0	0	0	0	0	0	0	0	0	0	0	0	0	0	0	0	0	0	0	0	0	0	0	0	0	0	0	0	0
ATTGCACTTGTGCCGGCCTGT		21	dre-mir-92a-1	85	dre-mir-92a-1-3p	dre-mir-92a-1:55:C>G,12:', 'dre-mir-92a-2:56:C>G,12:'	0	0	0	0	0	0	0	0	0	0	0	0	0	0	0	0	0	0	0	0	0	0	0	0	0	0	0	0	0	0	0	0	0	1	0	0	0	0	0	0	0	0	0
ATAGCACTTGTCCCGGCCTGT		21	dre-mir-92a-1	85	dre-mir-92a-1-3p	dre-mir-92a-1:55:T>A,3:', 'dre-mir-92a-2:56:T>A,3:'	0	0	0	0	0	0	0	0	0	0	0	0	0	0	0	0	0	1	0	0	0	0	0	0	0	0	0	0	0	0	0	0	0	0	0	0	0	0	0	0	0	0	0
TTGCACTCGTCCCGGCCTGTA		21	dre-mir-92a-1	85	dre-mir-92a-1-3p	dre-mir-92a-1:56:T>C,8:'	0	0	0	0	0	0	0	0	0	0	0	0	0	0	0	0	0	0	0	0	0	1	0	0	0	0	0	0	0	0	0	0	0	0	0	0	0	0	0	0	0	0	0
ATTGCACTTGTCCCCGCCTGT		21	dre-mir-92a-1	85	dre-mir-92a-1-3p	dre-mir-92a-1:55:G>C,15:', 'dre-mir-92a-2:56:G>C,15:'	0	0	0	0	0	0	0	0	0	0	0	0	0	0	0	0	0	0	0	0	0	0	0	0	0	0	0	0	0	0	0	0	0	0	0	0	0	0	0	0	1	0	0
TGCACTTGTCCCGGCCTGTAT		21	dre-mir-92a-1	85	dre-mir-92a-1-3p	dre-mir-92a-1:57:A>T,21:'	0	0	0	0	0	0	0	0	0	0	0	0	0	0	0	0	0	0	0	0	0	0	0	0	0	0	0	0	0	0	0	0	0	0	1	0	0	0	0	0	0	0	0
ATTGTACTTGTCCCGGCCTGT		21	dre-mir-92a-1	85	dre-mir-92a-1-3p	dre-mir-92a-1:55:C>T,5:', 'dre-mir-92a-2:56:C>T,5:'	0	0	0	0	0	0	0	0	0	0	0	0	0	0	0	1	0	0	0	0	0	0	0	0	0	0	0	0	0	0	0	0	0	0	0	0	0	0	0	0	0	0	0
ATTGCACTTGTCCCGGCGTGT		21	dre-mir-92a-1	85	dre-mir-92a-1-3p	dre-mir-92a-1:55:C>G,18:', 'dre-mir-92a-2:56:C>G,18:'	0	0	0	0	0	0	0	0	0	0	0	0	0	0	0	0	0	0	0	0	0	0	0	0	0	0	0	0	0	0	0	0	0	0	0	0	0	0	0	0	1	0	0
ATTGCATTTGTCCCGGCCTGT		21	dre-mir-92a-1	85	dre-mir-92a-1-3p	dre-mir-92a-1:55:C>T,7:', 'dre-mir-92a-2:56:C>T,7:'	0	0	0	0	0	0	0	0	0	0	0	0	0	1	0	0	0	0	0	0	0	0	0	0	0	0	0	0	0	0	0	0	0	0	0	0	0	0	0	0	0	0	0
GGTTGGGATTGGTAGCAATGCT		22	dre-mir-92a-1	85	dre-mir-92a-1-5p	dre-mir-92a-1:18::r0'	0	0	0	0	0	0	0	0	0	0	0	0	0	0	0	0	0	1	0	0	0	0	0	0	0	0	0	0	0	0	0	0	0	0	0	0	0	0	0	0	0	0	0
ATTGCACTTTTCCCGGCCTGTA		22	dre-mir-92a-1	85	dre-mir-92a-1-3p	dre-mir-92a-1:55:G>T,10:'	0	0	0	0	0	0	0	0	0	0	0	0	0	0	0	0	0	0	0	0	0	0	0	0	0	0	0	0	0	0	0	0	0	0	0	0	0	1	0	0	0	0	0
TTGCACTTGTCCCGGCCTGTAC		22	dre-mir-92a-1	85	dre-mir-92a-1-3p	dre-mir-92a-1:56:A>C,22:'	0	0	0	0	0	0	0	0	0	0	0	0	0	1	0	0	0	0	0	0	0	0	0	0	0	0	0	0	0	0	0	0	0	0	0	0	0	0	0	0	0	0	0
ATTGAACTTGTCCCGGCCTGTA		22	dre-mir-92a-1	85	dre-mir-92a-1-3p	dre-mir-92a-1:55:C>A,5:'	0	0	0	0	0	0	0	0	0	0	0	0	0	0	0	0	0	0	0	0	0	0	0	0	0	0	0	0	0	0	0	0	0	1	0	0	0	0	0	0	0	0	0
ATTGCACTTGTCCCGGACTGTA		22	dre-mir-92a-1	85	dre-mir-92a-1-3p	dre-mir-92a-1:55:C>A,17:'	0	0	0	0	0	0	0	0	0	0	0	1	0	0	0	0	0	0	0	0	0	0	0	0	0	0	0	0	0	0	0	0	0	0	0	0	0	0	0	0	0	0	0
ATTGTACTTGTCCCGGCCTGTA		22	dre-mir-92a-1	85	dre-mir-92a-1-3p	dre-mir-92a-1:55:C>T,5:'	0	0	0	0	0	0	0	0	0	0	0	0	0	1	0	0	0	0	0	0	0	0	0	0	0	0	0	0	0	0	0	0	0	0	0	0	0	0	0	0	0	0	0
ATTGCACTTGTCCAGGCCTGTA		22	dre-mir-92a-1	85	dre-mir-92a-1-3p	dre-mir-92a-1:55:C>A,14:'	0	0	0	0	0	0	0	0	0	0	0	0	0	0	0	0	0	0	0	0	0	0	0	0	0	0	0	0	0	0	0	0	0	0	0	0	0	0	1	0	0	0	0
ATTGCGCTTGTCCCGGCCTGTA		22	dre-mir-92a-1	85	dre-mir-92a-1-3p	dre-mir-92a-1:55:A>G,6:'	0	0	0	0	0	0	0	0	0	0	0	1	0	0	0	0	0	0	0	0	0	0	0	0	0	0	0	0	0	0	0	0	0	0	0	0	0	0	0	0	0	0	0
ATTGCACATGTCCCGGCCTGTA		22	dre-mir-92a-1	85	dre-mir-92a-1-3p	dre-mir-92a-1:55:T>A,8:'	0	1	0	0	0	0	0	0	0	0	0	0	0	0	0	0	0	0	0	0	0	0	0	0	0	0	0	0	0	0	0	0	0	0	0	0	0	0	0	0	0	0	0
AGGTTGGGATTGTTAGCAATGC		22	dre-mir-92a-1	85	dre-mir-92a-1-5p	dre-mir-92a-1:17:G>T,13:'	0	0	0	0	0	0	0	0	0	0	0	0	0	0	0	0	0	0	0	0	0	0	0	0	0	0	0	0	1	0	0	0	0	0	0	0	0	0	0	0	0	0	0
ATTGCACTTGTCCCGTCCTGTA		22	dre-mir-92a-1	85	dre-mir-92a-1-3p	dre-mir-92a-1:55:G>T,16:'	0	0	0	0	0	0	0	0	0	0	0	0	0	0	0	0	0	0	0	0	0	0	0	0	0	0	0	0	0	0	0	0	1	0	0	0	0	0	0	0	0	0	0
ATTGCACTTGTCACGGCCTGTA		22	dre-mir-92a-1	85	dre-mir-92a-1-3p	dre-mir-92a-1:55:C>A,13:'	0	0	0	0	0	0	0	0	0	0	0	0	0	0	0	0	0	1	0	0	0	0	0	0	0	0	0	0	0	0	0	0	0	0	0	0	0	0	0	0	0	0	0
AGGTTGGGATTGGTAGCAATGT		22	dre-mir-92a-1	85	dre-mir-92a-1-5p	dre-mir-92a-1:17:C>T,22:'	0	0	0	0	1	0	0	0	0	0	0	0	0	0	0	0	0	0	0	0	0	0	0	0	0	0	0	0	0	0	0	0	0	0	0	0	0	0	0	0	0	0	0
ATTGCTCTTGTCCCGGCCTGTA		22	dre-mir-92a-1	85	dre-mir-92a-1-3p	dre-mir-92a-1:55:A>T,6:'	0	0	0	0	0	0	0	0	0	0	0	0	0	0	0	0	0	0	0	0	0	0	0	0	0	0	0	0	0	0	0	0	0	0	0	1	0	0	0	0	0	0	0
ATTGCACTTGTTCCGGCCTGTA		22	dre-mir-92a-1	85	dre-mir-92a-1-3p	dre-mir-92a-1:55:C>T,12:'	0	0	0	0	0	0	0	0	0	0	0	0	1	0	0	0	0	0	0	0	0	0	0	0	0	0	0	0	0	0	0	0	0	0	0	0	0	0	0	0	0	0	0
ATTGCACGTGTCCCGGCCTGTAA		23	dre-mir-92a-1	85	dre-mir-92a-1-3p	dre-mir-92a-1:55:T>G,8:'	0	0	0	0	0	0	0	0	0	0	0	0	0	0	0	0	0	0	0	0	0	0	0	0	0	0	0	1	0	0	0	0	0	0	0	0	0	0	0	0	0	0	0
AGGTTGGGATTGGTAGCAATGCA		23	dre-mir-92a-1	85	dre-mir-92a-1-5p	dre-mir-92a-1:17:T>A,23:'	0	0	0	0	0	0	0	0	0	0	0	0	0	0	0	0	0	0	1	0	0	0	0	0	0	0	0	0	0	0	0	0	0	0	0	0	0	0	0	0	0	0	0
TAGTGCACTTGTCCCGGCCTGTA		23	dre-mir-92a-1	85	dre-mir-92a-1-3p	dre-mir-92a-1:54:T>G,3:'	0	0	0	0	0	0	0	0	0	0	0	0	0	0	0	0	0	0	0	0	0	0	0	0	0	0	0	0	0	0	0	0	0	0	0	1	0	0	0	0	0	0	1
ATTGTACTTGTCCCGGCCTGTAA		23	dre-mir-92a-1	85	dre-mir-92a-1-3p	dre-mir-92a-1:55:C>T,5:'	0	0	0	0	0	0	0	0	0	0	0	0	0	0	0	0	0	0	0	0	0	0	0	0	0	0	0	0	0	1	0	0	0	0	0	0	0	0	0	0	0	0	0
TGGTATTGCACTTGTCCCGGCCT		23	dre-mir-92a-1	85	dre-mir-92a-1-3p	dre-mir-92a-1:51:A>T,1:'	0	0	0	0	0	0	0	0	0	0	0	0	0	0	0	0	0	0	0	0	0	0	0	0	0	0	0	0	0	0	0	0	0	0	0	0	0	1	0	0	0	0	0
ATTGCACTTGTCACGGCCTGTAA		23	dre-mir-92a-1	85	dre-mir-92a-1-3p	dre-mir-92a-1:55:C>A,13:'	0	0	0	0	0	0	0	0	0	0	0	0	0	0	0	0	0	0	0	0	0	0	0	0	0	0	0	0	0	0	0	0	0	0	0	0	0	0	0	0	1	0	0
ATTGCACTTGTCGCGGCCTGTAA		23	dre-mir-92a-1	85	dre-mir-92a-1-3p	dre-mir-92a-1:55:C>G,13:'	0	0	0	0	0	0	0	0	0	0	0	0	0	0	0	0	0	0	0	0	0	0	0	0	0	0	0	0	0	0	0	0	0	0	0	0	1	0	0	0	0	0	0
ATTGCACTTGCCCCGGCCTGTAA		23	dre-mir-92a-1	85	dre-mir-92a-1-3p	dre-mir-92a-1:55:T>C,11:'	0	0	0	0	0	0	0	0	0	0	0	0	0	0	0	0	0	0	0	0	0	1	0	0	0	0	0	0	0	0	0	0	0	0	0	0	0	0	0	0	0	0	0
ATTGCATTTGTCCCGGCCTGTAA		23	dre-mir-92a-1	85	dre-mir-92a-1-3p	dre-mir-92a-1:55:C>T,7:'	0	0	0	0	0	0	0	0	0	0	0	0	0	0	0	0	0	0	0	0	0	1	0	0	0	0	0	0	0	0	0	0	0	0	0	0	0	0	0	0	0	0	0
ATTGCACTTGTCCCAGCCTGTAA		23	dre-mir-92a-1	85	dre-mir-92a-1-3p	dre-mir-92a-1:55:G>A,15:'	0	0	0	0	0	0	0	0	0	0	0	0	0	0	0	0	0	0	0	0	0	0	0	0	0	0	0	0	0	0	1	0	0	0	0	0	0	0	0	0	0	0	0
ATTGCACTTGTCCCGGCCCGTAA		23	dre-mir-92a-1	85	dre-mir-92a-1-3p	dre-mir-92a-1:55:T>C,19:'	0	0	0	0	0	0	0	0	0	1	0	0	0	0	0	0	0	0	0	0	0	0	0	0	0	0	0	0	0	0	0	0	0	0	0	0	0	0	0	0	0	0	0
ATTGCACTTGTGCCGGCCTGTAA		23	dre-mir-92a-1	85	dre-mir-92a-1-3p	dre-mir-92a-1:55:C>G,12:'	0	0	0	0	0	0	0	0	0	0	0	0	0	0	0	0	0	0	0	0	0	0	0	0	0	0	0	0	0	1	0	0	0	0	0	0	0	0	0	0	0	0	0
ATTGCACTTGTCCCGGCCAGTAA		23	dre-mir-92a-1	85	dre-mir-92a-1-3p	dre-mir-92a-1:55:T>A,19:'	0	0	0	0	0	0	0	0	0	0	0	1	0	0	0	0	0	0	0	0	0	0	0	0	0	0	0	0	0	0	0	0	0	0	0	0	0	0	0	0	0	0	0
AGGTTGGGATTGATAGCAATGCT		23	dre-mir-92a-1	85	dre-mir-92a-1-5p	dre-mir-92a-1:17:G>A,13:'	0	0	0	0	0	0	1	0	0	0	0	0	0	0	0	0	0	0	0	0	0	0	0	0	0	0	0	0	0	0	0	0	0	0	0	0	0	0	0	0	0	0	0
ATTGCGCTTGTCCCGGCCTGTAA		23	dre-mir-92a-1	85	dre-mir-92a-1-3p	dre-mir-92a-1:55:A>G,6:'	0	0	0	0	0	0	0	0	0	0	0	0	0	0	0	0	0	0	0	0	0	1	0	0	0	0	0	0	0	0	0	0	0	0	0	0	0	0	0	0	0	0	0
ATTGCACTTATCCCGGCCTGTAA		23	dre-mir-92a-1	85	dre-mir-92a-1-3p	dre-mir-92a-1:55:G>A,10:'	0	0	0	0	0	0	0	0	0	0	0	0	0	0	0	0	0	0	0	0	0	0	0	0	1	0	0	0	0	0	0	0	0	0	0	0	0	0	0	0	0	0	0
AGGTTGGGATTGGTAGCAGTGCT		23	dre-mir-92a-1	85	dre-mir-92a-1-5p	dre-mir-92a-1:17:A>G,19:'	0	0	0	0	0	0	0	0	0	0	0	0	0	0	0	0	0	0	0	0	0	0	0	1	0	0	0	0	0	0	0	0	0	0	0	0	0	0	0	0	0	0	0
ATTGCACTTGTTCCGGCCTGTAA		23	dre-mir-92a-1	85	dre-mir-92a-1-3p	dre-mir-92a-1:55:C>T,12:'	0	0	0	0	0	0	0	1	0	0	0	0	0	0	0	0	0	0	0	0	0	0	0	0	0	0	0	0	0	0	0	0	0	0	0	0	0	0	0	0	0	0	0
AGGTTGGGATTGGTAGCAATGCTG		24	dre-mir-92a-1	85	dre-mir-92a-1-5p	dre-mir-92a-1:17::r0'	0	0	0	1	0	0	0	0	0	0	0	0	0	0	0	0	0	0	0	0	0	0	0	0	0	0	0	0	0	0	0	0	0	0	0	0	0	0	0	0	0	0	0
AGATATTGCACTTGTCCCGGCCTG		24	dre-mir-92a-1	85	dre-mir-92a-1-3p	dre-mir-92a-1:51:G>A,3:'	0	0	0	0	0	0	0	0	0	0	0	0	0	0	0	0	0	0	0	0	0	0	0	0	0	0	0	0	0	0	0	0	0	0	0	0	0	0	0	0	1	0	0
CGTATTGCACTTGTCCCGGCCTGT		24	dre-mir-92a-1	85	dre-mir-92a-1-3p	dre-mir-92a-1:52:G>C,1:', 'dre-mir-92a-2:53:A>C,1:'	0	0	0	0	0	0	0	0	0	0	0	0	0	0	0	0	0	0	0	0	0	0	0	0	0	0	0	0	0	0	0	0	0	1	0	0	0	0	0	0	0	0	0
TAATGCACTTGTCCCGGCCTGTAA		24	dre-mir-92a-1	85	dre-mir-92a-1-3p	dre-mir-92a-1:54:T>A,3:'	0	0	0	0	0	0	0	0	0	0	0	0	0	0	0	0	0	0	0	0	0	0	1	0	0	0	0	0	0	0	0	0	0	0	0	0	0	0	0	0	0	0	2
ATTGCACTTGTCCCGGCCTGTAAC		24	dre-mir-92a-1	85	dre-mir-92a-1-3p	dre-mir-92a-1:55:A>C,24:'	0	0	0	0	0	0	0	0	0	0	0	0	0	1	0	0	0	0	0	0	0	0	0	0	0	0	0	0	0	0	0	0	0	0	0	0	0	0	0	0	0	0	0
GTTGCACTTGTCCCGGCCTGTAAA		24	dre-mir-92a-1	85	dre-mir-92a-1-3p	dre-mir-92a-1:55:A>G,1:'	0	0	0	0	0	0	0	0	0	1	0	0	0	0	0	0	0	0	0	0	0	0	0	0	0	0	0	0	0	0	0	0	0	0	0	0	0	0	0	0	0	0	0
ATATTGCACTTGTCCCGGCCTGTA		24	dre-mir-92a-1	85	dre-mir-92a-1-3p	dre-mir-92a-1:53:G>A,1:'	0	0	0	0	0	0	0	0	0	0	0	0	0	0	1	0	0	0	0	0	0	0	0	0	0	0	0	0	0	0	0	0	0	0	0	0	0	0	0	0	0	0	0
GGTATTGCACTTGTCCCGGCCTGG		24	dre-mir-92a-1	85	dre-mir-92a-1-3p	dre-mir-92a-1:52:T>G,24:'	0	0	0	0	0	0	1	0	0	0	0	0	0	0	0	0	0	0	0	0	0	0	0	0	0	0	0	0	0	0	0	0	0	0	0	0	0	0	0	0	0	0	0
GCTATTGCACTTGTCCCGGCCTGT		24	dre-mir-92a-1	85	dre-mir-92a-1-3p	dre-mir-92a-1:52:G>C,2:'	0	0	0	0	0	0	0	0	0	0	0	1	0	0	0	0	0	0	0	0	0	0	0	0	0	0	0	0	0	0	0	0	0	0	0	0	0	0	0	0	0	0	0
ATTGCACTTGTCCCGGCCTGTAAG		24	dre-mir-92a-1	85	dre-mir-92a-1-3p	dre-mir-92a-1:55:A>G,24:'	0	0	0	0	0	0	0	0	0	0	0	0	0	0	0	0	0	0	0	0	0	0	0	0	0	0	0	1	0	0	0	0	0	0	0	0	0	0	0	0	0	0	0
AGGTTGGGATTGGTAGCAATGCTGT		25	dre-mir-92a-1	85	dre-mir-92a-1-5p	dre-mir-92a-1:17::r0'	0	0	0	0	0	0	0	0	0	0	0	0	0	0	0	0	0	0	0	0	0	0	0	0	0	0	0	0	0	0	1	0	0	0	0	0	0	0	0	0	0	0	0
ATTGCACTTGTCCCGGCCTGTAAAG		25	dre-mir-92a-1	85	dre-mir-92a-1-3p	dre-mir-92a-1:55::r0'	0	0	0	0	0	0	0	0	0	0	0	0	0	0	0	0	0	0	0	0	0	0	0	0	0	0	0	0	1	0	0	0	0	0	0	0	0	0	0	0	0	0	0
TATTGCACGTGTCCCGGCCTGTAAA		25	dre-mir-92a-1	85	dre-mir-92a-1-3p	dre-mir-92a-1:54:T>G,9:'	0	0	0	0	0	0	0	0	0	0	0	0	0	1	0	0	0	0	0	0	0	0	0	0	0	0	0	0	0	0	0	0	0	0	0	0	0	0	0	0	0	0	1
TATTGCTCTTGTCCCGGCCTGTAAA		25	dre-mir-92a-1	85	dre-mir-92a-1-3p	dre-mir-92a-1:54:A>T,7:'	0	0	0	0	0	0	0	0	0	0	0	0	0	1	0	0	0	0	0	0	0	0	0	0	0	0	0	0	0	0	0	0	0	0	0	0	0	0	0	0	0	0	0
TATTGCATTTGTCCCGGCCTGTAAA		25	dre-mir-92a-1	85	dre-mir-92a-1-3p	dre-mir-92a-1:54:C>T,8:'	0	0	0	0	0	0	0	0	0	0	0	0	0	0	0	0	0	0	0	1	0	0	0	0	0	0	0	0	0	0	0	0	0	0	0	0	0	0	0	0	0	0	0
TCTTGCACTTGTCCCGGCCTGTAAA		25	dre-mir-92a-1	85	dre-mir-92a-1-3p	dre-mir-92a-1:54:A>C,2:'	0	0	0	0	0	0	0	0	0	0	0	0	0	1	0	0	0	0	0	0	0	0	0	0	0	0	0	0	0	0	0	0	0	0	0	0	0	0	0	0	0	0	0
AGGTTGGGATTGGTAGCAATGCTCT		25	dre-mir-92a-1	85	dre-mir-92a-1-5p	dre-mir-92a-1:17:G>C,24:'	0	0	0	0	0	0	1	0	0	0	0	0	0	0	0	0	0	0	0	0	0	0	0	0	0	0	0	0	0	0	0	0	0	0	0	0	0	0	0	0	0	0	0
TATTGCACATGTCCCGGCCTGTAAA		25	dre-mir-92a-1	85	dre-mir-92a-1-3p	dre-mir-92a-1:54:T>A,9:'	0	0	0	0	0	0	0	0	0	0	0	0	0	0	1	0	0	0	0	0	0	0	0	0	0	0	0	0	0	0	0	0	0	0	0	0	0	0	0	0	0	0	0
AGTATTGCACTTGTCCCGGCCTGTA		25	dre-mir-92a-1	85	dre-mir-92a-1-3p	dre-mir-92a-1:52:G>A,1:', 'dre-mir-92a-2:53:G>A,25:'	0	0	0	0	0	0	0	0	0	0	0	1	0	0	0	0	0	0	0	0	0	0	0	0	0	0	0	0	0	0	0	0	0	0	0	0	0	0	0	0	0	0	0
GATTGCACTTGTCCCGGCCTGTAAA		25	dre-mir-92a-1	85	dre-mir-92a-1-3p	dre-mir-92a-1:54:T>G,1:'	0	0	0	0	0	0	0	0	0	0	0	1	0	0	0	0	0	0	0	0	0	0	0	0	0	0	0	0	0	0	0	0	0	0	0	0	0	0	0	0	0	0	0
TATTGCACTTGTCCCGGGCTGTAAA		25	dre-mir-92a-1	85	dre-mir-92a-1-3p	dre-mir-92a-1:54:C>G,18:'	0	0	0	0	0	0	0	0	0	0	0	0	0	0	0	0	0	0	0	0	0	0	0	0	0	0	0	0	0	0	0	0	0	0	0	1	0	0	0	0	0	0	0
TAGTGCACTTGTCCCGGCCTGTAAA		25	dre-mir-92a-1	85	dre-mir-92a-1-3p	dre-mir-92a-1:54:T>G,3:'	0	0	0	0	0	0	0	0	0	0	0	0	0	0	0	0	0	1	0	0	0	0	0	0	0	0	0	0	0	0	0	0	0	0	0	0	0	0	0	0	0	0	0
TATTGCACTTGTCCCGGCCTGTACAG		26	dre-mir-92a-1	85	dre-mir-92a-1-3p	dre-mir-92a-1:54:A>C,24:'	0	0	0	0	0	0	0	0	0	0	0	0	0	0	0	0	0	0	0	0	0	0	0	0	0	0	0	0	0	0	0	0	0	0	1	0	0	0	0	0	0	0	0
TATTGCACTTGTCCCGGCCTGTCAAG		26	dre-mir-92a-1	85	dre-mir-92a-1-3p	dre-mir-92a-1:54:A>C,23:', 'dre-mir-92a-2:55:G>C,23:'	0	0	0	0	0	0	0	0	0	0	0	0	0	1	0	0	0	0	0	0	0	0	0	0	0	0	0	0	0	0	0	0	0	0	0	0	0	0	0	0	0	0	0
TATTGCATTTGTCCCGGCCTGTAAAG		26	dre-mir-92a-1	85	dre-mir-92a-1-3p	dre-mir-92a-1:54:C>T,8:'	0	0	0	0	0	0	1	0	0	0	0	0	0	0	0	0	0	0	0	0	0	0	0	0	0	0	0	0	0	0	0	0	0	0	0	0	0	0	0	0	0	0	0
TATTGCACTTGTCCCAGCCTGTAAAG		26	dre-mir-92a-1	85	dre-mir-92a-1-3p	dre-mir-92a-1:54:G>A,16:'	0	0	0	0	0	0	0	0	0	1	0	0	0	0	0	0	0	0	0	0	0	0	0	0	0	0	0	0	0	0	0	0	0	0	0	0	0	0	0	0	0	0	0
TATTGCACTTTTCCCGGCCTGTAAAG		26	dre-mir-92a-1	85	dre-mir-92a-1-3p	dre-mir-92a-1:54:G>T,11:'	0	0	0	0	0	0	0	0	0	0	0	0	0	1	0	0	0	0	0	0	0	0	0	0	0	0	0	0	0	0	0	0	0	0	0	0	0	0	0	0	0	0	0
TATTGCACTTGTCCCGGCCTGTAATG		26	dre-mir-92a-1	85	dre-mir-92a-1-3p	dre-mir-92a-1:54:A>T,25:'	0	0	0	0	0	0	0	0	0	0	0	0	0	0	0	0	0	0	0	0	0	1	0	0	0	0	0	0	0	0	0	0	0	0	0	0	0	0	0	0	0	0	0
TATTGCACTAGTCCCGGCCTGTAAAG		26	dre-mir-92a-1	85	dre-mir-92a-1-3p	dre-mir-92a-1:54:T>A,10:'	0	0	0	0	1	0	0	0	0	0	0	0	0	0	0	0	0	0	0	0	0	0	0	0	0	0	0	0	0	0	0	0	0	0	0	0	0	0	0	0	0	0	0
TATTGCACTTGTCCCGGCCTGTAAAGT		27	dre-mir-92a-1	85	dre-mir-92a-1-3p	dre-mir-92a-1:54:G>T,27:'	0	0	0	0	0	0	0	0	0	0	0	0	1	0	0	0	0	0	0	0	0	0	0	0	0	0	0	0	0	0	0	0	0	0	0	0	0	0	0	0	0	0	0
AGGTTGGGATTGGTAGCAATGCTGTGG		27	dre-mir-92a-1	85	dre-mir-92a-1-5p	dre-mir-92a-1:17:T>G,27:'	0	0	0	0	0	0	0	0	0	0	0	0	0	0	0	0	0	0	0	0	0	0	0	0	0	0	0	0	1	0	0	0	0	0	0	0	0	0	0	0	0	0	0
TGAAGGTATTGCACTTGTCCCGGCCTGT		28	dre-mir-92a-1	85	dre-mir-92a-1-3p	dre-mir-92a-1:48::r0'	0	0	0	0	0	0	0	0	0	0	0	0	0	0	0	0	0	0	0	0	0	0	0	0	0	0	0	0	0	0	0	0	1	0	0	0	0	0	0	0	0	0	0
AGGTTGGGATTGGTAGCAATGCTGTGGG		28	dre-mir-92a-1	85	dre-mir-92a-1-5p	dre-mir-92a-1:17:T>G,27:'	0	0	0	1	0	0	0	0	0	0	0	0	0	0	0	0	0	0	0	0	0	0	0	0	0	0	0	0	0	0	0	0	0	0	0	0	0	0	0	0	0	0	0
AGGTTGGGATTGGTAGCAATGCTGTGTC		28	dre-mir-92a-1	85	dre-mir-92a-1-5p	dre-mir-92a-1:17:G>C,28:'	0	0	0	0	0	0	0	0	0	0	0	0	0	0	0	0	0	0	0	0	0	0	0	1	0	0	0	0	0	0	0	0	0	0	0	0	0	0	0	0	0	0	0
TAAAGCTAGAGAACCGAAAGT		21	dre-mir-9-7	84	dre-mir-9-7-3p	dre-mir-9-7:51::r0'	0	0	0	0	0	0	0	0	1	0	0	0	0	0	1	4	1	0	0	0	1	0	0	0	0	0	0	0	0	0	0	3	0	0	0	0	6	6	3	10	11	0	0
TAAAGCTAGAGAACCGAAAGTA	dre-miR-9-7-3p	22	dre-mir-9-7	84	dre-mir-9-7-3p	dre-mir-9-7:51::r0'	0	0	0	0	0	0	0	0	0	0	0	2	0	1	0	2	0	0	0	0	1	0	0	0	0	0	0	0	0	0	0	0	1	2	0	1	1	9	5	11	9	1	0
ATAAAGCTAGAGAACCGAAAGT		22	dre-mir-9-7	84	dre-mir-9-7-3p	dre-mir-9-7:50::r0'	0	0	0	0	0	0	0	0	0	0	0	0	0	0	0	0	0	0	1	0	0	0	0	0	0	0	0	0	0	0	0	0	0	0	0	1	0	1	0	0	0	0	0
ACGGAAAGTAGAAAC		15	dre-mir-9-7	84	dre-mir-9-7-3p	dre-mir-9-7:63:C>G,3:'	0	0	0	0	0	0	0	0	0	0	0	0	0	0	0	0	1	0	0	0	0	0	0	0	0	0	0	0	0	0	0	0	0	0	0	0	0	0	0	0	0	0	0
TAAAGCTAGAGAACTGAAAGT		21	dre-mir-9-7	84	dre-mir-9-7-3p	dre-mir-9-7:51:C>T,15:'	0	0	0	0	0	0	0	0	0	0	0	0	0	0	0	0	0	0	0	0	0	0	0	0	0	0	0	0	0	0	0	0	0	0	0	0	0	1	0	0	0	0	0
TAAAGCTAGAGAACTGAAAGTA		22	dre-mir-9-7	84	dre-mir-9-7-3p	dre-mir-9-7:51:C>T,15:'	0	0	0	0	0	0	0	0	0	0	0	0	0	0	0	0	0	0	0	0	0	0	0	0	0	0	0	0	0	0	0	0	0	0	0	0	1	0	0	0	0	0	0
TAAAGCTCGAGAACCGAAAGTA		22	dre-mir-9-7	84	dre-mir-9-7-3p	dre-mir-9-7:51:A>C,8:'	0	0	0	0	0	0	0	0	0	0	0	0	0	0	0	0	0	0	0	0	0	0	0	0	0	0	0	0	0	0	0	0	0	0	0	0	0	0	0	0	1	0	0
TAAAGCTAGAGAACCGAAAGTAC		23	dre-mir-9-7	84	dre-mir-9-7-3p	dre-mir-9-7:51:G>C,23:'	0	0	0	0	0	0	0	0	0	1	0	0	0	0	0	0	0	0	0	0	0	0	0	0	0	0	0	0	0	0	0	0	0	0	0	0	0	0	0	0	0	0	0
TAACCGGAAGTAAAAAC		17	dre-mir-9-5	87	dre-mir-9-5-3p	dre-mir-9-5:64:A>G,7:'	0	0	0	0	0	0	0	0	0	0	0	0	0	0	0	0	1	0	0	0	0	0	0	0	0	0	0	0	0	0	0	0	0	0	0	0	0	0	0	0	0	0	0
TAAAGCTAGATAACCGACAGTAAA		24	dre-mir-9-5	87	dre-mir-9-5-3p	dre-mir-9-5:54:A>C,18:'	0	0	0	0	0	0	0	0	0	0	0	0	0	0	0	0	1	0	0	0	0	0	0	0	0	0	0	0	0	0	0	0	0	0	0	0	0	0	0	0	0	0	0
TAAAGCTAGAGAACCGAATGTA	dre-miR-9-4-3p	22	dre-mir-9-4	87	dre-mir-9-4-3p	dre-mir-9-4:53::r0'	0	0	0	0	0	0	1	0	0	1	0	3	4	12	2	1	1	2	5	1	2	1	0	0	0	0	0	1	1	0	0	9	12	4	7	4	40	136	63	75	84	9	2
TAAAGCTAGAGAACCGAATGT		21	dre-mir-9-4	87	dre-mir-9-4-3p	dre-mir-9-4:53::r0'	0	0	0	0	0	0	0	2	0	0	0	0	4	10	2	2	1	5	6	0	4	2	0	0	1	0	0	0	0	0	0	2	4	0	4	5	17	74	21	76	69	1	0
TAAAGCTAGAGAACCGAATGTAT		23	dre-mir-9-4	87	dre-mir-9-4-3p	dre-mir-9-4:53::r0'	0	0	0	0	0	0	0	1	0	1	0	0	1	2	1	1	1	1	3	2	0	0	0	0	0	2	0	0	0	0	0	1	5	7	1	4	13	62	27	30	33	0	0
ATAAAGCTAGAGAACCGAATGT		22	dre-mir-9-4	87	dre-mir-9-4-3p	dre-mir-9-4:52::r0'	0	0	1	0	0	0	0	0	0	1	0	0	0	1	1	0	1	0	4	0	1	0	0	0	0	0	0	0	0	0	0	0	2	2	2	0	2	25	7	16	7	0	0
TAAAGCTAGAGAACCGAATGTAA		23	dre-mir-9-4	87	dre-mir-9-4-3p	dre-mir-9-4:53:T>A,23:'	1	0	0	0	0	0	0	0	0	1	0	1	2	7	3	0	3	1	1	0	0	0	0	0	0	0	0	0	0	1	0	1	1	0	1	1	2	16	8	8	11	0	1
TAAAGCTAGAGAACCGAAAGTAT		23	dre-mir-9-4	87	dre-mir-9-4-3p	dre-mir-9-4:53:T>A,19:', 'dre-mir-9-7:51:G>T,23:'	0	0	0	0	0	0	0	0	0	0	1	0	0	0	0	0	0	0	0	1	3	0	0	0	0	0	0	0	0	0	0	0	0	1	1	0	5	5	1	6	7	0	0
ATAAAGCTAGAGAACCGAATGTAT		24	dre-mir-9-4	87	dre-mir-9-4-3p	dre-mir-9-4:52::r0'	0	0	0	0	0	0	0	0	0	0	0	0	0	0	0	0	0	1	0	0	0	0	0	0	0	0	0	0	0	0	0	0	0	0	0	0	0	10	6	4	6	0	0
ATAAAGCTAGAGAACCGAATGTA		23	dre-mir-9-4	87	dre-mir-9-4-3p	dre-mir-9-4:52::r0'	0	0	0	0	0	0	0	0	0	0	0	0	0	0	0	0	0	0	0	0	0	0	0	0	0	0	0	0	0	0	0	2	0	0	0	0	0	8	2	2	4	0	0
AAAGCTAGAGAACCGAATGTAT		22	dre-mir-9-4	87	dre-mir-9-4-3p	dre-mir-9-4:54::r0'	0	0	0	0	0	0	0	0	0	0	0	0	0	0	0	0	0	0	0	0	0	0	0	0	0	0	0	0	0	0	0	0	1	0	0	0	0	2	0	0	1	0	0
TAAAGCTAGAGAACCGAATG		20	dre-mir-9-4	87	dre-mir-9-4-3p	dre-mir-9-4:53::r0'	0	0	0	0	0	0	0	0	0	0	0	0	0	0	0	0	0	0	0	0	0	0	0	0	0	0	0	0	0	0	0	0	0	0	0	0	0	2	0	0	1	0	0
TAAAGCTAGAGAACCGAATGTT		22	dre-mir-9-4	87	dre-mir-9-4-3p	dre-mir-9-4:53:A>T,22:'	0	0	0	0	0	0	0	0	0	0	0	0	0	0	0	0	0	0	0	0	0	0	0	0	0	0	0	0	0	0	0	0	0	0	0	0	0	1	0	1	1	0	0
TAAAGCTAGAGAACCGAATGTAC		23	dre-mir-9-4	87	dre-mir-9-4-3p	dre-mir-9-4:53:T>C,23:'	0	0	0	0	0	0	0	0	0	0	0	0	0	0	0	0	0	0	1	0	0	0	0	0	0	0	0	0	0	1	0	0	0	0	0	0	0	1	0	0	0	0	0
TAGAGCTAGAGAACCGAATGT		21	dre-mir-9-4	87	dre-mir-9-4-3p	dre-mir-9-4:53:A>G,3:'	0	0	0	0	0	1	0	0	0	0	0	0	0	0	0	0	0	0	0	0	0	0	0	0	0	0	0	0	0	0	0	0	0	0	0	0	0	0	0	0	1	0	0
TAAAGCTAGAGAACAGAATGTA		22	dre-mir-9-4	87	dre-mir-9-4-3p	dre-mir-9-4:53:C>A,15:'	0	0	0	0	0	0	0	0	0	0	0	0	0	0	0	0	0	0	0	0	0	0	0	0	0	0	0	0	0	0	0	0	0	0	0	0	0	1	0	0	1	0	0
ATAAAGCTAGAGAACCGAATGTT		23	dre-mir-9-4	87	dre-mir-9-4-3p	dre-mir-9-4:52:A>T,23:'	0	0	0	0	0	0	0	0	0	0	0	0	0	0	0	0	0	0	0	0	0	0	0	0	0	0	0	0	0	0	0	0	0	0	0	0	0	2	0	0	0	0	0
TAAAGCTAGAGAACCGAATGTAG		23	dre-mir-9-4	87	dre-mir-9-4-3p	dre-mir-9-4:53:T>G,23:', 'dre-mir-9-7:51:A>T,19:'	0	0	0	0	0	0	0	1	0	0	0	0	0	0	0	0	0	0	0	0	0	0	0	0	0	0	0	0	0	0	0	0	0	0	0	0	0	1	0	0	0	0	0
CATAAAGCTGGAGAA		15	dre-mir-9-4	87	dre-mir-9-4-3p	dre-mir-9-4:51:A>G,10:', 'dre-mir-9-7:49:A>G,10:'	0	0	0	0	0	0	0	0	0	0	0	0	0	0	0	0	0	0	0	0	0	0	0	0	0	0	0	0	0	0	0	0	0	0	0	0	0	0	0	0	1	0	0
TAAAGCTAGAGAACCGAA		18	dre-mir-9-4	87	dre-mir-9-4-3p	dre-mir-9-4:53::r0', 'dre-mir-9-7:51::r0'	0	0	0	0	0	0	0	0	0	0	0	0	0	0	0	0	0	0	0	0	0	0	0	0	0	0	0	0	0	0	0	0	0	0	0	0	0	1	0	0	0	0	0
TAAAGCTAGAGAACCGACTGT		21	dre-mir-9-4	87	dre-mir-9-4-3p	dre-mir-9-4:53:A>C,18:'	0	0	0	0	0	0	0	0	0	0	0	0	0	0	0	0	0	0	0	0	0	0	0	0	0	0	0	0	0	0	0	0	0	0	0	0	0	1	0	0	0	0	0
TAAAGCTAGAGAACAGAATGT		21	dre-mir-9-4	87	dre-mir-9-4-3p	dre-mir-9-4:53:C>A,15:'	0	0	0	0	0	0	0	0	0	0	0	0	0	0	0	0	0	0	0	0	0	0	0	0	0	0	0	0	0	0	0	0	0	0	0	0	0	0	0	1	0	0	0
TAAAGCTAGAGAACCGAACGT		21	dre-mir-9-4	87	dre-mir-9-4-3p	dre-mir-9-4:53:T>C,19:', 'dre-mir-9-7:51:A>C,19:'	0	0	0	0	0	0	0	0	0	0	0	0	0	0	0	0	0	0	0	0	0	0	0	0	0	0	0	0	0	0	0	0	0	0	0	0	0	1	0	0	0	0	0
TAAAGCTAGAGAACCGAATGC		21	dre-mir-9-4	87	dre-mir-9-4-3p	dre-mir-9-4:53:T>C,21:'	0	0	0	0	0	0	0	0	0	0	0	0	0	0	0	0	0	0	0	0	0	0	0	0	0	0	0	0	0	0	0	0	0	0	0	0	0	0	1	0	0	0	0
TAAAGCTAGAGAACCGAATGG		21	dre-mir-9-4	87	dre-mir-9-4-3p	dre-mir-9-4:53:T>G,21:'	0	0	0	0	0	0	1	0	0	0	0	0	0	0	0	0	0	0	0	0	0	0	0	0	0	0	0	0	0	0	0	0	0	0	0	0	0	0	0	0	0	0	0
TAAAGCTAGAGAACCGCATGT		21	dre-mir-9-4	87	dre-mir-9-4-3p	dre-mir-9-4:53:A>C,17:'	0	0	0	0	0	0	0	0	0	0	0	0	0	0	0	0	0	0	0	0	0	0	0	0	0	0	0	0	0	0	0	0	0	0	0	0	0	0	0	0	1	0	0
TAAAGCTAGAGAACCTAATGTA		22	dre-mir-9-4	87	dre-mir-9-4-3p	dre-mir-9-4:53:G>T,16:'	0	0	0	0	0	0	0	0	0	0	0	0	0	0	0	0	0	0	0	0	0	0	0	0	0	0	0	0	0	0	0	0	0	0	0	0	0	0	0	0	1	0	0
TCAAGCTAGAGAACCGAATGTA		22	dre-mir-9-4	87	dre-mir-9-4-3p	dre-mir-9-4:53:A>C,2:'	0	0	0	0	0	0	0	0	0	0	0	0	0	0	0	0	0	0	0	0	0	0	0	0	0	0	0	0	0	0	0	0	0	0	0	0	0	0	0	1	0	0	0
TAAAGCTAGACAACCGAATGTA		22	dre-mir-9-4	87	dre-mir-9-4-3p	dre-mir-9-4:53:G>C,11:'	0	0	0	0	0	0	0	0	0	0	0	0	0	0	0	0	0	0	0	0	0	0	0	0	0	0	0	0	0	0	0	0	0	0	0	0	0	1	0	0	0	0	0
ATAAAGCTAGAGAACCGAATGG		22	dre-mir-9-4	87	dre-mir-9-4-3p	dre-mir-9-4:52:T>G,22:'	0	0	0	0	0	0	0	0	0	1	0	0	0	0	0	0	0	0	0	0	0	0	0	0	0	0	0	0	0	0	0	0	0	0	0	0	0	0	0	0	0	0	0
TAAAGCTAGAGAACCGAATGGA		22	dre-mir-9-4	87	dre-mir-9-4-3p	dre-mir-9-4:53:T>G,21:'	0	0	0	0	0	0	0	0	0	0	0	0	0	0	0	0	0	0	0	0	0	0	0	0	0	0	0	0	0	0	0	0	0	0	0	0	0	0	1	0	0	0	0
TAAAGCTAGAGAACCGCATGTA		22	dre-mir-9-4	87	dre-mir-9-4-3p	dre-mir-9-4:53:A>C,17:'	0	0	0	0	0	0	0	0	0	0	0	0	0	0	0	0	0	0	0	0	0	0	0	0	0	0	0	0	0	0	0	0	0	0	0	0	0	1	0	0	0	0	0
TAAAGCTAGCGAACCGAATGTA		22	dre-mir-9-4	87	dre-mir-9-4-3p	dre-mir-9-4:53:A>C,10:'	0	0	0	0	0	0	0	0	0	0	0	0	0	0	0	0	0	0	0	0	0	0	0	0	0	0	0	0	0	0	0	0	0	0	0	0	0	1	0	0	0	0	0
TAAAGCTAGAGAACCGAATGTG		22	dre-mir-9-4	87	dre-mir-9-4-3p	dre-mir-9-4:53:A>G,22:'	0	0	0	0	0	0	0	0	0	0	0	0	0	0	0	0	0	0	0	0	0	0	0	0	0	0	0	0	1	0	0	0	0	0	0	0	0	0	0	0	0	0	0
ATAAGGCTAGAGAACCGAATGT		22	dre-mir-9-4	87	dre-mir-9-4-3p	dre-mir-9-4:52:A>G,5:'	0	0	0	0	0	0	0	0	0	0	0	0	0	0	0	0	0	0	0	0	0	0	0	0	0	0	0	0	0	0	1	0	0	0	0	0	0	0	0	0	0	0	0
TACAGCTAGAGAACCGAATGTA		22	dre-mir-9-4	87	dre-mir-9-4-3p	dre-mir-9-4:53:A>C,3:'	0	0	0	0	0	0	0	0	0	0	0	0	0	0	0	0	0	0	0	0	0	0	0	0	0	0	0	0	0	0	0	0	0	0	0	0	0	1	0	0	0	0	0
TAAAGCTCGAGAACCGAATGTA		22	dre-mir-9-4	87	dre-mir-9-4-3p	dre-mir-9-4:53:A>C,8:'	0	0	0	0	0	0	0	0	0	0	0	0	0	0	0	0	0	0	0	0	0	0	0	0	0	0	0	0	0	0	0	0	1	0	0	0	0	0	0	0	0	0	0
CAAAGCTAGAGAACCGAATGTA		22	dre-mir-9-4	87	dre-mir-9-4-3p	dre-mir-9-4:53:T>C,1:'	0	0	0	0	0	0	0	0	0	0	0	0	0	0	0	0	0	0	0	0	0	0	0	0	0	0	0	0	0	0	0	0	0	0	0	0	0	0	0	0	1	0	0
ATAAAGCTAGAGAACCTAATGT		22	dre-mir-9-4	87	dre-mir-9-4-3p	dre-mir-9-4:52:G>T,17:'	0	0	0	0	0	0	0	0	0	0	0	0	0	0	0	0	0	0	0	0	0	0	0	0	0	0	0	0	0	0	0	0	0	0	0	0	0	0	0	0	1	0	0
TAAAGCTAGAGCACCGAATGTAT		23	dre-mir-9-4	87	dre-mir-9-4-3p	dre-mir-9-4:53:A>C,12:'	0	0	0	0	0	0	0	0	0	0	0	0	0	0	0	0	0	0	0	0	0	0	0	0	0	0	0	0	0	0	0	0	0	0	0	0	0	0	0	0	1	0	0
TAAAGCTAGAGAACCGCATGTAT		23	dre-mir-9-4	87	dre-mir-9-4-3p	dre-mir-9-4:53:A>C,17:'	0	0	0	0	0	0	0	0	0	0	0	0	0	0	0	0	0	0	0	0	0	0	0	0	0	0	0	0	0	0	0	0	0	0	0	0	0	0	0	0	1	0	0
CTAAAGCTAGAGAACCGAATGTA		23	dre-mir-9-4	87	dre-mir-9-4-3p	dre-mir-9-4:52:A>C,1:'	0	0	0	0	0	0	0	0	0	0	0	0	0	0	0	0	0	0	0	0	0	0	0	0	0	0	0	0	0	0	0	0	1	0	0	0	0	0	0	0	0	0	0
TAAAGCTAGAGAACCGAATGTCT		23	dre-mir-9-4	87	dre-mir-9-4-3p	dre-mir-9-4:53:A>C,22:'	0	0	0	0	0	0	0	0	0	0	0	0	0	0	0	0	0	0	0	0	0	0	0	0	0	0	0	0	0	0	0	0	0	0	0	0	0	1	0	0	0	0	0
ATAAATCTAGAGAACCGAATGTA		23	dre-mir-9-4	87	dre-mir-9-4-3p	dre-mir-9-4:52:G>T,6:'	0	0	0	0	0	0	0	0	0	0	0	0	1	0	0	0	0	0	0	0	0	0	0	0	0	0	0	0	0	0	0	0	0	0	0	0	0	0	0	0	0	0	0
TAAAGCTAGAGAACCGAATGTATT		24	dre-mir-9-4	87	dre-mir-9-4-3p	dre-mir-9-4:53:A>T,24:'	0	0	0	0	0	0	0	0	0	0	0	0	0	0	0	0	0	0	0	0	0	0	0	0	0	0	0	0	0	0	0	0	0	0	0	0	0	1	0	0	0	0	0
TAAAGCTAGAGAACCGAATGTATC		24	dre-mir-9-4	87	dre-mir-9-4-3p	dre-mir-9-4:53:A>C,24:'	0	0	0	0	0	0	0	0	0	0	0	0	0	0	0	0	0	0	0	0	0	0	0	0	0	0	0	0	0	0	0	0	0	0	0	0	0	1	0	0	0	0	0
TAAAGCTAGAGAACCGAATGTAAA		24	dre-mir-9-4	87	dre-mir-9-4-3p	dre-mir-9-4:53:T>A,23:'	0	0	0	0	0	0	0	0	0	0	0	0	0	0	0	0	1	0	0	0	0	0	0	0	0	0	0	0	0	0	0	0	0	0	0	0	0	0	0	0	0	0	0
ATAAAGCTAGAGAACCGAATGTTT		24	dre-mir-9-4	87	dre-mir-9-4-3p	dre-mir-9-4:52:A>T,23:'	0	0	0	0	0	0	0	0	0	0	0	0	0	0	0	0	0	0	0	0	0	0	0	0	0	0	0	0	0	0	0	0	0	0	0	0	0	0	0	1	0	0	0
ATAAAGCTAGAGAACCGAATGTAG		24	dre-mir-9-4	87	dre-mir-9-4-3p	dre-mir-9-4:52:T>G,24:', 'dre-mir-9-7:50:A>T,20:'	0	0	0	0	0	0	0	1	0	0	0	0	0	0	0	0	0	0	0	0	0	0	0	0	0	0	0	0	0	0	0	0	0	0	0	0	0	0	0	0	0	0	0
ATAAAGCTAGAGAACCGAATGTAAA		25	dre-mir-9-4	87	dre-mir-9-4-3p	dre-mir-9-4:52:T>A,24:'	0	0	0	0	0	0	0	0	0	0	0	0	0	0	0	0	1	0	0	0	0	0	0	0	0	0	0	0	0	0	0	0	0	0	0	0	0	0	0	0	0	0	0
TAAAGCTAGATAACCGAAAGTAG		23	dre-mir-9-3	101	dre-mir-9-3-3p	dre-mir-9-3:57::r0', 'dre-mir-9-6:55::r0'	0	0	0	0	0	0	0	0	0	0	0	0	0	1	0	1	0	0	0	0	0	0	0	0	0	0	0	0	0	0	0	0	0	0	0	0	0	0	0	0	0	0	0
ATAAAGCTAGATAACCGAAAGTAG		24	dre-mir-9-3	101	dre-mir-9-3-3p	dre-mir-9-3:56::r0', 'dre-mir-9-6:54::r0'	0	0	0	0	0	0	0	0	0	0	0	0	1	0	0	0	0	0	0	0	0	0	0	0	0	0	0	0	0	0	0	0	0	0	0	0	0	0	0	0	0	0	0
TCTTTGGTTATCTAGCTGTATGAGTT		26	dre-mir-9-3	101	dre-mir-9-3-5p	dre-mir-9-3:19::r0', 'dre-mir-9-4:15::r0', 'dre-mir-9-7:14::r0'	0	0	0	0	0	0	0	0	0	0	0	0	0	0	0	0	0	0	0	0	0	0	0	1	0	0	0	0	0	0	0	0	0	0	0	0	0	0	0	0	0	0	0
CACTTGGAGGCGTGTTGTTA		20	dre-mir-9-2	136	dre-mir-9-2-5p	dre-mir-9-2:22::r0'	0	0	0	0	0	0	0	0	0	0	0	0	0	0	1	1	0	0	0	0	0	0	0	0	0	0	0	0	0	0	0	0	0	0	0	0	0	0	0	0	0	0	0
AGTGTGCTGGCCGTCA		16	dre-mir-9-2	136	dre-mir-9-2-5p	dre-mir-9-2:64::r0'	0	0	0	0	0	0	0	0	0	0	0	0	0	0	0	1	0	0	0	0	0	0	0	0	0	0	0	0	0	0	0	0	0	0	0	0	0	0	0	0	0	0	0
CTTGGAGGCGTGTTGTTA		18	dre-mir-9-2	136	dre-mir-9-2-5p	dre-mir-9-2:24::r0'	0	0	0	0	0	0	0	0	0	0	0	0	1	0	0	0	0	0	0	0	0	0	0	0	0	0	0	0	0	0	0	0	0	0	0	0	0	0	0	0	0	0	0
TGCACTTGGAGGCGTGTTGTTA		22	dre-mir-9-2	136	dre-mir-9-2-5p	dre-mir-9-2:20::r0'	0	0	0	0	0	0	0	0	0	0	0	0	0	0	0	0	0	0	1	0	0	0	0	0	0	0	0	0	0	0	0	0	0	0	0	0	0	0	0	0	0	0	0
TCTTTGGTTATCTAGCTGTATGA	dre-miR-9-5p	23	dre-mir-9-1	87	dre-mir-9-1-5p	dre-mir-9-1:15::r0', 'dre-mir-9-2:42::r0', 'dre-mir-9-3:19::r0', 'dre-mir-9-4:15::r0', 'dre-mir-9-5:16::r0', 'dre-mir-9-6:15::r0', 'dre-mir-9-7:14::r0'	0	1	5	5	1	8	4	9	20	22	14	27	16	50	20	42	47	76	48	52	63	2	0	6	3	10	1	3	2	10	2	5	5	17	13	11	56	99	70	91	140	16	17
TCTTTGGTTATCTAGCTGTATG		22	dre-mir-9-1	87	dre-mir-9-1-5p	dre-mir-9-1:15::r0', 'dre-mir-9-2:42::r0', 'dre-mir-9-3:19::r0', 'dre-mir-9-4:15::r0', 'dre-mir-9-5:16::r0', 'dre-mir-9-6:15::r0', 'dre-mir-9-7:14::r0'	0	0	0	6	0	3	3	2	2	2	4	2	0	6	0	4	7	16	12	3	12	1	0	0	0	1	1	3	0	0	0	3	2	2	2	0	11	32	12	20	25	3	4
TCTTTGGTTATCTAGCTGTAT		21	dre-mir-9-1	87	dre-mir-9-1-5p	dre-mir-9-1:15::r0', 'dre-mir-9-2:42::r0', 'dre-mir-9-3:19::r0', 'dre-mir-9-4:15::r0', 'dre-mir-9-5:16::r0', 'dre-mir-9-6:15::r0', 'dre-mir-9-7:14::r0'	0	0	1	0	0	0	1	0	0	0	0	1	0	1	0	2	3	5	3	5	6	0	0	1	0	1	0	0	0	0	0	0	0	0	1	0	11	14	3	13	17	1	5
TCTTTGGTTATCTAGCTGTATGT		23	dre-mir-9-1	87	dre-mir-9-1-5p	dre-mir-9-1:15:A>T,23:', 'dre-mir-9-2:42:A>T,23:', 'dre-mir-9-3:19:A>T,23:', 'dre-mir-9-4:15:A>T,23:', 'dre-mir-9-5:16:A>T,23:', 'dre-mir-9-6:15:A>T,23:', 'dre-mir-9-7:14:A>T,23:'	0	0	0	0	0	1	0	0	1	2	1	0	0	1	0	0	1	1	2	0	1	1	0	2	0	0	0	0	0	0	1	0	1	1	0	1	13	7	8	13	13	0	0
TCTTTGGTTATCTAGCTGTATGG		23	dre-mir-9-1	87	dre-mir-9-1-5p	dre-mir-9-1:15:A>G,23:', 'dre-mir-9-2:42:A>G,23:', 'dre-mir-9-3:19:A>G,23:', 'dre-mir-9-4:15:A>G,23:', 'dre-mir-9-5:16:A>G,23:', 'dre-mir-9-6:15:A>G,23:', 'dre-mir-9-7:14:A>G,23:'	0	0	0	1	0	0	4	9	10	14	9	0	0	0	0	2	0	0	0	0	0	1	0	2	0	0	0	1	3	4	0	0	0	0	0	0	0	0	1	0	1	0	0
TCTTTGGTTATCTAGCTGTATGAA		24	dre-mir-9-1	87	dre-mir-9-1-5p	dre-mir-9-1:15:G>A,24:', 'dre-mir-9-2:42:G>A,24:', 'dre-mir-9-3:19:G>A,24:', 'dre-mir-9-4:15:G>A,24:', 'dre-mir-9-5:16:G>A,24:', 'dre-mir-9-6:15:G>A,24:', 'dre-mir-9-7:14:G>A,24:'	0	0	0	0	0	0	0	0	0	0	1	0	0	2	1	1	3	3	2	1	6	0	0	0	0	0	0	0	0	0	0	0	0	1	0	0	3	4	2	2	2	0	0
TAAAGCTAGATAACCGAAAGT	dre-miR-9-3p	21	dre-mir-9-1	87	dre-mir-9-1-3p	dre-mir-9-1:55::r0', 'dre-mir-9-2:80::r0', 'dre-mir-9-3:57::r0', 'dre-mir-9-5:54::r0', 'dre-mir-9-6:55::r0'	0	0	0	0	0	0	0	0	0	0	0	0	0	0	1	1	0	0	2	0	1	0	0	0	0	0	0	0	0	0	0	0	0	0	0	0	0	6	5	7	5	0	0
ATAAAGCTAGATAACCGAAAGT		22	dre-mir-9-1	87	dre-mir-9-1-3p	dre-mir-9-1:54::r0', 'dre-mir-9-2:79::r0', 'dre-mir-9-3:56::r0', 'dre-mir-9-5:53::r0', 'dre-mir-9-6:54::r0'	0	0	0	0	0	0	0	0	0	1	0	0	2	0	0	0	4	3	3	1	2	0	0	0	0	0	0	0	0	0	0	1	0	0	0	0	0	4	0	4	3	0	0
TAAAGCTAGATAACCGAAAGTAT		23	dre-mir-9-1	87	dre-mir-9-1-3p	dre-mir-9-1:55:A>T,23:', 'dre-mir-9-2:80:A>T,23:', 'dre-mir-9-3:57:G>T,23:', 'dre-mir-9-5:54:A>T,23:', 'dre-mir-9-6:55:G>T,23:'	0	0	0	0	0	0	0	0	0	0	0	0	0	1	0	0	3	3	3	3	0	0	0	0	0	0	0	0	0	0	0	0	0	0	0	0	0	8	1	2	3	0	0
TAAAGCTAGATAACCGAAAGTAC		23	dre-mir-9-1	87	dre-mir-9-1-3p	dre-mir-9-1:55:A>C,23:', 'dre-mir-9-2:80:A>C,23:', 'dre-mir-9-3:57:G>C,23:', 'dre-mir-9-5:54:A>C,23:', 'dre-mir-9-6:55:G>C,23:'	0	0	0	0	0	0	0	0	0	0	0	0	1	2	3	1	6	8	4	0	0	0	0	0	0	0	0	0	0	0	0	0	0	0	0	0	0	0	1	0	0	0	0
TAAAGCTAGATAACCGAAAGTA		22	dre-mir-9-1	87	dre-mir-9-1-3p	dre-mir-9-1:55::r0', 'dre-mir-9-2:80::r0', 'dre-mir-9-3:57::r0', 'dre-mir-9-5:54::r0', 'dre-mir-9-6:55::r0'	0	0	0	0	0	0	0	0	0	0	0	2	0	1	0	5	0	1	0	0	0	0	0	0	0	0	0	0	0	0	0	1	0	0	0	0	0	2	1	3	3	0	0
TCTTTGGTTATCTAGCTGTA		20	dre-mir-9-1	87	dre-mir-9-1-5p	dre-mir-9-1:15::r0', 'dre-mir-9-2:42::r0', 'dre-mir-9-3:19::r0', 'dre-mir-9-4:15::r0', 'dre-mir-9-5:16::r0', 'dre-mir-9-6:15::r0', 'dre-mir-9-7:14::r0'	0	0	1	0	0	1	0	1	0	0	0	0	0	0	0	0	1	0	0	0	0	0	0	0	0	0	0	0	0	1	0	0	0	0	0	0	3	4	1	0	3	0	0
TAAAGCTAGATAACCGAAAGTAA		23	dre-mir-9-1	87	dre-mir-9-1-3p	dre-mir-9-1:55::r0', 'dre-mir-9-2:80::r0', 'dre-mir-9-5:54::r0'	0	0	0	0	0	0	0	0	0	0	0	0	2	1	1	0	2	1	1	1	0	0	0	0	0	0	0	0	0	0	0	0	0	0	0	0	1	2	0	0	1	0	0
TCTTTGGTTATCTAGCTGTATGAT		24	dre-mir-9-1	87	dre-mir-9-1-5p	dre-mir-9-1:15:G>T,24:', 'dre-mir-9-2:42:G>T,24:', 'dre-mir-9-3:19:G>T,24:', 'dre-mir-9-4:15:G>T,24:', 'dre-mir-9-5:16:G>T,24:', 'dre-mir-9-6:15:G>T,24:', 'dre-mir-9-7:14:G>T,24:'	0	0	0	0	0	0	0	0	0	0	0	0	1	0	0	0	0	0	0	0	0	0	0	0	0	0	0	0	0	0	0	0	0	1	0	0	3	2	0	1	1	0	0
CTTTGGTTATCTAGCTGTATGA		22	dre-mir-9-1	87	dre-mir-9-1-5p	dre-mir-9-1:16::r0', 'dre-mir-9-2:43::r0', 'dre-mir-9-3:20::r0', 'dre-mir-9-4:16::r0', 'dre-mir-9-5:17::r0', 'dre-mir-9-6:16::r0', 'dre-mir-9-7:15::r0'	0	0	0	0	0	0	0	0	0	0	0	0	0	0	0	0	0	1	1	0	0	0	0	0	0	0	0	0	0	0	0	0	0	0	2	0	1	1	1	0	1	0	0
TCTTTGGTTATCTAGCTGTATGC		23	dre-mir-9-1	87	dre-mir-9-1-5p	dre-mir-9-1:15:A>C,23:', 'dre-mir-9-2:42:A>C,23:', 'dre-mir-9-3:19:A>C,23:', 'dre-mir-9-4:15:A>C,23:', 'dre-mir-9-5:16:A>C,23:', 'dre-mir-9-6:15:A>C,23:', 'dre-mir-9-7:14:A>C,23:'	0	0	0	2	0	0	0	2	0	0	1	0	0	0	0	0	0	0	0	0	0	0	0	1	0	0	0	0	0	1	0	0	0	0	0	0	0	0	0	0	0	0	1
TAAAGCTAGATAACCGAAAG		20	dre-mir-9-1	87	dre-mir-9-1-3p	dre-mir-9-1:55::r0', 'dre-mir-9-2:80::r0', 'dre-mir-9-3:57::r0', 'dre-mir-9-5:54::r0', 'dre-mir-9-6:55::r0'	0	0	0	0	0	0	0	0	0	0	0	0	0	0	0	0	0	0	0	1	0	0	0	0	0	0	0	0	0	0	0	0	0	0	0	0	0	2	1	1	1	0	0
TCTTTGGCTATCTAGCTGTATGA		23	dre-mir-9-1	87	dre-mir-9-1-5p	dre-mir-9-1:15:T>C,8:', 'dre-mir-9-2:42:T>C,8:', 'dre-mir-9-3:19:T>C,8:', 'dre-mir-9-4:15:T>C,8:', 'dre-mir-9-5:16:T>C,8:', 'dre-mir-9-6:15:T>C,8:', 'dre-mir-9-7:14:T>C,8:'	0	0	0	0	0	0	0	0	0	0	0	0	1	0	1	0	0	0	0	1	1	0	0	0	0	0	0	0	0	0	0	0	0	0	0	0	0	1	0	1	0	0	0
TCTTTGGTTATCTAGC		16	dre-mir-9-1	87	dre-mir-9-1-5p	dre-mir-9-1:15::r0', 'dre-mir-9-2:42::r0', 'dre-mir-9-3:19::r0', 'dre-mir-9-4:15::r0', 'dre-mir-9-5:16::r0', 'dre-mir-9-6:15::r0', 'dre-mir-9-7:14::r0'	0	0	0	0	0	0	0	0	0	0	0	0	0	0	0	0	0	0	0	0	0	0	0	0	0	0	0	0	0	0	0	0	0	0	1	0	0	2	0	0	2	0	0
TCTTTGGTTATCTAGCTG		18	dre-mir-9-1	87	dre-mir-9-1-5p	dre-mir-9-1:15::r0', 'dre-mir-9-2:42::r0', 'dre-mir-9-3:19::r0', 'dre-mir-9-4:15::r0', 'dre-mir-9-5:16::r0', 'dre-mir-9-6:15::r0', 'dre-mir-9-7:14::r0'	0	0	0	0	0	0	0	0	0	0	0	0	0	0	0	0	0	0	0	0	0	0	0	0	0	0	0	0	0	0	0	0	0	0	0	0	0	3	0	1	1	0	0
TAAAGCTAGAGAACCGAAAGTAA		23	dre-mir-9-1	87	dre-mir-9-1-3p	dre-mir-9-1:55:T>G,11:', 'dre-mir-9-2:80:T>G,11:', 'dre-mir-9-5:54:T>G,11:', 'dre-mir-9-7:51:G>A,23:'	0	0	0	0	0	0	0	0	0	0	0	0	1	0	0	0	0	0	0	0	0	0	0	0	0	0	0	0	0	0	0	0	0	0	0	0	0	0	0	2	1	0	0
ACTTTGGTTATCTAGCTGTATGA		23	dre-mir-9-1	87	dre-mir-9-1-5p	dre-mir-9-1:15:T>A,1:', 'dre-mir-9-2:42:T>A,1:', 'dre-mir-9-3:19:T>A,1:', 'dre-mir-9-4:15:T>A,1:', 'dre-mir-9-5:16:T>A,1:', 'dre-mir-9-6:15:T>A,1:', 'dre-mir-9-7:14:T>A,1:'	0	0	0	0	0	0	0	1	0	0	0	0	0	0	0	0	0	0	0	0	0	0	0	0	0	0	0	0	0	0	0	0	0	0	0	0	2	0	0	0	0	0	0
TCTTTGGTTATCTAGCTGTATGAAT		25	dre-mir-9-1	87	dre-mir-9-1-5p	dre-mir-9-1:15:G>A,24:', 'dre-mir-9-2:42:G>A,24:', 'dre-mir-9-3:19:G>A,24:', 'dre-mir-9-4:15:G>A,24:', 'dre-mir-9-5:16:G>A,24:', 'dre-mir-9-6:15:G>A,24:', 'dre-mir-9-7:14:G>A,24:'	0	0	0	0	0	0	0	0	0	0	0	0	0	0	0	0	0	0	0	0	1	0	0	0	0	0	0	0	0	0	0	0	0	1	0	0	0	1	0	0	0	0	0
ATAAAGCTAGATAACCGAAA		20	dre-mir-9-1	87	dre-mir-9-1-3p	dre-mir-9-1:54::r0', 'dre-mir-9-2:79::r0', 'dre-mir-9-3:56::r0', 'dre-mir-9-5:53::r0', 'dre-mir-9-6:54::r0'	0	0	0	0	0	0	0	0	0	0	0	0	0	0	0	0	0	0	0	0	0	0	0	0	0	0	0	0	0	0	0	0	0	0	0	0	0	0	0	1	1	0	0
ATAAAGCTAGATAACCGAAAG		21	dre-mir-9-1	87	dre-mir-9-1-3p	dre-mir-9-1:54::r0', 'dre-mir-9-2:79::r0', 'dre-mir-9-3:56::r0', 'dre-mir-9-5:53::r0', 'dre-mir-9-6:54::r0'	0	0	0	0	0	0	0	0	0	0	0	0	0	0	0	0	0	1	0	0	0	0	0	0	0	0	0	0	0	0	0	0	0	0	0	0	0	0	0	0	1	0	0
TCTTTGGTTATCTAGCTGTATT		22	dre-mir-9-1	87	dre-mir-9-1-5p	dre-mir-9-1:15:G>T,22:', 'dre-mir-9-2:42:G>T,22:', 'dre-mir-9-3:19:G>T,22:', 'dre-mir-9-4:15:G>T,22:', 'dre-mir-9-5:16:G>T,22:', 'dre-mir-9-6:15:G>T,22:', 'dre-mir-9-7:14:G>T,22:'	0	0	0	0	0	0	0	0	0	0	0	0	0	0	0	0	0	0	0	0	0	0	0	0	0	0	0	0	0	0	0	0	0	0	0	0	0	0	2	0	0	0	0
ATAAAGCTAGATAACCGAAAGTA		23	dre-mir-9-1	87	dre-mir-9-1-3p	dre-mir-9-1:54::r0', 'dre-mir-9-2:79::r0', 'dre-mir-9-3:56::r0', 'dre-mir-9-5:53::r0', 'dre-mir-9-6:54::r0'	0	0	0	0	0	0	0	0	0	0	0	0	0	0	0	0	0	1	0	0	1	0	0	0	0	0	0	0	0	0	0	0	0	0	0	0	0	0	0	0	0	0	0
TCTTTGGTTATCTAGCCGTATGA		23	dre-mir-9-1	87	dre-mir-9-1-5p	dre-mir-9-1:15:T>C,17:', 'dre-mir-9-2:42:T>C,17:', 'dre-mir-9-3:19:T>C,17:', 'dre-mir-9-4:15:T>C,17:', 'dre-mir-9-5:16:T>C,17:', 'dre-mir-9-6:15:T>C,17:', 'dre-mir-9-7:14:T>C,17:'	0	0	0	0	0	0	0	0	0	0	0	0	0	0	0	0	0	0	0	0	0	0	0	0	0	0	0	0	0	0	0	0	0	0	0	0	0	2	0	0	0	0	0
TCTTTGGTTATCTAGCTGTATAA		23	dre-mir-9-1	87	dre-mir-9-1-5p	dre-mir-9-1:15:G>A,22:', 'dre-mir-9-2:42:G>A,22:', 'dre-mir-9-3:19:G>A,22:', 'dre-mir-9-4:15:G>A,22:', 'dre-mir-9-5:16:G>A,22:', 'dre-mir-9-6:15:G>A,22:', 'dre-mir-9-7:14:G>A,22:'	0	0	0	0	0	0	0	0	0	0	0	0	0	0	0	0	0	1	0	0	0	0	0	0	0	0	0	0	0	0	0	0	0	0	0	0	0	0	1	0	0	0	0
ATAAAGCTAGATAACCGAAAGTAT		24	dre-mir-9-1	87	dre-mir-9-1-3p	dre-mir-9-1:54:A>T,24:', 'dre-mir-9-2:79:A>T,24:', 'dre-mir-9-3:56:G>T,24:', 'dre-mir-9-5:53:A>T,24:', 'dre-mir-9-6:54:G>T,24:'	0	0	0	0	0	0	0	0	0	0	0	0	0	0	0	0	2	0	0	0	0	0	0	0	0	0	0	0	0	0	0	0	0	0	0	0	0	0	0	0	0	0	0
TTGGCTGTTATCTTTC		16	dre-mir-9-1	87	dre-mir-9-1-5p	dre-mir-9-1:5:G>C,16:'	0	0	0	0	0	0	0	0	0	0	1	0	0	0	0	0	0	0	0	0	0	0	0	0	0	0	0	0	0	0	0	0	0	0	0	0	0	0	0	0	0	0	0
TCTTTGGTTATCTAGCT		17	dre-mir-9-1	87	dre-mir-9-1-5p	dre-mir-9-1:15::r0', 'dre-mir-9-2:42::r0', 'dre-mir-9-3:19::r0', 'dre-mir-9-4:15::r0', 'dre-mir-9-5:16::r0', 'dre-mir-9-6:15::r0', 'dre-mir-9-7:14::r0'	0	0	0	0	0	0	0	0	0	0	0	0	0	0	0	0	0	0	0	0	0	0	0	0	0	0	0	0	0	0	0	0	0	0	0	0	0	0	1	0	0	0	0
GGTTATCTAGCTGTATGA		18	dre-mir-9-1	87	dre-mir-9-1-5p	dre-mir-9-1:20::r0', 'dre-mir-9-2:47::r0', 'dre-mir-9-3:24::r0', 'dre-mir-9-4:20::r0', 'dre-mir-9-5:21::r0', 'dre-mir-9-6:20::r0', 'dre-mir-9-7:19::r0'	0	0	0	0	0	0	0	0	0	0	0	0	0	0	1	0	0	0	0	0	0	0	0	0	0	0	0	0	0	0	0	0	0	0	0	0	0	0	0	0	0	0	0
TCTTTGGTTATCTAGCTGT		19	dre-mir-9-1	87	dre-mir-9-1-5p	dre-mir-9-1:15::r0', 'dre-mir-9-2:42::r0', 'dre-mir-9-3:19::r0', 'dre-mir-9-4:15::r0', 'dre-mir-9-5:16::r0', 'dre-mir-9-6:15::r0', 'dre-mir-9-7:14::r0'	0	0	0	0	0	0	0	0	0	0	0	0	0	0	0	0	0	0	0	0	0	0	0	0	0	0	0	0	0	0	0	0	0	0	0	0	1	0	0	0	0	0	0
CTTTGGTTATCTAGCTGTAT		20	dre-mir-9-1	87	dre-mir-9-1-5p	dre-mir-9-1:16::r0', 'dre-mir-9-2:43::r0', 'dre-mir-9-3:20::r0', 'dre-mir-9-4:16::r0', 'dre-mir-9-5:17::r0', 'dre-mir-9-6:16::r0', 'dre-mir-9-7:15::r0'	0	0	0	0	0	0	0	0	0	0	0	0	0	0	0	0	0	0	0	0	0	0	0	0	0	0	0	0	0	0	0	0	0	0	0	0	0	0	0	0	1	0	0
TTTGGTTATCTAGCTGTATGA		21	dre-mir-9-1	87	dre-mir-9-1-5p	dre-mir-9-1:17::r0', 'dre-mir-9-2:44::r0', 'dre-mir-9-3:21::r0', 'dre-mir-9-4:17::r0', 'dre-mir-9-5:18::r0', 'dre-mir-9-6:17::r0', 'dre-mir-9-7:16::r0'	0	0	0	0	0	0	0	0	0	0	0	0	0	0	0	0	0	0	0	0	0	0	0	0	0	0	0	0	0	0	0	0	0	0	0	0	0	1	0	0	0	0	0
TCTTTGGTTATCCAGCTGTAT		21	dre-mir-9-1	87	dre-mir-9-1-5p	dre-mir-9-1:15:T>C,13:', 'dre-mir-9-2:42:T>C,13:', 'dre-mir-9-3:19:T>C,13:', 'dre-mir-9-4:15:T>C,13:', 'dre-mir-9-5:16:T>C,13:', 'dre-mir-9-6:15:T>C,13:', 'dre-mir-9-7:14:T>C,13:'	0	0	0	0	0	0	0	0	0	0	0	0	0	0	0	0	0	0	0	0	0	0	0	0	0	0	0	0	0	0	0	0	0	0	0	0	0	1	0	0	0	0	0
TCTGTGGTTATCTAGCTGTAT		21	dre-mir-9-1	87	dre-mir-9-1-5p	dre-mir-9-1:15:T>G,4:', 'dre-mir-9-2:42:T>G,4:', 'dre-mir-9-3:19:T>G,4:', 'dre-mir-9-4:15:T>G,4:', 'dre-mir-9-5:16:T>G,4:', 'dre-mir-9-6:15:T>G,4:', 'dre-mir-9-7:14:T>G,4:'	0	0	0	0	0	0	0	0	0	0	0	0	0	0	0	0	0	0	0	0	0	0	0	0	0	0	0	0	0	0	0	0	0	0	0	0	0	0	1	0	0	0	0
TCTTTGGTTATCTCGCTGTAT		21	dre-mir-9-1	87	dre-mir-9-1-5p	dre-mir-9-1:15:A>C,14:', 'dre-mir-9-2:42:A>C,14:', 'dre-mir-9-3:19:A>C,14:', 'dre-mir-9-4:15:A>C,14:', 'dre-mir-9-5:16:A>C,14:', 'dre-mir-9-6:15:A>C,14:', 'dre-mir-9-7:14:A>C,14:'	0	0	0	0	0	0	0	0	0	0	0	0	0	0	0	0	0	0	0	0	0	0	0	0	0	0	0	0	0	0	0	0	0	0	0	0	0	0	0	1	0	0	0
TCTTTGGTTATCTAGCTGTAG		21	dre-mir-9-1	87	dre-mir-9-1-5p	dre-mir-9-1:15:T>G,21:', 'dre-mir-9-2:42:T>G,21:', 'dre-mir-9-3:19:T>G,21:', 'dre-mir-9-4:15:T>G,21:', 'dre-mir-9-5:16:T>G,21:', 'dre-mir-9-6:15:T>G,21:', 'dre-mir-9-7:14:T>G,21:'	0	0	0	0	0	0	0	0	0	0	0	0	0	0	0	0	0	0	0	0	0	0	0	0	0	1	0	0	0	0	0	0	0	0	0	0	0	0	0	0	0	0	0
TCTTTGGTTATCTAGCTGTAC		21	dre-mir-9-1	87	dre-mir-9-1-5p	dre-mir-9-1:15:T>C,21:', 'dre-mir-9-2:42:T>C,21:', 'dre-mir-9-3:19:T>C,21:', 'dre-mir-9-4:15:T>C,21:', 'dre-mir-9-5:16:T>C,21:', 'dre-mir-9-6:15:T>C,21:', 'dre-mir-9-7:14:T>C,21:'	0	0	0	0	0	0	0	0	0	0	1	0	0	0	0	0	0	0	0	0	0	0	0	0	0	0	0	0	0	0	0	0	0	0	0	0	0	0	0	0	0	0	0
TCTTTGGATATCTAGCTGTAT		21	dre-mir-9-1	87	dre-mir-9-1-5p	dre-mir-9-1:15:T>A,8:', 'dre-mir-9-2:42:T>A,8:', 'dre-mir-9-3:19:T>A,8:', 'dre-mir-9-4:15:T>A,8:', 'dre-mir-9-5:16:T>A,8:', 'dre-mir-9-6:15:T>A,8:', 'dre-mir-9-7:14:T>A,8:'	0	0	0	0	0	0	0	0	0	0	0	0	0	0	0	0	0	0	0	0	1	0	0	0	0	0	0	0	0	0	0	0	0	0	0	0	0	0	0	0	0	0	0
TCTTTGGTTATCTAGCTGTACG		22	dre-mir-9-1	87	dre-mir-9-1-5p	dre-mir-9-1:15:T>C,21:', 'dre-mir-9-2:42:T>C,21:', 'dre-mir-9-3:19:T>C,21:', 'dre-mir-9-4:15:T>C,21:', 'dre-mir-9-5:16:T>C,21:', 'dre-mir-9-6:15:T>C,21:', 'dre-mir-9-7:14:T>C,21:'	0	0	0	0	0	0	0	0	0	0	0	0	0	0	0	0	0	0	0	0	0	0	0	0	0	0	0	0	0	0	0	0	0	0	0	0	0	0	1	0	0	0	0
TCTTTGTTTATCTAGCTGTATG		22	dre-mir-9-1	87	dre-mir-9-1-5p	dre-mir-9-1:15:G>T,7:', 'dre-mir-9-2:42:G>T,7:', 'dre-mir-9-3:19:G>T,7:', 'dre-mir-9-4:15:G>T,7:', 'dre-mir-9-5:16:G>T,7:', 'dre-mir-9-6:15:G>T,7:', 'dre-mir-9-7:14:G>T,7:'	0	0	0	0	0	0	0	0	0	0	0	0	0	0	0	0	0	0	0	0	0	0	0	0	0	0	0	0	0	0	0	0	0	0	0	0	0	0	0	0	1	0	0
TCTTTGGTTATCTACCTGTATG		22	dre-mir-9-1	87	dre-mir-9-1-5p	dre-mir-9-1:15:G>C,15:', 'dre-mir-9-2:42:G>C,15:', 'dre-mir-9-3:19:G>C,15:', 'dre-mir-9-4:15:G>C,15:', 'dre-mir-9-5:16:G>C,15:', 'dre-mir-9-6:15:G>C,15:', 'dre-mir-9-7:14:G>C,15:'	0	0	0	0	0	0	0	0	0	0	0	0	0	0	0	0	0	0	0	0	1	0	0	0	0	0	0	0	0	0	0	0	0	0	0	0	0	0	0	0	0	0	0
ATAAAGCTAGATAACCGAGAGT		22	dre-mir-9-1	87	dre-mir-9-1-3p	dre-mir-9-1:54:A>G,19:', 'dre-mir-9-2:79:A>G,19:', 'dre-mir-9-3:56:A>G,19:', 'dre-mir-9-5:53:A>G,19:', 'dre-mir-9-6:54:A>G,19:'	0	0	0	0	0	0	0	0	0	0	1	0	0	0	0	0	0	0	0	0	0	0	0	0	0	0	0	0	0	0	0	0	0	0	0	0	0	0	0	0	0	0	0
TCTTTGGGTATCTAGCTGTATG		22	dre-mir-9-1	87	dre-mir-9-1-5p	dre-mir-9-1:15:T>G,8:', 'dre-mir-9-2:42:T>G,8:', 'dre-mir-9-3:19:T>G,8:', 'dre-mir-9-4:15:T>G,8:', 'dre-mir-9-5:16:T>G,8:', 'dre-mir-9-6:15:T>G,8:', 'dre-mir-9-7:14:T>G,8:'	0	0	0	0	0	0	0	0	0	0	0	0	0	0	0	0	0	0	0	0	0	0	0	0	0	0	0	0	0	0	0	0	0	0	0	0	1	0	0	0	0	0	0
TCTTTGGCTATCTAGCTGTATG		22	dre-mir-9-1	87	dre-mir-9-1-5p	dre-mir-9-1:15:T>C,8:', 'dre-mir-9-2:42:T>C,8:', 'dre-mir-9-3:19:T>C,8:', 'dre-mir-9-4:15:T>C,8:', 'dre-mir-9-5:16:T>C,8:', 'dre-mir-9-6:15:T>C,8:', 'dre-mir-9-7:14:T>C,8:'	0	0	0	0	0	0	0	0	0	0	1	0	0	0	0	0	0	0	0	0	0	0	0	0	0	0	0	0	0	0	0	0	0	0	0	0	0	0	0	0	0	0	0
TAGAGCTAGATAACCGAAAGTA		22	dre-mir-9-1	87	dre-mir-9-1-3p	dre-mir-9-1:55:A>G,3:', 'dre-mir-9-2:80:A>G,3:', 'dre-mir-9-3:57:A>G,3:', 'dre-mir-9-5:54:A>G,3:', 'dre-mir-9-6:55:A>G,3:'	0	0	0	0	0	0	0	0	0	0	0	0	0	0	0	0	0	0	0	0	0	0	0	0	0	0	0	0	0	0	0	0	0	0	0	0	0	0	0	1	0	0	0
TCTTTGGTTATCTAGCTGTCTG		22	dre-mir-9-1	87	dre-mir-9-1-5p	dre-mir-9-1:15:A>C,20:', 'dre-mir-9-2:42:A>C,20:', 'dre-mir-9-3:19:A>C,20:', 'dre-mir-9-4:15:A>C,20:', 'dre-mir-9-5:16:A>C,20:', 'dre-mir-9-6:15:A>C,20:', 'dre-mir-9-7:14:A>C,20:'	0	0	1	0	0	0	0	0	0	0	0	0	0	0	0	0	0	0	0	0	0	0	0	0	0	0	0	0	0	0	0	0	0	0	0	0	0	0	0	0	0	0	0
TCTTTGGTTACCTAGCTGTATG		22	dre-mir-9-1	87	dre-mir-9-1-5p	dre-mir-9-1:15:T>C,11:', 'dre-mir-9-2:42:T>C,11:', 'dre-mir-9-3:19:T>C,11:', 'dre-mir-9-4:15:T>C,11:', 'dre-mir-9-5:16:T>C,11:', 'dre-mir-9-6:15:T>C,11:', 'dre-mir-9-7:14:T>C,11:'	0	0	0	0	0	0	0	0	0	0	0	0	0	0	0	0	0	0	0	0	0	0	0	0	0	0	0	0	0	0	0	0	0	0	0	0	0	0	1	0	0	0	0
ATGAAGCTAGATAACCGAAAGT		22	dre-mir-9-1	87	dre-mir-9-1-3p	dre-mir-9-1:54:A>G,3:', 'dre-mir-9-2:79:A>G,3:', 'dre-mir-9-3:56:A>G,3:', 'dre-mir-9-5:53:A>G,3:', 'dre-mir-9-6:54:A>G,3:'	0	0	0	0	0	0	0	0	0	0	0	0	0	0	0	0	0	0	0	0	0	0	0	0	0	0	0	0	0	0	0	0	0	0	0	0	0	0	0	0	1	0	0
TTTGGTTATCTAGCTGTATGAC		22	dre-mir-9-1	87	dre-mir-9-1-5p	dre-mir-9-1:17:G>C,22:', 'dre-mir-9-2:44:G>C,22:', 'dre-mir-9-3:21:G>C,22:', 'dre-mir-9-4:17:G>C,22:', 'dre-mir-9-5:18:G>C,22:', 'dre-mir-9-6:17:G>C,22:', 'dre-mir-9-7:16:G>C,22:'	0	0	0	0	0	0	0	0	0	0	0	0	0	0	0	0	0	0	0	0	1	0	0	0	0	0	0	0	0	0	0	0	0	0	0	0	0	0	0	0	0	0	0
TCCTTGGTTATCTAGCTGTATG		22	dre-mir-9-1	87	dre-mir-9-1-5p	dre-mir-9-1:15:T>C,3:', 'dre-mir-9-2:42:T>C,3:', 'dre-mir-9-3:19:T>C,3:', 'dre-mir-9-4:15:T>C,3:', 'dre-mir-9-5:16:T>C,3:', 'dre-mir-9-6:15:T>C,3:', 'dre-mir-9-7:14:T>C,3:'	0	0	0	1	0	0	0	0	0	0	0	0	0	0	0	0	0	0	0	0	0	0	0	0	0	0	0	0	0	0	0	0	0	0	0	0	0	0	0	0	0	0	0
TCTTTGGTTATCTAGCTGTCTGA		23	dre-mir-9-1	87	dre-mir-9-1-5p	dre-mir-9-1:15:A>C,20:', 'dre-mir-9-2:42:A>C,20:', 'dre-mir-9-3:19:A>C,20:', 'dre-mir-9-4:15:A>C,20:', 'dre-mir-9-5:16:A>C,20:', 'dre-mir-9-6:15:A>C,20:', 'dre-mir-9-7:14:A>C,20:'	0	0	0	0	0	0	0	0	1	0	0	0	0	0	0	0	0	0	0	0	0	0	0	0	0	0	0	0	0	0	0	0	0	0	0	0	0	0	0	0	0	0	0
TCTTTGGGTATCTAGCTGTATGA		23	dre-mir-9-1	87	dre-mir-9-1-5p	dre-mir-9-1:15:T>G,8:', 'dre-mir-9-2:42:T>G,8:', 'dre-mir-9-3:19:T>G,8:', 'dre-mir-9-4:15:T>G,8:', 'dre-mir-9-5:16:T>G,8:', 'dre-mir-9-6:15:T>G,8:', 'dre-mir-9-7:14:T>G,8:'	0	0	0	0	0	1	0	0	0	0	0	0	0	0	0	0	0	0	0	0	0	0	0	0	0	0	0	0	0	0	0	0	0	0	0	0	0	0	0	0	0	0	0
ATAAAGCTAGATAACCGAAGGTA		23	dre-mir-9-1	87	dre-mir-9-1-3p	dre-mir-9-1:54:A>G,20:', 'dre-mir-9-2:79:A>G,20:', 'dre-mir-9-3:56:A>G,20:', 'dre-mir-9-5:53:A>G,20:', 'dre-mir-9-6:54:A>G,20:'	0	0	0	0	0	0	0	0	0	0	0	0	0	0	0	0	1	0	0	0	0	0	0	0	0	0	0	0	0	0	0	0	0	0	0	0	0	0	0	0	0	0	0
TCTTTGGTTATCTGGCTGTATGA		23	dre-mir-9-1	87	dre-mir-9-1-5p	dre-mir-9-1:15:A>G,14:', 'dre-mir-9-2:42:A>G,14:', 'dre-mir-9-3:19:A>G,14:', 'dre-mir-9-4:15:A>G,14:', 'dre-mir-9-5:16:A>G,14:', 'dre-mir-9-6:15:A>G,14:', 'dre-mir-9-7:14:A>G,14:'	0	0	0	0	0	0	0	0	0	0	0	0	0	0	0	0	0	0	0	0	0	0	0	1	0	0	0	0	0	0	0	0	0	0	0	0	0	0	0	0	0	0	0
TATTTGGTTATCTAGCTGTATGA		23	dre-mir-9-1	87	dre-mir-9-1-5p	dre-mir-9-1:15:C>A,2:', 'dre-mir-9-2:42:C>A,2:', 'dre-mir-9-3:19:C>A,2:', 'dre-mir-9-4:15:C>A,2:', 'dre-mir-9-5:16:C>A,2:', 'dre-mir-9-6:15:C>A,2:', 'dre-mir-9-7:14:C>A,2:'	0	0	0	0	0	0	0	0	0	0	0	0	0	0	0	0	0	0	0	0	1	0	0	0	0	0	0	0	0	0	0	0	0	0	0	0	0	0	0	0	0	0	0
TCTTTGGTTATCTCGCTGTATGA		23	dre-mir-9-1	87	dre-mir-9-1-5p	dre-mir-9-1:15:A>C,14:', 'dre-mir-9-2:42:A>C,14:', 'dre-mir-9-3:19:A>C,14:', 'dre-mir-9-4:15:A>C,14:', 'dre-mir-9-5:16:A>C,14:', 'dre-mir-9-6:15:A>C,14:', 'dre-mir-9-7:14:A>C,14:'	0	0	1	0	0	0	0	0	0	0	0	0	0	0	0	0	0	0	0	0	0	0	0	0	0	0	0	0	0	0	0	0	0	0	0	0	0	0	0	0	0	0	0
TCTTTGGTTATTTAGCTGTATGA		23	dre-mir-9-1	87	dre-mir-9-1-5p	dre-mir-9-1:15:C>T,12:', 'dre-mir-9-2:42:C>T,12:', 'dre-mir-9-3:19:C>T,12:', 'dre-mir-9-4:15:C>T,12:', 'dre-mir-9-5:16:C>T,12:', 'dre-mir-9-6:15:C>T,12:', 'dre-mir-9-7:14:C>T,12:'	0	0	0	0	0	0	0	0	0	0	0	0	1	0	0	0	0	0	0	0	0	0	0	0	0	0	0	0	0	0	0	0	0	0	0	0	0	0	0	0	0	0	0
TCTTTGGATATCTAGCTGTATGA		23	dre-mir-9-1	87	dre-mir-9-1-5p	dre-mir-9-1:15:T>A,8:', 'dre-mir-9-2:42:T>A,8:', 'dre-mir-9-3:19:T>A,8:', 'dre-mir-9-4:15:T>A,8:', 'dre-mir-9-5:16:T>A,8:', 'dre-mir-9-6:15:T>A,8:', 'dre-mir-9-7:14:T>A,8:'	0	0	0	0	0	0	0	0	0	0	0	0	0	0	0	0	0	0	0	0	1	0	0	0	0	0	0	0	0	0	0	0	0	0	0	0	0	0	0	0	0	0	0
TCTTTGGTTATCGAGCTGTATGA		23	dre-mir-9-1	87	dre-mir-9-1-5p	dre-mir-9-1:15:T>G,13:', 'dre-mir-9-2:42:T>G,13:', 'dre-mir-9-3:19:T>G,13:', 'dre-mir-9-4:15:T>G,13:', 'dre-mir-9-5:16:T>G,13:', 'dre-mir-9-6:15:T>G,13:', 'dre-mir-9-7:14:T>G,13:'	0	0	0	0	0	0	0	0	0	0	0	0	0	0	0	0	0	0	0	0	0	0	0	0	0	1	0	0	0	0	0	0	0	0	0	0	0	0	0	0	0	0	0
TCTGTGGTTATCTAGCTGTATGA		23	dre-mir-9-1	87	dre-mir-9-1-5p	dre-mir-9-1:15:T>G,4:', 'dre-mir-9-2:42:T>G,4:', 'dre-mir-9-3:19:T>G,4:', 'dre-mir-9-4:15:T>G,4:', 'dre-mir-9-5:16:T>G,4:', 'dre-mir-9-6:15:T>G,4:', 'dre-mir-9-7:14:T>G,4:'	0	0	0	0	0	0	0	0	0	0	0	0	0	0	0	0	0	0	0	0	0	0	0	0	0	0	0	0	0	0	0	0	0	0	0	0	0	0	1	0	0	0	0
GATCTTTGGTTATCTAGCTGTAT		23	dre-mir-9-1	87	dre-mir-9-1-5p	dre-mir-9-1:13:T>G,1:', 'dre-mir-9-2:40:T>G,1:', 'dre-mir-9-5:14:T>G,1:', 'dre-mir-9-6:13:T>G,1:'	0	0	0	0	0	0	0	0	0	0	0	0	0	0	0	0	0	0	0	0	0	0	0	0	0	0	0	0	0	0	0	0	0	0	0	0	0	0	0	1	0	0	0
CCTTTGGTTATCTAGCTGTATGA		23	dre-mir-9-1	87	dre-mir-9-1-5p	dre-mir-9-1:15:T>C,1:', 'dre-mir-9-2:42:T>C,1:', 'dre-mir-9-3:19:T>C,1:', 'dre-mir-9-4:15:T>C,1:', 'dre-mir-9-5:16:T>C,1:', 'dre-mir-9-6:15:T>C,1:', 'dre-mir-9-7:14:T>C,1:'	0	0	0	0	0	0	0	0	0	0	0	0	0	0	0	0	0	0	0	0	0	0	1	0	0	0	0	0	0	0	0	0	0	0	0	0	0	0	0	0	0	0	0
CTTTGGTTATCTAGCTGTATGAC		23	dre-mir-9-1	87	dre-mir-9-1-5p	dre-mir-9-1:16:G>C,23:', 'dre-mir-9-2:43:G>C,23:', 'dre-mir-9-3:20:G>C,23:', 'dre-mir-9-4:16:G>C,23:', 'dre-mir-9-5:17:G>C,23:', 'dre-mir-9-6:16:G>C,23:', 'dre-mir-9-7:15:G>C,23:'	0	0	0	1	0	0	0	0	0	0	0	0	0	0	0	0	0	0	0	0	0	0	0	0	0	0	0	0	0	0	0	0	0	0	0	0	0	0	0	0	0	0	0
TAAAGCTAGATAACCGCAAGTAA		23	dre-mir-9-1	87	dre-mir-9-1-3p	dre-mir-9-1:55:A>C,17:', 'dre-mir-9-2:80:A>C,17:', 'dre-mir-9-5:54:A>C,17:'	0	0	0	0	0	0	0	0	0	0	0	1	0	0	0	0	0	0	0	0	0	0	0	0	0	0	0	0	0	0	0	0	0	0	0	0	0	0	0	0	0	0	0
TCTTTGGTTATCTAGCTGTATGAG		24	dre-mir-9-1	87	dre-mir-9-1-5p	dre-mir-9-1:15::r0', 'dre-mir-9-2:42::r0', 'dre-mir-9-3:19::r0', 'dre-mir-9-4:15::r0', 'dre-mir-9-5:16::r0', 'dre-mir-9-6:15::r0', 'dre-mir-9-7:14::r0'	0	0	0	0	0	0	0	1	0	0	0	0	0	0	0	0	0	0	0	0	0	0	0	0	0	0	0	0	0	0	0	0	0	0	0	0	0	0	0	0	0	0	0
ATAAAGCTAGATAACCGAAAGTAC		24	dre-mir-9-1	87	dre-mir-9-1-3p	dre-mir-9-1:54:A>C,24:', 'dre-mir-9-2:79:A>C,24:', 'dre-mir-9-3:56:G>C,24:', 'dre-mir-9-5:53:A>C,24:', 'dre-mir-9-6:54:G>C,24:'	0	0	0	0	0	0	0	0	0	0	0	0	0	0	0	0	1	0	0	0	0	0	0	0	0	0	0	0	0	0	0	0	0	0	0	0	0	0	0	0	0	0	0
TGGAAGACTTGTGATTTTGTTGT		23	dre-mir-7b	104	dre-mir-7b-5p	dre-mir-7b:23::r0'	0	0	1	0	0	1	0	0	0	1	0	6	4	4	1	3	26	28	14	21	18	0	0	4	0	4	0	0	0	0	0	2	8	6	18	6	27	50	28	40	39	0	6
TGGAAGACTTGTGATTTTGTTGTT		24	dre-mir-7b	104	dre-mir-7b-5p	dre-mir-7b:23::r0'	0	0	3	0	0	0	0	0	0	0	0	5	4	5	3	2	7	8	17	11	5	0	0	1	0	7	0	0	0	0	0	2	2	5	1	2	4	18	7	9	15	0	1
TGGAAGACTTGTGATTTTGTTG		22	dre-mir-7b	104	dre-mir-7b-5p	dre-mir-7b:23::r0'	0	0	0	0	0	0	0	0	1	0	0	1	1	0	0	0	4	8	5	3	0	0	0	2	0	3	0	0	0	0	0	0	1	1	1	0	10	13	5	11	11	0	0
TGGAAGACTTGTGATTTTGTT	dre-miR-7b	21	dre-mir-7b	104	dre-mir-7b-5p	dre-mir-7b:23::r0'	0	0	0	0	0	0	0	0	0	0	0	0	0	1	0	0	0	0	1	3	0	0	0	0	0	0	0	0	0	0	0	0	0	1	0	0	2	8	2	3	7	0	0
CAACAAATCACGGTCTGCCCTA		22	dre-mir-7b	104	dre-mir-7b-3p	dre-mir-7b:65::r0'	0	0	0	1	0	0	0	1	0	0	1	1	0	1	0	1	1	2	3	5	4	0	0	0	0	0	0	0	0	0	0	0	0	2	0	1	1	0	0	2	0	0	2
CAACAAATCACGGTCTGCCCT		21	dre-mir-7b	104	dre-mir-7b-3p	dre-mir-7b:65::r0'	0	0	0	1	0	1	0	1	1	1	0	0	1	0	0	0	1	0	0	0	0	1	1	0	0	0	0	1	0	0	0	0	0	0	1	0	1	0	0	0	0	0	0
TGGAAGACTTGTGATTTTGT		20	dre-mir-7b	104	dre-mir-7b-5p	dre-mir-7b:23::r0'	0	0	0	0	0	0	0	0	0	0	0	0	0	0	0	0	0	0	0	0	0	0	0	0	0	0	0	0	0	0	0	0	0	0	0	0	1	5	2	1	2	0	0
TGGAAGACTTGTGATTTTGTTGTTT		25	dre-mir-7b	104	dre-mir-7b-5p	dre-mir-7b:23:G>T,25:'	0	0	0	0	0	0	0	0	0	0	0	0	0	1	0	0	0	1	2	0	0	0	0	2	0	0	0	0	0	0	0	0	1	0	0	0	0	1	0	0	1	0	0
TGGAAGACTTGTGATT		16	dre-mir-7b	104	dre-mir-7b-5p	dre-mir-7b:23::r0'	0	0	0	0	0	0	0	0	0	0	0	0	0	0	0	0	0	0	0	0	0	0	0	0	0	0	0	0	0	0	0	0	0	0	0	0	1	1	1	1	0	0	0
CAACAAATCACGGTCTGCCCG		21	dre-mir-7b	104	dre-mir-7b-3p	dre-mir-7b:65:T>G,21:'	0	0	0	0	0	0	0	0	0	1	2	0	0	0	0	0	0	0	0	0	0	0	0	0	0	0	0	0	0	0	0	0	0	0	0	0	0	0	0	0	0	0	0
TGGAAGACTTGTGATTTTGTTA		22	dre-mir-7b	104	dre-mir-7b-5p	dre-mir-7b:23:G>A,22:'	0	0	0	0	0	0	0	0	0	0	0	0	0	0	0	0	0	0	1	0	2	0	0	0	0	0	0	0	0	0	0	0	0	0	0	0	0	0	0	0	0	0	0
TGGAAGACTTGTGATTTTGTTGA		23	dre-mir-7b	104	dre-mir-7b-5p	dre-mir-7b:23:T>A,23:'	0	0	0	0	0	0	0	0	0	0	0	0	0	0	0	0	0	0	1	0	0	0	0	0	0	0	0	0	0	0	0	0	0	0	0	0	0	1	0	0	1	0	0
TGGAAGACTTGTGATTTTGTTGTTA		25	dre-mir-7b	104	dre-mir-7b-5p	dre-mir-7b:23:G>A,25:'	0	0	0	0	0	0	0	0	0	0	0	0	0	0	0	0	0	1	1	1	0	0	0	0	0	0	0	0	0	0	0	0	0	0	0	0	0	0	0	0	0	0	0
ACAAATCACGGTCTGCCCTACA		22	dre-mir-7b	104	dre-mir-7b-3p	dre-mir-7b:67::r0'	0	0	0	0	0	0	0	0	0	0	0	0	0	0	0	0	0	0	0	0	0	0	0	0	0	0	0	0	0	0	0	0	0	0	2	0	0	0	0	0	0	0	0
CAACAAATCACGGTCTGCCCTT		22	dre-mir-7b	104	dre-mir-7b-3p	dre-mir-7b:65:A>T,22:'	0	0	0	0	0	1	0	0	0	0	0	0	0	0	0	0	0	0	0	0	1	0	0	0	0	0	0	0	0	0	0	0	0	0	0	0	0	0	0	0	0	0	0
CAACAAATCACGGTCTGCCCTAT		23	dre-mir-7b	104	dre-mir-7b-3p	dre-mir-7b:65:C>T,23:'	0	0	0	0	0	0	0	0	0	0	0	0	0	0	0	0	1	0	0	0	0	0	0	0	0	0	0	0	0	0	0	0	0	0	0	0	1	0	0	0	0	0	0
TGGAAGACTTGTGATTTTGTTGG		23	dre-mir-7b	104	dre-mir-7b-5p	dre-mir-7b:23:T>G,23:'	0	0	0	0	0	0	0	0	0	0	0	0	0	0	0	0	0	0	0	0	0	0	0	1	0	0	0	0	1	0	0	0	0	0	0	0	0	0	0	0	0	0	0
TGGAAGACTTGAGATTTTGTTGTT		24	dre-mir-7b	104	dre-mir-7b-5p	dre-mir-7b:23:T>A,12:'	0	0	0	0	0	0	0	0	0	0	0	0	0	0	0	0	0	0	0	0	0	0	0	0	0	0	0	0	0	0	0	0	0	0	0	0	2	0	0	0	0	0	0
CAACAAATCACGGTCTGCCCTAAA		24	dre-mir-7b	104	dre-mir-7b-3p	dre-mir-7b:65:C>A,23:'	0	0	0	0	0	0	0	0	0	0	0	0	0	0	0	0	0	2	0	0	0	0	0	0	0	0	0	0	0	0	0	0	0	0	0	0	0	0	0	0	0	0	0
TGGAAGACTTGTGATTTTGTTGTTTT		26	dre-mir-7b	104	dre-mir-7b-5p	dre-mir-7b:23:G>T,25:'	0	0	0	0	0	0	0	0	0	0	0	0	0	0	0	0	0	0	0	0	0	0	0	0	0	1	0	0	0	0	0	0	0	0	0	0	0	1	0	0	0	0	0
TGTGTGGAAGCCTTG		15	dre-mir-7b	104	dre-mir-7b-5p	dre-mir-7b:19:A>C,11:'	0	0	0	0	0	0	0	0	0	0	0	0	0	0	0	0	0	0	0	0	0	0	0	0	0	0	0	0	0	0	0	0	0	0	0	0	0	0	0	0	1	0	0
GTTTCTGTGTGGAAGA		16	dre-mir-7b	104	dre-mir-7b-5p	dre-mir-7b:14:C>T,2:'	0	0	0	0	0	0	0	0	0	0	0	0	0	0	0	0	0	0	0	0	0	1	0	0	0	0	0	0	0	0	0	0	0	0	0	0	0	0	0	0	0	0	0
TGGAAGACTTGTGATTTT		18	dre-mir-7b	104	dre-mir-7b-5p	dre-mir-7b:23::r0'	0	0	0	0	0	0	0	0	0	0	0	0	0	0	0	0	0	0	0	0	0	0	0	0	0	0	0	0	0	0	0	0	0	0	0	0	1	0	0	0	0	0	0
ACGCTGGCTTGCTTCTGTG		19	dre-mir-7b	104	dre-mir-7b-5p	dre-mir-7b:4::r0'	0	0	0	0	0	0	0	0	0	0	1	0	0	0	0	0	0	0	0	0	0	0	0	0	0	0	0	0	0	0	0	0	0	0	0	0	0	0	0	0	0	0	0
TGGAAGACTTGTGATTTTG		19	dre-mir-7b	104	dre-mir-7b-5p	dre-mir-7b:23::r0'	0	0	0	0	0	0	0	0	0	0	0	0	0	0	0	0	0	0	0	0	0	0	0	0	0	0	0	0	0	0	0	0	0	0	0	0	1	0	0	0	0	0	0
GTGATTTTGTTGTTGTTAGT		20	dre-mir-7b	104	dre-mir-7b-5p	dre-mir-7b:33::r0'	0	0	0	0	0	0	0	0	0	0	0	0	0	0	0	0	0	0	0	0	0	0	0	0	0	0	0	1	0	0	0	0	0	0	0	0	0	0	0	0	0	0	0
CAACAAATCACGGTCTGCCC		20	dre-mir-7b	104	dre-mir-7b-3p	dre-mir-7b:65::r0'	0	0	0	0	0	0	0	0	0	0	0	0	0	0	0	0	0	0	0	0	0	0	0	0	0	0	0	0	0	0	0	0	0	0	1	0	0	0	0	0	0	0	0
TGGAAGACTTGTGATTTTGA		20	dre-mir-7b	104	dre-mir-7b-5p	dre-mir-7b:23:T>A,20:'	0	0	0	0	0	0	0	0	0	0	0	0	0	0	0	0	0	0	0	0	0	0	0	0	0	0	0	0	0	0	0	0	0	0	1	0	0	0	0	0	0	0	0
AACAAATCACGGTCTGCCCC		20	dre-mir-7b	104	dre-mir-7b-3p	dre-mir-7b:66:T>C,20:'	0	0	0	0	0	0	0	0	0	0	0	0	0	0	0	1	0	0	0	0	0	0	0	0	0	0	0	0	0	0	0	0	0	0	0	0	0	0	0	0	0	0	0
TGGAAGACTTGTGAGTTTGT		20	dre-mir-7b	104	dre-mir-7b-5p	dre-mir-7b:23:T>G,15:'	0	0	0	0	0	0	0	0	0	0	0	0	0	0	0	0	1	0	0	0	0	0	0	0	0	0	0	0	0	0	0	0	0	0	0	0	0	0	0	0	0	0	0
TGACAACAAATCACGGTCTGCC		22	dre-mir-7b	104	dre-mir-7b-3p	dre-mir-7b:62::r0'	0	0	0	0	0	0	0	0	0	0	0	0	1	0	0	0	0	0	0	0	0	0	0	0	0	0	0	0	0	0	0	0	0	0	0	0	0	0	0	0	0	0	0
TGGAAGACTTGTGATTTTGTTT		22	dre-mir-7b	104	dre-mir-7b-5p	dre-mir-7b:23:G>T,22:'	0	0	0	0	0	0	0	0	0	0	0	0	0	0	0	0	0	0	0	0	0	0	0	0	0	0	0	0	0	0	0	0	0	0	0	0	0	0	1	0	0	0	0
AACAAATCACGGTCTGCCCTAA		22	dre-mir-7b	104	dre-mir-7b-3p	dre-mir-7b:66:C>A,22:'	0	0	0	0	0	0	0	0	0	0	0	0	0	0	0	0	0	0	0	0	0	0	0	0	0	0	0	0	0	0	0	0	0	0	0	0	0	0	1	0	0	0	0
TGGAAGAATTGTGATTTTGTTG		22	dre-mir-7b	104	dre-mir-7b-5p	dre-mir-7b:23:C>A,8:'	0	0	0	0	0	0	0	0	0	0	0	0	0	0	0	0	0	0	0	0	0	0	0	0	0	0	0	0	0	0	0	0	0	0	0	0	1	0	0	0	0	0	0
TGGAAGACTTGTTATTTTGTTGT		23	dre-mir-7b	104	dre-mir-7b-5p	dre-mir-7b:23:G>T,13:'	0	0	0	0	0	0	0	0	0	0	0	0	0	0	0	0	0	0	0	0	0	0	0	0	0	0	0	0	0	0	0	0	0	0	0	0	0	0	0	0	1	0	0
CAACAAATCACGGTCTGCCCTAA		23	dre-mir-7b	104	dre-mir-7b-3p	dre-mir-7b:65:C>A,23:'	0	0	0	0	0	0	0	0	0	0	0	0	0	0	0	0	0	0	0	1	0	0	0	0	0	0	0	0	0	0	0	0	0	0	0	0	0	0	0	0	0	0	0
TGGAAGACTTGTGATTTCGTTGT		23	dre-mir-7b	104	dre-mir-7b-5p	dre-mir-7b:23:T>C,18:'	0	0	0	0	0	0	0	0	0	0	0	0	0	0	0	0	0	1	0	0	0	0	0	0	0	0	0	0	0	0	0	0	0	0	0	0	0	0	0	0	0	0	0
TGGAAGACTTGTGATTTTGTAGT		23	dre-mir-7b	104	dre-mir-7b-5p	dre-mir-7b:23:T>A,21:'	0	0	0	0	0	0	0	0	0	0	0	0	0	0	0	0	0	0	0	0	0	0	0	0	0	0	0	0	0	0	0	0	0	0	0	0	0	1	0	0	0	0	0
TGGAATACTTGTGATTTTGTTGT		23	dre-mir-7b	104	dre-mir-7b-5p	dre-mir-7b:23:G>T,6:'	0	0	0	0	0	0	0	0	0	0	0	0	0	0	0	0	0	0	0	0	0	1	0	0	0	0	0	0	0	0	0	0	0	0	0	0	0	0	0	0	0	0	0
GAAGACTTGTGATTTTGTTGTTT		23	dre-mir-7b	104	dre-mir-7b-5p	dre-mir-7b:25:G>T,23:'	0	0	0	0	0	0	0	0	0	0	0	0	1	0	0	0	0	0	0	0	0	0	0	0	0	0	0	0	0	0	0	0	0	0	0	0	0	0	0	0	0	0	0
TGGAAGACTTGTGATTTTGTCGT		23	dre-mir-7b	104	dre-mir-7b-5p	dre-mir-7b:23:T>C,21:'	0	0	0	0	0	0	0	0	0	0	0	0	0	0	0	0	0	1	0	0	0	0	0	0	0	0	0	0	0	0	0	0	0	0	0	0	0	0	0	0	0	0	0
TGGAAGACTTGTGATTTAGTTGT		23	dre-mir-7b	104	dre-mir-7b-5p	dre-mir-7b:23:T>A,18:'	0	0	0	0	0	0	0	0	0	0	0	0	0	0	0	0	0	0	0	0	0	0	0	0	0	0	0	0	0	0	0	0	0	0	0	0	1	0	0	0	0	0	0
TGGAAGACTTGTGATTTTGTTGC		23	dre-mir-7b	104	dre-mir-7b-5p	dre-mir-7b:23:T>C,23:'	0	0	0	0	0	0	0	0	0	0	0	0	0	0	0	0	0	0	0	0	0	0	0	1	0	0	0	0	0	0	0	0	0	0	0	0	0	0	0	0	0	0	0
TGGAAGACTTGGGATTTTGTTGTT		24	dre-mir-7b	104	dre-mir-7b-5p	dre-mir-7b:23:T>G,12:'	0	0	0	0	0	0	0	0	0	0	0	0	0	0	0	0	0	0	0	0	1	0	0	0	0	0	0	0	0	0	0	0	0	0	0	0	0	0	0	0	0	0	0
TGGAAGACTTGTGATTTTGTTGTC		24	dre-mir-7b	104	dre-mir-7b-5p	dre-mir-7b:23:T>C,24:'	0	0	0	0	0	0	0	0	0	0	0	0	0	0	0	0	0	0	0	0	0	0	0	1	0	0	0	0	0	0	0	0	0	0	0	0	0	0	0	0	0	0	0
TGGAAGACTTGCGATTTTGTTGTT		24	dre-mir-7b	104	dre-mir-7b-5p	dre-mir-7b:23:T>C,12:'	0	0	0	0	0	0	0	0	0	0	0	0	0	0	0	0	0	0	0	0	0	0	0	1	0	0	0	0	0	0	0	0	0	0	0	0	0	0	0	0	0	0	0
TGGAAGACTTGTGATTTTGCTGTT		24	dre-mir-7b	104	dre-mir-7b-5p	dre-mir-7b:23:T>C,20:'	0	0	0	1	0	0	0	0	0	0	0	0	0	0	0	0	0	0	0	0	0	0	0	0	0	0	0	0	0	0	0	0	0	0	0	0	0	0	0	0	0	0	0
AACAAACCGCAGTCGTCCTCT		21	dre-mir-7a-3	120	dre-mir-7a-3-3p	dre-mir-7a-3:71::r0'	0	0	0	0	0	0	0	0	0	0	0	1	0	0	2	1	0	0	0	0	0	0	0	0	0	0	0	0	0	0	0	1	0	0	1	0	0	0	2	1	0	0	0
TGGAAGACTAGTGATTTTGTTGTG		24	dre-mir-7a-3	120	dre-mir-7a-3-5p	dre-mir-7a-3:28::r0'	0	0	0	0	0	0	0	0	0	0	1	0	0	0	0	1	0	0	0	0	0	1	0	1	0	2	0	0	0	0	0	0	0	0	0	0	0	0	0	0	0	0	0
CAACAAACCGCAGTCGTCCTCT		22	dre-mir-7a-3	120	dre-mir-7a-3-3p	dre-mir-7a-3:70::r0'	0	0	0	0	0	0	1	0	1	0	0	0	0	0	0	0	0	0	0	0	0	0	0	0	0	0	0	0	0	0	0	0	1	0	0	1	0	0	0	0	0	0	0
AGAAAATGAACAAAAA		16	dre-mir-7a-3	120	dre-mir-7a-3-5p	dre-mir-7a-3:50:T>A,1:'	0	0	0	0	0	0	0	0	0	0	0	0	0	0	0	0	0	0	0	0	0	0	0	0	0	0	0	0	0	0	0	0	0	0	0	0	0	1	0	0	0	0	0
ACAACAAACCGCAGTCGTCCTC		22	dre-mir-7a-3	120	dre-mir-7a-3-3p	dre-mir-7a-3:69::r0'	0	0	0	0	0	0	0	0	0	0	0	0	0	0	0	0	0	0	0	0	0	0	0	0	0	0	0	0	0	0	0	0	0	0	0	0	1	0	0	0	0	0	0
AACAAACCGCAGTCGTCCTCTT		22	dre-mir-7a-3	120	dre-mir-7a-3-3p	dre-mir-7a-3:71:C>T,22:'	0	0	0	0	0	0	0	0	0	0	0	1	0	0	0	0	0	0	0	0	0	0	0	0	0	0	0	0	0	0	0	0	0	0	0	0	0	0	0	0	0	0	0
TGGAAGACTAGTGATTTTGTTGAG		24	dre-mir-7a-3	120	dre-mir-7a-3-5p	dre-mir-7a-3:28:T>A,23:'	0	0	0	0	0	0	0	0	0	0	0	0	0	0	0	0	0	0	0	0	0	0	0	0	0	0	0	0	0	0	0	0	0	0	0	0	0	0	0	1	0	0	0
TGGAAGACTAGTGATTTTGTTGTAA		25	dre-mir-7a-3	120	dre-mir-7a-3-5p	dre-mir-7a-3:28:G>A,24:'	0	0	0	0	0	0	0	0	0	0	0	0	0	0	0	1	0	0	0	0	0	0	0	0	0	0	0	0	0	0	0	0	0	0	0	0	0	0	0	0	0	0	0
CAGCACGGGGCCCACACCTGCAGAGAA		27	dre-mir-7a-3	120	dre-mir-7a-3-3p	dre-mir-7a-3:92:C>A,26:'	0	0	0	0	0	0	0	0	0	0	0	0	0	0	0	0	0	1	0	0	0	0	0	0	0	0	0	0	0	0	0	0	0	0	0	0	0	0	0	0	0	0	0
TGGAAGACTAGTGATTTTGTTGTTAAAA		28	dre-mir-7a-3	120	dre-mir-7a-3-5p	dre-mir-7a-3:28:G>T,24:'	0	0	0	0	0	0	0	0	0	0	0	0	0	0	1	0	0	0	0	0	0	0	0	0	0	0	0	0	0	0	0	0	0	0	0	0	0	0	0	0	0	0	0
AGTGACCAGAATGCAC		16	dre-mir-7a-2	97	dre-mir-7a-2-3p	dre-mir-7a-2:77:C>G,13:'	0	0	0	0	0	0	0	0	0	0	0	0	0	0	0	0	0	0	0	0	0	0	0	0	0	0	0	0	0	0	0	0	0	0	0	2	0	0	0	0	0	0	0
TCAGTACTGGCAACAA		16	dre-mir-7a-2	97	dre-mir-7a-2-5p	dre-mir-7a-2:46:A>G,10:'	0	0	0	0	0	0	0	0	0	0	0	0	0	0	0	0	0	0	0	0	0	0	0	0	0	0	0	0	0	0	0	0	0	0	0	0	0	0	0	1	0	0	0
CAACAAGTCACAGTCTGCCTC		21	dre-mir-7a-2	97	dre-mir-7a-2-3p	dre-mir-7a-2:56::r0'	0	0	0	0	0	0	0	0	0	0	0	0	0	0	0	0	0	0	0	0	0	0	0	0	0	0	0	0	0	0	0	0	1	0	0	0	0	0	0	0	0	0	0
CAACAAGTCACAGTCTGCCTCA		22	dre-mir-7a-2	97	dre-mir-7a-2-3p	dre-mir-7a-2:56::r0'	0	0	0	0	0	0	0	0	0	0	0	0	0	0	0	0	0	0	0	0	0	0	0	0	0	0	0	0	0	0	0	0	0	0	0	0	0	0	1	0	0	0	0
CAACAAGTCACAGTCTGCCTCT		22	dre-mir-7a-2	97	dre-mir-7a-2-3p	dre-mir-7a-2:56:A>T,22:'	0	0	0	0	0	0	0	0	0	0	0	0	0	0	0	0	0	0	0	0	0	0	0	0	0	0	0	0	0	0	0	0	0	0	0	0	0	0	0	1	0	0	0
TGGAAGACTAGTGATTTTGTTGT	dre-miR-7a	23	dre-mir-7a-1	79	dre-mir-7a-1-5p	dre-mir-7a-1:3::r0', 'dre-mir-7a-2:13::r0', 'dre-mir-7a-3:28::r0'	0	0	0	0	1	0	0	0	1	0	0	9	7	5	2	5	16	17	10	11	30	0	0	10	5	8	0	0	0	0	0	14	20	30	21	9	28	167	96	140	120	0	0
TGGAAGACTAGTGATTTTGTTG		22	dre-mir-7a-1	79	dre-mir-7a-1-5p	dre-mir-7a-1:3::r0', 'dre-mir-7a-2:13::r0', 'dre-mir-7a-3:28::r0'	0	0	0	1	0	0	0	0	0	0	0	0	0	2	2	1	7	17	9	12	15	0	0	0	2	1	0	0	0	1	0	5	13	11	4	2	26	129	39	78	76	0	0
TGGAAGACTAGTGATTTTGTTGTT		24	dre-mir-7a-1	79	dre-mir-7a-1-5p	dre-mir-7a-1:3::r0', 'dre-mir-7a-2:13::r0'	0	1	0	0	0	0	0	0	0	0	1	2	2	3	2	2	10	5	3	8	7	2	0	17	4	18	0	0	0	0	0	5	5	9	5	5	6	35	19	27	29	0	0
TGGAAGACTAGTGATTTTGTT		21	dre-mir-7a-1	79	dre-mir-7a-1-5p	dre-mir-7a-1:3::r0', 'dre-mir-7a-2:13::r0', 'dre-mir-7a-3:28::r0'	0	0	0	0	0	0	0	0	0	0	0	0	0	2	0	1	1	0	4	6	3	0	0	1	0	0	0	0	0	0	0	1	2	0	2	0	7	43	29	43	54	0	0
TGGAAGACTAGTGATTTTGT		20	dre-mir-7a-1	79	dre-mir-7a-1-5p	dre-mir-7a-1:3::r0', 'dre-mir-7a-2:13::r0', 'dre-mir-7a-3:28::r0'	0	0	0	0	0	0	0	0	0	0	0	0	0	0	0	0	1	0	1	0	0	0	0	0	0	0	0	0	0	0	0	1	0	1	0	0	4	22	18	18	15	0	0
TGGAAGACTAGTGATTTTGTTA		22	dre-mir-7a-1	79	dre-mir-7a-1-5p	dre-mir-7a-1:3:G>A,22:', 'dre-mir-7a-2:13:G>A,22:', 'dre-mir-7a-3:28:G>A,22:'	0	0	0	0	0	0	0	0	0	0	0	0	0	0	0	0	0	0	0	0	2	0	0	0	0	0	0	0	0	0	0	0	0	0	0	0	2	19	7	13	11	0	0
TGGAAGACTAGTGATTTTGTTGA		23	dre-mir-7a-1	79	dre-mir-7a-1-5p	dre-mir-7a-1:3:T>A,23:', 'dre-mir-7a-2:13:T>A,23:', 'dre-mir-7a-3:28:T>A,23:'	0	0	0	0	0	0	0	0	0	0	0	0	0	1	0	0	0	3	0	5	0	0	0	0	0	0	0	0	0	0	0	0	0	2	0	0	1	14	8	8	11	0	0
TGGAAGACTAGTGATTTTGTTT		22	dre-mir-7a-1	79	dre-mir-7a-1-5p	dre-mir-7a-1:3:G>T,22:', 'dre-mir-7a-2:13:G>T,22:', 'dre-mir-7a-3:28:G>T,22:'	0	0	0	0	0	0	0	0	0	0	0	0	0	0	0	0	0	0	0	1	2	0	0	0	0	0	0	0	0	0	0	0	0	0	0	0	1	2	2	1	1	0	0
TGGAAGACTAGTGATTTT		18	dre-mir-7a-1	79	dre-mir-7a-1-5p	dre-mir-7a-1:3::r0', 'dre-mir-7a-2:13::r0', 'dre-mir-7a-3:28::r0'	0	0	0	0	0	0	0	0	0	0	0	0	0	0	0	0	0	0	0	0	0	0	0	0	0	0	0	0	0	0	0	0	0	1	0	0	0	2	3	1	2	0	0
TGGAAGACTAGTGATTTTGTTGG		23	dre-mir-7a-1	79	dre-mir-7a-1-5p	dre-mir-7a-1:3:T>G,23:', 'dre-mir-7a-2:13:T>G,23:', 'dre-mir-7a-3:28:T>G,23:'	0	0	0	0	0	0	0	0	0	0	0	0	0	0	0	0	0	0	0	0	0	0	0	1	1	3	0	0	0	0	0	0	0	0	0	0	0	0	0	1	0	0	0
TGGAAGACTAGTGATTTTGTTGC		23	dre-mir-7a-1	79	dre-mir-7a-1-5p	dre-mir-7a-1:3:T>C,23:', 'dre-mir-7a-2:13:T>C,23:', 'dre-mir-7a-3:28:T>C,23:'	0	0	0	0	0	0	0	0	0	0	0	0	0	0	0	0	0	0	0	0	0	0	0	0	0	3	0	0	0	0	0	1	0	0	0	0	0	1	0	0	0	0	0
TGGAAGACTAGTGATTTTG		19	dre-mir-7a-1	79	dre-mir-7a-1-5p	dre-mir-7a-1:3::r0', 'dre-mir-7a-2:13::r0', 'dre-mir-7a-3:28::r0'	0	0	0	0	0	0	0	0	0	0	0	0	0	0	0	0	0	1	0	0	0	0	0	0	0	0	0	0	0	0	0	0	0	0	0	0	0	0	0	1	2	0	0
TGGAAGACTAGTGATTTTGA		20	dre-mir-7a-1	79	dre-mir-7a-1-5p	dre-mir-7a-1:3:T>A,20:', 'dre-mir-7a-2:13:T>A,20:', 'dre-mir-7a-3:28:T>A,20:'	0	0	0	0	0	0	0	0	0	0	0	0	0	0	0	0	0	0	0	0	0	0	0	0	0	0	0	0	0	0	0	0	0	0	0	0	0	2	0	0	2	0	0
TGGAAGACTAGTGATTCTGTT		21	dre-mir-7a-1	79	dre-mir-7a-1-5p	dre-mir-7a-1:3:T>C,17:', 'dre-mir-7a-2:13:T>C,17:', 'dre-mir-7a-3:28:T>C,17:'	0	0	0	0	0	0	0	0	0	0	0	0	0	0	0	0	0	1	0	0	0	0	0	0	0	0	0	0	0	0	0	0	0	0	0	0	0	2	0	0	1	0	0
TGGAAGACTAGCGATTTTGTTGT		23	dre-mir-7a-1	79	dre-mir-7a-1-5p	dre-mir-7a-1:3:T>C,12:', 'dre-mir-7a-2:13:T>C,12:', 'dre-mir-7a-3:28:T>C,12:'	0	0	0	0	0	0	0	0	0	0	0	0	0	0	0	0	0	0	0	0	1	0	0	2	0	0	0	0	0	0	0	0	0	0	0	0	0	0	0	0	0	0	0
TGGAAGACTAGTGATTT		17	dre-mir-7a-1	79	dre-mir-7a-1-5p	dre-mir-7a-1:3::r0', 'dre-mir-7a-2:13::r0', 'dre-mir-7a-3:28::r0'	0	0	0	0	0	0	0	0	0	0	0	0	0	0	0	0	0	0	0	0	0	0	0	0	0	0	0	0	0	0	0	0	0	0	0	0	0	1	0	0	1	0	0
GAAGACTAGTGATTTTGTTGTT		22	dre-mir-7a-1	79	dre-mir-7a-1-5p	dre-mir-7a-1:5::r0', 'dre-mir-7a-2:15::r0'	0	0	0	0	0	0	0	0	0	0	0	0	0	0	0	0	0	0	0	0	0	0	0	0	0	0	0	0	0	0	0	0	0	0	0	0	0	0	0	2	0	0	0
GGGAAGACTAGTGATTTTGTTG		22	dre-mir-7a-1	79	dre-mir-7a-1-5p	dre-mir-7a-1:3:T>G,1:', 'dre-mir-7a-2:13:T>G,1:', 'dre-mir-7a-3:28:T>G,1:'	0	0	0	0	0	0	0	0	0	0	0	0	0	0	0	0	0	0	0	0	0	0	0	0	0	0	0	0	0	0	0	0	0	0	0	0	0	0	0	2	0	0	0
TGGAAGACTAGTGCTTTTGTTG		22	dre-mir-7a-1	79	dre-mir-7a-1-5p	dre-mir-7a-1:3:A>C,14:', 'dre-mir-7a-2:13:A>C,14:', 'dre-mir-7a-3:28:A>C,14:'	0	0	0	0	0	0	0	0	0	0	0	0	0	0	0	0	0	0	0	0	0	0	0	0	0	0	0	0	0	0	0	0	0	0	0	0	0	0	0	1	1	0	0
TGGAAGACTAGTGATGTTGTTGT		23	dre-mir-7a-1	79	dre-mir-7a-1-5p	dre-mir-7a-1:3:T>G,16:', 'dre-mir-7a-2:13:T>G,16:', 'dre-mir-7a-3:28:T>G,16:'	0	0	0	0	0	0	0	0	0	0	0	0	0	0	0	0	0	0	0	0	0	0	0	0	0	1	0	0	0	0	0	0	1	0	0	0	0	0	0	0	0	0	0
TGGAAGACTAGTGCTTTTGTTGT		23	dre-mir-7a-1	79	dre-mir-7a-1-5p	dre-mir-7a-1:3:A>C,14:', 'dre-mir-7a-2:13:A>C,14:', 'dre-mir-7a-3:28:A>C,14:'	0	0	0	0	0	0	0	0	0	0	0	0	0	0	0	0	0	0	0	0	0	0	0	0	0	0	0	0	0	0	0	0	0	0	0	0	1	0	1	0	0	0	0
TGGAAGCCTAGTGATTTTGTTGTT		24	dre-mir-7a-1	79	dre-mir-7a-1-5p	dre-mir-7a-1:3:A>C,7:', 'dre-mir-7a-2:13:A>C,7:'	0	0	0	0	0	0	0	0	0	0	0	0	0	0	0	0	0	0	0	0	0	0	0	0	0	0	0	0	0	0	0	0	0	0	0	0	0	0	0	1	1	0	0
TGGAAGACTAGAGATTTTGTTGTT		24	dre-mir-7a-1	79	dre-mir-7a-1-5p	dre-mir-7a-1:3:T>A,12:', 'dre-mir-7a-2:13:T>A,12:'	0	0	0	0	0	0	0	0	0	0	0	0	0	0	0	0	0	0	0	0	1	0	0	0	0	0	0	0	0	0	0	0	0	0	0	0	0	0	0	0	1	0	0
TGGAAGACTAGTGATTTTGTTGTTA		25	dre-mir-7a-1	79	dre-mir-7a-1-5p	dre-mir-7a-1:3:G>A,25:', 'dre-mir-7a-2:13:G>A,25:', 'dre-mir-7a-3:28:G>T,24:'	0	0	0	0	0	0	0	0	0	0	0	0	0	1	0	0	0	0	0	0	1	0	0	0	0	0	0	0	0	0	0	0	0	0	0	0	0	0	0	0	0	0	0
TGGAAGACTAGTGATTTTGTTGTTAT		26	dre-mir-7a-1	79	dre-mir-7a-1-5p	dre-mir-7a-1:3:G>A,25:', 'dre-mir-7a-2:13:G>A,25:'	0	0	0	0	0	0	0	0	0	0	0	0	0	0	0	0	0	1	1	0	0	0	0	0	0	0	0	0	0	0	0	0	0	0	0	0	0	0	0	0	0	0	0
TTTCTGACAGCAAGT		15	dre-mir-7a-1	79	dre-mir-7a-1-5p	dre-mir-7a-1:38:A>G,10:'	0	0	0	0	0	0	0	0	0	0	0	0	0	0	0	0	0	0	0	0	0	0	0	0	0	0	1	0	0	0	0	0	0	0	0	0	0	0	0	0	0	0	0
TGGAAGACTAGTGATT		16	dre-mir-7a-1	79	dre-mir-7a-1-5p	dre-mir-7a-1:3::r0', 'dre-mir-7a-2:13::r0', 'dre-mir-7a-3:28::r0'	0	0	0	0	0	0	0	0	0	0	0	0	0	0	0	0	0	0	0	0	0	0	0	0	0	0	0	0	0	0	0	0	0	0	1	0	0	0	0	0	0	0	0
ACTAGTGATTTTGTTGT		17	dre-mir-7a-1	79	dre-mir-7a-1-5p	dre-mir-7a-1:9::r0', 'dre-mir-7a-2:19::r0', 'dre-mir-7a-3:34::r0'	0	0	0	0	0	0	0	0	0	0	0	0	0	0	0	1	0	0	0	0	0	0	0	0	0	0	0	0	0	0	0	0	0	0	0	0	0	0	0	0	0	0	0
GGAAGACTAGTGATTTA		17	dre-mir-7a-1	79	dre-mir-7a-1-5p	dre-mir-7a-1:4:T>A,17:', 'dre-mir-7a-2:14:T>A,17:', 'dre-mir-7a-3:29:T>A,17:'	0	0	0	0	0	0	0	0	0	0	0	0	0	0	0	0	0	0	0	0	0	0	0	0	0	0	0	0	0	0	0	0	0	0	0	0	0	0	0	0	1	0	0
TGGAAGACTAGTGATTTTA		19	dre-mir-7a-1	79	dre-mir-7a-1-5p	dre-mir-7a-1:3:G>A,19:', 'dre-mir-7a-2:13:G>A,19:', 'dre-mir-7a-3:28:G>A,19:'	0	0	0	0	0	0	0	0	0	0	0	0	0	0	0	0	0	0	0	0	0	0	0	0	0	0	0	0	0	0	0	0	0	0	0	0	0	0	0	1	0	0	0
TAAGACTAGTGATTTTGTTG		20	dre-mir-7a-1	79	dre-mir-7a-1-5p	dre-mir-7a-1:5:G>T,1:', 'dre-mir-7a-2:15:G>T,1:', 'dre-mir-7a-3:30:G>T,1:'	0	0	0	0	0	0	0	0	0	0	0	0	0	0	0	0	0	0	0	0	0	0	0	0	0	0	0	0	0	0	0	0	0	0	0	0	0	1	0	0	0	0	0
CAACAAGTCACAGTCTACCTC		21	dre-mir-7a-1	79	dre-mir-7a-1-3p	dre-mir-7a-1:45::r0'	0	0	0	0	0	0	0	0	0	0	0	0	0	1	0	0	0	0	0	0	0	0	0	0	0	0	0	0	0	0	0	0	0	0	0	0	0	0	0	0	0	0	0
AAGACTAGTGATTTTGTTGTT		21	dre-mir-7a-1	79	dre-mir-7a-1-5p	dre-mir-7a-1:6::r0', 'dre-mir-7a-2:16::r0'	0	0	0	0	0	0	0	0	0	0	0	0	0	0	0	0	0	0	0	0	0	0	0	0	0	0	0	0	0	0	0	0	0	0	0	0	0	0	0	1	0	0	0
TGGAAGACTAGCGATTTTGTT		21	dre-mir-7a-1	79	dre-mir-7a-1-5p	dre-mir-7a-1:3:T>C,12:', 'dre-mir-7a-2:13:T>C,12:', 'dre-mir-7a-3:28:T>C,12:'	0	0	0	0	0	0	0	0	0	0	0	0	0	0	0	0	0	0	0	0	0	0	0	0	0	0	0	0	0	0	0	0	0	0	0	0	0	0	0	0	1	0	0
TTGAAGACTAGTGATTTTGTT		21	dre-mir-7a-1	79	dre-mir-7a-1-5p	dre-mir-7a-1:3:G>T,2:', 'dre-mir-7a-2:13:G>T,2:', 'dre-mir-7a-3:28:G>T,2:'	0	0	0	0	0	0	0	0	0	0	0	0	0	0	0	0	0	1	0	0	0	0	0	0	0	0	0	0	0	0	0	0	0	0	0	0	0	0	0	0	0	0	0
TGGAAGACTAGTGATTTTGTA		21	dre-mir-7a-1	79	dre-mir-7a-1-5p	dre-mir-7a-1:3:T>A,21:', 'dre-mir-7a-2:13:T>A,21:', 'dre-mir-7a-3:28:T>A,21:'	0	0	0	0	0	0	0	0	0	0	0	0	0	0	0	0	0	0	0	0	0	0	0	0	0	0	0	0	0	0	0	0	0	0	0	0	0	0	0	1	0	0	0
TGGCAGACTAGTGATTTTGTT		21	dre-mir-7a-1	79	dre-mir-7a-1-5p	dre-mir-7a-1:3:A>C,4:', 'dre-mir-7a-2:13:A>C,4:', 'dre-mir-7a-3:28:A>C,4:'	0	0	0	0	0	0	0	0	0	0	0	0	0	0	0	0	0	0	0	0	0	0	0	0	0	0	0	0	0	0	0	0	0	0	0	0	0	0	0	1	0	0	0
TGGAAGACTAGAGATTTTGTT		21	dre-mir-7a-1	79	dre-mir-7a-1-5p	dre-mir-7a-1:3:T>A,12:', 'dre-mir-7a-2:13:T>A,12:', 'dre-mir-7a-3:28:T>A,12:'	0	0	0	0	0	0	0	0	0	0	0	0	0	0	0	0	0	0	0	0	0	0	0	0	0	0	0	0	0	0	0	0	0	0	0	0	0	0	0	0	1	0	0
GGAAGACTAGTGATTTTGTTGT		22	dre-mir-7a-1	79	dre-mir-7a-1-5p	dre-mir-7a-1:4::r0', 'dre-mir-7a-2:14::r0', 'dre-mir-7a-3:29::r0'	0	0	0	0	0	0	0	0	0	0	0	0	0	0	0	0	0	0	0	0	0	0	0	0	0	0	0	0	0	0	0	0	1	0	0	0	0	0	0	0	0	0	0
GAAGACTAGTGATTTTGTTGTA		22	dre-mir-7a-1	79	dre-mir-7a-1-5p	dre-mir-7a-1:5:T>A,22:', 'dre-mir-7a-2:15:T>A,22:', 'dre-mir-7a-3:30:G>A,22:'	0	0	0	0	0	0	0	0	0	0	0	0	0	0	0	0	0	0	0	0	0	0	0	0	0	0	0	0	0	0	0	0	0	0	0	0	0	0	0	1	0	0	0
TGGAAGACTAGTGATGTTGTTG		22	dre-mir-7a-1	79	dre-mir-7a-1-5p	dre-mir-7a-1:3:T>G,16:', 'dre-mir-7a-2:13:T>G,16:', 'dre-mir-7a-3:28:T>G,16:'	0	0	0	0	0	0	0	0	0	0	0	0	0	0	0	0	0	0	0	0	0	0	0	0	0	0	0	0	0	0	0	0	0	0	0	0	0	1	0	0	0	0	0
TGGAAGTCTAGTGATTTTGTTG		22	dre-mir-7a-1	79	dre-mir-7a-1-5p	dre-mir-7a-1:3:A>T,7:', 'dre-mir-7a-2:13:A>T,7:', 'dre-mir-7a-3:28:A>T,7:'	0	0	0	0	0	0	0	0	0	0	0	0	0	0	0	0	1	0	0	0	0	0	0	0	0	0	0	0	0	0	0	0	0	0	0	0	0	0	0	0	0	0	0
TGGAAGACTAGTGATTTCGTTG		22	dre-mir-7a-1	79	dre-mir-7a-1-5p	dre-mir-7a-1:3:T>C,18:', 'dre-mir-7a-2:13:T>C,18:', 'dre-mir-7a-3:28:T>C,18:'	0	0	0	0	0	0	0	0	0	0	0	0	0	0	0	0	0	0	0	0	0	0	0	0	0	0	0	0	0	0	0	0	0	0	0	0	0	0	0	0	1	0	0
CTGGAAGACTAGTGATTTTGTT		22	dre-mir-7a-1	79	dre-mir-7a-1-5p	dre-mir-7a-1:2:G>C,1:', 'dre-mir-7a-2:12:A>C,1:', 'dre-mir-7a-3:27:G>C,1:'	0	0	0	0	0	0	0	0	0	0	0	0	0	0	0	0	0	0	0	0	0	0	0	0	0	0	0	0	0	0	0	0	0	0	0	0	0	1	0	0	0	0	0
TGGAAGACTAGAGATTTTGTTG		22	dre-mir-7a-1	79	dre-mir-7a-1-5p	dre-mir-7a-1:3:T>A,12:', 'dre-mir-7a-2:13:T>A,12:', 'dre-mir-7a-3:28:T>A,12:'	0	0	0	0	0	0	0	0	0	0	0	0	0	0	0	0	0	0	0	0	0	0	0	0	0	0	0	0	0	0	0	0	0	0	0	0	0	1	0	0	0	0	0
GGAAGACTAGTGATTTTGTTGTT		23	dre-mir-7a-1	79	dre-mir-7a-1-5p	dre-mir-7a-1:4::r0', 'dre-mir-7a-2:14::r0'	0	0	0	0	0	0	0	0	0	0	0	0	0	0	0	0	0	0	0	0	0	0	0	0	0	0	0	0	0	0	0	0	0	0	0	0	0	0	0	1	0	0	0
TGGAAGACTAGGGATTTTGTTGT		23	dre-mir-7a-1	79	dre-mir-7a-1-5p	dre-mir-7a-1:3:T>G,12:', 'dre-mir-7a-2:13:T>G,12:', 'dre-mir-7a-3:28:T>G,12:'	0	0	0	0	0	0	0	0	0	0	0	0	0	0	0	0	0	0	0	0	1	0	0	0	0	0	0	0	0	0	0	0	0	0	0	0	0	0	0	0	0	0	0
TGGAAGACTAGTGATTTTGATGT		23	dre-mir-7a-1	79	dre-mir-7a-1-5p	dre-mir-7a-1:3:T>A,20:', 'dre-mir-7a-2:13:T>A,20:', 'dre-mir-7a-3:28:T>A,20:'	0	0	0	0	0	0	0	0	0	0	0	0	0	0	0	0	0	0	0	0	0	0	0	0	0	0	0	0	0	0	0	0	0	0	1	0	0	0	0	0	0	0	0
TGGAATACTAGTGATTTTGTTGT		23	dre-mir-7a-1	79	dre-mir-7a-1-5p	dre-mir-7a-1:3:G>T,6:', 'dre-mir-7a-2:13:G>T,6:', 'dre-mir-7a-3:28:G>T,6:'	0	0	0	0	0	0	0	0	0	0	0	0	0	0	0	0	0	0	0	0	0	0	0	0	0	0	0	0	0	0	0	0	0	0	0	0	1	0	0	0	0	0	0
TGGAAGACTAGTGATTTTGTTTT		23	dre-mir-7a-1	79	dre-mir-7a-1-5p	dre-mir-7a-1:3:G>T,22:', 'dre-mir-7a-2:13:G>T,22:', 'dre-mir-7a-3:28:G>T,22:'	0	0	0	0	0	0	0	0	0	0	0	0	0	0	0	0	0	0	0	0	0	0	0	0	0	0	0	0	0	0	0	0	0	0	0	0	0	0	0	0	1	0	0
TGGAAGACTAGTGAGTTTGTTGT		23	dre-mir-7a-1	79	dre-mir-7a-1-5p	dre-mir-7a-1:3:T>G,15:', 'dre-mir-7a-2:13:T>G,15:', 'dre-mir-7a-3:28:T>G,15:'	0	0	0	0	0	0	0	0	0	0	0	0	0	0	0	1	0	0	0	0	0	0	0	0	0	0	0	0	0	0	0	0	0	0	0	0	0	0	0	0	0	0	0
TCGAAGACTAGTGATTTTGTTGT		23	dre-mir-7a-1	79	dre-mir-7a-1-5p	dre-mir-7a-1:3:G>C,2:', 'dre-mir-7a-2:13:G>C,2:', 'dre-mir-7a-3:28:G>C,2:'	0	0	0	0	0	0	0	0	0	0	0	0	0	0	0	0	0	0	0	0	0	0	0	0	0	0	0	0	0	0	0	0	0	0	0	0	0	0	0	0	1	0	0
TGGAAGACTCGTGATTTTGTTGT		23	dre-mir-7a-1	79	dre-mir-7a-1-5p	dre-mir-7a-1:3:A>C,10:', 'dre-mir-7a-2:13:A>C,10:', 'dre-mir-7a-3:28:A>C,10:', 'dre-mir-7b:23:T>C,10:'	0	0	0	0	0	0	0	0	0	0	0	0	0	0	0	0	0	0	0	0	0	0	0	0	0	1	0	0	0	0	0	0	0	0	0	0	0	0	0	0	0	0	0
TGGAAGAGTAGTGATTTTGTTGT		23	dre-mir-7a-1	79	dre-mir-7a-1-5p	dre-mir-7a-1:3:C>G,8:', 'dre-mir-7a-2:13:C>G,8:', 'dre-mir-7a-3:28:C>G,8:'	0	0	0	0	0	0	0	0	0	0	0	0	0	0	0	0	0	0	0	0	0	0	0	0	0	0	0	0	0	0	0	0	0	0	0	0	0	0	0	1	0	0	0
GGGAAGACTAGTGATTTTGTTGT		23	dre-mir-7a-1	79	dre-mir-7a-1-5p	dre-mir-7a-1:3:T>G,1:', 'dre-mir-7a-2:13:T>G,1:', 'dre-mir-7a-3:28:T>G,1:'	0	0	0	0	0	0	0	0	0	0	0	0	0	0	0	0	0	0	0	0	0	0	0	0	0	0	0	0	0	0	0	0	0	0	0	0	1	0	0	0	0	0	0
TTGAAGACTAGTGATTTTGTTGT		23	dre-mir-7a-1	79	dre-mir-7a-1-5p	dre-mir-7a-1:3:G>T,2:', 'dre-mir-7a-2:13:G>T,2:', 'dre-mir-7a-3:28:G>T,2:'	0	0	0	0	0	0	0	0	0	0	0	0	0	0	0	0	0	0	0	0	0	0	0	0	0	0	0	0	0	0	0	0	0	0	0	0	0	0	1	0	0	0	0
TGGAAGACTAGTGATTTTGTTGTC		24	dre-mir-7a-1	79	dre-mir-7a-1-5p	dre-mir-7a-1:3:T>C,24:', 'dre-mir-7a-2:13:T>C,24:', 'dre-mir-7a-3:28:G>C,24:'	0	0	0	0	0	1	0	0	0	0	0	0	0	0	0	0	0	0	0	0	0	0	0	0	0	0	0	0	0	0	0	0	0	0	0	0	0	0	0	0	0	0	0
GGGAAGACTAGTGATTTTGTTGTT		24	dre-mir-7a-1	79	dre-mir-7a-1-5p	dre-mir-7a-1:3:T>G,1:', 'dre-mir-7a-2:13:T>G,1:'	0	0	0	0	0	0	0	0	0	0	0	0	0	0	0	0	0	0	0	0	0	0	0	0	0	0	0	0	0	0	0	0	0	0	0	0	0	0	0	1	0	0	0
TGGACGACTAGTGATTTTGTTGTT		24	dre-mir-7a-1	79	dre-mir-7a-1-5p	dre-mir-7a-1:3:A>C,5:', 'dre-mir-7a-2:13:A>C,5:'	0	0	0	0	0	0	0	0	0	0	0	0	0	0	0	0	0	0	0	1	0	0	0	0	0	0	0	0	0	0	0	0	0	0	0	0	0	0	0	0	0	0	0
TGGAAGACTAGTGAGTTTGTTGTT		24	dre-mir-7a-1	79	dre-mir-7a-1-5p	dre-mir-7a-1:3:T>G,15:', 'dre-mir-7a-2:13:T>G,15:'	0	0	0	0	0	0	0	0	0	0	0	0	0	0	0	0	0	0	0	0	0	0	0	0	0	0	0	0	0	0	0	0	0	0	1	0	0	0	0	0	0	0	0
TGGAAGACTAGTGATTTTGTTGTTGTT		27	dre-mir-7a-1	79	dre-mir-7a-1-5p	dre-mir-7a-1:3::r0'	0	0	0	0	0	0	0	0	0	0	0	0	0	0	0	0	0	0	0	0	0	0	0	1	0	0	0	0	0	0	0	0	0	0	0	0	0	0	0	0	0	0	0
TTGCTTTTAGGTACCTTTTGAC		22	dre-mir-740	113	dre-mir-740-5p	dre-mir-740:35:T>C,15:'	0	0	0	0	0	0	0	0	0	0	0	0	0	0	0	0	0	0	0	0	0	0	0	0	0	0	0	0	0	0	0	0	0	0	0	0	0	1	0	1	0	0	0
AAAAGTGGTATGGTAC		16	dre-mir-740	113	dre-mir-740-5p	dre-mir-740:16::r0'	0	0	0	0	0	0	0	0	0	0	0	0	0	0	0	0	0	0	0	0	0	0	0	0	0	0	0	0	0	0	0	0	0	0	0	0	0	0	0	1	0	0	0
GGCACTTTTTGACAGT		16	dre-mir-740	113	dre-mir-740-5p	dre-mir-740:44:T>C,3:'	0	0	0	0	0	0	0	0	0	0	0	0	0	0	0	0	0	0	0	0	0	0	0	0	0	0	0	0	0	0	0	0	0	0	0	1	0	0	0	0	0	0	0
AAAGTGGTATGGTAGA		16	dre-mir-740	113	dre-mir-740-5p	dre-mir-740:17:C>G,15:'	0	0	0	0	0	0	0	0	0	0	0	0	0	0	0	0	0	0	0	0	0	0	0	0	0	0	0	0	0	0	0	0	0	0	0	0	0	0	0	0	1	0	0
ACGGCCCGCGTCGGGACC		18	dre-mir-738	98	dre-mir-738-5p	dre-mir-738:4::r0'	7	0	2	1	0	0	0	0	0	0	0	1	2	0	0	0	27	1	0	0	0	16	6	0	115	4	19	31	26	34	6	4	2	16	5	3	11	11	9	6	24	13	4
ACGGCCCGCGTCGGGAC		17	dre-mir-738	98	dre-mir-738-5p	dre-mir-738:4::r0'	0	0	0	0	0	0	0	1	0	0	0	0	1	0	2	0	43	2	2	0	0	0	1	1	8	0	3	5	5	7	1	4	5	13	4	4	15	9	6	12	25	3	1
ACGGCCCGCGTCGGGA		16	dre-mir-738	98	dre-mir-738-5p	dre-mir-738:4::r0'	4	0	0	0	0	0	0	0	0	0	0	0	0	0	0	0	12	0	1	0	0	5	1	1	19	1	3	6	15	17	3	0	3	8	5	2	1	5	3	7	8	15	0
CGGCCCGCGTCGGGACC		17	dre-mir-738	98	dre-mir-738-5p	dre-mir-738:5::r0'	0	0	1	0	0	0	0	2	0	0	0	0	0	0	2	0	17	0	0	0	0	6	3	1	5	2	2	14	14	20	4	0	1	4	5	2	3	5	2	1	4	7	6
GGCCCGCGTCGGGAC		15	dre-mir-738	98	dre-mir-738-5p	dre-mir-738:6::r0'	0	0	0	0	0	0	0	0	0	0	0	0	0	2	0	0	71	1	2	0	2	0	0	0	0	0	0	0	0	0	0	1	0	2	5	3	4	3	1	2	5	0	0
GCCCGCGTCGGGACC		15	dre-mir-738	98	dre-mir-738-5p	dre-mir-738:7::r0'	0	0	0	0	0	0	0	0	0	0	0	0	1	0	1	0	49	0	0	1	3	3	2	1	2	3	0	4	0	1	1	0	1	3	3	0	2	2	0	1	3	7	6
TACGGCCCGCGTCGGGACC		19	dre-mir-738	98	dre-mir-738-5p	dre-mir-738:3::r0'	1	0	1	0	0	0	0	0	0	0	0	0	0	0	0	0	19	0	0	0	0	6	5	3	3	2	5	7	6	8	1	0	0	3	0	0	1	4	4	2	3	18	8
GGCCCGCGTCGGGACC		16	dre-mir-738	98	dre-mir-738-5p	dre-mir-738:6::r0'	0	0	1	0	0	0	0	0	0	0	0	0	0	1	0	0	23	1	2	0	0	2	2	0	3	0	0	2	2	3	0	2	0	3	3	0	3	4	3	1	5	4	5
CGGCCCGCGTCGGGAC		16	dre-mir-738	98	dre-mir-738-5p	dre-mir-738:5::r0'	1	0	0	0	0	0	0	1	0	0	0	0	0	0	0	0	13	0	0	2	0	1	0	0	0	0	0	0	2	1	0	0	3	2	3	1	9	5	3	4	4	1	0
TACGGCCCGCGTCGGGA		17	dre-mir-738	98	dre-mir-738-5p	dre-mir-738:3::r0'	1	0	0	0	0	0	0	0	0	0	0	0	1	0	0	0	1	0	1	0	0	1	2	0	0	2	4	4	5	8	1	0	0	2	2	1	3	5	1	2	3	2	0
CGGCCCGCGTCGGGA		15	dre-mir-738	98	dre-mir-738-5p	dre-mir-738:5::r0'	1	0	0	0	0	0	0	0	0	0	0	1	1	0	0	0	11	0	2	0	0	0	1	0	0	1	0	3	0	0	0	0	1	1	5	2	2	1	2	5	5	0	0
TACGGCCCGCGTCGG		15	dre-mir-738	98	dre-mir-738-5p	dre-mir-738:3::r0'	0	0	0	0	0	0	0	0	0	0	0	0	0	0	0	0	41	1	0	0	0	0	0	0	0	0	0	0	0	0	0	0	0	0	0	0	0	0	0	0	1	0	0
TACGGCCCGCGTCGGGAC		18	dre-mir-738	98	dre-mir-738-5p	dre-mir-738:3::r0'	0	0	1	0	0	0	0	0	0	0	0	0	0	0	0	0	17	0	1	0	0	0	0	0	0	0	1	1	1	2	0	0	0	3	0	1	1	4	2	0	5	1	0
ACGGCCCGCGTCGGGG		16	dre-mir-738	98	dre-mir-738-5p	dre-mir-738:4:A>G,16:'	0	0	0	0	0	0	0	2	0	0	0	0	0	0	0	0	0	0	0	0	0	4	2	0	1	0	4	5	7	4	0	0	0	0	0	1	0	0	1	0	0	0	0
ACGGCCCGCGTCGGG		15	dre-mir-738	98	dre-mir-738-5p	dre-mir-738:4::r0'	1	0	0	0	0	0	0	1	0	0	0	0	1	1	0	0	7	0	0	0	0	2	1	0	2	1	2	1	3	3	1	0	1	0	1	0	0	0	0	1	1	5	0
CTACGGCCCGCGTCGGGACC		20	dre-mir-738	98	dre-mir-738-5p	dre-mir-738:2::r0'	1	1	1	0	0	0	0	0	0	0	0	0	0	0	0	0	10	0	0	0	0	1	3	1	1	0	1	5	3	1	0	0	0	0	0	0	0	0	0	0	0	5	4
TACGGCCCGCGTCGGG		16	dre-mir-738	98	dre-mir-738-5p	dre-mir-738:3::r0'	2	1	0	0	0	0	0	1	0	0	0	0	0	0	0	0	7	0	0	0	0	1	2	0	0	1	0	3	5	3	2	0	0	0	1	0	0	0	0	0	0	6	1
CTACGGCCCGCGTCGG		16	dre-mir-738	98	dre-mir-738-5p	dre-mir-738:2::r0'	0	0	0	0	0	0	0	0	0	0	0	0	0	0	0	0	24	0	0	0	0	0	0	0	0	0	0	0	0	0	0	0	0	0	0	0	0	0	0	0	0	0	0
GCCCGCGTCGGGACCT		16	dre-mir-738	98	dre-mir-738-5p	dre-mir-738:7::r0'	4	0	2	0	0	0	0	1	0	0	0	0	0	0	0	0	2	0	0	0	0	1	4	0	1	0	1	0	0	0	2	0	0	0	0	0	0	0	0	0	0	0	6
CGGCGCGGCGCCTCGGC		17	dre-mir-738	98	dre-mir-738-3p	dre-mir-738:82:T>C,9:'	0	0	0	0	0	0	0	0	0	0	0	0	0	0	1	0	6	0	0	0	0	0	0	0	3	1	0	0	0	0	0	1	0	0	1	0	0	0	0	0	0	1	1
CTACGGCCCGCGTCGGGAC		19	dre-mir-738	98	dre-mir-738-5p	dre-mir-738:2::r0'	1	0	0	0	0	0	0	0	0	0	0	0	0	1	0	0	10	0	0	0	0	0	0	0	0	0	0	0	1	1	0	0	0	0	0	0	0	0	0	0	0	1	2
GCCCGCGTCGGGACCTC		17	dre-mir-738	98	dre-mir-738-5p	dre-mir-738:7::r0'	0	0	0	0	0	0	0	0	0	0	0	0	2	0	0	0	5	0	0	0	0	0	0	0	0	0	0	0	0	1	1	2	0	0	1	0	0	0	0	0	0	0	2
TACGGCCCGCGTCGGGG		17	dre-mir-738	98	dre-mir-738-5p	dre-mir-738:3:A>G,17:'	0	0	0	0	0	0	0	0	0	0	0	0	0	0	0	0	0	0	0	0	0	1	1	0	0	0	1	1	2	4	0	0	0	0	0	0	0	0	0	0	0	1	0
GCTACGGCCCGCGTC		15	dre-mir-738	98	dre-mir-738-5p	dre-mir-738:1::r0'	0	0	0	0	0	0	0	0	0	0	0	0	0	0	0	0	7	0	0	0	0	0	0	0	0	0	0	0	0	0	0	0	1	0	0	0	0	1	0	0	0	1	0
CGGCCCGCGTCGGGACCT		18	dre-mir-738	98	dre-mir-738-5p	dre-mir-738:5::r0'	0	0	0	0	0	0	0	0	0	0	0	0	0	0	0	0	1	0	0	0	0	1	0	1	1	2	0	0	1	0	0	0	0	0	1	0	0	0	0	0	0	0	0
CTACGGCCCGCGTCGGGA		18	dre-mir-738	98	dre-mir-738-5p	dre-mir-738:2::r0'	5	0	0	0	0	0	0	0	0	0	0	0	0	0	0	0	2	0	0	0	0	1	2	0	0	2	0	0	0	0	0	0	0	0	0	0	0	0	0	0	0	0	0
GCTACGGCCCGCGTCGGGAC		20	dre-mir-738	98	dre-mir-738-5p	dre-mir-738:1::r0'	0	0	0	0	0	0	0	0	0	0	0	0	0	0	0	0	4	0	0	0	0	1	0	0	0	0	0	1	1	0	0	0	0	0	0	0	0	0	0	0	0	2	1
GGCGCGGCGCCTCGGC		16	dre-mir-738	98	dre-mir-738-3p	dre-mir-738:83:T>C,8:'	0	0	0	0	0	0	0	0	0	0	0	0	0	0	0	0	5	0	0	0	0	0	0	0	0	0	0	0	0	0	0	0	0	0	0	0	0	1	0	0	0	2	0
CTACGGCCCGCGTCGGG		17	dre-mir-738	98	dre-mir-738-5p	dre-mir-738:2::r0'	0	0	0	0	0	0	0	0	0	0	0	0	0	0	0	0	4	0	0	0	0	1	0	0	0	1	0	0	0	0	0	0	0	0	0	0	0	0	0	0	0	0	0
CCGGCGCGGCGCCTCGGC		18	dre-mir-738	98	dre-mir-738-3p	dre-mir-738:81:T>C,10:'	0	0	0	0	0	0	0	0	0	0	0	0	0	0	0	1	3	0	0	0	0	1	0	0	0	0	0	0	0	0	0	0	0	0	1	0	0	0	0	0	0	0	1
TACGGCCCGCGTCGGGACCTC		21	dre-mir-738	98	dre-mir-738-5p	dre-mir-738:3::r0'	0	0	0	0	0	0	0	0	0	0	0	0	0	0	0	0	5	0	0	0	0	0	0	0	0	0	0	0	0	0	0	0	0	1	0	0	0	0	0	0	0	0	2
GCTACGGCCCGCGTCGGGACC		21	dre-mir-738	98	dre-mir-738-5p	dre-mir-738:1::r0'	0	0	0	0	0	0	0	0	0	0	0	0	0	0	0	0	4	0	0	0	0	0	0	0	0	1	0	1	0	0	0	0	0	0	0	0	0	0	0	0	0	3	5
CCCGCGTCGGGACCT		15	dre-mir-738	98	dre-mir-738-5p	dre-mir-738:8::r0'	0	0	0	0	0	0	0	0	0	0	0	0	0	0	0	0	1	0	0	0	0	0	1	0	1	1	0	0	1	0	0	0	0	0	0	0	0	0	0	0	0	0	1
CCGCGTCGGGACCTC		15	dre-mir-738	98	dre-mir-738-5p	dre-mir-738:9::r0'	0	0	0	0	0	0	0	0	0	0	0	0	0	1	0	0	1	0	0	0	0	0	0	0	0	0	0	0	0	0	0	0	1	0	2	0	0	0	0	0	0	0	0
GCGCGGCGCCTCGGC		15	dre-mir-738	98	dre-mir-738-3p	dre-mir-738:84:T>C,7:'	0	0	0	0	0	0	0	0	0	0	0	0	0	0	0	0	3	0	0	0	0	0	0	0	0	0	0	0	0	0	0	0	0	0	2	0	0	0	0	0	0	1	0
GCTACGGCCCGCGTCGG		17	dre-mir-738	98	dre-mir-738-5p	dre-mir-738:1::r0'	0	0	0	0	0	0	0	0	0	0	0	0	0	0	0	0	4	0	1	0	0	0	0	0	0	0	0	0	0	0	0	0	0	0	0	0	0	0	0	0	0	0	0
GGCCCGCGTCGGGACCTC		18	dre-mir-738	98	dre-mir-738-5p	dre-mir-738:6::r0'	0	0	0	0	0	0	0	0	0	0	0	0	0	0	0	0	2	0	0	0	0	0	0	0	0	0	0	0	0	0	0	0	1	0	1	0	0	0	0	0	1	0	0
TACGGCCCGCGTCGGGACCT		20	dre-mir-738	98	dre-mir-738-5p	dre-mir-738:3::r0'	0	0	0	0	0	0	0	0	0	0	0	0	0	0	0	0	1	0	0	0	0	0	0	1	0	0	0	0	0	0	2	0	0	0	0	0	0	0	0	1	0	0	0
GCTACGGCCCGCGTCGGGACCT		22	dre-mir-738	98	dre-mir-738-5p	dre-mir-738:1::r0'	0	0	0	0	0	0	0	0	0	0	0	0	0	0	0	0	0	0	0	0	0	0	0	0	1	0	0	2	1	0	1	0	0	0	0	0	0	0	0	0	0	0	1
ACGGCCCGCGTCGGGACA		18	dre-mir-738	98	dre-mir-738-5p	dre-mir-738:4:C>A,18:'	0	0	0	0	0	0	0	0	0	0	0	0	0	0	0	0	0	0	0	0	0	0	0	0	0	0	0	0	0	0	0	0	0	2	0	0	0	1	0	1	0	0	0
CCCCGGCGCGGCGCCTCG		18	dre-mir-738	98	dre-mir-738-3p	dre-mir-738:79:T>C,12:'	0	0	0	0	0	0	0	0	0	0	0	0	0	0	0	0	0	0	0	0	0	1	0	0	0	0	0	1	0	0	0	0	0	2	0	0	0	0	0	0	0	2	0
CTACGGCCCGCGTCGGGG		18	dre-mir-738	98	dre-mir-738-5p	dre-mir-738:2:A>G,18:'	0	0	0	0	0	0	0	0	0	0	0	0	0	0	0	0	0	0	0	0	0	1	0	0	0	2	1	0	0	0	0	0	0	0	0	0	0	0	0	0	0	0	0
ACGGCCCGCGTCGGGACCT		19	dre-mir-738	98	dre-mir-738-5p	dre-mir-738:4::r0'	1	0	0	0	0	0	0	0	0	0	0	0	0	0	0	0	3	0	0	0	0	0	0	0	0	0	0	1	0	0	0	0	0	0	0	0	0	0	0	0	0	2	0
ACGGCCCGCGTCGGGACCA		19	dre-mir-738	98	dre-mir-738-5p	dre-mir-738:4:T>A,19:'	0	0	0	0	0	0	0	0	0	0	0	0	0	0	0	0	0	0	0	0	0	0	0	0	1	0	0	0	0	0	0	0	0	0	0	0	0	2	0	0	1	0	0
ACGGCCCGCGTCGGGACCTC		20	dre-mir-738	98	dre-mir-738-5p	dre-mir-738:4::r0'	0	0	0	0	0	0	0	0	0	0	0	0	0	0	0	0	4	0	0	0	0	0	0	0	0	0	0	0	0	0	0	0	0	0	0	0	0	0	0	0	0	0	0
CCCCGGCGCGGCGCCTCGGC		20	dre-mir-738	98	dre-mir-738-3p	dre-mir-738:79:T>C,12:'	0	0	0	0	0	0	0	0	0	0	0	0	0	0	1	0	0	0	0	0	0	0	0	0	0	0	0	0	0	1	0	0	0	0	0	0	1	0	0	1	0	5	0
CTCTCGGGGGAGGGG		15	dre-mir-738	98	dre-mir-738-5p	dre-mir-738:41:C>T,2:'	0	0	0	0	0	0	0	0	0	0	0	0	0	0	0	0	3	0	0	0	0	0	0	0	0	0	0	0	0	0	0	0	0	0	0	0	0	0	0	0	0	0	0
CTCTCGGGGGAGGGGG		16	dre-mir-738	98	dre-mir-738-5p	dre-mir-738:41:C>T,2:'	0	0	0	0	0	0	0	0	0	0	0	0	0	0	0	0	3	0	0	0	0	0	0	0	0	0	0	0	0	0	0	0	0	0	0	0	0	0	0	0	0	1	0
CCCGGCGCGGCGCCTCG		17	dre-mir-738	98	dre-mir-738-3p	dre-mir-738:80:T>C,11:'	0	0	0	0	0	0	0	0	0	0	0	0	0	0	0	0	2	0	0	0	0	0	0	0	0	0	0	0	0	1	0	0	0	0	0	0	0	0	0	0	0	1	0
GCTACGGCCCGCGTCGGG		18	dre-mir-738	98	dre-mir-738-5p	dre-mir-738:1::r0'	0	0	0	0	0	0	0	0	0	0	0	0	0	0	0	0	1	0	0	0	0	2	0	0	0	0	0	0	0	0	0	0	0	0	0	0	0	0	0	0	0	0	0
TCGGCCCGCGTCGGGACC		18	dre-mir-738	98	dre-mir-738-5p	dre-mir-738:4:A>T,1:'	0	0	0	0	0	0	0	0	0	0	0	0	0	0	0	0	0	0	0	0	0	0	0	0	0	0	0	1	0	2	0	0	0	0	0	0	0	0	0	0	0	0	0
GCTACGGCCCGCGTCGGGG		19	dre-mir-738	98	dre-mir-738-5p	dre-mir-738:1:A>G,19:'	0	0	0	0	0	0	0	0	0	0	0	0	0	0	0	0	0	0	0	0	0	1	0	0	0	0	0	0	2	0	0	0	0	0	0	0	0	0	0	0	0	0	0
CCCGGCGCGGCGCCTCGGC		19	dre-mir-738	98	dre-mir-738-3p	dre-mir-738:80:T>C,11:'	0	0	0	0	0	0	0	0	0	0	0	0	0	0	0	0	2	0	0	0	0	0	0	0	1	0	0	0	0	0	0	0	0	0	0	0	0	0	0	0	0	11	6
CTCCCCGGCGCGGCGCCTCG		20	dre-mir-738	98	dre-mir-738-3p	dre-mir-738:77:T>C,14:'	0	0	0	0	0	0	0	0	0	0	0	0	0	0	0	0	0	0	0	0	0	0	0	0	3	0	0	0	0	0	0	0	0	0	0	0	0	0	0	0	0	0	0
CTACGGCCCGCGTCGGGACCT		21	dre-mir-738	98	dre-mir-738-5p	dre-mir-738:2::r0'	1	1	1	0	0	0	0	0	0	0	0	0	0	0	0	0	0	0	0	0	0	0	1	0	0	0	0	0	0	0	0	0	0	0	0	0	0	0	0	0	0	0	4
TCCCCGGCGCGGCGCCTCGGC		21	dre-mir-738	98	dre-mir-738-3p	dre-mir-738:78:T>C,13:'	0	0	0	0	0	0	0	0	0	0	0	0	0	0	0	0	3	0	0	0	0	0	0	0	0	0	0	0	0	0	0	0	0	0	0	0	0	0	0	0	0	0	1
GCTACGGCCCGCGTCGGGACCC		22	dre-mir-738	98	dre-mir-738-5p	dre-mir-738:1:T>C,22:'	0	0	0	0	0	0	0	0	0	0	0	0	0	0	0	0	0	0	0	0	0	0	0	0	0	0	1	1	1	0	0	0	0	0	0	0	0	0	0	0	0	0	0
CCTCCCCGGCGCGGCGCCTCGGC		23	dre-mir-738	98	dre-mir-738-3p	dre-mir-738:76:T>C,15:'	0	0	0	0	0	0	0	0	0	0	0	0	0	0	0	0	0	0	0	0	0	0	0	0	0	2	0	0	0	1	0	0	0	0	0	0	0	0	0	0	0	0	0
CGGCCCGCGTCGGGG		15	dre-mir-738	98	dre-mir-738-5p	dre-mir-738:5:A>G,15:'	0	0	0	0	0	0	0	0	0	0	0	0	0	0	0	0	0	0	0	0	0	0	1	0	0	0	0	0	1	0	0	0	0	0	0	0	0	0	0	0	0	0	0
CCTCTCGGGGGAGGG		15	dre-mir-738	98	dre-mir-738-5p	dre-mir-738:40:C>T,3:'	0	0	0	0	0	0	0	0	0	0	0	0	0	0	0	0	0	1	0	0	0	0	0	0	0	0	0	0	0	0	0	0	0	0	0	0	0	0	0	1	0	0	0
CCCGCGTCGGGACCG		15	dre-mir-738	98	dre-mir-738-5p	dre-mir-738:8:T>G,15:'	0	0	0	0	0	0	0	0	0	0	0	0	0	0	0	0	0	0	0	0	0	0	0	0	0	1	0	1	0	0	0	0	0	0	0	0	0	0	0	0	0	0	0
GGCCCGCGTCGGGGC		15	dre-mir-738	98	dre-mir-738-5p	dre-mir-738:6:A>G,14:'	0	0	0	0	0	0	0	0	0	0	0	0	0	0	0	0	0	0	0	0	0	0	0	0	0	0	0	0	0	0	0	1	0	0	0	0	0	1	0	0	0	0	0
CGGCGCGGCGCCTCG		15	dre-mir-738	98	dre-mir-738-3p	dre-mir-738:82:T>C,9:'	0	0	0	0	0	0	0	0	0	0	0	0	0	0	0	0	2	0	0	0	0	0	0	0	0	0	0	0	0	0	0	0	0	0	0	0	0	0	0	0	0	0	1
GCCCGCGTCGGGACCG		16	dre-mir-738	98	dre-mir-738-5p	dre-mir-738:7:T>G,16:'	1	0	0	0	0	0	0	0	0	0	0	0	0	0	0	0	0	0	0	0	0	0	1	0	1	0	0	0	0	0	0	0	0	0	0	0	0	0	0	0	0	0	0
GCCCGCGTCGGGACCC		16	dre-mir-738	98	dre-mir-738-5p	dre-mir-738:7:T>C,16:'	0	0	0	0	0	0	0	0	0	0	0	0	0	0	0	0	0	0	0	0	0	1	1	0	0	0	0	0	0	0	0	0	0	0	0	0	0	0	0	0	0	0	0
CGGCCCGCGTCGGGAA		16	dre-mir-738	98	dre-mir-738-5p	dre-mir-738:5:C>A,16:'	0	0	0	0	0	0	0	0	0	0	0	0	0	0	0	0	0	0	0	0	0	0	0	0	0	0	0	0	0	0	0	0	0	0	0	0	0	0	1	0	1	0	0
TGGCCCGCGTCGGGACC		17	dre-mir-738	98	dre-mir-738-5p	dre-mir-738:5:C>T,1:'	0	0	0	0	0	0	0	0	0	0	0	0	0	0	0	0	0	0	0	0	0	0	0	0	0	0	0	0	0	0	1	0	0	0	0	0	1	0	0	0	0	0	0
ACGGCCCGCGTCGGGACT		18	dre-mir-738	98	dre-mir-738-5p	dre-mir-738:4:C>T,18:'	0	0	0	0	0	0	0	0	0	0	0	0	0	0	0	0	0	0	0	0	0	0	0	0	2	0	0	0	0	0	0	0	0	0	0	0	0	0	0	0	0	0	0
ACGGCCCGCGCCGGGACC		18	dre-mir-738	98	dre-mir-738-5p	dre-mir-738:4:T>C,11:'	0	0	0	0	0	0	0	0	0	0	0	0	0	0	0	0	0	0	0	0	0	0	0	0	1	0	1	0	0	0	0	0	0	0	0	0	0	0	0	0	0	0	0
CGGCCCGCGTCGGGACCA		18	dre-mir-738	98	dre-mir-738-5p	dre-mir-738:5:T>A,18:'	0	0	0	0	0	0	0	0	0	0	0	0	0	0	0	0	0	0	0	0	0	0	0	0	0	0	0	0	0	0	0	0	0	0	0	0	0	2	0	0	0	0	0
CGGCCCGCGTCGGGACCG		18	dre-mir-738	98	dre-mir-738-5p	dre-mir-738:5:T>G,18:'	0	0	0	0	0	0	0	0	0	0	0	0	0	0	0	0	0	0	0	0	0	1	0	0	0	0	0	0	0	1	0	0	0	0	0	0	0	0	0	0	0	0	0
GCTACGGCCCGCGTCGGGA		19	dre-mir-738	98	dre-mir-738-5p	dre-mir-738:1::r0'	2	0	0	0	0	0	0	0	0	0	0	0	0	0	0	0	1	0	0	0	0	0	0	0	0	0	0	0	0	1	0	0	0	0	0	0	0	0	0	0	0	1	0
CCCCGGCGCGGCGCCTCGG		19	dre-mir-738	98	dre-mir-738-3p	dre-mir-738:79:T>C,12:'	0	0	0	0	0	0	0	0	0	0	0	0	0	0	0	0	2	0	0	0	0	0	0	0	0	0	0	0	0	0	0	0	0	0	0	0	0	0	0	0	0	1	1
GACGGCCCGCGTCGGGACC		19	dre-mir-738	98	dre-mir-738-5p	dre-mir-738:3:T>G,1:'	0	0	0	0	0	0	0	0	0	0	0	0	0	0	0	0	0	0	0	0	0	0	0	0	0	1	1	0	0	0	0	0	0	0	0	0	0	0	0	0	0	0	0
ACGGCCCGCGTCGGGACCG		19	dre-mir-738	98	dre-mir-738-5p	dre-mir-738:4:T>G,19:'	0	0	0	0	0	0	0	0	0	0	0	0	0	0	0	0	0	0	0	0	0	0	0	0	0	0	0	2	0	0	0	0	0	0	0	0	0	0	0	0	0	0	0
CACGGCCCGCGTCGGGACC		19	dre-mir-738	98	dre-mir-738-5p	dre-mir-738:3:T>C,1:'	0	0	0	0	0	0	0	0	0	0	0	0	0	0	0	0	0	0	0	0	0	1	0	0	0	0	0	0	0	0	0	0	0	1	0	0	0	0	0	0	0	0	0
TCCCCGGCGCGGCGCCTCG		19	dre-mir-738	98	dre-mir-738-3p	dre-mir-738:78:T>C,13:'	0	0	0	0	0	0	0	0	0	0	0	0	0	0	0	0	0	0	0	0	0	0	0	0	0	0	1	0	0	0	0	1	0	0	0	0	0	0	0	0	0	0	0
TACGGCCCGCGTCGGGACCG		20	dre-mir-738	98	dre-mir-738-5p	dre-mir-738:3:T>G,20:'	0	0	0	0	0	0	0	0	0	0	0	0	0	0	0	0	0	0	0	0	0	0	0	1	0	0	0	0	0	0	1	0	0	0	0	0	0	0	0	0	0	0	0
CTACGGCCCGCGTCGGGACCTC		22	dre-mir-738	98	dre-mir-738-5p	dre-mir-738:2::r0'	0	0	0	0	0	0	0	0	0	0	0	0	0	0	0	1	1	0	0	0	0	0	0	0	0	0	0	0	0	0	0	0	0	0	0	0	0	0	0	0	0	0	0
GCTACGGCCCGCGTCGGGACCTC	dre-miR-738	23	dre-mir-738	98	dre-mir-738-5p	dre-mir-738:1::r0'	0	0	0	0	0	0	0	0	0	0	0	0	0	0	0	0	1	0	0	0	0	0	0	0	0	0	0	0	0	0	0	0	0	0	0	0	0	1	0	0	0	0	0
CTACGGCCCGCGTCG		15	dre-mir-738	98	dre-mir-738-5p	dre-mir-738:2::r0'	0	0	0	0	0	0	0	0	0	0	0	0	0	0	0	0	1	0	0	0	0	0	0	0	0	0	0	0	0	0	0	0	0	0	0	0	0	0	0	0	0	0	0
CCGGCCCGCGTCGGG		15	dre-mir-738	98	dre-mir-738-5p	dre-mir-738:4:A>C,1:'	0	0	0	0	0	0	0	0	0	0	0	0	0	0	0	0	0	0	0	0	0	0	0	0	0	0	0	0	0	1	0	0	0	0	0	0	0	0	0	0	0	0	0
GGCCCGCGTCAGGAC		15	dre-mir-738	98	dre-mir-738-5p	dre-mir-738:6:G>A,11:'	0	0	0	0	0	0	0	0	0	0	0	0	0	0	0	0	0	0	0	0	0	0	0	0	0	0	0	0	0	0	0	0	0	1	0	0	0	0	0	0	0	0	0
TACGGCCCGTGTCGG		15	dre-mir-738	98	dre-mir-738-5p	dre-mir-738:3:C>T,10:'	0	0	0	0	0	0	0	0	0	0	0	0	0	0	0	0	1	0	0	0	0	0	0	0	0	0	0	0	0	0	0	0	0	0	0	0	0	0	0	0	0	0	0
AGCCCGCGTCGGGAC		15	dre-mir-738	98	dre-mir-738-5p	dre-mir-738:6:G>A,1:'	0	0	0	0	0	0	0	0	0	0	0	0	0	0	0	0	1	0	0	0	0	0	0	0	0	0	0	0	0	0	0	0	0	0	0	0	0	0	0	0	0	0	0
ACAGCCCGCGTCGGG		15	dre-mir-738	98	dre-mir-738-5p	dre-mir-738:4:G>A,3:'	0	0	0	0	0	0	0	0	0	0	0	0	0	0	0	0	1	0	0	0	0	0	0	0	0	0	0	0	0	0	0	0	0	0	0	0	0	0	0	0	0	0	0
CCTTCTCCCCTCGGG		15	dre-mir-738	98	dre-mir-738-5p	dre-mir-738:34:A>C,1:'	0	0	0	0	0	0	0	0	0	0	0	0	1	0	0	0	0	0	0	0	0	0	0	0	0	0	0	0	0	0	0	0	0	0	0	0	0	0	0	0	0	1	0
GCCCGCGTCGGGGCC		15	dre-mir-738	98	dre-mir-738-5p	dre-mir-738:7:A>G,13:'	0	0	0	0	0	0	0	0	0	0	0	0	0	0	0	0	0	0	0	0	0	0	0	0	0	0	0	0	0	0	0	0	0	0	0	0	0	1	0	0	0	0	0
CCCGCGTCGGGACCC		15	dre-mir-738	98	dre-mir-738-5p	dre-mir-738:8:T>C,15:'	0	0	0	1	0	0	0	0	0	0	0	0	0	0	0	0	0	0	0	0	0	0	0	0	0	0	0	0	0	0	0	0	0	0	0	0	0	0	0	0	0	0	0
TCTCGGGGGAGGGGG		15	dre-mir-738	98	dre-mir-738-5p	dre-mir-738:42:C>T,1:'	0	0	0	0	0	0	0	0	0	0	0	0	0	0	0	0	1	0	0	0	0	0	0	0	0	0	0	0	0	0	0	0	0	0	0	0	0	0	0	0	0	0	0
ACGGCCCGCGTCGGC		15	dre-mir-738	98	dre-mir-738-5p	dre-mir-738:4:G>C,15:'	0	0	0	0	0	0	0	0	0	0	0	0	0	0	0	0	0	0	0	0	0	0	0	0	0	0	0	0	0	0	0	0	0	0	0	0	0	0	0	0	1	0	0
CCCGCGTCGGGACCTC		16	dre-mir-738	98	dre-mir-738-5p	dre-mir-738:8::r0'	0	0	0	0	0	0	0	0	0	0	0	0	0	0	0	0	0	0	0	0	0	0	0	0	0	0	0	0	0	0	0	0	0	0	0	0	0	0	0	1	0	1	0
ACGGCCCGCGTCGGAA		16	dre-mir-738	98	dre-mir-738-5p	dre-mir-738:4:G>A,15:'	0	0	0	0	0	0	0	0	0	0	0	0	0	0	0	0	0	0	0	0	0	0	0	0	0	0	0	0	0	0	0	0	0	0	0	0	0	0	0	0	1	0	0
GGCCCGCGTCGGGACT		16	dre-mir-738	98	dre-mir-738-5p	dre-mir-738:6:C>T,16:'	0	0	0	0	0	0	0	0	0	0	0	0	0	0	0	0	0	0	0	0	0	0	0	0	0	0	0	0	0	1	0	0	0	0	0	0	0	0	0	0	0	0	0
TGGCCCGCGTCGGGAC		16	dre-mir-738	98	dre-mir-738-5p	dre-mir-738:5:C>T,1:'	0	0	0	0	0	0	0	0	0	0	0	0	0	0	0	0	0	0	0	0	0	0	0	0	0	0	0	0	1	0	0	0	0	0	0	0	0	0	0	0	0	0	0
ACGGTCCGCGTCGGGA		16	dre-mir-738	98	dre-mir-738-5p	dre-mir-738:4:C>T,5:'	0	0	0	0	0	0	0	0	0	0	0	0	0	0	0	0	0	0	0	0	0	0	0	0	1	0	0	0	0	0	0	0	0	0	0	0	0	0	0	0	0	0	0
ACGGCCCGCGTCGGGC		16	dre-mir-738	98	dre-mir-738-5p	dre-mir-738:4:A>C,16:'	0	0	0	0	0	0	0	0	0	0	0	0	0	0	0	0	0	0	0	0	0	0	0	0	0	0	0	0	0	1	0	0	0	0	0	0	0	0	0	0	0	1	0
AAGGCCCGCGTCGGGA		16	dre-mir-738	98	dre-mir-738-5p	dre-mir-738:4:C>A,2:'	0	0	0	0	0	0	0	0	0	0	0	0	0	0	0	0	0	0	0	0	0	0	0	0	0	0	0	1	0	0	0	0	0	0	0	0	0	0	0	0	0	0	0
TCGGCCCGCGTCGGGA		16	dre-mir-738	98	dre-mir-738-5p	dre-mir-738:4:A>T,1:'	0	0	0	0	0	0	0	0	0	0	0	0	0	0	0	0	0	0	0	0	0	0	0	0	0	0	0	0	0	0	0	0	0	0	0	0	1	0	0	0	0	0	0
GCCCGCGCCGGGACCT		16	dre-mir-738	98	dre-mir-738-5p	dre-mir-738:7:T>C,8:'	0	0	0	0	0	0	0	0	0	0	0	0	0	0	0	0	0	0	0	0	0	1	0	0	0	0	0	0	0	0	0	0	0	0	0	0	0	0	0	0	0	0	0
CCTCTCGGGGGAGGGG		16	dre-mir-738	98	dre-mir-738-5p	dre-mir-738:40:C>T,3:'	0	0	0	0	0	0	0	0	0	0	0	0	0	0	0	0	0	0	0	0	0	0	0	0	0	0	0	0	0	0	0	0	0	0	0	0	0	0	0	1	0	0	0
TGCCCGCGTCGGGACC		16	dre-mir-738	98	dre-mir-738-5p	dre-mir-738:6:G>T,1:'	0	0	0	0	0	0	0	0	0	0	0	0	0	0	0	0	1	0	0	0	0	0	0	0	0	0	0	0	0	0	0	0	0	0	0	0	0	0	0	0	0	0	0
GGGCCCGCGTCGGGAC		16	dre-mir-738	98	dre-mir-738-5p	dre-mir-738:5:C>G,1:'	0	0	0	0	0	0	0	0	0	0	0	0	0	0	0	0	0	0	0	0	0	0	0	0	0	0	0	0	0	0	0	0	0	0	0	1	0	0	0	0	0	0	0
ACGGCCCGCGCCGGGA		16	dre-mir-738	98	dre-mir-738-5p	dre-mir-738:4:T>C,11:'	0	0	0	0	0	0	0	0	0	0	0	0	0	0	0	0	0	0	0	0	0	0	1	0	0	0	0	0	0	0	0	0	0	0	0	0	0	0	0	0	0	0	0
CCGCGTCGGGACCTCG		16	dre-mir-738	98	dre-mir-738-5p	dre-mir-738:9:T>G,16:'	0	0	0	0	0	0	0	0	0	0	0	0	0	0	0	0	0	0	0	0	0	0	0	0	0	0	0	0	1	0	0	0	0	0	0	0	0	0	0	0	0	0	0
CCGGCGCGGCGCCTCG		16	dre-mir-738	98	dre-mir-738-3p	dre-mir-738:81:T>C,10:'	0	0	0	0	0	0	0	0	0	0	0	0	0	0	0	0	0	0	0	0	0	0	0	0	0	0	0	1	0	0	0	0	0	0	0	0	0	0	0	0	0	0	0
CGGCCCGCGCCGGGACC		17	dre-mir-738	98	dre-mir-738-5p	dre-mir-738:5:T>C,10:'	0	0	0	0	0	0	0	0	0	0	0	0	0	0	0	0	0	0	0	0	0	0	0	0	0	1	0	0	0	0	0	0	0	0	0	0	0	0	0	0	0	0	0
ACGGCCCGCGTCGGGAT		17	dre-mir-738	98	dre-mir-738-5p	dre-mir-738:4:C>T,17:'	0	0	0	0	0	0	0	0	0	0	0	0	0	0	0	0	1	0	0	0	0	0	0	0	0	0	0	0	0	0	0	0	0	0	0	0	0	0	0	0	0	0	0
AACGGCCCGCGTCGGGA		17	dre-mir-738	98	dre-mir-738-5p	dre-mir-738:3:T>A,1:'	0	0	0	0	0	0	0	0	0	0	0	0	0	0	0	0	0	0	0	0	0	0	0	0	0	0	0	0	0	0	0	0	0	0	0	0	0	0	0	0	1	0	0
GGGCCCGCGTCGGGACC		17	dre-mir-738	98	dre-mir-738-5p	dre-mir-738:5:C>G,1:'	0	0	0	0	0	0	0	0	0	0	0	0	0	0	0	0	0	0	0	0	0	0	0	0	0	0	0	0	0	1	0	0	0	0	0	0	0	0	0	0	0	0	0
ACGGCCCGCGTCGGGCC		17	dre-mir-738	98	dre-mir-738-5p	dre-mir-738:4:A>C,16:'	0	0	0	0	0	0	0	0	0	0	0	0	0	0	0	0	1	0	0	0	0	0	0	0	0	0	0	0	0	0	0	0	0	0	0	0	0	0	0	0	0	0	0
TACGGCCCGCGTCGTGA		17	dre-mir-738	98	dre-mir-738-5p	dre-mir-738:3:G>T,15:'	0	0	0	0	0	0	0	0	0	0	0	0	0	0	0	0	0	0	0	0	0	0	0	0	0	0	0	0	0	0	0	0	0	0	0	0	0	1	0	0	0	0	0
ACGGCCCGTGTCGGGAC		17	dre-mir-738	98	dre-mir-738-5p	dre-mir-738:4:C>T,9:'	0	0	0	0	0	0	0	0	0	0	0	0	0	0	0	0	0	0	0	0	0	0	0	0	0	0	0	0	0	0	0	0	0	0	0	0	1	0	0	0	0	0	0
ACGGCCCGCGTAGGGAC		17	dre-mir-738	98	dre-mir-738-5p	dre-mir-738:4:C>A,12:'	0	0	0	0	0	0	0	0	0	0	0	0	0	0	0	0	0	0	0	0	0	0	0	0	0	0	1	0	0	0	0	0	0	0	0	0	0	0	0	0	0	0	0
ACGGCCCGCGTCGGTAC		17	dre-mir-738	98	dre-mir-738-5p	dre-mir-738:4:G>T,15:'	0	0	0	0	0	0	0	0	0	0	0	0	0	0	0	0	0	0	0	0	0	0	0	0	0	0	0	0	0	0	0	0	0	0	0	0	0	0	0	0	1	0	0
ACGGCCCGCGTCGTGAC		17	dre-mir-738	98	dre-mir-738-5p	dre-mir-738:4:G>T,14:'	0	0	0	0	0	0	0	0	0	0	0	0	0	0	0	0	0	0	0	0	0	0	0	0	0	0	0	0	1	0	0	0	0	0	0	0	0	0	0	0	0	0	0
ACGGCCCGCGTCGGGACG		18	dre-mir-738	98	dre-mir-738-5p	dre-mir-738:4:C>G,18:'	0	0	0	0	0	0	0	0	0	0	0	0	0	0	0	0	0	0	0	0	0	0	0	0	0	0	0	0	0	1	0	0	0	0	0	0	0	0	0	0	0	0	0
CCGGCCCGCGTCGGGACC		18	dre-mir-738	98	dre-mir-738-5p	dre-mir-738:4:A>C,1:'	0	0	0	0	0	0	0	0	0	0	0	0	0	0	0	0	0	0	0	0	0	0	0	0	0	0	0	0	0	1	0	0	0	0	0	0	0	0	0	0	0	0	0
TACGGCCCGCGTCGGGCC		18	dre-mir-738	98	dre-mir-738-5p	dre-mir-738:3:A>C,17:'	0	0	0	0	0	0	0	0	0	0	0	0	0	0	0	0	1	0	0	0	0	0	0	0	0	0	0	0	0	0	0	0	0	0	0	0	0	0	0	0	0	0	0
AAGGCCCGCGTCGGGACC		18	dre-mir-738	98	dre-mir-738-5p	dre-mir-738:4:C>A,2:'	0	0	0	0	0	0	0	0	0	0	0	0	0	0	0	0	0	0	0	0	0	0	0	0	1	0	0	0	0	0	0	0	0	0	0	0	0	0	0	0	0	0	0
TCCCCGGCGCGGTGCCTA		18	dre-mir-738	98	dre-mir-738-3p	dre-mir-738:78:C>A,18:'	0	0	0	0	0	0	0	0	0	0	0	0	0	0	0	0	0	0	0	0	0	0	1	0	0	0	0	0	0	0	0	0	0	0	0	0	0	0	0	0	0	0	0
ACGGGCCGCGTCGGGACC		18	dre-mir-738	98	dre-mir-738-5p	dre-mir-738:4:C>G,5:'	0	0	0	0	0	0	0	0	0	0	0	0	0	0	0	0	0	0	0	0	0	0	0	0	1	0	0	0	0	0	0	0	0	0	0	0	0	0	0	0	0	0	0
ACGGCCCGCCTCGGGACC		18	dre-mir-738	98	dre-mir-738-5p	dre-mir-738:4:G>C,10:'	0	0	0	0	0	0	0	0	0	0	0	0	0	0	0	0	0	0	0	0	0	0	0	0	0	0	0	0	0	1	0	0	0	0	0	0	0	0	0	0	0	0	0
ACGGCCCACGTCGGGACC		18	dre-mir-738	98	dre-mir-738-5p	dre-mir-738:4:G>A,8:'	0	0	0	0	0	0	0	0	0	0	0	0	0	0	0	0	0	0	0	0	0	0	0	0	0	0	1	0	0	0	0	0	0	0	0	0	0	0	0	0	0	0	0
CACGGCCCGCGTCGGGAC		18	dre-mir-738	98	dre-mir-738-5p	dre-mir-738:3:T>C,1:'	0	0	0	0	0	0	0	0	0	0	0	0	0	0	0	0	1	0	0	0	0	0	0	0	0	0	0	0	0	0	0	0	0	0	0	0	0	0	0	0	0	0	0
TACGGCCCGCGTCAGGAC		18	dre-mir-738	98	dre-mir-738-5p	dre-mir-738:3:G>A,14:'	0	0	0	0	0	0	0	0	0	0	0	0	0	0	0	0	0	0	0	0	0	0	0	0	0	0	0	0	0	0	0	0	0	0	0	0	1	0	0	0	0	0	0
TACGGCCCGCGTCGGGAA		18	dre-mir-738	98	dre-mir-738-5p	dre-mir-738:3:C>A,18:'	0	0	0	0	0	0	0	0	0	0	0	0	0	0	0	0	0	0	0	0	0	0	0	0	0	0	0	0	0	0	0	0	0	1	0	0	0	0	0	0	0	0	0
ACGGCACGCGTCGGGACC		18	dre-mir-738	98	dre-mir-738-5p	dre-mir-738:4:C>A,6:'	0	0	0	0	0	0	0	0	0	0	0	0	0	0	0	0	0	0	0	0	0	0	0	0	0	0	0	0	0	1	0	0	0	0	0	0	0	0	0	0	0	0	0
ACGGCCCGCTTCGGGACC		18	dre-mir-738	98	dre-mir-738-5p	dre-mir-738:4:G>T,10:'	0	0	0	0	0	0	0	0	0	0	0	0	0	0	0	0	0	0	0	0	0	0	0	0	0	0	0	0	0	0	0	0	0	0	0	0	0	0	0	0	1	0	0
CGGCCCGCGTCGGGACCTC		19	dre-mir-738	98	dre-mir-738-5p	dre-mir-738:5::r0'	0	0	0	0	0	0	0	0	0	0	0	0	0	0	0	0	0	0	0	0	0	0	0	0	0	0	0	0	0	0	0	0	0	1	0	0	0	0	0	0	0	0	0
TACGGCCTGCGTCGGGACC		19	dre-mir-738	98	dre-mir-738-5p	dre-mir-738:3:C>T,8:'	0	0	0	0	0	0	0	0	0	0	0	0	0	0	0	0	0	0	0	0	0	0	0	0	0	0	0	0	0	0	0	1	0	0	0	0	0	0	0	0	0	0	0
GGGTAGGTCGCGGGGCGAGTG		21	dre-mir-738	98	dre-mir-738-3p	dre-mir-738:54::r0'	0	0	0	0	0	0	0	0	0	0	0	0	0	0	0	0	0	0	0	0	0	0	0	0	0	0	0	0	0	0	0	0	1	0	0	0	0	0	0	0	0	0	0
TCTACGGCCCGCGTCGGGACC		21	dre-mir-738	98	dre-mir-738-5p	dre-mir-738:1:G>T,1:'	0	0	0	0	0	0	0	0	0	0	0	0	0	0	0	0	0	0	0	0	0	0	0	0	0	1	0	0	0	0	0	0	0	0	0	0	0	0	0	0	0	0	0
CTCCCCGGCGCGGCGCCTCGG		21	dre-mir-738	98	dre-mir-738-3p	dre-mir-738:77:T>C,14:'	0	0	0	0	0	0	0	0	0	0	0	0	0	0	0	0	1	0	0	0	0	0	0	0	0	0	0	0	0	0	0	0	0	0	0	0	0	0	0	0	0	0	1
TCCTCCCCGGCGCGGCGCCTC		21	dre-mir-738	98	dre-mir-738-3p	dre-mir-738:75:T>C,16:'	0	0	0	0	0	0	0	0	0	0	0	0	0	0	0	0	0	0	0	0	0	0	0	0	0	0	0	0	0	0	0	1	0	0	0	0	0	0	0	0	0	0	0
CCTCCCCGGCGCGGCGCCTCGG		22	dre-mir-738	98	dre-mir-738-3p	dre-mir-738:76:T>C,15:'	0	0	0	0	0	0	0	0	0	0	0	0	0	0	0	0	0	0	0	0	0	0	1	0	0	0	0	0	0	0	0	0	0	0	0	0	0	0	0	0	0	0	0
GCTACGGCCCGCGTCGGGACCG		22	dre-mir-738	98	dre-mir-738-5p	dre-mir-738:1:T>G,22:'	0	0	0	0	0	0	0	0	0	0	0	0	0	0	0	0	0	0	0	0	0	0	1	0	0	0	0	0	0	0	0	0	0	0	0	0	0	0	0	0	0	0	0
TACGGCCCGCGTCGGGACCTCTG		23	dre-mir-738	98	dre-mir-738-5p	dre-mir-738:3:C>G,23:'	0	0	0	0	0	0	0	0	0	0	0	0	0	0	0	0	0	0	0	0	0	1	0	0	0	0	0	0	0	0	0	0	0	0	0	0	0	0	0	0	0	0	0
TACGGCCCGCGTCGGGACCTCTCGTCTA		28	dre-mir-738	98	dre-mir-738-5p	dre-mir-738:3::r0'	0	0	0	0	0	0	0	0	0	0	0	0	0	0	0	0	0	0	0	0	0	0	1	0	0	0	0	0	0	0	0	0	0	0	0	0	0	0	0	0	0	0	0
GTTTTTTTAGGTTTTGATTTTT		22	dre-mir-737	96	dre-mir-737-5p	dre-mir-737:20::r0'	0	1	0	0	0	1	0	1	0	0	0	0	0	1	0	1	4	3	8	0	0	0	0	1	0	2	0	1	0	0	0	2	2	4	3	1	2	19	10	17	8	1	1
GTTTTTTTAGGTTTTGATTTT	dre-miR-737-5p	21	dre-mir-737	96	dre-mir-737-5p	dre-mir-737:20::r0'	0	1	0	0	0	0	1	0	0	1	3	0	0	2	0	0	2	0	9	1	0	0	0	3	0	2	0	0	0	0	0	2	1	2	0	2	0	13	10	10	20	1	0
AAATCAAAACCTAAAGAAAAT		21	dre-mir-737	96	dre-mir-737-3p	dre-mir-737:59::r0'	0	0	0	0	0	0	0	0	0	0	0	0	0	0	0	0	0	0	2	0	0	0	0	0	0	0	0	0	0	0	0	0	0	0	1	0	0	0	0	1	1	0	0
AATCAAAACCTAAAGAAAATAT		22	dre-mir-737	96	dre-mir-737-3p	dre-mir-737:60:C>T,22:'	0	0	0	0	0	0	0	0	0	0	0	0	0	0	0	0	0	0	1	0	0	0	0	0	0	0	0	0	0	0	0	0	0	2	0	0	0	1	0	1	0	0	0
GTTTTTTTAGGTTTTGATT		19	dre-mir-737	96	dre-mir-737-5p	dre-mir-737:20::r0'	0	0	0	0	0	0	0	0	0	0	0	0	0	0	0	0	0	0	0	0	0	0	0	0	0	0	0	0	0	0	0	0	0	0	1	0	0	0	0	2	1	0	0
GTTTTTTTAGGTTTTGATTTTTT		23	dre-mir-737	96	dre-mir-737-5p	dre-mir-737:20:G>T,23:'	0	0	0	0	0	0	0	0	0	0	0	0	0	0	0	0	0	0	0	0	0	0	0	0	0	0	0	0	0	0	0	0	0	0	0	0	0	0	1	1	2	0	0
AATCAAAACCTAAAGAAAAT		20	dre-mir-737	96	dre-mir-737-3p	dre-mir-737:60::r0'	0	0	0	0	0	0	0	0	0	0	0	0	0	0	0	0	1	0	0	0	0	0	0	0	0	0	0	0	0	0	0	0	0	0	0	0	0	2	0	0	0	0	0
GTTTTTTTAGGTTTTGATTT		20	dre-mir-737	96	dre-mir-737-5p	dre-mir-737:20::r0'	0	1	0	0	0	0	0	0	0	0	0	0	0	0	0	0	0	0	0	0	0	0	0	0	0	0	0	0	0	0	0	0	0	0	0	0	0	1	0	1	0	0	0
TTTTTTTAGGTTTTGATTTTT		21	dre-mir-737	96	dre-mir-737-5p	dre-mir-737:21::r0'	0	0	0	0	0	0	0	0	0	0	0	0	0	0	0	0	0	0	0	1	0	0	0	0	0	0	0	0	0	0	0	0	0	0	0	0	0	0	1	0	1	0	0
AATCAAAACCTAAAGAAAATA	dre-miR-737-3p	21	dre-mir-737	96	dre-mir-737-3p	dre-mir-737:60::r0'	0	0	0	0	0	0	0	0	0	0	0	0	0	0	0	0	1	0	0	0	0	0	0	0	0	0	0	0	0	0	0	0	0	0	0	0	0	0	0	1	0	0	0
AATCAAAACCTAAAGAAAATT		21	dre-mir-737	96	dre-mir-737-3p	dre-mir-737:60:A>T,21:'	0	0	0	0	0	0	0	0	0	0	0	0	0	0	0	0	0	0	1	0	0	0	0	0	0	0	0	0	0	0	0	0	0	0	0	0	0	1	0	0	0	0	0
GTGAAATGTCGATGAGG		17	dre-mir-737	96	dre-mir-737-5p	dre-mir-737:42:A>G,17:'	0	0	0	1	0	0	0	0	0	0	0	0	0	0	0	0	0	0	0	0	0	0	0	0	0	0	0	0	0	0	0	0	0	0	0	0	0	0	0	0	0	0	0
AAGAGAAAATCAAAACCT		18	dre-mir-737	96	dre-mir-737-3p	dre-mir-737:53:T>A,2:'	0	0	0	0	0	0	0	0	0	0	0	0	0	0	0	0	0	0	0	0	0	0	0	0	0	0	0	0	0	0	0	0	0	0	0	0	0	0	0	0	1	0	0
AATCAAAACCTAAAGAAAA		19	dre-mir-737	96	dre-mir-737-3p	dre-mir-737:60::r0'	0	0	0	0	0	0	0	0	0	0	0	0	0	0	0	0	0	0	0	0	0	0	0	0	0	0	0	0	0	0	0	0	0	0	0	0	0	0	0	1	0	0	0
CCACAGCTGCTGTGCTGTT		19	dre-mir-737	96	dre-mir-737-5p	dre-mir-737:1::r0'	0	0	0	0	0	0	0	0	0	0	0	0	0	0	0	0	0	0	0	0	1	0	0	0	0	0	0	0	0	0	0	0	0	0	0	0	0	0	0	0	0	0	0
AAATCAAAACCTAAAGAAA		19	dre-mir-737	96	dre-mir-737-3p	dre-mir-737:59::r0'	0	0	0	0	0	0	0	0	0	0	0	0	0	0	0	0	0	0	0	0	0	0	0	0	0	0	0	0	0	0	0	0	0	0	0	0	0	0	0	0	1	0	0
TTTTTTTAGGTTTTGATTTT		20	dre-mir-737	96	dre-mir-737-5p	dre-mir-737:21::r0'	0	0	0	0	0	0	0	0	0	0	0	0	0	0	0	0	0	0	0	0	0	0	0	0	0	0	0	0	0	0	0	0	0	0	0	0	0	0	1	0	0	0	0
GATTTTTTAGGTTTTGATTT		20	dre-mir-737	96	dre-mir-737-5p	dre-mir-737:20:T>A,2:'	0	0	0	0	0	0	0	0	0	0	0	0	0	0	0	0	0	0	0	0	0	0	0	0	0	0	0	0	0	0	0	0	0	0	0	0	0	0	0	0	1	0	0
TGTGAAATGTCGATGAGAAT		20	dre-mir-737	96	dre-mir-737-5p	dre-mir-737:41:A>T,20:'	0	0	0	0	0	0	0	0	0	0	0	0	0	1	0	0	0	0	0	0	0	0	0	0	0	0	0	0	0	0	0	0	0	0	0	0	0	0	0	0	0	0	0
GATCAAAACCTAAAGAAAATA		21	dre-mir-737	96	dre-mir-737-3p	dre-mir-737:60:A>G,1:'	0	0	0	0	0	0	0	0	0	0	0	0	0	0	0	0	0	0	0	0	0	0	0	0	0	0	0	0	0	0	0	0	0	0	0	0	0	0	0	1	0	0	0
GTTTTTTTAGGTCTTGATTTT		21	dre-mir-737	96	dre-mir-737-5p	dre-mir-737:20:T>C,13:'	0	0	0	0	0	0	0	0	0	0	0	0	0	0	0	0	0	0	0	0	0	0	0	0	0	0	0	0	0	0	0	0	0	0	0	0	0	0	0	1	0	0	0
GTTTTTTTATGTTTTGATTTT		21	dre-mir-737	96	dre-mir-737-5p	dre-mir-737:20:G>T,10:'	0	0	0	0	0	0	0	0	0	0	0	0	0	0	0	0	0	0	0	0	0	0	0	0	0	0	0	0	0	1	0	0	0	0	0	0	0	0	0	0	0	0	0
AAATCAAAACCTAAAGAAAAA		21	dre-mir-737	96	dre-mir-737-3p	dre-mir-737:59:T>A,21:'	0	0	0	0	0	0	0	0	0	0	0	0	0	0	0	0	0	0	0	0	0	0	0	0	0	0	0	0	0	0	0	0	0	0	0	0	1	0	0	0	0	0	0
TTTTTTTTAGGTTTTGATTTT		21	dre-mir-737	96	dre-mir-737-5p	dre-mir-737:20:G>T,1:'	0	0	0	0	0	0	0	0	0	0	0	0	0	0	0	0	0	0	0	0	0	0	0	0	0	0	0	0	0	0	0	0	0	0	0	0	0	0	0	0	1	0	0
GTTTTTTTAGGTTTTGATTCT		21	dre-mir-737	96	dre-mir-737-5p	dre-mir-737:20:T>C,20:'	0	0	0	0	0	0	0	0	0	0	0	0	0	0	0	0	0	0	0	0	0	0	0	0	0	0	0	0	0	0	0	0	0	0	0	0	0	0	1	0	0	0	0
GTTTTTTTAGGTTTTGACTTT		21	dre-mir-737	96	dre-mir-737-5p	dre-mir-737:20:T>C,18:'	0	0	0	0	0	0	0	0	0	0	0	0	0	0	0	0	0	0	0	0	0	0	0	0	0	0	0	0	0	0	0	0	0	0	0	0	0	0	0	0	1	0	0
AATCAAAACCTAAAGAAAATAC		22	dre-mir-737	96	dre-mir-737-3p	dre-mir-737:60::r0'	0	0	0	0	0	0	0	0	0	0	0	0	0	0	0	1	0	0	0	0	0	0	0	0	0	0	0	0	0	0	0	0	0	0	0	0	0	0	0	0	0	0	0
AAATCAAAACCTAAAGAAAATA		22	dre-mir-737	96	dre-mir-737-3p	dre-mir-737:59::r0'	0	0	0	0	0	0	0	0	0	0	0	0	0	1	0	0	0	0	0	0	0	0	0	0	0	0	0	0	0	0	0	0	0	0	0	0	0	0	0	0	0	0	0
GTTTTTTTAGGTTTCGATTTTT		22	dre-mir-737	96	dre-mir-737-5p	dre-mir-737:20:T>C,15:'	0	0	0	0	0	0	0	0	0	0	0	0	0	0	0	0	0	0	0	0	0	0	0	0	0	0	0	0	0	0	1	0	0	0	0	0	0	0	0	0	0	0	0
GTTCTTTTAGGTTTTGATTTTT		22	dre-mir-737	96	dre-mir-737-5p	dre-mir-737:20:T>C,4:'	0	0	0	0	0	0	0	0	0	0	0	0	0	0	0	0	0	0	0	0	0	0	0	0	0	0	0	0	0	0	0	0	0	0	0	0	0	1	0	0	0	0	0
AAATCAAAACCTAAAGAAAATAAT		24	dre-mir-737	96	dre-mir-737-3p	dre-mir-737:59:C>A,23:'	0	0	0	0	0	0	0	0	0	0	0	0	0	0	0	0	0	0	0	0	0	0	0	0	0	0	0	0	0	0	0	0	0	0	0	0	0	0	0	0	1	0	0
GGCTGGTCCGAAGGCGGTGGGTTAGTC		27	dre-mir-735	63	dre-mir-735-5p	dre-mir-735:1::r0'	20	12	5	2	4	6	6	51	62	60	11	42	29	73	17	32	6	3	3	14	21	158	152	63	58	56	21	182	38	112	37	211	275	510	129	281	688	303	547	541	314	26	6
GGCTGGTCCGAAGGCGGTGGGTTAGT		26	dre-mir-735	63	dre-mir-735-5p	dre-mir-735:1::r0'	17	0	1	0	0	1	0	4	13	10	2	24	29	50	56	20	9	3	4	3	13	6	8	9	6	18	2	16	1	4	2	224	223	552	205	267	381	51	235	138	69	5	4
GGCTGGTCCGAAGGCGGTGGGTTAG		25	dre-mir-735	63	dre-mir-735-5p	dre-mir-735:1::r0'	4	0	0	0	0	0	0	4	18	7	9	18	6	26	64	5	4	1	2	2	6	7	2	6	14	15	7	15	4	2	1	87	41	149	65	70	85	25	74	49	22	1	0
GGCTGGTCCGAAGGC		15	dre-mir-735	63	dre-mir-735-5p	dre-mir-735:1::r0'	0	0	1	0	0	1	0	0	0	2	0	4	23	29	2	13	297	16	18	45	54	7	4	0	3	0	0	0	0	1	1	25	15	18	39	51	47	29	19	89	37	31	8
GGCTGGTCCGAAGGCG		16	dre-mir-735	63	dre-mir-735-5p	dre-mir-735:1::r0'	0	0	0	0	0	0	0	0	0	1	1	1	7	3	4	3	70	1	0	1	7	4	2	0	0	0	0	0	0	0	0	8	4	2	9	7	7	2	3	9	8	16	4
GGCTGGTCCGAAGGCGGTGGGTTA		24	dre-mir-735	63	dre-mir-735-5p	dre-mir-735:1::r0'	1	0	0	0	0	0	0	1	0	1	1	2	2	3	6	4	1	2	0	0	1	1	0	4	0	0	0	0	0	0	0	14	8	30	10	7	9	1	11	13	3	0	0
GGCTGGTCCGAAGGCGG		17	dre-mir-735	63	dre-mir-735-5p	dre-mir-735:1::r0'	0	0	0	0	0	0	3	1	0	0	0	0	0	1	0	1	5	2	1	2	8	0	0	0	0	0	0	0	1	0	2	0	4	2	11	6	10	2	15	6	12	0	0
GGCTGGTCCGAAGGCGGT	dre-miR-735-5p	18	dre-mir-735	63	dre-mir-735-5p	dre-mir-735:1::r0'	0	0	1	0	0	0	0	0	1	0	0	1	2	2	2	1	0	2	1	5	6	0	1	0	0	1	1	0	0	0	0	2	5	5	16	4	10	2	5	11	8	0	1
GGCTGGTCCGAAGGCGGTGGGTT		23	dre-mir-735	63	dre-mir-735-5p	dre-mir-735:1::r0'	0	0	0	0	0	0	0	2	0	1	0	0	0	3	4	1	1	0	0	0	0	0	1	2	6	0	0	0	1	0	0	1	5	9	10	9	6	1	3	4	1	1	2
GGCTGGTCCGAAGGCGGTGGGTTT		24	dre-mir-735	63	dre-mir-735-5p	dre-mir-735:1:A>T,24:'	0	0	0	0	0	0	0	0	1	1	0	0	0	2	3	0	1	1	0	1	0	0	0	0	0	0	0	0	0	0	0	3	5	9	6	2	5	1	3	4	2	0	0
GGCTGGTCCGAAGGCGGTGGGTTAGTT		27	dre-mir-735	63	dre-mir-735-5p	dre-mir-735:1:C>T,27:'	2	0	0	0	0	0	0	3	4	0	0	0	0	1	2	0	0	0	0	0	0	1	1	1	3	3	1	2	2	4	1	1	1	3	0	2	0	0	1	0	1	0	0
TGCTGGTCCGAAGGCGGTGGGTTAGTC		27	dre-mir-735	63	dre-mir-735-5p	dre-mir-735:1:G>T,1:'	0	0	0	0	0	0	0	0	0	0	0	1	0	0	0	1	0	0	0	0	0	1	1	0	0	0	0	0	0	0	0	1	2	1	0	1	6	5	10	6	1	0	1
GGCTGGTCCGAAGGCGGTGGGTTAGG		26	dre-mir-735	63	dre-mir-735-5p	dre-mir-735:1:T>G,26:'	0	0	0	0	0	0	0	5	2	0	1	0	0	0	0	0	0	0	0	0	0	2	2	1	4	2	0	5	2	0	0	1	0	0	0	1	0	0	0	1	0	0	0
GGCTGGTCCGAAGGCGGTGGGTTAGTA		27	dre-mir-735	63	dre-mir-735-5p	dre-mir-735:1:C>A,27:'	0	0	0	0	0	0	0	1	3	3	0	1	0	0	0	0	1	0	0	0	0	1	1	0	0	0	0	0	0	0	0	2	0	2	1	1	1	0	1	2	0	0	0
GGCTGGTCCGAAGGCGGTG		19	dre-mir-735	63	dre-mir-735-5p	dre-mir-735:1::r0'	0	0	0	0	0	0	0	0	0	0	0	1	0	0	0	0	1	2	0	0	1	2	0	0	2	1	1	0	0	0	0	1	2	0	0	2	0	0	2	1	0	0	0
GCTGGTCCGAAGGCGGTGGGTTAGTC		26	dre-mir-735	63	dre-mir-735-5p	dre-mir-735:2::r0'	0	0	0	0	0	0	0	0	0	3	0	1	0	0	0	0	1	0	0	0	0	0	0	0	0	2	0	1	0	0	0	0	0	3	1	0	4	0	2	0	1	1	0
GGCTGGTCCGAAGGCGGTGGGTTAGTCT		28	dre-mir-735	63	dre-mir-735-5p	dre-mir-735:1::r0'	0	0	0	0	0	0	0	0	0	0	0	1	0	0	0	0	1	0	0	0	4	0	0	0	0	1	0	0	0	0	0	1	2	3	1	0	1	0	1	1	2	0	0
GGCTGGTCCGAAGGCGGTGGGT		22	dre-mir-735	63	dre-mir-735-5p	dre-mir-735:1::r0'	1	0	0	0	0	1	0	0	0	1	1	0	0	1	1	0	2	0	0	0	0	0	0	1	0	0	0	1	0	0	0	0	3	1	1	1	1	0	2	0	0	0	1
GGCTGGTCCGAAGGCGGTGGGTTAGTCC		28	dre-mir-735	63	dre-mir-735-5p	dre-mir-735:1:T>C,28:'	0	0	0	0	0	0	0	0	0	0	0	0	0	3	0	0	0	1	1	0	0	0	0	0	0	0	0	0	0	0	0	2	0	0	1	0	4	1	0	2	2	0	0
GGCTGGTCCGAAGGCGGTGGGTTAGA		26	dre-mir-735	63	dre-mir-735-5p	dre-mir-735:1:T>A,26:'	0	0	0	0	0	0	0	0	0	0	0	0	0	0	0	0	0	0	0	0	0	2	0	0	0	0	0	1	0	0	0	2	1	4	1	3	0	0	1	0	1	0	0
GCTGGTCCGAAGGCGGTGGGTTAG		24	dre-mir-735	63	dre-mir-735-5p	dre-mir-735:2::r0'	0	0	0	0	0	0	0	0	1	0	1	0	0	0	0	0	0	0	0	0	0	0	0	0	0	0	0	0	0	0	0	2	0	5	0	0	3	0	0	0	0	0	0
CTCCCACCGCTGAACTTGACCAGT		24	dre-mir-735	63	dre-mir-735-3p	dre-mir-735:39:A>G,12:'	0	0	0	0	0	0	0	0	0	0	0	3	0	0	0	0	0	0	0	0	0	0	0	0	0	0	0	0	0	0	0	0	2	0	0	2	1	1	1	1	0	0	0
GGCTGGTCCGCAGGCGGTGGGTTAGTC		27	dre-mir-735	63	dre-mir-735-5p	dre-mir-735:1:A>C,11:'	0	0	0	0	0	0	0	0	0	0	0	0	0	0	0	0	0	0	0	0	0	0	0	0	0	0	0	0	0	0	0	0	0	1	0	0	1	0	3	4	2	0	0
GGCTGGTCCGAAGGCGGTGGG		21	dre-mir-735	63	dre-mir-735-5p	dre-mir-735:1::r0'	0	0	0	0	0	0	0	1	0	0	0	0	0	0	1	0	0	0	0	2	0	0	1	0	0	2	0	0	0	0	0	0	0	0	1	2	0	0	0	0	0	0	1
TGCTGGTCCGAAGGCGGTGGGTTAGT		26	dre-mir-735	63	dre-mir-735-5p	dre-mir-735:1:G>T,1:'	0	0	0	0	0	0	0	0	0	0	0	0	1	0	0	0	0	0	0	0	0	0	0	0	0	0	0	0	0	0	0	0	1	1	0	2	4	0	0	1	0	0	0
GGCTGGTCCGAAGGCGGGGGGTTAGT		26	dre-mir-735	63	dre-mir-735-5p	dre-mir-735:1:T>G,18:'	0	0	0	0	0	0	0	0	0	0	0	0	0	0	0	0	0	0	0	0	0	0	0	0	0	0	0	0	0	0	0	0	1	3	1	3	0	0	1	0	0	0	0
GCTGGTCCGAAGGCGGTGGGTTAGT		25	dre-mir-735	63	dre-mir-735-5p	dre-mir-735:2::r0'	0	0	0	0	0	0	0	0	0	1	0	1	0	0	1	0	0	0	0	0	0	0	0	0	0	0	0	0	0	0	0	1	0	0	0	2	1	0	1	0	0	0	0
GGCTGGTCCGAAGGCGGCGGGTTAGTC		27	dre-mir-735	63	dre-mir-735-5p	dre-mir-735:1:T>C,18:'	0	0	0	0	0	0	0	0	0	0	1	0	0	0	0	0	0	0	0	0	0	0	0	0	0	1	0	0	0	0	0	0	0	0	0	1	2	0	1	1	1	0	0
GGCTGGTACGAAGGCGGTGGGTTAGTC		27	dre-mir-735	63	dre-mir-735-5p	dre-mir-735:1:C>A,8:'	0	0	0	0	0	0	0	0	0	0	0	0	0	0	0	0	0	0	0	0	0	0	1	0	0	0	0	1	0	0	0	0	1	1	0	1	1	0	0	1	1	0	0
TGCTGGTCCGAAGGCGGTGGGTTAG		25	dre-mir-735	63	dre-mir-735-5p	dre-mir-735:1:G>T,1:'	0	0	0	0	0	0	0	0	0	0	0	1	0	0	0	0	0	0	0	0	0	0	0	0	0	0	1	0	0	0	0	0	0	2	1	1	0	0	1	0	0	0	0
GGCTGGTCCGAAGGCGGTGGGTTAGC		26	dre-mir-735	63	dre-mir-735-5p	dre-mir-735:1:T>C,26:'	0	0	0	0	0	0	0	1	0	0	0	0	0	0	1	0	0	0	0	0	0	0	0	0	2	0	0	1	1	0	0	1	0	0	0	0	0	0	0	0	0	0	0
GGCTGGTCCGAAGGCGGTAGGTTAGTC		27	dre-mir-735	63	dre-mir-735-5p	dre-mir-735:1:G>A,19:'	0	0	0	0	0	0	0	0	0	0	0	0	0	0	0	0	0	0	0	0	0	0	0	0	0	0	1	1	0	3	1	0	0	1	0	0	0	0	0	0	0	0	0
GGCTGGTCCGAAGGCGGG		18	dre-mir-735	63	dre-mir-735-5p	dre-mir-735:1:T>G,18:'	0	0	0	0	0	0	0	0	0	0	0	1	0	0	0	0	0	0	0	0	0	0	0	0	0	0	0	1	0	1	1	0	0	0	1	0	0	1	0	0	0	0	0
GGCTGGTCCGAAGGCGGTGGGTTAT		25	dre-mir-735	63	dre-mir-735-5p	dre-mir-735:1:G>T,25:'	0	0	0	0	0	0	0	0	0	0	0	0	0	0	0	0	0	0	0	0	0	0	0	0	0	0	0	0	0	0	0	2	0	1	1	1	0	0	0	0	1	0	0
GGCTGGTCCGAAGGCGGCGGGTTAGT		26	dre-mir-735	63	dre-mir-735-5p	dre-mir-735:1:T>C,18:'	0	0	0	0	0	0	0	0	0	0	0	0	0	0	0	0	0	0	0	0	0	1	0	0	0	0	0	0	0	0	0	0	0	0	0	0	2	1	2	0	0	0	0
GGCTGGTCCGACGGCGGTGGGTTAGTC		27	dre-mir-735	63	dre-mir-735-5p	dre-mir-735:1:A>C,12:'	0	0	0	0	0	0	0	0	0	0	0	1	0	0	0	0	0	0	0	0	0	1	0	0	0	0	0	1	0	0	0	0	0	0	0	0	0	1	2	0	0	0	0
GGCTGGTCCGAAGGAGGTGGGTTAGTC		27	dre-mir-735	63	dre-mir-735-5p	dre-mir-735:1:C>A,15:'	0	0	0	0	0	0	0	0	0	0	0	0	0	0	0	0	0	0	0	0	0	0	0	0	0	0	0	1	0	0	0	0	0	0	0	0	0	1	1	1	1	0	0
GGCTGGTCCGAAGGCGGTGGGTTAGAC		27	dre-mir-735	63	dre-mir-735-5p	dre-mir-735:1:T>A,26:'	0	0	0	0	0	0	0	0	0	0	0	0	0	0	0	0	0	0	0	0	0	0	0	0	0	0	0	0	0	0	0	0	0	0	0	0	0	0	1	3	1	0	0
GGCTGGTCCGAAGGCGGTGGGG		22	dre-mir-735	63	dre-mir-735-5p	dre-mir-735:1:T>G,22:'	0	0	0	0	0	1	0	0	0	0	0	0	0	0	0	0	0	0	0	0	0	0	0	0	0	0	0	2	0	1	0	0	0	0	0	0	0	0	0	0	0	0	0
GGCTGGTCCGAAGGCGGTGGGTTAC		25	dre-mir-735	63	dre-mir-735-5p	dre-mir-735:1:G>C,25:'	0	0	0	0	0	0	0	0	0	0	0	0	0	0	1	0	0	0	0	0	0	0	0	0	0	0	0	1	1	0	0	0	0	0	0	0	1	0	0	0	0	0	0
GGCTGGTCCGAAGGCGGTGTGTTAGT		26	dre-mir-735	63	dre-mir-735-5p	dre-mir-735:1:G>T,20:'	0	0	0	0	0	0	0	0	0	0	0	0	0	0	0	0	0	0	0	0	0	0	0	0	0	0	0	0	0	0	0	0	0	1	0	0	1	0	2	0	0	0	0
AGCTGGTCCGAAGGCGGTGGGTTAGT		26	dre-mir-735	63	dre-mir-735-5p	dre-mir-735:1:G>A,1:'	0	0	0	0	0	0	0	0	0	0	0	0	0	0	0	0	0	0	0	0	0	0	1	0	0	0	0	0	0	0	0	0	1	1	0	0	1	0	0	0	0	0	0
GGCTGGTCCGAAGGCGGTGGGGTAGT		26	dre-mir-735	63	dre-mir-735-5p	dre-mir-735:1:T>G,22:'	0	0	0	0	0	0	0	0	0	0	0	0	0	0	0	0	0	0	0	0	0	0	0	0	0	0	0	0	1	0	1	0	0	2	0	0	0	0	0	0	0	0	0
GGCTGGTCCGAAGGCGGTGGGATAGT		26	dre-mir-735	63	dre-mir-735-5p	dre-mir-735:1:T>A,22:'	0	0	0	0	0	0	0	0	0	0	0	0	0	0	0	0	0	0	0	0	0	0	0	0	0	0	0	0	0	0	0	1	0	1	0	1	0	0	1	0	0	0	0
GGCTGGTCAGAAGGCGGTGGGTTAGTC		27	dre-mir-735	63	dre-mir-735-5p	dre-mir-735:1:C>A,9:'	0	0	0	0	0	0	0	0	0	0	0	0	0	1	0	0	0	0	0	0	0	0	0	0	0	0	0	0	0	0	0	0	0	0	0	0	0	0	0	1	2	0	0
GGCTGGTCCGAAGGCGGAGGGTTAGTC		27	dre-mir-735	63	dre-mir-735-5p	dre-mir-735:1:T>A,18:'	0	0	0	0	0	0	0	0	0	0	0	0	0	0	0	0	0	0	0	0	0	0	0	0	0	0	0	0	0	0	0	0	0	2	0	0	0	0	1	1	0	0	0
GGCTGGTCCGAAGGCGGGGGGTTAGTC		27	dre-mir-735	63	dre-mir-735-5p	dre-mir-735:1:T>G,18:'	0	0	0	0	0	0	0	0	0	0	0	0	0	0	0	0	0	0	0	0	0	0	0	0	0	0	0	0	0	1	0	0	0	1	0	0	0	0	0	0	2	0	0
GGCTGGTCCGAAGGCGGTTGGTTAGTC		27	dre-mir-735	63	dre-mir-735-5p	dre-mir-735:1:G>T,19:'	0	0	0	0	0	0	0	0	0	0	0	0	0	0	0	0	0	0	0	0	0	1	0	0	0	0	0	0	0	0	0	0	0	0	0	0	1	1	1	0	0	0	0
GGCTGGTGCGAAGGCGGTGGGTTAGTC		27	dre-mir-735	63	dre-mir-735-5p	dre-mir-735:1:C>G,8:'	0	0	0	0	0	0	0	0	0	0	0	0	0	0	0	0	0	0	0	0	0	0	0	0	0	0	0	0	0	0	0	0	1	1	0	0	1	0	1	0	0	0	0
GGCTGGTCCGAAGGCGGTGGGTTATTC		27	dre-mir-735	63	dre-mir-735-5p	dre-mir-735:1:G>T,25:'	0	0	0	0	0	0	0	0	0	0	0	0	0	0	0	0	0	0	0	0	0	0	0	0	1	0	0	0	0	0	0	0	0	2	0	0	0	0	0	1	0	0	0
GGCTGGTTCGAAGGCGGTGGGTTAGTC		27	dre-mir-735	63	dre-mir-735-5p	dre-mir-735:1:C>T,8:'	0	0	0	0	0	0	0	1	0	0	0	0	0	0	0	0	0	0	0	0	0	0	0	0	0	0	0	1	0	0	0	0	0	0	0	0	0	0	0	1	1	0	0
GGCTGGTCCGAAGGCGGTGGGATAGTC		27	dre-mir-735	63	dre-mir-735-5p	dre-mir-735:1:T>A,22:'	0	0	0	0	0	0	0	0	0	0	0	0	0	0	0	0	0	0	0	0	0	0	1	0	0	0	0	0	0	0	0	0	0	1	0	0	0	0	1	1	0	0	0
AGCTGGTCCGAAGGCGGTGGGTTAGTC		27	dre-mir-735	63	dre-mir-735-5p	dre-mir-735:1:G>A,1:'	0	0	0	0	0	0	0	0	0	1	0	0	0	0	0	0	0	0	0	0	0	1	0	0	0	0	0	1	0	0	0	0	0	0	0	0	0	0	0	1	0	0	0
TGCTGGTCCGAAGGC		15	dre-mir-735	63	dre-mir-735-5p	dre-mir-735:1:G>T,1:'	0	0	0	0	0	0	0	0	0	0	0	0	0	0	0	0	1	0	0	0	0	0	0	0	0	0	0	0	0	0	0	0	0	0	1	0	0	0	1	0	0	0	0
GGCTGGTCCGAAGGCGGGG		19	dre-mir-735	63	dre-mir-735-5p	dre-mir-735:1:T>G,18:'	0	0	0	0	0	0	0	0	0	0	1	0	0	0	0	0	0	0	0	0	0	1	1	0	0	0	0	0	0	0	0	0	0	0	0	0	0	0	0	0	0	0	0
GGCTGGTCCGAAGGCGGTGGGTTAA		25	dre-mir-735	63	dre-mir-735-5p	dre-mir-735:1:G>A,25:'	0	0	0	0	0	0	0	0	0	0	0	0	0	0	1	0	0	0	0	0	1	0	0	0	0	0	0	0	0	0	0	0	0	0	0	0	1	0	0	0	0	0	0
GGCTGGTCCGAAGGCGGTGGGTTGG		25	dre-mir-735	63	dre-mir-735-5p	dre-mir-735:1:A>G,24:'	0	0	0	0	0	0	0	0	0	0	1	0	0	0	0	0	0	0	0	0	0	0	1	0	0	1	0	0	0	0	0	0	0	0	0	0	0	0	0	0	0	0	0
GGCTGGTTCGAAGGCGGTGGGTTAGT		26	dre-mir-735	63	dre-mir-735-5p	dre-mir-735:1:C>T,8:'	0	0	0	0	0	0	0	0	0	0	0	0	0	0	0	0	0	0	0	0	0	0	0	0	0	0	0	0	0	0	0	0	0	1	0	2	0	0	0	0	0	0	0
GGCTGGTCCGACGGCGGTGGGTTAGT		26	dre-mir-735	63	dre-mir-735-5p	dre-mir-735:1:A>C,12:'	0	0	0	0	0	0	0	1	0	0	0	0	0	1	0	0	0	0	0	0	0	0	0	0	0	0	0	0	0	0	0	0	0	0	0	0	1	0	0	0	0	0	0
GGCTGGTCCGAAGGCGGTGGGTTATT		26	dre-mir-735	63	dre-mir-735-5p	dre-mir-735:1:G>T,25:'	0	0	0	0	0	0	0	0	0	0	0	1	0	0	0	0	0	0	0	0	0	0	0	0	0	0	0	0	0	0	0	1	0	1	0	0	0	0	0	0	0	0	0
GGCTGGCCCGAAGGCGGTGGGTTAGTC		27	dre-mir-735	63	dre-mir-735-5p	dre-mir-735:1:T>C,7:'	0	0	0	0	0	0	0	0	1	0	0	0	0	0	0	0	0	0	0	0	0	1	1	0	0	0	0	0	0	0	0	0	0	0	0	0	0	0	0	0	0	0	0
GGCTGGTCCGGAGGCGGTGGGTTAGTC		27	dre-mir-735	63	dre-mir-735-5p	dre-mir-735:1:A>G,11:'	0	0	0	0	0	0	0	0	0	0	0	0	0	0	0	0	0	0	0	0	0	1	1	0	0	0	0	0	1	0	0	0	0	0	0	0	0	0	0	0	0	0	0
GGCTGGTCCGAAGGCGGTGGGCTAGTC		27	dre-mir-735	63	dre-mir-735-5p	dre-mir-735:1:T>C,22:'	0	0	0	0	0	0	0	0	0	0	0	0	0	0	0	0	0	0	0	0	0	1	1	0	0	1	0	0	0	0	0	0	0	0	0	0	0	0	0	0	0	0	0
GGCTGGTCCGAAGGTGGTGGGTTAGTC		27	dre-mir-735	63	dre-mir-735-5p	dre-mir-735:1:C>T,15:'	0	0	0	0	0	0	0	0	0	0	0	0	0	0	0	0	0	0	0	0	0	0	0	0	0	0	1	2	0	0	0	0	0	0	0	0	0	0	0	0	0	0	0
GGCTGGTCCGAAGGCGGTGGTTTAGTC		27	dre-mir-735	63	dre-mir-735-5p	dre-mir-735:1:G>T,21:'	0	0	0	0	0	0	0	0	0	0	0	0	0	0	0	0	0	0	0	0	0	0	0	0	0	0	0	0	0	0	0	1	0	0	0	1	0	0	0	0	1	0	0
GGCTGGTCCGAAGGCGGTGGGGTAGTC		27	dre-mir-735	63	dre-mir-735-5p	dre-mir-735:1:T>G,22:'	0	0	0	0	0	0	0	0	0	0	0	0	0	0	0	0	0	0	0	0	0	0	0	0	0	0	0	0	0	0	0	1	0	1	0	0	0	1	0	0	0	0	0
GGCTGGTCCGAAGGCGGTGGATTAGTC		27	dre-mir-735	63	dre-mir-735-5p	dre-mir-735:1:G>A,21:'	0	0	0	0	0	0	0	0	0	0	0	0	0	0	0	0	0	0	0	0	0	0	0	0	0	0	0	0	0	0	0	0	1	0	1	0	1	0	0	0	0	0	0
GGCTGGTCCGAAGGCA		16	dre-mir-735	63	dre-mir-735-5p	dre-mir-735:1:G>A,16:'	0	0	0	0	0	0	0	0	0	0	0	0	0	0	0	0	2	0	0	0	0	0	0	0	0	0	0	0	0	0	0	0	0	0	0	0	0	0	0	0	0	0	0
GGCTGGTCCGAAGGCGGTGGGA		22	dre-mir-735	63	dre-mir-735-5p	dre-mir-735:1:T>A,22:'	0	0	0	0	0	0	0	0	0	0	0	0	0	0	0	0	0	0	0	0	0	0	0	0	0	1	0	1	0	0	0	0	0	0	0	0	0	0	0	0	0	0	0
GCTGGTCCGAAGGCGGTGGGTTA		23	dre-mir-735	63	dre-mir-735-5p	dre-mir-735:2::r0'	0	0	0	0	0	0	0	0	0	1	0	0	0	0	0	0	0	0	0	0	0	0	0	0	0	0	0	0	0	0	0	0	0	0	0	0	1	0	0	0	0	0	0
GGCTGGTCCGAAGGCGGTGGGTG		23	dre-mir-735	63	dre-mir-735-5p	dre-mir-735:1:T>G,23:'	0	0	0	0	0	0	0	0	0	0	0	0	0	0	0	0	0	0	0	0	0	0	1	0	0	0	0	0	1	0	0	0	0	0	0	0	0	0	0	0	0	0	0
TGGTCCGAAGGCGGTGGGTTAGTC		24	dre-mir-735	63	dre-mir-735-5p	dre-mir-735:4::r0'	0	0	0	0	0	0	0	0	0	0	0	0	0	0	0	0	0	0	0	0	0	0	0	0	0	0	0	0	0	0	0	0	0	0	0	0	0	0	2	0	0	0	0
GGCTGGTCCGAAGGCGGCGGGTTAG		25	dre-mir-735	63	dre-mir-735-5p	dre-mir-735:1:T>C,18:'	0	0	0	0	0	0	0	0	0	0	0	0	0	0	0	0	0	0	0	0	0	0	0	0	0	0	0	0	0	0	0	0	0	1	1	0	0	0	0	0	0	0	0
GGCTGGTCCGAAGGCGGTGTGTTAG		25	dre-mir-735	63	dre-mir-735-5p	dre-mir-735:1:G>T,20:'	0	0	0	0	0	0	0	0	0	0	0	0	0	0	0	0	0	0	0	0	0	0	0	0	0	0	0	0	0	0	0	0	0	0	1	0	0	0	0	1	0	0	0
GGCTGGTCCGGAGGCGGTGGGTTAG		25	dre-mir-735	63	dre-mir-735-5p	dre-mir-735:1:A>G,11:'	0	0	0	0	0	0	0	0	0	0	0	0	0	0	0	0	0	0	0	0	0	0	0	0	0	1	0	0	0	0	0	0	0	0	0	0	1	0	0	0	0	0	0
GGCTGGTCCGAAGGCGGTGGGCTAG		25	dre-mir-735	63	dre-mir-735-5p	dre-mir-735:1:T>C,22:'	0	0	0	0	0	0	0	0	0	0	0	0	0	0	0	0	0	0	0	0	0	0	0	0	0	0	0	0	0	0	0	0	0	2	0	0	0	0	0	0	0	0	0
GGCTGGTCCGAAGGCGGTGGGGTAG		25	dre-mir-735	63	dre-mir-735-5p	dre-mir-735:1:T>G,22:'	0	0	0	0	0	0	0	0	0	0	0	0	0	0	0	0	0	0	0	0	0	0	0	0	0	0	0	0	0	0	0	0	0	1	0	0	0	1	0	0	0	0	0
GGCTGGTCCGAAGGCGGTGGCTTAGT		26	dre-mir-735	63	dre-mir-735-5p	dre-mir-735:1:G>C,21:'	0	0	0	0	0	0	0	0	0	0	0	0	0	0	1	0	0	0	0	0	0	0	0	0	0	0	0	0	0	0	0	0	0	1	0	0	0	0	0	0	0	0	0
GGCTGGTCCGAAGGCGGTGGGTTCGT		26	dre-mir-735	63	dre-mir-735-5p	dre-mir-735:1:A>C,24:'	0	0	0	0	0	0	0	0	0	0	0	0	0	0	1	0	0	0	0	0	0	0	0	0	0	0	0	0	0	0	0	0	0	1	0	0	0	0	0	0	0	0	0
GGCTGGTCCGAAGGCGGTGGGTCAGT		26	dre-mir-735	63	dre-mir-735-5p	dre-mir-735:1:T>C,23:'	0	0	0	0	0	0	0	0	0	0	0	0	0	0	0	0	0	0	0	0	0	0	0	0	0	0	0	0	0	0	0	0	0	0	0	0	0	1	0	1	0	0	0
GGCTGGTCCGAAGGCGGAGGGTTAGT		26	dre-mir-735	63	dre-mir-735-5p	dre-mir-735:1:T>A,18:'	0	0	0	0	0	0	0	0	0	0	0	0	0	0	0	0	0	0	0	0	0	0	0	0	0	0	0	0	0	0	0	0	1	0	0	0	0	1	0	0	0	0	0
GGTTGGTCCGAAGGCGGTGGGTTAGT		26	dre-mir-735	63	dre-mir-735-5p	dre-mir-735:1:C>T,3:'	0	0	0	0	0	0	0	0	0	0	0	0	0	0	0	0	0	0	0	0	0	0	0	0	0	0	0	0	0	1	0	0	0	0	0	0	1	0	0	0	0	0	0
GGCTGGTCCGAAGTCGGTGGGTTAGT		26	dre-mir-735	63	dre-mir-735-5p	dre-mir-735:1:G>T,14:'	0	0	0	0	0	0	0	0	0	0	0	0	0	0	0	0	0	0	0	0	0	0	0	0	0	0	0	0	0	0	1	0	0	1	0	0	0	0	0	0	0	0	0
GGCTGGTCCGGAGGCGGTGGGTTAGT		26	dre-mir-735	63	dre-mir-735-5p	dre-mir-735:1:A>G,11:'	0	0	0	0	0	0	0	1	0	0	0	0	0	0	0	0	0	0	0	0	0	0	0	0	0	0	0	0	0	0	0	0	0	1	0	0	0	0	0	0	0	0	0
GGCTTGTCCGAAGGCGGTGGGTTAGT		26	dre-mir-735	63	dre-mir-735-5p	dre-mir-735:1:G>T,5:'	0	0	0	0	0	0	0	0	0	0	0	0	0	0	0	0	0	0	0	0	0	0	0	0	0	0	0	0	0	0	0	0	0	1	0	0	0	1	0	0	0	0	0
GACTGGTCCGAAGGCGGTGGGTTAGT		26	dre-mir-735	63	dre-mir-735-5p	dre-mir-735:1:G>A,2:'	0	0	0	0	0	0	0	0	0	0	0	0	0	0	0	0	0	0	0	0	0	0	0	0	0	0	0	0	0	0	0	0	1	0	0	1	0	0	0	0	0	0	0
GGCTGGTCCGAAGGCGGTGGGTTAGCC		27	dre-mir-735	63	dre-mir-735-5p	dre-mir-735:1:T>C,26:'	0	0	0	0	0	0	0	0	0	0	0	0	0	0	0	0	0	0	0	0	0	2	0	0	0	0	0	0	0	0	0	0	0	0	0	0	0	0	0	0	0	0	0
GACTGGTCCGAAGGCGGTGGGTTAGTC		27	dre-mir-735	63	dre-mir-735-5p	dre-mir-735:1:G>A,2:'	0	0	0	0	0	0	0	0	0	0	0	0	0	0	0	0	0	0	0	0	0	0	0	0	0	0	0	0	0	0	0	0	1	0	0	0	0	0	0	1	0	0	0
GGCTGGTCCGAGGGCGGTGGGTTAGTC		27	dre-mir-735	63	dre-mir-735-5p	dre-mir-735:1:A>G,12:'	0	0	0	0	0	0	0	0	0	1	0	0	0	0	0	0	0	0	0	0	0	0	0	0	1	0	0	0	0	0	0	0	0	0	0	0	0	0	0	0	0	0	0
GGCTGGTCCGAAGGCGGTGGGTTCGTC		27	dre-mir-735	63	dre-mir-735-5p	dre-mir-735:1:A>C,24:'	0	0	0	0	0	0	0	0	0	0	0	0	0	0	0	0	0	0	0	0	0	1	0	0	0	0	0	0	0	0	0	0	0	0	0	0	0	0	0	0	1	0	0
GGCTGGTCCGAAGGCGGTGGGTTAGTG		27	dre-mir-735	63	dre-mir-735-5p	dre-mir-735:1:C>G,27:'	0	0	0	0	0	0	0	0	0	0	0	0	0	0	0	0	0	0	0	0	0	0	0	0	0	0	0	1	1	0	0	0	0	0	0	0	0	0	0	0	0	0	0
GGCTGGTCCGAAGGCGATGGGTTAGTC		27	dre-mir-735	63	dre-mir-735-5p	dre-mir-735:1:G>A,17:'	0	0	0	0	0	0	0	1	0	0	0	0	0	1	0	0	0	0	0	0	0	0	0	0	0	0	0	0	0	0	0	0	0	0	0	0	0	0	0	0	0	0	0
GGCTGGTCTGAAGGCGGTGGGTTAGTC		27	dre-mir-735	63	dre-mir-735-5p	dre-mir-735:1:C>T,9:'	0	0	0	0	0	0	0	0	0	0	0	0	0	1	0	0	0	0	0	0	0	0	0	0	0	0	0	0	0	0	0	0	0	1	0	0	0	0	0	0	0	0	0
GGCTGGTCCGAAGACGGTGGGTTAGTC		27	dre-mir-735	63	dre-mir-735-5p	dre-mir-735:1:G>A,14:'	0	0	0	0	0	0	0	0	0	0	0	0	0	0	0	0	0	0	0	0	0	0	0	0	0	0	0	0	0	0	0	0	0	0	0	0	1	0	1	0	0	0	0
GGCTGGTCCGAAGGCGGTGGGTTGGTC		27	dre-mir-735	63	dre-mir-735-5p	dre-mir-735:1:A>G,24:'	0	0	0	0	0	0	0	0	0	0	0	0	0	0	0	0	0	0	0	0	0	0	1	0	0	0	0	0	1	0	0	0	0	0	0	0	0	0	0	0	0	0	0
GCTGGTCCGAAGGCG		15	dre-mir-735	63	dre-mir-735-5p	dre-mir-735:2::r0'	0	0	0	0	0	0	0	0	0	0	0	0	0	0	0	0	1	0	0	0	0	0	0	0	0	0	0	0	0	0	0	0	0	0	0	0	0	0	0	0	0	0	0
GGCTGGTCCGAAGAC		15	dre-mir-735	63	dre-mir-735-5p	dre-mir-735:1:G>A,14:'	0	0	0	0	0	0	0	0	0	0	0	0	0	0	0	0	0	0	0	0	0	0	0	0	0	0	0	0	0	0	0	0	1	0	0	0	0	0	0	0	0	0	0
GGCGGGTCCGAAGGC		15	dre-mir-735	63	dre-mir-735-5p	dre-mir-735:1:T>G,4:'	0	0	0	0	0	0	0	0	0	0	0	1	0	0	0	0	0	0	0	0	0	0	0	0	0	0	0	0	0	0	0	0	0	0	0	0	0	0	0	0	0	0	0
GGCTGGTCCGAAGGT		15	dre-mir-735	63	dre-mir-735-5p	dre-mir-735:1:C>T,15:'	0	0	0	0	0	0	0	0	0	0	0	0	1	0	0	0	0	0	0	0	0	0	0	0	0	0	0	0	0	0	0	0	0	0	0	0	0	0	0	0	0	0	0
GGCTGGACCGAAGGC		15	dre-mir-735	63	dre-mir-735-5p	dre-mir-735:1:T>A,7:'	0	0	0	0	0	0	0	0	0	0	0	0	0	0	0	1	0	0	0	0	0	0	0	0	0	0	0	0	0	0	0	0	0	0	0	0	0	0	0	0	0	0	0
GGCTGCTCCGAAGGC		15	dre-mir-735	63	dre-mir-735-5p	dre-mir-735:1:G>C,6:'	0	0	0	0	0	0	0	0	0	0	0	0	1	0	0	0	0	0	0	0	0	0	0	0	0	0	0	0	0	0	0	0	0	0	0	0	0	0	0	0	0	0	0
GGCTGGTCCGAACGC		15	dre-mir-735	63	dre-mir-735-5p	dre-mir-735:1:G>C,13:'	0	0	0	0	0	0	0	0	0	0	0	0	0	0	0	0	0	0	0	0	0	0	0	0	0	0	0	0	0	0	0	0	0	0	0	0	1	0	0	0	0	0	0
GGCCGGTCCGAAGGC		15	dre-mir-735	63	dre-mir-735-5p	dre-mir-735:1:T>C,4:'	0	0	0	0	0	0	0	0	0	0	0	0	0	0	0	0	0	0	0	0	1	0	0	0	0	0	0	0	0	0	0	0	0	0	0	0	0	0	0	0	0	0	0
GACTGGTCCGAAGGC		15	dre-mir-735	63	dre-mir-735-5p	dre-mir-735:1:G>A,2:'	0	0	0	0	0	0	0	0	0	0	0	0	0	0	0	0	0	0	0	0	0	0	0	0	0	0	0	0	0	0	0	0	0	0	0	0	0	0	0	1	0	0	0
GGCTGGTCAGAAGGC		15	dre-mir-735	63	dre-mir-735-5p	dre-mir-735:1:C>A,9:'	0	0	0	0	0	0	0	0	0	0	0	0	1	0	0	0	0	0	0	0	0	0	0	0	0	0	0	0	0	0	0	0	0	0	0	0	0	0	0	0	0	0	0
GGCTGGTCTGAAGGC		15	dre-mir-735	63	dre-mir-735-5p	dre-mir-735:1:C>T,9:'	0	0	0	0	0	0	0	0	0	0	0	0	0	0	0	0	0	0	1	0	0	0	0	0	0	0	0	0	0	0	0	0	0	0	0	0	0	0	0	0	0	0	0
GCTGGTCCGAAGGCGG		16	dre-mir-735	63	dre-mir-735-5p	dre-mir-735:2::r0'	0	0	0	0	0	0	0	0	0	0	0	0	0	0	0	0	0	0	0	0	0	0	0	0	0	0	0	0	0	0	0	0	0	0	0	0	0	0	0	1	0	0	0
CTCCCACCGCTAAACA		16	dre-mir-735	63	dre-mir-735-3p	dre-mir-735:39:T>A,16:'	0	0	0	0	0	0	0	0	0	0	0	0	0	0	0	1	0	0	0	0	0	0	0	0	0	0	0	0	0	0	0	0	0	0	0	0	0	0	0	0	0	0	0
AGCTGGTCCGAAGGCG		16	dre-mir-735	63	dre-mir-735-5p	dre-mir-735:1:G>A,1:'	0	0	0	0	0	0	0	0	0	0	0	0	0	0	0	0	0	0	0	0	1	0	0	0	0	0	0	0	0	0	0	0	0	0	0	0	0	0	0	0	0	0	0
GGCTTGTCCGAAGGCG		16	dre-mir-735	63	dre-mir-735-5p	dre-mir-735:1:G>T,5:'	0	0	0	0	0	0	0	0	0	0	0	0	0	0	0	0	0	0	0	0	0	0	0	0	0	0	0	0	0	0	0	0	0	0	0	0	0	0	0	1	0	0	0
GACTGGTCCGAAGGCG		16	dre-mir-735	63	dre-mir-735-5p	dre-mir-735:1:G>A,2:'	0	0	0	0	0	0	0	0	0	0	0	0	0	0	0	0	1	0	0	0	0	0	0	0	0	0	0	0	0	0	0	0	0	0	0	0	0	0	0	0	0	0	0
CTCTCCCCTCTCCCACC		17	dre-mir-735	63	dre-mir-735-5p	dre-mir-735:30::r0'	0	0	0	0	0	0	0	0	0	0	0	0	0	0	0	0	0	0	0	0	0	0	0	0	0	0	0	0	1	0	0	0	0	0	0	0	0	0	0	0	0	0	0
GGCTGGTCCGAAGGTGG		17	dre-mir-735	63	dre-mir-735-5p	dre-mir-735:1:C>T,15:'	0	0	0	0	0	0	0	1	0	0	0	0	0	0	0	0	0	0	0	0	0	0	0	0	0	0	0	0	0	0	0	0	0	0	0	0	0	0	0	0	0	0	0
CGCTGGTCCGAAGGCGG		17	dre-mir-735	63	dre-mir-735-5p	dre-mir-735:1:G>C,1:'	0	0	0	0	0	0	0	0	0	0	0	1	0	0	0	0	0	0	0	0	0	0	0	0	0	0	0	0	0	0	0	0	0	0	0	0	0	0	0	0	0	0	0
TGCTGGTCCGAAGGCGG		17	dre-mir-735	63	dre-mir-735-5p	dre-mir-735:1:G>T,1:'	0	0	0	0	0	0	0	0	0	0	0	0	0	0	0	0	0	0	0	0	0	0	0	0	0	0	0	0	0	0	0	0	0	0	0	0	0	0	0	0	1	0	0
GGCTGGTCCGAAGGAGG		17	dre-mir-735	63	dre-mir-735-5p	dre-mir-735:1:C>A,15:'	0	0	0	0	0	0	0	0	0	0	0	0	0	0	0	0	0	0	0	0	1	0	0	0	0	0	0	0	0	0	0	0	0	0	0	0	0	0	0	0	0	0	0
GGCTGGTCCGTAGGCGGT		18	dre-mir-735	63	dre-mir-735-5p	dre-mir-735:1:A>T,11:'	0	0	0	0	0	0	0	0	0	0	0	0	0	1	0	0	0	0	0	0	0	0	0	0	0	0	0	0	0	0	0	0	0	0	0	0	0	0	0	0	0	0	0
GGCTGGTCCGAAGGAGGT		18	dre-mir-735	63	dre-mir-735-5p	dre-mir-735:1:C>A,15:'	0	0	0	0	0	0	0	0	0	0	0	0	0	0	0	0	0	1	0	0	0	0	0	0	0	0	0	0	0	0	0	0	0	0	0	0	0	0	0	0	0	0	0
GGCTGGTCCGAAGCCGGT		18	dre-mir-735	63	dre-mir-735-5p	dre-mir-735:1:G>C,14:'	0	0	0	0	0	0	0	0	0	0	0	0	0	0	0	0	0	0	0	0	0	0	0	0	0	0	0	0	0	0	0	0	0	0	0	0	0	0	0	1	0	0	0
GCTGGTCCGAAGGCGGTGG		19	dre-mir-735	63	dre-mir-735-5p	dre-mir-735:2::r0'	0	0	0	0	0	0	0	0	0	0	0	1	0	0	0	0	0	0	0	0	0	0	0	0	0	0	0	0	0	0	0	0	0	0	0	0	0	0	0	0	0	0	0
GGCTGGTCCGAAGCCGGTG		19	dre-mir-735	63	dre-mir-735-5p	dre-mir-735:1:G>C,14:'	0	0	0	0	0	0	0	0	0	0	0	0	0	0	0	0	0	0	0	0	0	0	0	0	0	0	0	0	0	0	0	1	0	0	0	0	0	0	0	0	0	0	0
GGCTGGTCCGAAGTCGGTG		19	dre-mir-735	63	dre-mir-735-5p	dre-mir-735:1:G>T,14:'	0	0	0	0	0	0	0	0	0	0	0	0	0	0	0	0	0	0	0	0	0	0	0	0	0	0	0	1	0	0	0	0	0	0	0	0	0	0	0	0	0	0	0
GCTGGTCCGAAGGCGGTGGG		20	dre-mir-735	63	dre-mir-735-5p	dre-mir-735:2::r0'	0	0	0	0	0	0	0	0	0	0	0	0	0	0	0	0	0	0	0	0	0	0	0	0	0	0	0	0	0	0	0	0	1	0	0	0	0	0	0	0	0	0	0
GGCTGGTCCGAAGGCGGTGG		20	dre-mir-735	63	dre-mir-735-5p	dre-mir-735:1::r0'	0	0	0	0	0	0	0	0	0	0	0	0	0	0	0	0	0	0	0	0	0	0	0	0	0	0	0	0	0	0	0	0	0	0	0	1	0	0	0	0	0	0	0
GGCTGGTCCGAAGGCGGGGGG		21	dre-mir-735	63	dre-mir-735-5p	dre-mir-735:1:T>G,18:'	0	0	0	0	0	0	0	0	0	0	0	0	0	0	0	0	0	0	0	0	0	0	0	0	0	0	0	1	0	0	0	0	0	0	0	0	0	0	0	0	0	0	0
CTGGTCCGAAGGCGGTGGGTTAG		23	dre-mir-735	63	dre-mir-735-5p	dre-mir-735:3::r0'	0	0	0	0	0	0	0	0	0	0	0	0	0	0	0	0	0	0	0	0	0	0	0	0	0	0	0	0	0	0	0	0	0	0	0	0	0	0	0	1	0	0	0
TCTCCCACCGCTTAACTTGACCA		23	dre-mir-735	63	dre-mir-735-3p	dre-mir-735:38:A>T,13:'	0	0	0	0	0	0	0	0	0	0	0	0	0	0	0	0	0	0	0	0	0	0	0	0	0	0	0	0	0	0	0	0	0	0	0	1	0	0	0	0	0	0	0
GCTGGTCCGAAGGCGGTGGGTTT		23	dre-mir-735	63	dre-mir-735-5p	dre-mir-735:2:A>T,23:'	0	0	0	0	0	0	0	0	1	0	0	0	0	0	0	0	0	0	0	0	0	0	0	0	0	0	0	0	0	0	0	0	0	0	0	0	0	0	0	0	0	0	0
TCCCACCGCTGAACTTGACCAGT		23	dre-mir-735	63	dre-mir-735-3p	dre-mir-735:40:A>G,11:'	0	0	0	0	0	0	0	0	0	0	0	0	0	0	0	0	0	0	0	0	0	0	0	0	0	0	0	0	0	0	0	0	0	0	0	0	0	0	0	0	1	0	0
GGCTGGTCCGAAGGCGGTGGGTA		23	dre-mir-735	63	dre-mir-735-5p	dre-mir-735:1:T>A,23:'	0	0	0	0	0	0	0	0	0	0	0	0	0	0	0	0	0	0	0	0	0	0	0	0	0	0	0	0	0	0	0	0	1	0	0	0	0	0	0	0	0	0	0
GGCTGGTCCGAAAGCGGTGGGTT		23	dre-mir-735	63	dre-mir-735-5p	dre-mir-735:1:G>A,13:'	0	0	0	0	0	0	0	0	0	0	0	0	0	0	0	0	0	0	0	0	0	0	0	0	0	0	0	0	0	0	0	1	0	0	0	0	0	0	0	0	0	0	0
CTGGTCCGAAGGCGGTGGGTTAGT		24	dre-mir-735	63	dre-mir-735-5p	dre-mir-735:3::r0'	0	0	0	0	0	0	0	0	0	0	0	0	0	0	0	0	0	0	0	0	0	0	0	0	0	0	0	0	0	0	0	0	0	0	0	0	0	1	0	0	0	0	0
GGCTGGTCCGCAGGCGGTGGGTTA		24	dre-mir-735	63	dre-mir-735-5p	dre-mir-735:1:A>C,11:'	0	0	0	0	0	0	0	0	0	0	0	0	0	0	0	0	0	0	0	0	1	0	0	0	0	0	0	0	0	0	0	0	0	0	0	0	0	0	0	0	0	0	0
[truncated: 25,760 more rows]
[truncated: 4 more columns]
