# Supplementary material for: Dynamics of miRNA transcriptome during gonadal development of zebrafish
Source: Sci Rep. 2017 Mar 6;7:43850. doi: 10.1038/srep43850 (PMC5338332; doi:10.1038/srep43850)
Supplement: Supplementary Dataset 7 [file srep43850-s8.xls]

## Sheet: mirandaPrediction
Supplementary Dataset S7
miRanda target prediction and GO enrichment analysis
Christopher Presslauer, Teshome Tilahun Bizuayehu, Martina Kopp, Jorge M.O. Fernandes, Igor Babiak
miRanda target prediction for 27 abundant miRNAs in zebrafish gonads
miRNA	Gene ID	Transcript ID	Gene symbol	Total score	Total energy
dre-let-7a	ENSDARG00000075158	ENSDART00000111388	igdcc3	750	-91.31
dre-let-7a	ENSDARG00000061478	ENSDART00000087726	igf2bp1	737	-76.85
dre-let-7a	ENSDARG00000052826	ENSDART00000138644	runx3	725	-79.38
dre-let-7a	ENSDARG00000052826	ENSDART00000161144	runx3	725	-79.38
dre-let-7a	ENSDARG00000052826	ENSDART00000163556	runx3	725	-79.38
dre-let-7a	ENSDARG00000076120	ENSDART00000114288	foxp4	589	-64.55
dre-let-7a	ENSDARG00000079012	ENSDART00000021009	CBFA2T3	586	-61.18
dre-let-7a	ENSDARG00000025269	ENSDART00000135164	pdcd6ip	584	-71.54
dre-let-7a	ENSDARG00000010519	ENSDART00000024304	per3	583	-68.45
dre-let-7a	ENSDARG00000003486	ENSDART00000025046	ppp1caa	581	-67.11
dre-let-7a	ENSDARG00000070651	ENSDART00000156499	prkcdb	577	-66.85
dre-let-7a	ENSDARG00000071353	ENSDART00000124925	si:ch211-235e9.8	467	-55.01
dre-let-7a	ENSDARG00000071353	ENSDART00000166631	si:ch211-235e9.8	467	-55.01
dre-let-7a	ENSDARG00000070843	ENSDART00000171542	arid3a	459	-70.03
dre-let-7a	ENSDARG00000075593	ENSDART00000113483	trim71	454	-52.89
dre-let-7a	ENSDARG00000017397	ENSDART00000109259	smarcc1a	453	-55.39
dre-let-7a	ENSDARG00000078572	ENSDART00000167994	stox2b	448	-61
dre-let-7a	ENSDARG00000090997	ENSDART00000123364	vegfba	446	-51.91
dre-let-7a	ENSDARG00000032856	ENSDART00000140856	ccdc120	446	-59.06
dre-let-7a	ENSDARG00000010266	ENSDART00000010140	igf2bp3	445	-57.37
dre-let-7a	ENSDARG00000103390	ENSDART00000158169	cacna2d2a	442	-53.45
dre-let-7a	ENSDARG00000076171	ENSDART00000037516	znf827	440	-50.71
dre-let-7a	ENSDARG00000005126	ENSDART00000157935	large	439	-57.54
dre-let-7a	ENSDARG00000040249	ENSDART00000130757	tlr18	435	-45.48
dre-let-7a	ENSDARG00000099021	ENSDART00000170634	setdb1b	435	-59.93
dre-let-7a	ENSDARG00000076843	ENSDART00000115393	si:dkey-174i8.1	434	-51.52
dre-let-7a	ENSDARG00000086705	ENSDART00000154573	prob1	433	-57.19
dre-let-7a	ENSDARG00000100722	ENSDART00000162527	si:ch211-160f23.7	433	-58.22
dre-let-7a	ENSDARG00000041864	ENSDART00000103468	capn3a	430	-58.25
dre-let-7a	ENSDARG00000069159	ENSDART00000100438	rab38b	430	-56.18
dre-let-7a	ENSDARG00000041864	ENSDART00000148667	capn3a	430	-58.25
dre-let-7a	ENSDARG00000104034	ENSDART00000165603	arid3b	430	-54.51
dre-let-7a	ENSDARG00000041864	ENSDART00000172488	capn3a	430	-58.25
dre-let-7a	ENSDARG00000097191	ENSDART00000171578	si:ch211-235i11.7	426	-44.06
dre-let-7a	ENSDARG00000068582	ENSDART00000099235	rnf44	420	-48.65
dre-let-7a	ENSDARG00000070272	ENSDART00000014766	casp8l2	322	-43.98
dre-let-7a	ENSDARG00000090946	ENSDART00000113401	si:zfos-364h11.1	318	-34.39
dre-let-7a	ENSDARG00000097445	ENSDART00000157165	si:dkey-195m11.8	317	-37.82
dre-let-7a	ENSDARG00000040266	ENSDART00000058910	sox19b	314	-34.78
dre-let-7a	ENSDARG00000020984	ENSDART00000104762	slc16a10	314	-39.08
dre-let-7a	ENSDARG00000069208	ENSDART00000100532	stx7l	311	-39.09
dre-let-7a	ENSDARG00000007387	ENSDART00000131954	irf2a	310	-41.46
dre-let-7a	ENSDARG00000074298	ENSDART00000157532	si:ch73-266f23.1	310	-36.73
dre-let-7a	ENSDARG00000057427	ENSDART00000124676	sv2ba	308	-37.9
dre-let-7a	ENSDARG00000055722	ENSDART00000133981	bco2a	308	-36.15
dre-let-7a	ENSDARG00000059794	ENSDART00000157266	kdm6al	307	-37.25
dre-let-7a	ENSDARG00000001129	ENSDART00000045881	dicer1	306	-40.86
dre-let-7a	ENSDARG00000001129	ENSDART00000109826	dicer1	306	-40.86
dre-let-7a	ENSDARG00000094491	ENSDART00000145351	si:ch211-202m22.1	306	-35.72
dre-let-7a	ENSDARG00000062304	ENSDART00000155324	pdpk1a	306	-36.04
dre-let-7a	ENSDARG00000001129	ENSDART00000170429	dicer1	306	-40.86
dre-let-7a	ENSDARG00000054510	ENSDART00000146454	adrb2b	305	-35.55
dre-let-7a	ENSDARG00000100293	ENSDART00000158981	arhgef15	305	-34.2
dre-let-7a	ENSDARG00000104930	ENSDART00000168028	si:dkey-225f23.5	305	-40.58
dre-let-7a	ENSDARG00000002483	ENSDART00000081821	WNT7A	304	-37.45
dre-let-7a	ENSDARG00000100867	ENSDART00000157765	rictora	304	-41.87
dre-let-7a	ENSDARG00000100867	ENSDART00000164844	rictora	304	-41.87
dre-let-7a	ENSDARG00000007449	ENSDART00000014021	slc25a39	303	-38.83
dre-let-7a	ENSDARG00000079850	ENSDART00000128894	dchs1b	303	-38.13
dre-let-7a	ENSDARG00000079850	ENSDART00000147790	dchs1b	303	-38.13
dre-let-7a	ENSDARG00000104022	ENSDART00000169364	gcgra	303	-38.06
dre-let-7a	ENSDARG00000015263	ENSDART00000155954	adma	302	-41.48
dre-let-7a	ENSDARG00000036848	ENSDART00000045861	slc43a2a	301	-36.07
dre-let-7a	ENSDARG00000075597	ENSDART00000114790	flrt1b	301	-37.41
dre-let-7a	ENSDARG00000017673	ENSDART00000155815	nova2	301	-39.24
dre-let-7a	ENSDARG00000098390	ENSDART00000160521	si:ch211-129p6.2	301	-38.88
dre-let-7a	ENSDARG00000061021	ENSDART00000163140	fam160a1a	301	-37.19
dre-let-7a	ENSDARG00000059305	ENSDART00000082390	tmem37	300	-37.52
dre-let-7a	ENSDARG00000062590	ENSDART00000090679	pleca	300	-35.07
dre-let-7a	ENSDARG00000062590	ENSDART00000090669	pleca	300	-35.07
dre-let-7a	ENSDARG00000078759	ENSDART00000109798	dna2	300	-33.82
dre-let-7a	ENSDARG00000034893	ENSDART00000126022	rarab	300	-41.9
dre-let-7a	ENSDARG00000090399	ENSDART00000122385	CABZ01066439.1	300	-32.96
dre-let-7a	ENSDARG00000062590	ENSDART00000160153	pleca	300	-35.07
dre-let-7a	ENSDARG00000007786	ENSDART00000009858	tmx2b	299	-34.96
dre-let-7a	ENSDARG00000074255	ENSDART00000087859	micu3b	299	-34.21
dre-let-7a	ENSDARG00000074311	ENSDART00000115409	mast2	299	-38.27
dre-let-7a	ENSDARG00000078561	ENSDART00000141986	lrig2	299	-29.38
dre-let-7a	ENSDARG00000005800	ENSDART00000149680	ampd3a	299	-40.05
dre-let-7a	ENSDARG00000099554	ENSDART00000168452	sec16b	299	-34.28
dre-let-7a	ENSDARG00000098327	ENSDART00000169663	CT573860.1	299	-35.83
dre-let-7a	ENSDARG00000074255	ENSDART00000173107	micu3b	299	-34.21
dre-let-7a	ENSDARG00000030417	ENSDART00000039911	PKD1	298	-39.36
dre-let-7a	ENSDARG00000022904	ENSDART00000031426	skilb	298	-32.7
dre-let-7a	ENSDARG00000043468	ENSDART00000063818	sytl3	298	-43.02
dre-let-7a	ENSDARG00000075362	ENSDART00000111659	dfnb31a	298	-32.98
dre-let-7a	ENSDARG00000079361	ENSDART00000152153	abcg2b	298	-39.14
dre-let-7a	ENSDARG00000100494	ENSDART00000165698	pbx1a	298	-34.57
dre-let-7a	ENSDARG00000036855	ENSDART00000053509	plagx	297	-32.92
dre-let-7a	ENSDARG00000039196	ENSDART00000057268	greb1l	297	-34.47
dre-let-7a	ENSDARG00000078233	ENSDART00000106048	ctnnd1	297	-37.82
dre-let-7a	ENSDARG00000003527	ENSDART00000113837	mak16	297	-38.7
dre-let-7a	ENSDARG00000039196	ENSDART00000138562	greb1l	297	-34.47
dre-let-7a	ENSDARG00000051879	ENSDART00000149161	abcc8	297	-36.54
dre-let-7a	ENSDARG00000037963	ENSDART00000055328	nek6	296	-37.83
dre-let-7a	ENSDARG00000042322	ENSDART00000062066	si:dkey-177p2.6	296	-34.88
dre-let-7a	ENSDARG00000077986	ENSDART00000111144	TMEM151A	296	-43.64
dre-let-7a	ENSDARG00000013615	ENSDART00000040126	pbx3b	295	-35.86
dre-let-7a	ENSDARG00000054864	ENSDART00000077125	aplp2	295	-29.49
dre-let-7a	ENSDARG00000062217	ENSDART00000065372	kcnj3b	295	-32.34
dre-let-7a	ENSDARG00000013615	ENSDART00000048994	pbx3b	295	-35.86
dre-let-7a	ENSDARG00000056481	ENSDART00000078982	vat1	295	-34.63
dre-let-7a	ENSDARG00000070471	ENSDART00000103455	tarbp2	295	-32.31
dre-let-7a	ENSDARG00000013615	ENSDART00000098822	pbx3b	295	-35.86
dre-let-7a	ENSDARG00000040237	ENSDART00000129498	mef2d	295	-39.17
dre-let-7a	ENSDARG00000078125	ENSDART00000114322	rusc1	295	-36.19
dre-let-7a	ENSDARG00000093357	ENSDART00000133851	nyap2b	295	-40.26
dre-let-7a	ENSDARG00000010186	ENSDART00000136041	myo3a	295	-39.96
dre-let-7a	ENSDARG00000040237	ENSDART00000132589	mef2d	295	-39.17
dre-let-7a	ENSDARG00000045401	ENSDART00000149744	mllt10	295	-33.67
dre-let-7a	ENSDARG00000045401	ENSDART00000149134	mllt10	295	-33.67
dre-let-7a	ENSDARG00000013615	ENSDART00000159208	pbx3b	295	-35.86
dre-let-7a	ENSDARG00000101156	ENSDART00000163015	slco1f2	295	-32.88
dre-let-7a	ENSDARG00000102171	ENSDART00000160494	fnip1	295	-38.23
dre-let-7a	ENSDARG00000102171	ENSDART00000167914	fnip1	295	-38.23
dre-let-7a	ENSDARG00000056490	ENSDART00000004816	SSBP4	294	-33.02
dre-let-7a	ENSDARG00000002587	ENSDART00000065097	dpysl3	294	-40.71
dre-let-7a	ENSDARG00000051955	ENSDART00000121545	brms1	294	-35.76
dre-let-7a	ENSDARG00000091359	ENSDART00000128742	CAMSAP3	294	-35.31
dre-let-7a	ENSDARG00000056490	ENSDART00000138822	SSBP4	294	-33.02
dre-let-7a	ENSDARG00000077228	ENSDART00000158204	ntrk3a	294	-29.81
dre-let-7a	ENSDARG00000000189	ENSDART00000160555	sema6e	294	-35.01
dre-let-7a	ENSDARG00000079742	ENSDART00000168001	mcf2l2	294	-41.85
dre-let-7a	ENSDARG00000043250	ENSDART00000063492	ppm1ab	293	-33.68
dre-let-7a	ENSDARG00000055455	ENSDART00000058503	gpm6aa	293	-40.18
dre-let-7a	ENSDARG00000052242	ENSDART00000074070	aff2	293	-33.66
dre-let-7a	ENSDARG00000063244	ENSDART00000092239	lix1l	293	-33.35
dre-let-7a	ENSDARG00000098304	ENSDART00000158289	taok1b	293	-40.06
dre-let-7a	ENSDARG00000088124	ENSDART00000167787	adrb2a	293	-32.91
dre-let-7a	ENSDARG00000057167	ENSDART00000079758	eif4g2b	292	-33.64
dre-let-7a	ENSDARG00000041586	ENSDART00000101707	dhx40	292	-36.36
dre-let-7a	ENSDARG00000018411	ENSDART00000125371	mknk1	292	-34.37
dre-let-7a	ENSDARG00000093874	ENSDART00000134506	si:dkey-196j8.2	292	-42.18
dre-let-7a	ENSDARG00000058365	ENSDART00000134206	hspb8	292	-38.13
dre-let-7a	ENSDARG00000052222	ENSDART00000135309	zgc:114118	292	-33.24
dre-let-7a	ENSDARG00000057167	ENSDART00000166849	eif4g2b	292	-33.64
dre-let-7a	ENSDARG00000097478	ENSDART00000169708	qkia	292	-34.78
dre-let-7a	ENSDARG00000052059	ENSDART00000174314	PAQR9	292	-41.04
dre-let-7a	ENSDARG00000056322	ENSDART00000074061	ldb3a	291	-34.87
dre-let-7a	ENSDARG00000053876	ENSDART00000075998	klhl26	291	-31.85
dre-let-7a	ENSDARG00000056322	ENSDART00000078747	ldb3a	291	-34.87
dre-let-7a	ENSDARG00000057016	ENSDART00000105681	cdc14ab	291	-29.34
dre-let-7a	ENSDARG00000078024	ENSDART00000113811	CU570881.1	291	-27.22
dre-let-7a	ENSDARG00000053291	ENSDART00000145055	pnrc2	291	-31.24
dre-let-7a	ENSDARG00000078998	ENSDART00000151685	lhfpl4a	291	-31.6
dre-let-7a	ENSDARG00000010083	ENSDART00000162681	rbfox3a	291	-34.58
dre-let-7a	ENSDARG00000057016	ENSDART00000171823	cdc14ab	291	-29.34
dre-let-7a	ENSDARG00000002190	ENSDART00000018472	chmp2bb	290	-33.98
dre-let-7a	ENSDARG00000042824	ENSDART00000062854	nfe2l2a	290	-39.78
dre-let-7a	ENSDARG00000063167	ENSDART00000092053	chkb	290	-33.48
dre-let-7a	ENSDARG00000020642	ENSDART00000127135	gtdc1	290	-31.4
dre-let-7a	ENSDARG00000089697	ENSDART00000122221	nfe2l2b	290	-48.79
dre-let-7a	ENSDARG00000076060	ENSDART00000147443	diaph2	290	-42.38
dre-let-7a	ENSDARG00000096917	ENSDART00000155118	si:ch211-227m13.1	290	-36.32
dre-let-7a	ENSDARG00000104188	ENSDART00000162789	fam83fb	290	-26.76
dre-let-7a	ENSDARG00000045803	ENSDART00000067324	mfge8b	289	-36.41
dre-let-7a	ENSDARG00000036816	ENSDART00000133371	pou2f2a	289	-31.74
dre-let-7a	ENSDARG00000053890	ENSDART00000134000	tmem62	289	-32.87
dre-let-7a	ENSDARG00000004204	ENSDART00000142788	efhc2	289	-35.1
dre-let-7a	ENSDARG00000074526	ENSDART00000155866	zbtb16b	289	-33.3
dre-let-7a	ENSDARG00000094025	ENSDART00000172549	si:dkey-237j10.2	289	-36.32
dre-let-7a	ENSDARG00000005482	ENSDART00000003826	rapgef2	288	-35.53
dre-let-7a	ENSDARG00000044375	ENSDART00000065159	zgc:158291	288	-34.46
dre-let-7a	ENSDARG00000052997	ENSDART00000056252	sema4e	288	-34.52
dre-let-7a	ENSDARG00000054804	ENSDART00000077059	anp32e	288	-31.77
dre-let-7a	ENSDARG00000052997	ENSDART00000108861	sema4e	288	-34.52
dre-let-7a	ENSDARG00000074033	ENSDART00000108729	adamtsl2	288	-37.86
dre-let-7a	ENSDARG00000052617	ENSDART00000127832	raver1	288	-37.08
dre-let-7a	ENSDARG00000074033	ENSDART00000138816	adamtsl2	288	-37.86
dre-let-7a	ENSDARG00000003680	ENSDART00000147226	runx1t1	288	-33.56
dre-let-7a	ENSDARG00000003680	ENSDART00000162517	runx1t1	288	-33.56
dre-let-7a	ENSDARG00000052617	ENSDART00000168449	raver1	288	-37.08
dre-let-7a	ENSDARG00000005482	ENSDART00000169300	rapgef2	288	-35.53
dre-let-7a	ENSDARG00000012422	ENSDART00000105754	col11a2	287	-27.57
dre-let-7a	ENSDARG00000012422	ENSDART00000104799	col11a2	287	-27.57
dre-let-7a	ENSDARG00000069844	ENSDART00000101982	irg1	287	-35.2
dre-let-7a	ENSDARG00000077473	ENSDART00000115049	mych	287	-24.29
dre-let-7a	ENSDARG00000088505	ENSDART00000127167	fam217b	287	-36.8
dre-let-7a	ENSDARG00000092856	ENSDART00000136386	si:ch211-210c8.7	287	-32.01
dre-let-7a	ENSDARG00000077473	ENSDART00000155051	mych	287	-24.29
dre-let-7a	ENSDARG00000012422	ENSDART00000151138	col11a2	287	-27.57
dre-let-7a	ENSDARG00000086173	ENSDART00000154418	relb	287	-31.61
dre-let-7a	ENSDARG00000101990	ENSDART00000162248	CU571315.3	287	-29.42
dre-let-7a	ENSDARG00000045760	ENSDART00000059489	prmt8b	286	-32.66
dre-let-7a	ENSDARG00000074244	ENSDART00000111966	arhgef10lb	286	-35.4
dre-let-7a	ENSDARG00000092406	ENSDART00000133894	or115-8	286	-39.29
dre-let-7a	ENSDARG00000056998	ENSDART00000146804	kirrelb	286	-32.41
dre-let-7a	ENSDARG00000076317	ENSDART00000149181	PLOD3	286	-30.76
dre-let-7a	ENSDARG00000089529	ENSDART00000163582	desi1b	286	-35.29
dre-let-7a	ENSDARG00000056998	ENSDART00000171141	kirrelb	286	-32.41
dre-let-7a	ENSDARG00000059029	ENSDART00000082026	mmp28	285	-32.67
dre-let-7a	ENSDARG00000069463	ENSDART00000101126	alox12	285	-35.13
dre-let-7a	ENSDARG00000078166	ENSDART00000110610	si:dkey-78p8.1	285	-32.22
dre-let-7a	ENSDARG00000068127	ENSDART00000123889	si:ch211-194e1.9	285	-30.75
dre-let-7a	ENSDARG00000087196	ENSDART00000123498	fibinb	285	-30.5
dre-let-7a	ENSDARG00000105071	ENSDART00000148997	nos1apa	285	-33.66
dre-let-7a	ENSDARG00000070337	ENSDART00000103131	hoxc1a	284	-32.45
dre-let-7a	ENSDARG00000074904	ENSDART00000112156	si:ch211-253b8.5	284	-34.55
dre-let-7a	ENSDARG00000092558	ENSDART00000140501	or123-1	284	-44.18
dre-let-7a	ENSDARG00000055622	ENSDART00000078012	zgc:153345	283	-38.93
dre-let-7a	ENSDARG00000034473	ENSDART00000083111	ttyh3a	283	-39.86
dre-let-7a	ENSDARG00000040358	ENSDART00000125968	spred3	283	-34.22
dre-let-7a	ENSDARG00000075759	ENSDART00000154987	samd4a	283	-35.48
dre-let-7a	ENSDARG00000055622	ENSDART00000163458	zgc:153345	283	-38.93
dre-let-7a	ENSDARG00000036175	ENSDART00000173192	pcdh1b	283	-28.93
dre-let-7a	ENSDARG00000101426	ENSDART00000170805	CABZ01017733.1	283	-38.89
dre-let-7a	ENSDARG00000062634	ENSDART00000090757	kat2b	282	-33.76
dre-let-7a	ENSDARG00000035895	ENSDART00000114442	fndc5b	282	-29.19
dre-let-7a	ENSDARG00000033845	ENSDART00000138895	igsf9ba	282	-37.1
dre-let-7a	ENSDARG00000045308	ENSDART00000138097	pola1	282	-35.07
dre-let-7a	ENSDARG00000087162	ENSDART00000123457	si:dkey-11f12.2	281	-26.29
dre-let-7a	ENSDARG00000002877	ENSDART00000132132	reps1	281	-31.81
dre-let-7a	ENSDARG00000058647	ENSDART00000135787	hck	281	-37.87
dre-let-7a	ENSDARG00000074468	ENSDART00000157076	prdm11	281	-35.54
dre-let-7a	ENSDARG00000104084	ENSDART00000164112	si:dkey-191g9.7	281	-32.56
dre-let-7a	ENSDARG00000012505	ENSDART00000008535	u2af2a	280	-34.46
dre-let-7a	ENSDARG00000078508	ENSDART00000101525	KCP	280	-34.86
dre-let-7a	ENSDARG00000062972	ENSDART00000154719	hip1	280	-37.38
dre-let-7a	ENSDARG00000098032	ENSDART00000158679	si:dkey-7i4.13	280	-36.07
dre-let-7a	ENSDARG00000105207	ENSDART00000170132	CABZ01084137.1	280	-37.16
dre-let-7a	ENSDARG00000094133	ENSDART00000142820	wu:fc21g02	184	-26.28
dre-let-7a	ENSDARG00000057610	ENSDART00000133742	cdkn2c	175	-22.44
dre-let-7a	ENSDARG00000090914	ENSDART00000123381	si:ch211-117k10.3	172	-21.41
dre-let-7a	ENSDARG00000074902	ENSDART00000131934	nol4la	172	-21.5
dre-let-7a	ENSDARG00000010252	ENSDART00000154266	jak3	171	-29.29
dre-let-7a	ENSDARG00000036772	ENSDART00000131324	pygo2	170	-27.53
dre-let-7a	ENSDARG00000074556	ENSDART00000109532	ganc	168	-20.68
dre-let-7a	ENSDARG00000078572	ENSDART00000108796	stox2b	168	-20.18
dre-let-7a	ENSDARG00000069280	ENSDART00000100696	tsen15	168	-21.14
dre-let-7a	ENSDARG00000061651	ENSDART00000137178	marveld2b	167	-25.33
dre-let-7a	ENSDARG00000018840	ENSDART00000019450	trpc4apa	166	-23.63
dre-let-7a	ENSDARG00000035338	ENSDART00000036760	tppp2	166	-24.67
dre-let-7a	ENSDARG00000018840	ENSDART00000128126	trpc4apa	166	-23.63
dre-let-7a	ENSDARG00000104980	ENSDART00000160566	PPEF2	166	-23.83
dre-let-7a	ENSDARG00000018840	ENSDART00000162618	trpc4apa	166	-23.63
dre-let-7a	ENSDARG00000098550	ENSDART00000162682	FO904917.1	166	-23.9
dre-let-7a	ENSDARG00000041304	ENSDART00000085678	trak1	165	-21.13
dre-let-7a	ENSDARG00000025012	ENSDART00000037007	tpi1a	164	-23.31
dre-let-7a	ENSDARG00000008542	ENSDART00000023388	yod1	164	-23.96
dre-let-7a	ENSDARG00000037073	ENSDART00000053883	si:dkey-60a16.1	164	-20.48
dre-let-7a	ENSDARG00000089861	ENSDART00000124514	usp44	164	-27.11
dre-let-7a	ENSDARG00000101142	ENSDART00000161940	si:ch211-182a13.1	164	-21.46
dre-let-7a	ENSDARG00000037073	ENSDART00000162678	si:dkey-60a16.1	164	-20.48
dre-let-7a	ENSDARG00000105784	ENSDART00000174208	si:cabz01063885	164	-20.66
dre-let-7a	ENSDARG00000089159	ENSDART00000133929	si:dkeyp-89c11.2	163	-24.48
dre-let-7a	ENSDARG00000007743	ENSDART00000163532	il15l	163	-22.86
dre-let-7a	ENSDARG00000007743	ENSDART00000161047	il15l	163	-22.86
dre-let-7a	ENSDARG00000100504	ENSDART00000167513	ppp1r27b	163	-23.59
dre-let-7a	ENSDARG00000007743	ENSDART00000169537	il15l	163	-22.86
dre-let-7a	ENSDARG00000055630	ENSDART00000078021	foxh1	162	-20.84
dre-let-7a	ENSDARG00000075098	ENSDART00000110824	wdr17	162	-20.71
dre-let-7a	ENSDARG00000055630	ENSDART00000152370	foxh1	162	-20.84
dre-let-7a	ENSDARG00000097827	ENSDART00000164394	lrp1aa	162	-21.19
dre-let-7a	ENSDARG00000097827	ENSDART00000173062	lrp1aa	162	-21.19
dre-let-7a	ENSDARG00000039066	ENSDART00000057049	klhl31	161	-22.01
dre-let-7a	ENSDARG00000039066	ENSDART00000102791	klhl31	161	-22.01
dre-let-7a	ENSDARG00000059978	ENSDART00000084011	cplx4a	161	-22.13
dre-let-7a	ENSDARG00000088238	ENSDART00000122782	kansl1b	161	-20.74
dre-let-7a	ENSDARG00000088238	ENSDART00000153709	kansl1b	161	-20.74
dre-let-7a	ENSDARG00000006307	ENSDART00000006038	shisa4	160	-24.78
dre-let-7a	ENSDARG00000006389	ENSDART00000044756	smad2	160	-23.55
dre-let-7a	ENSDARG00000045561	ENSDART00000066997	dram1	160	-25.76
dre-let-7a	ENSDARG00000045518	ENSDART00000066936	tmem110l	160	-21.59
dre-let-7a	ENSDARG00000057826	ENSDART00000090541	si:ch73-61d6.3	160	-23.21
dre-let-7a	ENSDARG00000077307	ENSDART00000109506	tmem201	160	-24.36
dre-let-7a	ENSDARG00000006389	ENSDART00000128579	smad2	160	-23.55
dre-let-7a	ENSDARG00000092181	ENSDART00000134416	im:7140055	160	-20.65
dre-let-7a	ENSDARG00000089767	ENSDART00000158052	rnf130	160	-22.55
dre-let-7a	ENSDARG00000073824	ENSDART00000165411	RASGRF1	160	-24.18
dre-let-7a	ENSDARG00000010407	ENSDART00000013861	ppp4r4	159	-22.97
dre-let-7a	ENSDARG00000019484	ENSDART00000020233	zdhhc7	159	-24.03
dre-let-7a	ENSDARG00000016526	ENSDART00000025153	gata3	159	-22.9
dre-let-7a	ENSDARG00000054619	ENSDART00000076845	fras1	159	-22.11
dre-let-7a	ENSDARG00000044001	ENSDART00000064597	lgals3b	159	-25.73
dre-let-7a	ENSDARG00000042732	ENSDART00000062706	tmem189	159	-21.28
dre-let-7a	ENSDARG00000044001	ENSDART00000103272	lgals3b	159	-25.73
dre-let-7a	ENSDARG00000054619	ENSDART00000097856	fras1	159	-22.11
dre-let-7a	ENSDARG00000035519	ENSDART00000124705	histh1l	159	-20.7
dre-let-7a	ENSDARG00000061375	ENSDART00000111567	sgpl1	159	-20.78
dre-let-7a	ENSDARG00000054619	ENSDART00000137112	fras1	159	-22.11
dre-let-7a	ENSDARG00000006052	ENSDART00000147895	malt2	159	-20.6
dre-let-7a	ENSDARG00000010407	ENSDART00000141486	ppp4r4	159	-22.97
dre-let-7a	ENSDARG00000054619	ENSDART00000160236	fras1	159	-22.11
dre-let-7a	ENSDARG00000042477	ENSDART00000011597	nr2c2	158	-20.68
dre-let-7a	ENSDARG00000076070	ENSDART00000082441	si:ch211-223m11.1	158	-20.08
dre-let-7a	ENSDARG00000056121	ENSDART00000063197	serac1	158	-24.41
dre-let-7a	ENSDARG00000042477	ENSDART00000125232	nr2c2	158	-20.68
dre-let-7a	ENSDARG00000090646	ENSDART00000131017	tnk2a	158	-22.6
dre-let-7a	ENSDARG00000056121	ENSDART00000151950	serac1	158	-24.41
dre-let-7a	ENSDARG00000056121	ENSDART00000173790	serac1	158	-24.41
dre-let-7a	ENSDARG00000006181	ENSDART00000044282	hif1aa	157	-21.35
dre-let-7a	ENSDARG00000028335	ENSDART00000028885	hmga1a	157	-22.77
dre-let-7a	ENSDARG00000060127	ENSDART00000084411	adamts3	157	-22.4
dre-let-7a	ENSDARG00000075625	ENSDART00000115085	lrig1	157	-21.83
dre-let-7a	ENSDARG00000028335	ENSDART00000137826	hmga1a	157	-22.77
dre-let-7a	ENSDARG00000028335	ENSDART00000137707	hmga1a	157	-22.77
dre-let-7a	ENSDARG00000028335	ENSDART00000132205	hmga1a	157	-22.77
dre-let-7a	ENSDARG00000093143	ENSDART00000131740	znf1010	157	-24.63
dre-let-7a	ENSDARG00000028335	ENSDART00000131536	hmga1a	157	-22.77
dre-let-7a	ENSDARG00000099299	ENSDART00000163521	si:ch1073-83n3.2	157	-20.24
dre-let-7a	ENSDARG00000103775	ENSDART00000166179	THBS1	157	-22.28
dre-let-7a	ENSDARG00000016753	ENSDART00000167659	ipo9	157	-20.45
dre-let-7a	ENSDARG00000075625	ENSDART00000169070	lrig1	157	-21.83
dre-let-7a	ENSDARG00000052633	ENSDART00000083654	si:ch211-106n13.3	156	-22.17
dre-let-7a	ENSDARG00000069843	ENSDART00000101977	kctd12.1	156	-23.22
dre-let-7a	ENSDARG00000060751	ENSDART00000085943	taok3a	156	-22.9
dre-let-7a	ENSDARG00000073944	ENSDART00000138972	si:ch73-386h18.1	156	-27.1
dre-let-7a	ENSDARG00000094366	ENSDART00000138983	si:dkey-260g12.1	156	-25.33
dre-let-7a	ENSDARG00000062425	ENSDART00000134599	zgc:153521	156	-25.44
dre-let-7a	ENSDARG00000060751	ENSDART00000140668	taok3a	156	-22.9
dre-let-7a	ENSDARG00000070846	ENSDART00000145516	dazap1	156	-27.62
dre-let-7a	ENSDARG00000052633	ENSDART00000157640	si:ch211-106n13.3	156	-22.17
dre-let-7a	ENSDARG00000052633	ENSDART00000160814	si:ch211-106n13.3	156	-22.17
dre-let-7a	ENSDARG00000102680	ENSDART00000159654	CR847844.5	156	-20.68
dre-let-7a	ENSDARG00000099722	ENSDART00000164063	zgc:153993	156	-21.38
dre-let-7a	ENSDARG00000103294	ENSDART00000166590	si:ch211-221j21.3	156	-24.25
dre-let-7a	ENSDARG00000069852	ENSDART00000172684	lipt2	156	-20.46
dre-let-7a	ENSDARG00000016163	ENSDART00000018114	usp33	155	-24.14
dre-let-7a	ENSDARG00000011769	ENSDART00000014685	cpm	155	-20.43
dre-let-7a	ENSDARG00000020625	ENSDART00000038990	jak1	155	-21.95
dre-let-7a	ENSDARG00000020741	ENSDART00000033118	fga	155	-23.12
dre-let-7a	ENSDARG00000051816	ENSDART00000073502	aass	155	-20.23
dre-let-7a	ENSDARG00000010681	ENSDART00000058238	tjap1	155	-25.18
dre-let-7a	ENSDARG00000073709	ENSDART00000112757	fam149a	155	-25.98
dre-let-7a	ENSDARG00000002131	ENSDART00000132615	celf2	155	-24.5
dre-let-7a	ENSDARG00000020741	ENSDART00000135522	fga	155	-23.12
dre-let-7a	ENSDARG00000015252	ENSDART00000141188	st3gal3b	155	-20.16
dre-let-7a	ENSDARG00000035398	ENSDART00000141338	enc1	155	-25.51
dre-let-7a	ENSDARG00000102379	ENSDART00000161540	si:zfos-80g12.1	155	-21
dre-let-7a	ENSDARG00000071230	ENSDART00000171689	lrfn5a	155	-21.14
dre-let-7c-5p	ENSDARG00000075158	ENSDART00000111388	igdcc3	743	-89.93
dre-let-7c-5p	ENSDARG00000061478	ENSDART00000087726	igf2bp1	734	-75.91
dre-let-7c-5p	ENSDARG00000079012	ENSDART00000021009	CBFA2T3	728	-86.49
dre-let-7c-5p	ENSDARG00000052826	ENSDART00000138644	runx3	725	-78.77
dre-let-7c-5p	ENSDARG00000052826	ENSDART00000161144	runx3	725	-78.77
dre-let-7c-5p	ENSDARG00000052826	ENSDART00000163556	runx3	725	-78.77
dre-let-7c-5p	ENSDARG00000075593	ENSDART00000113483	trim71	593	-73.96
dre-let-7c-5p	ENSDARG00000076120	ENSDART00000114288	foxp4	591	-73.1
dre-let-7c-5p	ENSDARG00000025269	ENSDART00000135164	pdcd6ip	584	-71.14
dre-let-7c-5p	ENSDARG00000070651	ENSDART00000156499	prkcdb	578	-67.81
dre-let-7c-5p	ENSDARG00000010519	ENSDART00000024304	per3	577	-70.95
dre-let-7c-5p	ENSDARG00000071353	ENSDART00000124925	si:ch211-235e9.8	462	-56.12
dre-let-7c-5p	ENSDARG00000071353	ENSDART00000166631	si:ch211-235e9.8	462	-56.12
dre-let-7c-5p	ENSDARG00000070843	ENSDART00000171542	arid3a	455	-68.65
dre-let-7c-5p	ENSDARG00000017397	ENSDART00000109259	smarcc1a	450	-56.09
dre-let-7c-5p	ENSDARG00000076171	ENSDART00000037516	znf827	448	-54.41
dre-let-7c-5p	ENSDARG00000051879	ENSDART00000149161	abcc8	448	-64.9
dre-let-7c-5p	ENSDARG00000090997	ENSDART00000123364	vegfba	447	-53.66
dre-let-7c-5p	ENSDARG00000010266	ENSDART00000010140	igf2bp3	443	-57.83
dre-let-7c-5p	ENSDARG00000034893	ENSDART00000126022	rarab	441	-59.27
dre-let-7c-5p	ENSDARG00000091359	ENSDART00000128742	CAMSAP3	439	-55.73
dre-let-7c-5p	ENSDARG00000005126	ENSDART00000157935	large	439	-63.86
dre-let-7c-5p	ENSDARG00000003486	ENSDART00000025046	ppp1caa	438	-56.48
dre-let-7c-5p	ENSDARG00000078561	ENSDART00000141986	lrig2	438	-46.85
dre-let-7c-5p	ENSDARG00000103390	ENSDART00000158169	cacna2d2a	438	-50.13
dre-let-7c-5p	ENSDARG00000041864	ENSDART00000103468	capn3a	437	-61.05
dre-let-7c-5p	ENSDARG00000041864	ENSDART00000148667	capn3a	437	-61.05
dre-let-7c-5p	ENSDARG00000041864	ENSDART00000172488	capn3a	437	-61.05
dre-let-7c-5p	ENSDARG00000086705	ENSDART00000154573	prob1	433	-57.11
dre-let-7c-5p	ENSDARG00000056481	ENSDART00000078982	vat1	432	-54.74
dre-let-7c-5p	ENSDARG00000104034	ENSDART00000165603	arid3b	430	-51.54
dre-let-7c-5p	ENSDARG00000099021	ENSDART00000170634	setdb1b	427	-61.72
dre-let-7c-5p	ENSDARG00000041586	ENSDART00000101707	dhx40	424	-52.68
dre-let-7c-5p	ENSDARG00000090946	ENSDART00000113401	si:zfos-364h11.1	323	-37.33
dre-let-7c-5p	ENSDARG00000070272	ENSDART00000014766	casp8l2	322	-43.15
dre-let-7c-5p	ENSDARG00000020984	ENSDART00000104762	slc16a10	316	-43.78
dre-let-7c-5p	ENSDARG00000074298	ENSDART00000157532	si:ch73-266f23.1	314	-38.3
dre-let-7c-5p	ENSDARG00000090399	ENSDART00000122385	CABZ01066439.1	312	-42.08
dre-let-7c-5p	ENSDARG00000059794	ENSDART00000157266	kdm6al	312	-45.25
dre-let-7c-5p	ENSDARG00000069208	ENSDART00000100532	stx7l	310	-37.41
dre-let-7c-5p	ENSDARG00000097445	ENSDART00000157165	si:dkey-195m11.8	309	-39.85
dre-let-7c-5p	ENSDARG00000040266	ENSDART00000058910	sox19b	308	-32.63
dre-let-7c-5p	ENSDARG00000007387	ENSDART00000131954	irf2a	308	-40.29
dre-let-7c-5p	ENSDARG00000078572	ENSDART00000167994	stox2b	308	-40.87
dre-let-7c-5p	ENSDARG00000062304	ENSDART00000155324	pdpk1a	306	-36.35
dre-let-7c-5p	ENSDARG00000104930	ENSDART00000168028	si:dkey-225f23.5	306	-42.33
dre-let-7c-5p	ENSDARG00000002483	ENSDART00000081821	WNT7A	305	-39.69
dre-let-7c-5p	ENSDARG00000078759	ENSDART00000109798	dna2	305	-35.56
dre-let-7c-5p	ENSDARG00000057427	ENSDART00000124676	sv2ba	305	-41.25
dre-let-7c-5p	ENSDARG00000094491	ENSDART00000145351	si:ch211-202m22.1	305	-36.37
dre-let-7c-5p	ENSDARG00000054510	ENSDART00000146454	adrb2b	305	-36.47
dre-let-7c-5p	ENSDARG00000059305	ENSDART00000082390	tmem37	304	-41.58
dre-let-7c-5p	ENSDARG00000002587	ENSDART00000065097	dpysl3	304	-46.83
dre-let-7c-5p	ENSDARG00000055722	ENSDART00000133981	bco2a	304	-33.31
dre-let-7c-5p	ENSDARG00000104022	ENSDART00000169364	gcgra	304	-36.72
dre-let-7c-5p	ENSDARG00000007449	ENSDART00000014021	slc25a39	303	-38.14
dre-let-7c-5p	ENSDARG00000001129	ENSDART00000045881	dicer1	303	-41.84
dre-let-7c-5p	ENSDARG00000062590	ENSDART00000090679	pleca	303	-39.08
dre-let-7c-5p	ENSDARG00000062590	ENSDART00000090669	pleca	303	-39.08
dre-let-7c-5p	ENSDARG00000001129	ENSDART00000109826	dicer1	303	-41.84
dre-let-7c-5p	ENSDARG00000062590	ENSDART00000160153	pleca	303	-39.08
dre-let-7c-5p	ENSDARG00000001129	ENSDART00000170429	dicer1	303	-41.84
dre-let-7c-5p	ENSDARG00000079850	ENSDART00000128894	dchs1b	302	-41.65
dre-let-7c-5p	ENSDARG00000079850	ENSDART00000147790	dchs1b	302	-41.65
dre-let-7c-5p	ENSDARG00000042322	ENSDART00000062066	si:dkey-177p2.6	301	-37.97
dre-let-7c-5p	ENSDARG00000098390	ENSDART00000160521	si:ch211-129p6.2	301	-36.15
dre-let-7c-5p	ENSDARG00000060184	ENSDART00000132555	pkn1a	300	-43.67
dre-let-7c-5p	ENSDARG00000092181	ENSDART00000134416	im:7140055	300	-39.67
dre-let-7c-5p	ENSDARG00000017673	ENSDART00000155815	nova2	300	-36.44
dre-let-7c-5p	ENSDARG00000100867	ENSDART00000157765	rictora	300	-41.34
dre-let-7c-5p	ENSDARG00000005800	ENSDART00000149680	ampd3a	300	-43.21
dre-let-7c-5p	ENSDARG00000100867	ENSDART00000164844	rictora	300	-41.34
dre-let-7c-5p	ENSDARG00000054451	ENSDART00000006078	loxl1	299	-40.64
dre-let-7c-5p	ENSDARG00000030417	ENSDART00000039911	PKD1	299	-43.79
dre-let-7c-5p	ENSDARG00000022904	ENSDART00000031426	skilb	299	-39.83
dre-let-7c-5p	ENSDARG00000074255	ENSDART00000087859	micu3b	299	-33.63
dre-let-7c-5p	ENSDARG00000089767	ENSDART00000158052	rnf130	299	-40.84
dre-let-7c-5p	ENSDARG00000100293	ENSDART00000158981	arhgef15	299	-33.98
dre-let-7c-5p	ENSDARG00000074255	ENSDART00000173107	micu3b	299	-33.63
dre-let-7c-5p	ENSDARG00000002190	ENSDART00000018472	chmp2bb	298	-34.83
dre-let-7c-5p	ENSDARG00000003527	ENSDART00000113837	mak16	298	-39.69
dre-let-7c-5p	ENSDARG00000079914	ENSDART00000131173	stoml3a	298	-43.72
dre-let-7c-5p	ENSDARG00000036848	ENSDART00000045861	slc43a2a	297	-35.49
dre-let-7c-5p	ENSDARG00000036855	ENSDART00000053509	plagx	297	-32.72
dre-let-7c-5p	ENSDARG00000052242	ENSDART00000074070	aff2	297	-41.24
dre-let-7c-5p	ENSDARG00000075362	ENSDART00000111659	dfnb31a	297	-34.28
dre-let-7c-5p	ENSDARG00000075597	ENSDART00000114790	flrt1b	297	-36.54
dre-let-7c-5p	ENSDARG00000040237	ENSDART00000129498	mef2d	297	-40.18
dre-let-7c-5p	ENSDARG00000040237	ENSDART00000132589	mef2d	297	-40.18
dre-let-7c-5p	ENSDARG00000074763	ENSDART00000148801	mrap2a	297	-39.24
dre-let-7c-5p	ENSDARG00000017244	ENSDART00000155549	chd6	297	-37.05
dre-let-7c-5p	ENSDARG00000078998	ENSDART00000151685	lhfpl4a	297	-36.24
dre-let-7c-5p	ENSDARG00000061021	ENSDART00000163140	fam160a1a	297	-37.51
dre-let-7c-5p	ENSDARG00000074223	ENSDART00000140100	MDFIC	296	-37.37
dre-let-7c-5p	ENSDARG00000032856	ENSDART00000140856	ccdc120	296	-41.17
dre-let-7c-5p	ENSDARG00000061203	ENSDART00000166027	trpc1	296	-43.59
dre-let-7c-5p	ENSDARG00000007786	ENSDART00000009858	tmx2b	295	-33.61
dre-let-7c-5p	ENSDARG00000077473	ENSDART00000115049	mych	295	-29.55
dre-let-7c-5p	ENSDARG00000010186	ENSDART00000136041	myo3a	295	-39.76
dre-let-7c-5p	ENSDARG00000077473	ENSDART00000155051	mych	295	-29.55
dre-let-7c-5p	ENSDARG00000010083	ENSDART00000162681	rbfox3a	295	-39.33
dre-let-7c-5p	ENSDARG00000013615	ENSDART00000040126	pbx3b	294	-35.03
dre-let-7c-5p	ENSDARG00000013615	ENSDART00000048994	pbx3b	294	-35.03
dre-let-7c-5p	ENSDARG00000013615	ENSDART00000098822	pbx3b	294	-35.03
dre-let-7c-5p	ENSDARG00000087749	ENSDART00000122366	ccser2a	294	-38.96
dre-let-7c-5p	ENSDARG00000020642	ENSDART00000127135	gtdc1	294	-32.14
dre-let-7c-5p	ENSDARG00000090039	ENSDART00000129135	reck	294	-36.93
dre-let-7c-5p	ENSDARG00000040249	ENSDART00000130757	tlr18	294	-30.98
dre-let-7c-5p	ENSDARG00000015263	ENSDART00000155954	adma	294	-39.08
dre-let-7c-5p	ENSDARG00000087749	ENSDART00000155692	ccser2a	294	-38.96
dre-let-7c-5p	ENSDARG00000013615	ENSDART00000159208	pbx3b	294	-35.03
dre-let-7c-5p	ENSDARG00000098327	ENSDART00000169663	CT573860.1	294	-32.67
dre-let-7c-5p	ENSDARG00000100494	ENSDART00000165698	pbx1a	294	-35.11
dre-let-7c-5p	ENSDARG00000078233	ENSDART00000106048	ctnnd1	293	-40.42
dre-let-7c-5p	ENSDARG00000077228	ENSDART00000158204	ntrk3a	293	-35.26
dre-let-7c-5p	ENSDARG00000079742	ENSDART00000168001	mcf2l2	293	-41.59
dre-let-7c-5p	ENSDARG00000044375	ENSDART00000065159	zgc:158291	292	-41.45
dre-let-7c-5p	ENSDARG00000056519	ENSDART00000067500	si:dkey-280e21.3	292	-40.94
dre-let-7c-5p	ENSDARG00000037963	ENSDART00000055328	nek6	292	-41.39
dre-let-7c-5p	ENSDARG00000037060	ENSDART00000053863	kmt2d	292	-35.3
dre-let-7c-5p	ENSDARG00000070006	ENSDART00000102363	rcn1	292	-40.78
dre-let-7c-5p	ENSDARG00000037060	ENSDART00000141458	kmt2d	292	-35.3
dre-let-7c-5p	ENSDARG00000099554	ENSDART00000168452	sec16b	292	-31.84
dre-let-7c-5p	ENSDARG00000056519	ENSDART00000173436	si:dkey-280e21.3	292	-40.94
dre-let-7c-5p	ENSDARG00000054864	ENSDART00000077125	aplp2	291	-31.64
dre-let-7c-5p	ENSDARG00000062217	ENSDART00000065372	kcnj3b	291	-32.89
dre-let-7c-5p	ENSDARG00000071518	ENSDART00000105813	krt222	291	-41.44
dre-let-7c-5p	ENSDARG00000057016	ENSDART00000105681	cdc14ab	291	-28.55
dre-let-7c-5p	ENSDARG00000088505	ENSDART00000127167	fam217b	291	-37.48
dre-let-7c-5p	ENSDARG00000078024	ENSDART00000113811	CU570881.1	291	-28.88
dre-let-7c-5p	ENSDARG00000058365	ENSDART00000134206	hspb8	291	-41.61
dre-let-7c-5p	ENSDARG00000053291	ENSDART00000145055	pnrc2	291	-31.27
dre-let-7c-5p	ENSDARG00000074526	ENSDART00000155866	zbtb16b	291	-35.4
dre-let-7c-5p	ENSDARG00000101156	ENSDART00000163015	slco1f2	291	-33.24
dre-let-7c-5p	ENSDARG00000057016	ENSDART00000171823	cdc14ab	291	-28.55
dre-let-7c-5p	ENSDARG00000024026	ENSDART00000034875	sdf2	290	-38.81
dre-let-7c-5p	ENSDARG00000045803	ENSDART00000067324	mfge8b	290	-38.07
dre-let-7c-5p	ENSDARG00000043468	ENSDART00000063818	sytl3	290	-40.13
dre-let-7c-5p	ENSDARG00000070471	ENSDART00000103455	tarbp2	290	-29.17
dre-let-7c-5p	ENSDARG00000051955	ENSDART00000121545	brms1	290	-35.18
dre-let-7c-5p	ENSDARG00000086752	ENSDART00000112802	si:cabz01069013.4	290	-33.17
dre-let-7c-5p	ENSDARG00000089697	ENSDART00000122221	nfe2l2b	290	-52.87
dre-let-7c-5p	ENSDARG00000079361	ENSDART00000152153	abcg2b	290	-37.76
dre-let-7c-5p	ENSDARG00000096917	ENSDART00000155118	si:ch211-227m13.1	290	-36.67
dre-let-7c-5p	ENSDARG00000104188	ENSDART00000162789	fam83fb	290	-34.28
dre-let-7c-5p	ENSDARG00000097191	ENSDART00000171578	si:ch211-235i11.7	290	-34.3
dre-let-7c-5p	ENSDARG00000086752	ENSDART00000174062	si:cabz01069013.4	290	-33.17
dre-let-7c-5p	ENSDARG00000078717	ENSDART00000059038	itga8	289	-31.98
dre-let-7c-5p	ENSDARG00000018411	ENSDART00000125371	mknk1	289	-33.72
dre-let-7c-5p	ENSDARG00000003680	ENSDART00000147226	runx1t1	289	-36.18
dre-let-7c-5p	ENSDARG00000098304	ENSDART00000158289	taok1b	289	-37.07
dre-let-7c-5p	ENSDARG00000003680	ENSDART00000162517	runx1t1	289	-36.18
dre-let-7c-5p	ENSDARG00000001999	ENSDART00000004120	adamts18	288	-40.43
dre-let-7c-5p	ENSDARG00000069159	ENSDART00000100438	rab38b	288	-35.29
dre-let-7c-5p	ENSDARG00000076843	ENSDART00000115393	si:dkey-174i8.1	288	-34.7
dre-let-7c-5p	ENSDARG00000068127	ENSDART00000123889	si:ch211-194e1.9	288	-33.45
dre-let-7c-5p	ENSDARG00000035895	ENSDART00000114442	fndc5b	288	-37.68
dre-let-7c-5p	ENSDARG00000092856	ENSDART00000136386	si:ch211-210c8.7	288	-33.3
dre-let-7c-5p	ENSDARG00000001999	ENSDART00000150045	adamts18	288	-40.43
dre-let-7c-5p	ENSDARG00000043250	ENSDART00000063492	ppm1ab	287	-32.27
dre-let-7c-5p	ENSDARG00000056322	ENSDART00000074061	ldb3a	287	-34.39
dre-let-7c-5p	ENSDARG00000053876	ENSDART00000075998	klhl26	287	-33.3
dre-let-7c-5p	ENSDARG00000056322	ENSDART00000078747	ldb3a	287	-34.39
dre-let-7c-5p	ENSDARG00000057167	ENSDART00000079758	eif4g2b	287	-35.08
dre-let-7c-5p	ENSDARG00000079366	ENSDART00000156032	ppp1r9ba	287	-39.18
dre-let-7c-5p	ENSDARG00000057167	ENSDART00000166849	eif4g2b	287	-35.08
dre-let-7c-5p	ENSDARG00000042824	ENSDART00000062854	nfe2l2a	286	-39.78
dre-let-7c-5p	ENSDARG00000052688	ENSDART00000074587	paqr5b	286	-29.41
dre-let-7c-5p	ENSDARG00000057227	ENSDART00000079810	si:dkey-222b8.4	286	-39.93
dre-let-7c-5p	ENSDARG00000045760	ENSDART00000059489	prmt8b	286	-31.68
dre-let-7c-5p	ENSDARG00000062634	ENSDART00000090757	kat2b	286	-37.46
dre-let-7c-5p	ENSDARG00000068582	ENSDART00000099235	rnf44	286	-36.4
dre-let-7c-5p	ENSDARG00000021150	ENSDART00000097731	valopa	286	-37.9
dre-let-7c-5p	ENSDARG00000000189	ENSDART00000160555	sema6e	286	-33.63
dre-let-7c-5p	ENSDARG00000076657	ENSDART00000172451	plagl2	286	-35.93
dre-let-7c-5p	ENSDARG00000055622	ENSDART00000078012	zgc:153345	285	-43.69
dre-let-7c-5p	ENSDARG00000076060	ENSDART00000147443	diaph2	285	-38.71
dre-let-7c-5p	ENSDARG00000086173	ENSDART00000154418	relb	285	-32.9
dre-let-7c-5p	ENSDARG00000055622	ENSDART00000163458	zgc:153345	285	-43.69
dre-let-7c-5p	ENSDARG00000052059	ENSDART00000174314	PAQR9	285	-37.83
dre-let-7c-5p	ENSDARG00000058873	ENSDART00000081832	ptpdc1b	284	-40.63
dre-let-7c-5p	ENSDARG00000063054	ENSDART00000091809	shank3b	284	-37.34
dre-let-7c-5p	ENSDARG00000093874	ENSDART00000134506	si:dkey-196j8.2	284	-40.04
dre-let-7c-5p	ENSDARG00000092558	ENSDART00000140501	or123-1	284	-47.38
dre-let-7c-5p	ENSDARG00000036175	ENSDART00000173192	pcdh1b	284	-28.56
dre-let-7c-5p	ENSDARG00000055106	ENSDART00000077389	znf148	283	-39.29
dre-let-7c-5p	ENSDARG00000055106	ENSDART00000128195	znf148	283	-39.29
dre-let-7c-5p	ENSDARG00000004204	ENSDART00000142788	efhc2	283	-38.61
dre-let-7c-5p	ENSDARG00000104084	ENSDART00000164112	si:dkey-191g9.7	283	-36.26
dre-let-7c-5p	ENSDARG00000098999	ENSDART00000169944	si:ch73-311h14.2	283	-45.54
dre-let-7c-5p	ENSDARG00000098999	ENSDART00000168943	si:ch73-311h14.2	283	-45.54
dre-let-7c-5p	ENSDARG00000094025	ENSDART00000172549	si:dkey-237j10.2	283	-35.26
dre-let-7c-5p	ENSDARG00000008131	ENSDART00000010894	sox1b	282	-30.98
dre-let-7c-5p	ENSDARG00000014871	ENSDART00000011568	syngr3a	282	-38.82
dre-let-7c-5p	ENSDARG00000005458	ENSDART00000056921	csnk1g2a	282	-34.92
dre-let-7c-5p	ENSDARG00000063255	ENSDART00000092250	btbd11a	282	-33.78
dre-let-7c-5p	ENSDARG00000021494	ENSDART00000124103	hnf4a	282	-33.78
dre-let-7c-5p	ENSDARG00000089529	ENSDART00000163582	desi1b	282	-34.25
dre-let-7c-5p	ENSDARG00000018658	ENSDART00000170455	aar2	282	-40.54
dre-let-7c-5p	ENSDARG00000033845	ENSDART00000138895	igsf9ba	281	-35.98
dre-let-7c-5p	ENSDARG00000105071	ENSDART00000148997	nos1apa	281	-29.58
dre-let-7c-5p	ENSDARG00000098932	ENSDART00000173495	GIGYF1	281	-38.6
dre-let-7c-5p	ENSDARG00000012505	ENSDART00000008535	u2af2a	280	-35.86
dre-let-7c-5p	ENSDARG00000104435	ENSDART00000164473	MAP7	280	-40.72
dre-let-7c-5p	ENSDARG00000105207	ENSDART00000170132	CABZ01084137.1	280	-41.66
dre-let-7c-5p	ENSDARG00000094133	ENSDART00000142820	wu:fc21g02	180	-25.14
dre-let-7c-5p	ENSDARG00000035338	ENSDART00000036760	tppp2	171	-26.64
dre-let-7c-5p	ENSDARG00000057610	ENSDART00000133742	cdkn2c	171	-22.76
dre-let-7c-5p	ENSDARG00000041304	ENSDART00000085678	trak1	170	-24.32
dre-let-7c-5p	ENSDARG00000029146	ENSDART00000088208	lrp1ab	170	-26.07
dre-let-7c-5p	ENSDARG00000036772	ENSDART00000131324	pygo2	169	-26.34
dre-let-7c-5p	ENSDARG00000019692	ENSDART00000006037	colq	168	-20.59
dre-let-7c-5p	ENSDARG00000034957	ENSDART00000050729	hddc2	168	-20.28
dre-let-7c-5p	ENSDARG00000074556	ENSDART00000109532	ganc	168	-23.63
dre-let-7c-5p	ENSDARG00000078572	ENSDART00000108796	stox2b	168	-20.08
dre-let-7c-5p	ENSDARG00000075098	ENSDART00000110824	wdr17	168	-24.54
dre-let-7c-5p	ENSDARG00000090914	ENSDART00000123381	si:ch211-117k10.3	168	-20.93
dre-let-7c-5p	ENSDARG00000074902	ENSDART00000131934	nol4la	168	-21.02
dre-let-7c-5p	ENSDARG00000034957	ENSDART00000153142	hddc2	168	-20.28
dre-let-7c-5p	ENSDARG00000012718	ENSDART00000151974	wee2	168	-23.61
dre-let-7c-5p	ENSDARG00000018840	ENSDART00000019450	trpc4apa	167	-23.49
dre-let-7c-5p	ENSDARG00000018840	ENSDART00000128126	trpc4apa	167	-23.49
dre-let-7c-5p	ENSDARG00000010252	ENSDART00000154266	jak3	167	-29.61
dre-let-7c-5p	ENSDARG00000018840	ENSDART00000162618	trpc4apa	167	-23.49
dre-let-7c-5p	ENSDARG00000098550	ENSDART00000162682	FO904917.1	167	-24.06
dre-let-7c-5p	ENSDARG00000105784	ENSDART00000174208	si:cabz01063885	167	-26.92
dre-let-7c-5p	ENSDARG00000042477	ENSDART00000011597	nr2c2	164	-26.11
dre-let-7c-5p	ENSDARG00000008542	ENSDART00000023388	yod1	164	-24.35
dre-let-7c-5p	ENSDARG00000069280	ENSDART00000100696	tsen15	164	-20.08
dre-let-7c-5p	ENSDARG00000042477	ENSDART00000125232	nr2c2	164	-26.11
dre-let-7c-5p	ENSDARG00000035519	ENSDART00000124705	histh1l	164	-22.97
dre-let-7c-5p	ENSDARG00000061375	ENSDART00000111567	sgpl1	164	-23.81
dre-let-7c-5p	ENSDARG00000055154	ENSDART00000135052	slc8a4a	164	-20.08
dre-let-7c-5p	ENSDARG00000070846	ENSDART00000145516	dazap1	164	-31.94
dre-let-7c-5p	ENSDARG00000099722	ENSDART00000164063	zgc:153993	164	-28.37
dre-let-7c-5p	ENSDARG00000069852	ENSDART00000172684	lipt2	164	-25.21
dre-let-7c-5p	ENSDARG00000061651	ENSDART00000137178	marveld2b	163	-24.64
dre-let-7c-5p	ENSDARG00000020053	ENSDART00000173523	nkd1	163	-22.96
dre-let-7c-5p	ENSDARG00000058606	ENSDART00000083033	sik1	162	-20.03
dre-let-7c-5p	ENSDARG00000104980	ENSDART00000160566	PPEF2	162	-23.14
dre-let-7c-5p	ENSDARG00000100222	ENSDART00000173020	utrn	162	-28.92
dre-let-7c-5p	ENSDARG00000100222	ENSDART00000173133	utrn	162	-28.92
dre-let-7c-5p	ENSDARG00000058730	ENSDART00000066703	rdh10a	161	-21.27
dre-let-7c-5p	ENSDARG00000059978	ENSDART00000084011	cplx4a	161	-22
dre-let-7c-5p	ENSDARG00000088238	ENSDART00000122782	kansl1b	161	-20.61
dre-let-7c-5p	ENSDARG00000088238	ENSDART00000153709	kansl1b	161	-20.61
dre-let-7c-5p	ENSDARG00000097827	ENSDART00000164394	lrp1aa	161	-24.29
dre-let-7c-5p	ENSDARG00000097827	ENSDART00000173062	lrp1aa	161	-24.29
dre-let-7c-5p	ENSDARG00000025012	ENSDART00000037007	tpi1a	160	-20.47
dre-let-7c-5p	ENSDARG00000037073	ENSDART00000053883	si:dkey-60a16.1	160	-22.21
dre-let-7c-5p	ENSDARG00000055630	ENSDART00000078021	foxh1	160	-20.31
dre-let-7c-5p	ENSDARG00000071879	ENSDART00000106671	tgfb2l	160	-21.83
dre-let-7c-5p	ENSDARG00000089861	ENSDART00000124514	usp44	160	-26.42
dre-let-7c-5p	ENSDARG00000079637	ENSDART00000137858	alpk2	160	-26.28
dre-let-7c-5p	ENSDARG00000077906	ENSDART00000146766	rnf165a	160	-23.42
dre-let-7c-5p	ENSDARG00000103380	ENSDART00000158124	LPIN1	160	-21.83
dre-let-7c-5p	ENSDARG00000055630	ENSDART00000152370	foxh1	160	-20.31
dre-let-7c-5p	ENSDARG00000007743	ENSDART00000163532	il15l	160	-21.89
dre-let-7c-5p	ENSDARG00000101142	ENSDART00000161940	si:ch211-182a13.1	160	-20.77
dre-let-7c-5p	ENSDARG00000007743	ENSDART00000161047	il15l	160	-21.89
dre-let-7c-5p	ENSDARG00000037073	ENSDART00000162678	si:dkey-60a16.1	160	-22.21
dre-let-7c-5p	ENSDARG00000007743	ENSDART00000169537	il15l	160	-21.89
dre-let-7c-5p	ENSDARG00000019484	ENSDART00000020233	zdhhc7	159	-25.64
dre-let-7c-5p	ENSDARG00000020007	ENSDART00000042990	col1a2	159	-23.63
dre-let-7c-5p	ENSDARG00000016526	ENSDART00000025153	gata3	159	-22.9
dre-let-7c-5p	ENSDARG00000039066	ENSDART00000057049	klhl31	159	-20.25
dre-let-7c-5p	ENSDARG00000055455	ENSDART00000058503	gpm6aa	159	-24.72
dre-let-7c-5p	ENSDARG00000054619	ENSDART00000076845	fras1	159	-21.35
dre-let-7c-5p	ENSDARG00000056121	ENSDART00000063197	serac1	159	-23.94
dre-let-7c-5p	ENSDARG00000039066	ENSDART00000102791	klhl31	159	-20.25
dre-let-7c-5p	ENSDARG00000063223	ENSDART00000092190	arl14	159	-21.98
dre-let-7c-5p	ENSDARG00000054619	ENSDART00000097856	fras1	159	-21.35
dre-let-7c-5p	ENSDARG00000054619	ENSDART00000137112	fras1	159	-21.35
dre-let-7c-5p	ENSDARG00000062962	ENSDART00000136957	kmt2ba	159	-23.46
dre-let-7c-5p	ENSDARG00000089159	ENSDART00000133929	si:dkeyp-89c11.2	159	-21.64
dre-let-7c-5p	ENSDARG00000020007	ENSDART00000144544	col1a2	159	-23.63
dre-let-7c-5p	ENSDARG00000006052	ENSDART00000147895	malt2	159	-27.53
dre-let-7c-5p	ENSDARG00000056121	ENSDART00000151950	serac1	159	-23.94
dre-let-7c-5p	ENSDARG00000075170	ENSDART00000156195	zdhhc22	159	-21.19
dre-let-7c-5p	ENSDARG00000020007	ENSDART00000159444	col1a2	159	-23.63
dre-let-7c-5p	ENSDARG00000054619	ENSDART00000160236	fras1	159	-21.35
dre-let-7c-5p	ENSDARG00000099767	ENSDART00000169235	fhdc2	159	-24.18
dre-let-7c-5p	ENSDARG00000100504	ENSDART00000167513	ppp1r27b	159	-22.9
dre-let-7c-5p	ENSDARG00000028614	ENSDART00000173137	mospd1	159	-20.96
dre-let-7c-5p	ENSDARG00000056121	ENSDART00000173790	serac1	159	-23.94
dre-let-7c-5p	ENSDARG00000002750	ENSDART00000018743	phf20a	158	-23.63
dre-let-7c-5p	ENSDARG00000006181	ENSDART00000044282	hif1aa	158	-23.67
dre-let-7c-5p	ENSDARG00000023536	ENSDART00000037664	nnt	158	-24.39
dre-let-7c-5p	ENSDARG00000067668	ENSDART00000097465	CABZ01073329.1	158	-22.43
dre-let-7c-5p	ENSDARG00000002750	ENSDART00000123263	phf20a	158	-23.63
dre-let-7c-5p	ENSDARG00000075625	ENSDART00000115085	lrig1	158	-21.02
dre-let-7c-5p	ENSDARG00000090646	ENSDART00000131017	tnk2a	158	-24.2
dre-let-7c-5p	ENSDARG00000037870	ENSDART00000148290	actb2	158	-25.4
dre-let-7c-5p	ENSDARG00000075625	ENSDART00000169070	lrig1	158	-21.02
dre-let-7c-5p	ENSDARG00000056141	ENSDART00000078576	coq10b	157	-20.09
dre-let-7c-5p	ENSDARG00000077236	ENSDART00000085522	hspb6	157	-21.86
dre-let-7c-5p	ENSDARG00000060127	ENSDART00000084411	adamts3	157	-22.21
dre-let-7c-5p	ENSDARG00000089742	ENSDART00000127216	fam161a	157	-20.88
dre-let-7c-5p	ENSDARG00000062323	ENSDART00000150036	adam23a	157	-20.39
dre-let-7c-5p	ENSDARG00000077236	ENSDART00000157624	hspb6	157	-21.86
dre-let-7c-5p	ENSDARG00000006307	ENSDART00000006038	shisa4	156	-23.61
dre-let-7c-5p	ENSDARG00000005891	ENSDART00000014153	cyb5r3	156	-23.69
dre-let-7c-5p	ENSDARG00000035127	ENSDART00000016321	rxrab	156	-20.91
dre-let-7c-5p	ENSDARG00000006389	ENSDART00000044756	smad2	156	-20.71
dre-let-7c-5p	ENSDARG00000045561	ENSDART00000066997	dram1	156	-25.28
dre-let-7c-5p	ENSDARG00000043237	ENSDART00000063478	nfil3-2	156	-23.94
dre-let-7c-5p	ENSDARG00000045518	ENSDART00000066936	tmem110l	156	-20.9
dre-let-7c-5p	ENSDARG00000057826	ENSDART00000090541	si:ch73-61d6.3	156	-22.91
dre-let-7c-5p	ENSDARG00000077307	ENSDART00000109506	tmem201	156	-21.52
dre-let-7c-5p	ENSDARG00000061196	ENSDART00000087026	emilin2a	156	-27.22
dre-let-7c-5p	ENSDARG00000069843	ENSDART00000101977	kctd12.1	156	-24.15
dre-let-7c-5p	ENSDARG00000078986	ENSDART00000112014	mplkip	156	-20.94
dre-let-7c-5p	ENSDARG00000006389	ENSDART00000128579	smad2	156	-20.71
dre-let-7c-5p	ENSDARG00000075850	ENSDART00000126941	gnal2	156	-20.6
dre-let-7c-5p	ENSDARG00000052061	ENSDART00000121574	col4a6	156	-21.43
dre-let-7c-5p	ENSDARG00000062425	ENSDART00000134599	zgc:153521	156	-25.31
dre-let-7c-5p	ENSDARG00000073824	ENSDART00000165411	RASGRF1	156	-23.7
dre-let-7c-5p	ENSDARG00000103211	ENSDART00000170422	si:dkey-19b23.8	156	-22.01
dre-let-7c-5p	ENSDARG00000052061	ENSDART00000174023	col4a6	156	-21.43
dre-let-7c-5p	ENSDARG00000016163	ENSDART00000018114	usp33	155	-26.4
dre-let-7c-5p	ENSDARG00000010407	ENSDART00000013861	ppp4r4	155	-23.28
dre-let-7c-5p	ENSDARG00000011769	ENSDART00000014685	cpm	155	-24.02
dre-let-7c-5p	ENSDARG00000030155	ENSDART00000039887	ssbp3b	155	-20.38
dre-let-7c-5p	ENSDARG00000039196	ENSDART00000057268	greb1l	155	-21.94
dre-let-7c-5p	ENSDARG00000044001	ENSDART00000064597	lgals3b	155	-25.04
dre-let-7c-5p	ENSDARG00000042732	ENSDART00000062706	tmem189	155	-22.43
dre-let-7c-5p	ENSDARG00000003779	ENSDART00000087270	ctnnd2b	155	-20.41
dre-let-7c-5p	ENSDARG00000003779	ENSDART00000090292	ctnnd2b	155	-20.41
dre-let-7c-5p	ENSDARG00000061062	ENSDART00000100265	nemp2	155	-25.69
dre-let-7c-5p	ENSDARG00000044001	ENSDART00000103272	lgals3b	155	-25.04
dre-let-7c-5p	ENSDARG00000030155	ENSDART00000121984	ssbp3b	155	-20.38
dre-let-7c-5p	ENSDARG00000074311	ENSDART00000115409	mast2	155	-22.52
dre-let-7c-5p	ENSDARG00000076919	ENSDART00000113467	igdcc4	155	-22.4
dre-let-7c-5p	ENSDARG00000039196	ENSDART00000138562	greb1l	155	-21.94
dre-let-7c-5p	ENSDARG00000093143	ENSDART00000131740	znf1010	155	-22.87
dre-let-7c-5p	ENSDARG00000061062	ENSDART00000137187	nemp2	155	-25.69
dre-let-7c-5p	ENSDARG00000010407	ENSDART00000141486	ppp4r4	155	-23.28
dre-let-7c-5p	ENSDARG00000017988	ENSDART00000152453	dse	155	-23.34
dre-let-7c-5p	ENSDARG00000102379	ENSDART00000161540	si:zfos-80g12.1	155	-21.18
dre-let-7c-5p	ENSDARG00000031496	ENSDART00000167145	ap1ar	155	-21.42
dre-let-7c-5p	ENSDARG00000016753	ENSDART00000167659	ipo9	155	-20.21
dre-let-7c-5p	ENSDARG00000099518	ENSDART00000172419	si:ch211-119e14.1	155	-20.41
dre-let-7d-5p	ENSDARG00000061478	ENSDART00000087726	igf2bp1	904	-102.99
dre-let-7d-5p	ENSDARG00000052826	ENSDART00000138644	runx3	757	-101.15
dre-let-7d-5p	ENSDARG00000052826	ENSDART00000161144	runx3	757	-101.15
dre-let-7d-5p	ENSDARG00000052826	ENSDART00000163556	runx3	757	-101.15
dre-let-7d-5p	ENSDARG00000075158	ENSDART00000111388	igdcc3	735	-83.73
dre-let-7d-5p	ENSDARG00000075593	ENSDART00000113483	trim71	605	-76.1
dre-let-7d-5p	ENSDARG00000079012	ENSDART00000021009	CBFA2T3	588	-68.86
dre-let-7d-5p	ENSDARG00000104034	ENSDART00000165603	arid3b	588	-72.24
dre-let-7d-5p	ENSDARG00000002483	ENSDART00000081821	WNT7A	459	-59.03
dre-let-7d-5p	ENSDARG00000076171	ENSDART00000037516	znf827	456	-59.88
dre-let-7d-5p	ENSDARG00000005126	ENSDART00000157935	large	455	-71
dre-let-7d-5p	ENSDARG00000076120	ENSDART00000114288	foxp4	452	-53.54
dre-let-7d-5p	ENSDARG00000062304	ENSDART00000155324	pdpk1a	452	-56.82
dre-let-7d-5p	ENSDARG00000010266	ENSDART00000010140	igf2bp3	450	-57.08
dre-let-7d-5p	ENSDARG00000051836	ENSDART00000134848	si:dkeyp-19e1.3	450	-53.17
dre-let-7d-5p	ENSDARG00000078759	ENSDART00000109798	dna2	449	-56.57
dre-let-7d-5p	ENSDARG00000078572	ENSDART00000167994	stox2b	449	-58.88
dre-let-7d-5p	ENSDARG00000091359	ENSDART00000128742	CAMSAP3	447	-58.15
dre-let-7d-5p	ENSDARG00000070651	ENSDART00000156499	prkcdb	446	-57.07
dre-let-7d-5p	ENSDARG00000034893	ENSDART00000126022	rarab	444	-61.57
dre-let-7d-5p	ENSDARG00000017397	ENSDART00000109259	smarcc1a	443	-48.23
dre-let-7d-5p	ENSDARG00000010519	ENSDART00000024304	per3	437	-57.09
dre-let-7d-5p	ENSDARG00000105713	ENSDART00000174210	si:ch73-266f23.4	437	-53.73
dre-let-7d-5p	ENSDARG00000001634	ENSDART00000142924	kirrela	436	-47.9
dre-let-7d-5p	ENSDARG00000051879	ENSDART00000149161	abcc8	436	-62.63
dre-let-7d-5p	ENSDARG00000100293	ENSDART00000158981	arhgef15	436	-47.55
dre-let-7d-5p	ENSDARG00000045842	ENSDART00000067371	zgc:113263	434	-59.01
dre-let-7d-5p	ENSDARG00000076657	ENSDART00000172451	plagl2	433	-55.62
dre-let-7d-5p	ENSDARG00000068582	ENSDART00000099235	rnf44	423	-55.63
dre-let-7d-5p	ENSDARG00000003486	ENSDART00000025046	ppp1caa	420	-49.58
dre-let-7d-5p	ENSDARG00000090946	ENSDART00000113401	si:zfos-364h11.1	331	-41.75
dre-let-7d-5p	ENSDARG00000059794	ENSDART00000157266	kdm6al	320	-48.03
dre-let-7d-5p	ENSDARG00000069208	ENSDART00000100532	stx7l	318	-38
dre-let-7d-5p	ENSDARG00000070272	ENSDART00000014766	casp8l2	314	-40.56
dre-let-7d-5p	ENSDARG00000104930	ENSDART00000168028	si:dkey-225f23.5	314	-46.34
dre-let-7d-5p	ENSDARG00000002587	ENSDART00000065097	dpysl3	312	-47.59
dre-let-7d-5p	ENSDARG00000090399	ENSDART00000122385	CABZ01066439.1	312	-44.06
dre-let-7d-5p	ENSDARG00000062590	ENSDART00000090679	pleca	311	-41.32
dre-let-7d-5p	ENSDARG00000062590	ENSDART00000090669	pleca	311	-41.32
dre-let-7d-5p	ENSDARG00000090997	ENSDART00000123364	vegfba	311	-43.8
dre-let-7d-5p	ENSDARG00000007387	ENSDART00000131954	irf2a	311	-40.26
dre-let-7d-5p	ENSDARG00000062590	ENSDART00000160153	pleca	311	-41.32
dre-let-7d-5p	ENSDARG00000104022	ENSDART00000169364	gcgra	311	-38.15
dre-let-7d-5p	ENSDARG00000007786	ENSDART00000009858	tmx2b	310	-36.28
dre-let-7d-5p	ENSDARG00000075209	ENSDART00000154916	p4htm	310	-38.39
dre-let-7d-5p	ENSDARG00000036848	ENSDART00000045861	slc43a2a	309	-39.74
dre-let-7d-5p	ENSDARG00000098390	ENSDART00000160521	si:ch211-129p6.2	309	-40.65
dre-let-7d-5p	ENSDARG00000036855	ENSDART00000053509	plagx	308	-35.05
dre-let-7d-5p	ENSDARG00000097445	ENSDART00000157165	si:dkey-195m11.8	308	-41.06
dre-let-7d-5p	ENSDARG00000062217	ENSDART00000065372	kcnj3b	307	-38.95
dre-let-7d-5p	ENSDARG00000104188	ENSDART00000162789	fam83fb	306	-35.74
dre-let-7d-5p	ENSDARG00000076924	ENSDART00000108524	als2b	305	-34.14
dre-let-7d-5p	ENSDARG00000076924	ENSDART00000149896	als2b	305	-34.14
dre-let-7d-5p	ENSDARG00000075346	ENSDART00000164101	tmem129	304	-46.11
dre-let-7d-5p	ENSDARG00000105784	ENSDART00000174208	si:cabz01063885	304	-39.79
dre-let-7d-5p	ENSDARG00000071353	ENSDART00000124925	si:ch211-235e9.8	303	-36.11
dre-let-7d-5p	ENSDARG00000092181	ENSDART00000134416	im:7140055	303	-41.86
dre-let-7d-5p	ENSDARG00000071353	ENSDART00000166631	si:ch211-235e9.8	303	-36.11
dre-let-7d-5p	ENSDARG00000007943	ENSDART00000003544	gabpb2a	302	-35.62
dre-let-7d-5p	ENSDARG00000024026	ENSDART00000034875	sdf2	302	-37.54
dre-let-7d-5p	ENSDARG00000054510	ENSDART00000146454	adrb2b	302	-37.57
dre-let-7d-5p	ENSDARG00000039196	ENSDART00000057268	greb1l	301	-43.06
dre-let-7d-5p	ENSDARG00000089569	ENSDART00000123447	pstpip2	301	-38.12
dre-let-7d-5p	ENSDARG00000039196	ENSDART00000138562	greb1l	301	-43.06
dre-let-7d-5p	ENSDARG00000078998	ENSDART00000151685	lhfpl4a	301	-36.41
dre-let-7d-5p	ENSDARG00000070843	ENSDART00000171542	arid3a	301	-40.53
dre-let-7d-5p	ENSDARG00000054451	ENSDART00000006078	loxl1	300	-41.49
dre-let-7d-5p	ENSDARG00000037963	ENSDART00000055328	nek6	300	-45.65
dre-let-7d-5p	ENSDARG00000020984	ENSDART00000104762	slc16a10	300	-37.7
dre-let-7d-5p	ENSDARG00000074255	ENSDART00000087859	micu3b	300	-35.51
dre-let-7d-5p	ENSDARG00000069280	ENSDART00000100696	tsen15	300	-36.2
dre-let-7d-5p	ENSDARG00000021150	ENSDART00000097731	valopa	300	-40.19
dre-let-7d-5p	ENSDARG00000068127	ENSDART00000123889	si:ch211-194e1.9	300	-39.15
dre-let-7d-5p	ENSDARG00000094491	ENSDART00000145351	si:ch211-202m22.1	300	-39.15
dre-let-7d-5p	ENSDARG00000074255	ENSDART00000173107	micu3b	300	-35.51
dre-let-7d-5p	ENSDARG00000002190	ENSDART00000018472	chmp2bb	299	-34.83
dre-let-7d-5p	ENSDARG00000001129	ENSDART00000045881	dicer1	299	-39.41
dre-let-7d-5p	ENSDARG00000001129	ENSDART00000109826	dicer1	299	-39.41
dre-let-7d-5p	ENSDARG00000001129	ENSDART00000170429	dicer1	299	-39.41
dre-let-7d-5p	ENSDARG00000016676	ENSDART00000130125	gnao1a	298	-41.21
dre-let-7d-5p	ENSDARG00000074526	ENSDART00000155866	zbtb16b	298	-37.66
dre-let-7d-5p	ENSDARG00000016676	ENSDART00000149685	gnao1a	298	-41.21
dre-let-7d-5p	ENSDARG00000005800	ENSDART00000149680	ampd3a	298	-41.4
dre-let-7d-5p	ENSDARG00000074298	ENSDART00000157532	si:ch73-266f23.1	298	-32.73
dre-let-7d-5p	ENSDARG00000007449	ENSDART00000014021	slc25a39	297	-37.45
dre-let-7d-5p	ENSDARG00000018411	ENSDART00000125371	mknk1	297	-36.21
dre-let-7d-5p	ENSDARG00000077737	ENSDART00000143324	spsb3a	297	-40.76
dre-let-7d-5p	ENSDARG00000077116	ENSDART00000155188	ccnjl	297	-34.85
dre-let-7d-5p	ENSDARG00000077228	ENSDART00000158204	ntrk3a	297	-37.34
dre-let-7d-5p	ENSDARG00000017244	ENSDART00000155549	chd6	297	-35.99
dre-let-7d-5p	ENSDARG00000022904	ENSDART00000031426	skilb	296	-31.24
dre-let-7d-5p	ENSDARG00000078508	ENSDART00000101525	KCP	296	-44.36
dre-let-7d-5p	ENSDARG00000075362	ENSDART00000111659	dfnb31a	296	-34.71
dre-let-7d-5p	ENSDARG00000089861	ENSDART00000124514	usp44	296	-42.18
dre-let-7d-5p	ENSDARG00000035895	ENSDART00000114442	fndc5b	296	-41.35
dre-let-7d-5p	ENSDARG00000076317	ENSDART00000149181	PLOD3	296	-36.79
dre-let-7d-5p	ENSDARG00000031496	ENSDART00000167145	ap1ar	296	-40.58
dre-let-7d-5p	ENSDARG00000104850	ENSDART00000165574	si:dkey-16p6.1	296	-32.53
dre-let-7d-5p	ENSDARG00000056519	ENSDART00000067500	si:dkey-280e21.3	295	-41.49
dre-let-7d-5p	ENSDARG00000053876	ENSDART00000075998	klhl26	295	-37.79
dre-let-7d-5p	ENSDARG00000087749	ENSDART00000122366	ccser2a	295	-38.46
dre-let-7d-5p	ENSDARG00000003527	ENSDART00000113837	mak16	295	-38.57
dre-let-7d-5p	ENSDARG00000006052	ENSDART00000147895	malt2	295	-42.92
dre-let-7d-5p	ENSDARG00000032856	ENSDART00000140856	ccdc120	295	-33.15
dre-let-7d-5p	ENSDARG00000087749	ENSDART00000155692	ccser2a	295	-38.46
dre-let-7d-5p	ENSDARG00000089767	ENSDART00000158052	rnf130	295	-42.12
dre-let-7d-5p	ENSDARG00000010083	ENSDART00000162681	rbfox3a	295	-37.81
dre-let-7d-5p	ENSDARG00000102453	ENSDART00000165400	slc1a2b	295	-34.6
dre-let-7d-5p	ENSDARG00000102453	ENSDART00000169132	slc1a2b	295	-34.6
dre-let-7d-5p	ENSDARG00000104101	ENSDART00000166359	RIMBP2	295	-38.38
dre-let-7d-5p	ENSDARG00000056519	ENSDART00000173436	si:dkey-280e21.3	295	-41.49
dre-let-7d-5p	ENSDARG00000052688	ENSDART00000074587	paqr5b	294	-31.84
dre-let-7d-5p	ENSDARG00000079850	ENSDART00000128894	dchs1b	294	-36.88
dre-let-7d-5p	ENSDARG00000086752	ENSDART00000112802	si:cabz01069013.4	294	-33.38
dre-let-7d-5p	ENSDARG00000079850	ENSDART00000147790	dchs1b	294	-36.88
dre-let-7d-5p	ENSDARG00000062954	ENSDART00000142910	clk2a	294	-35.38
dre-let-7d-5p	ENSDARG00000086752	ENSDART00000174062	si:cabz01069013.4	294	-33.38
dre-let-7d-5p	ENSDARG00000033380	ENSDART00000041191	gyg2	293	-34.62
dre-let-7d-5p	ENSDARG00000043842	ENSDART00000064365	si:ch73-111k22.2	293	-32.83
dre-let-7d-5p	ENSDARG00000061717	ENSDART00000088342	CABZ01075242.1	293	-37.55
dre-let-7d-5p	ENSDARG00000040266	ENSDART00000058910	sox19b	292	-28.09
dre-let-7d-5p	ENSDARG00000041864	ENSDART00000103468	capn3a	292	-37.01
dre-let-7d-5p	ENSDARG00000075612	ENSDART00000112380	ercc6	292	-33.48
dre-let-7d-5p	ENSDARG00000092998	ENSDART00000135520	si:ch211-202f5.3	292	-32.86
dre-let-7d-5p	ENSDARG00000060184	ENSDART00000132555	pkn1a	292	-37.79
dre-let-7d-5p	ENSDARG00000092856	ENSDART00000136386	si:ch211-210c8.7	292	-35.19
dre-let-7d-5p	ENSDARG00000041864	ENSDART00000148667	capn3a	292	-37.01
dre-let-7d-5p	ENSDARG00000100867	ENSDART00000157765	rictora	292	-35.13
dre-let-7d-5p	ENSDARG00000086705	ENSDART00000154573	prob1	292	-32.45
dre-let-7d-5p	ENSDARG00000100612	ENSDART00000160836	si:ch211-163c2.1	292	-45.66
dre-let-7d-5p	ENSDARG00000000189	ENSDART00000160555	sema6e	292	-28.53
dre-let-7d-5p	ENSDARG00000100867	ENSDART00000164844	rictora	292	-35.13
dre-let-7d-5p	ENSDARG00000041864	ENSDART00000172488	capn3a	292	-37.01
dre-let-7d-5p	ENSDARG00000100612	ENSDART00000172841	si:ch211-163c2.1	292	-45.66
dre-let-7d-5p	ENSDARG00000008131	ENSDART00000010894	sox1b	291	-35.98
dre-let-7d-5p	ENSDARG00000036816	ENSDART00000014127	pou2f2a	291	-37.36
dre-let-7d-5p	ENSDARG00000042525	ENSDART00000014822	ebf2	291	-43.43
dre-let-7d-5p	ENSDARG00000023058	ENSDART00000030773	foxo3a	291	-43.6
dre-let-7d-5p	ENSDARG00000041586	ENSDART00000101707	dhx40	291	-34.66
dre-let-7d-5p	ENSDARG00000076044	ENSDART00000112301	TRHDE	291	-34.49
dre-let-7d-5p	ENSDARG00000088505	ENSDART00000127167	fam217b	291	-36.17
dre-let-7d-5p	ENSDARG00000036816	ENSDART00000133371	pou2f2a	291	-37.36
dre-let-7d-5p	ENSDARG00000074223	ENSDART00000140100	MDFIC	291	-36.33
dre-let-7d-5p	ENSDARG00000060697	ENSDART00000148870	kmt2bb	291	-36.38
dre-let-7d-5p	ENSDARG00000033320	ENSDART00000041515	sar1ab	290	-36.14
dre-let-7d-5p	ENSDARG00000051955	ENSDART00000121545	brms1	290	-34.91
dre-let-7d-5p	ENSDARG00000079914	ENSDART00000131173	stoml3a	290	-40.09
dre-let-7d-5p	ENSDARG00000007184	ENSDART00000007806	zbtb16a	289	-40.3
dre-let-7d-5p	ENSDARG00000043250	ENSDART00000063492	ppm1ab	289	-34.45
dre-let-7d-5p	ENSDARG00000060150	ENSDART00000084448	psmd11a	289	-33.71
dre-let-7d-5p	ENSDARG00000094965	ENSDART00000146106	nfil3-5	289	-34.17
dre-let-7d-5p	ENSDARG00000060150	ENSDART00000154696	psmd11a	289	-33.71
dre-let-7d-5p	ENSDARG00000074023	ENSDART00000064860	rbms1a	288	-31.97
dre-let-7d-5p	ENSDARG00000077473	ENSDART00000115049	mych	288	-28.17
dre-let-7d-5p	ENSDARG00000090039	ENSDART00000129135	reck	288	-39.66
dre-let-7d-5p	ENSDARG00000025269	ENSDART00000135164	pdcd6ip	288	-37.14
dre-let-7d-5p	ENSDARG00000077473	ENSDART00000155051	mych	288	-28.17
dre-let-7d-5p	ENSDARG00000079361	ENSDART00000152153	abcg2b	288	-27.96
dre-let-7d-5p	ENSDARG00000070187	ENSDART00000159115	dyrk1b	288	-26.23
dre-let-7d-5p	ENSDARG00000098582	ENSDART00000161148	znf1040	288	-36.25
dre-let-7d-5p	ENSDARG00000098582	ENSDART00000162901	znf1040	288	-36.25
dre-let-7d-5p	ENSDARG00000061203	ENSDART00000166027	trpc1	288	-41.6
dre-let-7d-5p	ENSDARG00000018658	ENSDART00000170455	aar2	288	-41.71
dre-let-7d-5p	ENSDARG00000105207	ENSDART00000170132	CABZ01084137.1	288	-47.4
dre-let-7d-5p	ENSDARG00000073696	ENSDART00000135493	frmd8	287	-33.3
dre-let-7d-5p	ENSDARG00000090503	ENSDART00000140792	OMA1	287	-37.63
dre-let-7d-5p	ENSDARG00000015653	ENSDART00000158329	tnip1	287	-30.5
dre-let-7d-5p	ENSDARG00000098387	ENSDART00000158341	tmem176l.3a	287	-40.65
dre-let-7d-5p	ENSDARG00000014015	ENSDART00000018504	zgc:77086	286	-32.73
dre-let-7d-5p	ENSDARG00000053460	ENSDART00000075499	si:dkey-283b1.7	286	-40.13
dre-let-7d-5p	ENSDARG00000079977	ENSDART00000112254	nhsb	286	-34.96
dre-let-7d-5p	ENSDARG00000079977	ENSDART00000164139	nhsb	286	-34.96
dre-let-7d-5p	ENSDARG00000014531	ENSDART00000165361	atg4a	286	-34.2
dre-let-7d-5p	ENSDARG00000103231	ENSDART00000168928	si:ch211-199i15.5	286	-40.28
dre-let-7d-5p	ENSDARG00000105293	ENSDART00000168672	srsf4	286	-37.43
dre-let-7d-5p	ENSDARG00000014101	ENSDART00000009343	pyroxd2	285	-38.94
dre-let-7d-5p	ENSDARG00000040309	ENSDART00000082264	pxdc1b	285	-39.7
dre-let-7d-5p	ENSDARG00000056490	ENSDART00000138822	SSBP4	285	-29.53
dre-let-7d-5p	ENSDARG00000014101	ENSDART00000144360	pyroxd2	285	-38.94
dre-let-7d-5p	ENSDARG00000038107	ENSDART00000144381	sgcg	285	-32.64
dre-let-7d-5p	ENSDARG00000098304	ENSDART00000158289	taok1b	285	-31.81
dre-let-7d-5p	ENSDARG00000001999	ENSDART00000004120	adamts18	284	-39.08
dre-let-7d-5p	ENSDARG00000057167	ENSDART00000079758	eif4g2b	284	-32.14
dre-let-7d-5p	ENSDARG00000077361	ENSDART00000109601	bptf	284	-28.47
dre-let-7d-5p	ENSDARG00000070337	ENSDART00000103131	hoxc1a	284	-31.39
dre-let-7d-5p	ENSDARG00000077986	ENSDART00000111144	TMEM151A	284	-32.54
dre-let-7d-5p	ENSDARG00000052617	ENSDART00000127832	raver1	284	-31
dre-let-7d-5p	ENSDARG00000092558	ENSDART00000140501	or123-1	284	-47.38
dre-let-7d-5p	ENSDARG00000076230	ENSDART00000157967	atp10b	284	-30.1
dre-let-7d-5p	ENSDARG00000077361	ENSDART00000154200	bptf	284	-28.47
dre-let-7d-5p	ENSDARG00000001999	ENSDART00000150045	adamts18	284	-39.08
dre-let-7d-5p	ENSDARG00000052617	ENSDART00000168449	raver1	284	-31
dre-let-7d-5p	ENSDARG00000057167	ENSDART00000166849	eif4g2b	284	-32.14
dre-let-7d-5p	ENSDARG00000105438	ENSDART00000172903	si:ch1073-220m6.1	284	-41.84
dre-let-7d-5p	ENSDARG00000010681	ENSDART00000058238	tjap1	283	-38.51
dre-let-7d-5p	ENSDARG00000075282	ENSDART00000110158	irs2b	283	-33.55
dre-let-7d-5p	ENSDARG00000055412	ENSDART00000088875	mylk4b	283	-33.72
dre-let-7d-5p	ENSDARG00000020602	ENSDART00000100287	grk7a	283	-32.28
dre-let-7d-5p	ENSDARG00000079670	ENSDART00000113924	lrrc7	283	-36.58
dre-let-7d-5p	ENSDARG00000003680	ENSDART00000147226	runx1t1	283	-37.14
dre-let-7d-5p	ENSDARG00000005841	ENSDART00000149439	tnni2a.2	283	-29.49
dre-let-7d-5p	ENSDARG00000062972	ENSDART00000154719	hip1	283	-42.23
dre-let-7d-5p	ENSDARG00000003680	ENSDART00000162517	runx1t1	283	-37.14
dre-let-7d-5p	ENSDARG00000098932	ENSDART00000173495	GIGYF1	283	-37.93
dre-let-7d-5p	ENSDARG00000044375	ENSDART00000065159	zgc:158291	282	-39.57
dre-let-7d-5p	ENSDARG00000079622	ENSDART00000110409	frmd5	282	-31.99
dre-let-7d-5p	ENSDARG00000078125	ENSDART00000114322	rusc1	282	-33.7
dre-let-7d-5p	ENSDARG00000076843	ENSDART00000115393	si:dkey-174i8.1	282	-34.48
dre-let-7d-5p	ENSDARG00000015184	ENSDART00000155042	mpp3a	282	-35.19
dre-let-7d-5p	ENSDARG00000099021	ENSDART00000170634	setdb1b	282	-38.48
dre-let-7d-5p	ENSDARG00000005458	ENSDART00000056921	csnk1g2a	281	-34.92
dre-let-7d-5p	ENSDARG00000075597	ENSDART00000114790	flrt1b	281	-31.3
dre-let-7d-5p	ENSDARG00000039392	ENSDART00000134887	wnk1b	281	-36.53
dre-let-7d-5p	ENSDARG00000014953	ENSDART00000020997	cnih3	280	-36.96
dre-let-7d-5p	ENSDARG00000031929	ENSDART00000048130	stard14	280	-39.12
dre-let-7d-5p	ENSDARG00000057610	ENSDART00000133742	cdkn2c	179	-27.26
dre-let-7d-5p	ENSDARG00000034957	ENSDART00000050729	hddc2	176	-23.5
dre-let-7d-5p	ENSDARG00000034957	ENSDART00000153142	hddc2	176	-23.5
dre-let-7d-5p	ENSDARG00000018840	ENSDART00000019450	trpc4apa	175	-27.99
dre-let-7d-5p	ENSDARG00000018840	ENSDART00000128126	trpc4apa	175	-27.99
dre-let-7d-5p	ENSDARG00000070162	ENSDART00000149730	stox2a	175	-24.38
dre-let-7d-5p	ENSDARG00000018840	ENSDART00000162618	trpc4apa	175	-27.99
dre-let-7d-5p	ENSDARG00000094133	ENSDART00000142820	wu:fc21g02	172	-23.67
dre-let-7d-5p	ENSDARG00000099306	ENSDART00000166999	zgc:175088	172	-22.67
dre-let-7d-5p	ENSDARG00000098550	ENSDART00000162682	FO904917.1	171	-23.53
dre-let-7d-5p	ENSDARG00000041304	ENSDART00000085678	trak1	170	-24.32
dre-let-7d-5p	ENSDARG00000029146	ENSDART00000088208	lrp1ab	170	-26.07
dre-let-7d-5p	ENSDARG00000104980	ENSDART00000160566	PPEF2	170	-27.64
dre-let-7d-5p	ENSDARG00000019692	ENSDART00000006037	colq	168	-20.59
dre-let-7d-5p	ENSDARG00000037073	ENSDART00000053883	si:dkey-60a16.1	168	-27.23
dre-let-7d-5p	ENSDARG00000007743	ENSDART00000163532	il15l	168	-21.7
dre-let-7d-5p	ENSDARG00000007743	ENSDART00000161047	il15l	168	-21.7
dre-let-7d-5p	ENSDARG00000037073	ENSDART00000162678	si:dkey-60a16.1	168	-27.23
dre-let-7d-5p	ENSDARG00000007743	ENSDART00000169537	il15l	168	-21.7
dre-let-7d-5p	ENSDARG00000089159	ENSDART00000133929	si:dkeyp-89c11.2	167	-21.64
dre-let-7d-5p	ENSDARG00000004280	ENSDART00000013865	seh1l	166	-20.45
dre-let-7d-5p	ENSDARG00000023536	ENSDART00000037664	nnt	166	-24.39
dre-let-7d-5p	ENSDARG00000004280	ENSDART00000052238	seh1l	166	-20.45
dre-let-7d-5p	ENSDARG00000095273	ENSDART00000138236	cox8a	166	-22.44
dre-let-7d-5p	ENSDARG00000004280	ENSDART00000163511	seh1l	166	-20.45
dre-let-7d-5p	ENSDARG00000004280	ENSDART00000168429	seh1l	166	-20.45
dre-let-7d-5p	ENSDARG00000010238	ENSDART00000003983	rbm22	165	-24.83
dre-let-7d-5p	ENSDARG00000039974	ENSDART00000058487	rai14	165	-20.12
dre-let-7d-5p	ENSDARG00000069828	ENSDART00000101926	ABHD12B	165	-24.34
dre-let-7d-5p	ENSDARG00000089742	ENSDART00000127216	fam161a	165	-23.21
dre-let-7d-5p	ENSDARG00000069828	ENSDART00000171473	ABHD12B	165	-24.34
dre-let-7d-5p	ENSDARG00000022254	ENSDART00000029451	prkcbb	164	-21.22
dre-let-7d-5p	ENSDARG00000025012	ENSDART00000037007	tpi1a	164	-21.23
dre-let-7d-5p	ENSDARG00000008542	ENSDART00000023388	yod1	164	-24.3
dre-let-7d-5p	ENSDARG00000045518	ENSDART00000066936	tmem110l	164	-25.4
dre-let-7d-5p	ENSDARG00000101142	ENSDART00000161940	si:ch211-182a13.1	164	-23.46
dre-let-7d-5p	ENSDARG00000099722	ENSDART00000164063	zgc:153993	164	-28.37
dre-let-7d-5p	ENSDARG00000035338	ENSDART00000036760	tppp2	163	-21.39
dre-let-7d-5p	ENSDARG00000054619	ENSDART00000076845	fras1	163	-23.54
dre-let-7d-5p	ENSDARG00000042004	ENSDART00000103064	nfya	163	-23.28
dre-let-7d-5p	ENSDARG00000075265	ENSDART00000110064	plaua	163	-23.28
dre-let-7d-5p	ENSDARG00000054619	ENSDART00000097856	fras1	163	-23.54
dre-let-7d-5p	ENSDARG00000001969	ENSDART00000104143	txlng	163	-21.06
dre-let-7d-5p	ENSDARG00000054619	ENSDART00000137112	fras1	163	-23.54
dre-let-7d-5p	ENSDARG00000062962	ENSDART00000136957	kmt2ba	163	-27.9
dre-let-7d-5p	ENSDARG00000054619	ENSDART00000160236	fras1	163	-23.54
dre-let-7d-5p	ENSDARG00000002750	ENSDART00000018743	phf20a	162	-28.07
dre-let-7d-5p	ENSDARG00000058606	ENSDART00000083033	sik1	162	-20.03
dre-let-7d-5p	ENSDARG00000073709	ENSDART00000112757	fam149a	162	-24.21
dre-let-7d-5p	ENSDARG00000002750	ENSDART00000123263	phf20a	162	-28.07
dre-let-7d-5p	ENSDARG00000091419	ENSDART00000122657	nrarpa	162	-24.13
dre-let-7d-5p	ENSDARG00000037870	ENSDART00000148290	actb2	162	-27.43
dre-let-7d-5p	ENSDARG00000017673	ENSDART00000155815	nova2	162	-21.38
dre-let-7d-5p	ENSDARG00000042322	ENSDART00000062066	si:dkey-177p2.6	161	-23.31
dre-let-7d-5p	ENSDARG00000036772	ENSDART00000131324	pygo2	161	-21.72
dre-let-7d-5p	ENSDARG00000010710	ENSDART00000158498	msi1	161	-22.31
dre-let-7d-5p	ENSDARG00000097827	ENSDART00000164394	lrp1aa	161	-24.29
dre-let-7d-5p	ENSDARG00000097827	ENSDART00000173062	lrp1aa	161	-24.29
dre-let-7d-5p	ENSDARG00000002659	ENSDART00000004474	mapre1b	160	-23.18
dre-let-7d-5p	ENSDARG00000035127	ENSDART00000016321	rxrab	160	-20.91
dre-let-7d-5p	ENSDARG00000057826	ENSDART00000090541	si:ch73-61d6.3	160	-24.94
dre-let-7d-5p	ENSDARG00000002659	ENSDART00000129167	mapre1b	160	-23.18
dre-let-7d-5p	ENSDARG00000075850	ENSDART00000126941	gnal2	160	-25.18
dre-let-7d-5p	ENSDARG00000075098	ENSDART00000110824	wdr17	160	-20.29
dre-let-7d-5p	ENSDARG00000052061	ENSDART00000121574	col4a6	160	-26.01
dre-let-7d-5p	ENSDARG00000073944	ENSDART00000138972	si:ch73-386h18.1	160	-28.76
dre-let-7d-5p	ENSDARG00000036830	ENSDART00000146890	krt91	160	-21.2
dre-let-7d-5p	ENSDARG00000077906	ENSDART00000146766	rnf165a	160	-23.42
dre-let-7d-5p	ENSDARG00000045401	ENSDART00000149744	mllt10	160	-21.84
dre-let-7d-5p	ENSDARG00000045401	ENSDART00000149134	mllt10	160	-21.84
dre-let-7d-5p	ENSDARG00000029463	ENSDART00000169316	asap1a	160	-22.35
dre-let-7d-5p	ENSDARG00000052061	ENSDART00000174023	col4a6	160	-26.01
dre-let-7d-5p	ENSDARG00000079011	ENSDART00000021053	col17a1b	159	-22.77
dre-let-7d-5p	ENSDARG00000020007	ENSDART00000042990	col1a2	159	-23.11
dre-let-7d-5p	ENSDARG00000030417	ENSDART00000039911	PKD1	159	-21.61
dre-let-7d-5p	ENSDARG00000026723	ENSDART00000037450	syncripl	159	-24.13
dre-let-7d-5p	ENSDARG00000020741	ENSDART00000033118	fga	159	-23.92
dre-let-7d-5p	ENSDARG00000055455	ENSDART00000058503	gpm6aa	159	-24.72
dre-let-7d-5p	ENSDARG00000071651	ENSDART00000106113	si:dkey-19a16.13	159	-20.76
dre-let-7d-5p	ENSDARG00000076919	ENSDART00000113467	igdcc4	159	-22.4
dre-let-7d-5p	ENSDARG00000061651	ENSDART00000137178	marveld2b	159	-21.12
dre-let-7d-5p	ENSDARG00000079011	ENSDART00000134102	col17a1b	159	-22.77
dre-let-7d-5p	ENSDARG00000020741	ENSDART00000135522	fga	159	-23.92
dre-let-7d-5p	ENSDARG00000020007	ENSDART00000144544	col1a2	159	-23.11
dre-let-7d-5p	ENSDARG00000026723	ENSDART00000154503	syncripl	159	-24.13
dre-let-7d-5p	ENSDARG00000010252	ENSDART00000154266	jak3	159	-24.74
dre-let-7d-5p	ENSDARG00000020007	ENSDART00000159444	col1a2	159	-23.11
dre-let-7d-5p	ENSDARG00000028816	ENSDART00000046689	tmed3	158	-22.62
dre-let-7d-5p	ENSDARG00000074314	ENSDART00000100800	TTC37	158	-27.91
dre-let-7d-5p	ENSDARG00000074009	ENSDART00000110358	znf1059	158	-22.77
dre-let-7d-5p	ENSDARG00000068681	ENSDART00000110457	crfb1	158	-21.9
dre-let-7d-5p	ENSDARG00000097938	ENSDART00000128244	asb5a	158	-26.27
dre-let-7d-5p	ENSDARG00000090646	ENSDART00000131017	tnk2a	158	-24.2
dre-let-7d-5p	ENSDARG00000058365	ENSDART00000134206	hspb8	158	-21.05
dre-let-7d-5p	ENSDARG00000097938	ENSDART00000138376	asb5a	158	-26.27
dre-let-7d-5p	ENSDARG00000016651	ENSDART00000132969	znf106a	158	-20.2
dre-let-7d-5p	ENSDARG00000105201	ENSDART00000160900	adcyap1r1a	158	-26.62
dre-let-7d-5p	ENSDARG00000074009	ENSDART00000162069	znf1059	158	-22.77
dre-let-7d-5p	ENSDARG00000056141	ENSDART00000078576	coq10b	157	-20.09
dre-let-7d-5p	ENSDARG00000052242	ENSDART00000074070	aff2	157	-21.33
dre-let-7d-5p	ENSDARG00000060537	ENSDART00000085416	atad2b	157	-22.45
dre-let-7d-5p	ENSDARG00000078966	ENSDART00000114531	rbm15b	157	-21.02
dre-let-7d-5p	ENSDARG00000091061	ENSDART00000128127	slc38a3b	157	-23.26
dre-let-7d-5p	ENSDARG00000078966	ENSDART00000136125	rbm15b	157	-21.02
dre-let-7d-5p	ENSDARG00000086215	ENSDART00000149021	gpr156	157	-20.09
dre-let-7d-5p	ENSDARG00000062323	ENSDART00000150036	adam23a	157	-20.39
dre-let-7d-5p	ENSDARG00000102439	ENSDART00000161189	znf1149	157	-24.36
dre-let-7d-5p	ENSDARG00000057010	ENSDART00000161016	si:dkey-154b15.1	157	-20.19
dre-let-7d-5p	ENSDARG00000045594	ENSDART00000158686	si:dkey-14k9.2	157	-23.66
dre-let-7d-5p	ENSDARG00000098936	ENSDART00000160220	kif5aa	157	-21.38
dre-let-7d-5p	ENSDARG00000098936	ENSDART00000165228	kif5aa	157	-21.38
dre-let-7d-5p	ENSDARG00000098936	ENSDART00000165109	kif5aa	157	-21.38
dre-let-7d-5p	ENSDARG00000020053	ENSDART00000173523	nkd1	157	-20.8
dre-let-7d-5p	ENSDARG00000054447	ENSDART00000172982	slc29a1b	157	-23.6
dre-let-7d-5p	ENSDARG00000042477	ENSDART00000011597	nr2c2	156	-24.07
dre-let-7d-5p	ENSDARG00000022350	ENSDART00000035239	nek1	156	-20.27
dre-let-7d-5p	ENSDARG00000026599	ENSDART00000031700	eng2a	156	-22.91
dre-let-7d-5p	ENSDARG00000056600	ENSDART00000079115	papss2b	156	-22.8
dre-let-7d-5p	ENSDARG00000037060	ENSDART00000053863	kmt2d	156	-20.63
dre-let-7d-5p	ENSDARG00000055630	ENSDART00000078021	foxh1	156	-20.25
dre-let-7d-5p	ENSDARG00000039892	ENSDART00000058351	gnpnat1	156	-23.25
dre-let-7d-5p	ENSDARG00000042477	ENSDART00000125232	nr2c2	156	-24.07
dre-let-7d-5p	ENSDARG00000088036	ENSDART00000128504	si:dkey-106g10.7	156	-22.83
dre-let-7d-5p	ENSDARG00000035519	ENSDART00000124705	histh1l	156	-20.93
dre-let-7d-5p	ENSDARG00000061375	ENSDART00000111567	sgpl1	156	-20.79
dre-let-7d-5p	ENSDARG00000039892	ENSDART00000138831	gnpnat1	156	-23.25
dre-let-7d-5p	ENSDARG00000039892	ENSDART00000131663	gnpnat1	156	-23.25
dre-let-7d-5p	ENSDARG00000062425	ENSDART00000134599	zgc:153521	156	-25.31
dre-let-7d-5p	ENSDARG00000037060	ENSDART00000141458	kmt2d	156	-20.63
dre-let-7d-5p	ENSDARG00000070846	ENSDART00000145516	dazap1	156	-27.07
dre-let-7d-5p	ENSDARG00000055630	ENSDART00000152370	foxh1	156	-20.25
dre-let-7d-5p	ENSDARG00000096457	ENSDART00000152087	si:dkey-118j18.2	156	-23.54
dre-let-7d-5p	ENSDARG00000103712	ENSDART00000162246	plpp7	156	-20.51
dre-let-7d-5p	ENSDARG00000073824	ENSDART00000165411	RASGRF1	156	-22.82
dre-let-7d-5p	ENSDARG00000069852	ENSDART00000172684	lipt2	156	-20.87
dre-let-7d-5p	ENSDARG00000099449	ENSDART00000171719	atrxl	156	-24.87
dre-let-7d-5p	ENSDARG00000060070	ENSDART00000173552	adcy7	156	-20.07
dre-let-7d-5p	ENSDARG00000053650	ENSDART00000075721	foxb1b	155	-20.64
dre-let-7d-5p	ENSDARG00000040157	ENSDART00000058735	glt8d1	155	-21.39
dre-let-7d-5p	ENSDARG00000044001	ENSDART00000064597	lgals3b	155	-25.66
dre-let-7d-5p	ENSDARG00000044001	ENSDART00000103272	lgals3b	155	-25.66
dre-let-7d-5p	ENSDARG00000040184	ENSDART00000129870	syncrip	155	-20.39
dre-let-7d-5p	ENSDARG00000039820	ENSDART00000128117	mea1	155	-20.2
dre-let-7d-5p	ENSDARG00000040184	ENSDART00000152135	syncrip	155	-20.39
dre-let-7d-5p	ENSDARG00000040184	ENSDART00000152269	syncrip	155	-20.39
dre-let-7d-5p	ENSDARG00000045036	ENSDART00000152951	cdc42ep4b	155	-22.51
dre-let-7d-5p	ENSDARG00000040157	ENSDART00000157439	glt8d1	155	-21.39
dre-let-7d-5p	ENSDARG00000099717	ENSDART00000161828	si:rp71-1h20.9	155	-22.1
dre-let-7d-5p	ENSDARG00000102379	ENSDART00000161540	si:zfos-80g12.1	155	-23.11
dre-let-7d-5p	ENSDARG00000101156	ENSDART00000163015	slco1f2	155	-21.43
dre-let-7d-5p	ENSDARG00000104810	ENSDART00000164566	akt3a	155	-30.23
dre-let-7d-5p	ENSDARG00000098031	ENSDART00000171341	si:ch73-144d13.8	155	-21.43
dre-miR-100-5p	ENSDARG00000087260	ENSDART00000174262	mtss1lb	299	-36.65
dre-miR-100-5p	ENSDARG00000078572	ENSDART00000167994	stox2b	292	-36.38
dre-miR-100-5p	ENSDARG00000016256	ENSDART00000141682	nudt3a	291	-34.19
dre-miR-100-5p	ENSDARG00000009484	ENSDART00000109319	arf1	290	-44.42
dre-miR-100-5p	ENSDARG00000079369	ENSDART00000114779	si:ch211-212g7.6	289	-39.34
dre-miR-100-5p	ENSDARG00000056722	ENSDART00000173602	cd99l2	282	-35.27
dre-miR-100-5p	ENSDARG00000044514	ENSDART00000065366	st6gal1	167	-27.25
dre-miR-100-5p	ENSDARG00000044514	ENSDART00000100911	st6gal1	167	-27.25
dre-miR-100-5p	ENSDARG00000044514	ENSDART00000126205	st6gal1	167	-27.25
dre-miR-100-5p	ENSDARG00000069484	ENSDART00000091612	dab2ipa	164	-28.26
dre-miR-100-5p	ENSDARG00000078093	ENSDART00000075859	zgc:172065	163	-21.76
dre-miR-100-5p	ENSDARG00000068981	ENSDART00000099988	glceb	162	-29.76
dre-miR-100-5p	ENSDARG00000102793	ENSDART00000160040	slc16a6a	162	-20.18
dre-miR-100-5p	ENSDARG00000068981	ENSDART00000168625	glceb	162	-29.76
dre-miR-100-5p	ENSDARG00000104629	ENSDART00000170923	SLC16A6	162	-20.18
dre-miR-100-5p	ENSDARG00000104629	ENSDART00000171190	SLC16A6	162	-20.18
dre-miR-100-5p	ENSDARG00000093235	ENSDART00000077493	TST	161	-22.65
dre-miR-100-5p	ENSDARG00000057368	ENSDART00000080014	rps8b	161	-20.17
dre-miR-100-5p	ENSDARG00000029150	ENSDART00000020084	hsp90ab1	159	-29.59
dre-miR-100-5p	ENSDARG00000057635	ENSDART00000123238	wdr34	158	-20.67
dre-miR-100-5p	ENSDARG00000014024	ENSDART00000082121	ms4a17a.4	157	-22.55
dre-miR-100-5p	ENSDARG00000062302	ENSDART00000089923	znf652	157	-25.91
dre-miR-100-5p	ENSDARG00000102557	ENSDART00000166527	ftr87	157	-20.7
dre-miR-100-5p	ENSDARG00000035883	ENSDART00000052098	nt5c1aa	156	-24.2
dre-miR-100-5p	ENSDARG00000017813	ENSDART00000157724	pigs	156	-23.72
dre-miR-100-5p	ENSDARG00000044813	ENSDART00000065868	vps33b	155	-25.13
dre-miR-100-5p	ENSDARG00000060978	ENSDART00000086443	atp2a3	155	-22.21
dre-miR-100-5p	ENSDARG00000060978	ENSDART00000133432	atp2a3	155	-22.21
dre-miR-100-5p	ENSDARG00000045893	ENSDART00000142665	kctd15a	155	-20.38
dre-miR-100-5p	ENSDARG00000063258	ENSDART00000148836	rfx5	155	-22.79
dre-miR-10a-5p	ENSDARG00000070717	ENSDART00000155764	slc25a18	724	-68.45
dre-miR-10a-5p	ENSDARG00000063711	ENSDART00000153657	trim3a	722	-81.33
dre-miR-10a-5p	ENSDARG00000051836	ENSDART00000134848	si:dkeyp-19e1.3	581	-74.36
dre-miR-10a-5p	ENSDARG00000092517	ENSDART00000171711	gpsm1a	565	-73.34
dre-miR-10a-5p	ENSDARG00000061885	ENSDART00000166502	satb2	473	-64.74
dre-miR-10a-5p	ENSDARG00000008174	ENSDART00000110682	hoxb1a	465	-55.44
dre-miR-10a-5p	ENSDARG00000069280	ENSDART00000100696	tsen15	449	-58.96
dre-miR-10a-5p	ENSDARG00000102987	ENSDART00000160042	capn7	447	-38.03
dre-miR-10a-5p	ENSDARG00000102987	ENSDART00000172324	capn7	447	-38.03
dre-miR-10a-5p	ENSDARG00000098032	ENSDART00000158679	si:dkey-7i4.13	446	-54.21
dre-miR-10a-5p	ENSDARG00000086576	ENSDART00000105992	si:cabz01069012.2	442	-61.15
dre-miR-10a-5p	ENSDARG00000075141	ENSDART00000114705	gprc5bb	442	-48.05
dre-miR-10a-5p	ENSDARG00000095708	ENSDART00000137870	znf1012	441	-53.12
dre-miR-10a-5p	ENSDARG00000024276	ENSDART00000104693	pcbp4	439	-49.63
dre-miR-10a-5p	ENSDARG00000024276	ENSDART00000137945	pcbp4	439	-49.63
dre-miR-10a-5p	ENSDARG00000073688	ENSDART00000173541	nav2a	436	-58.4
dre-miR-10a-5p	ENSDARG00000073688	ENSDART00000173580	nav2a	436	-58.4
dre-miR-10a-5p	ENSDARG00000022430	ENSDART00000028419	ppp1r8b	433	-46.94
dre-miR-10a-5p	ENSDARG00000070256	ENSDART00000102952	suz12a	433	-54.71
dre-miR-10a-5p	ENSDARG00000061194	ENSDART00000168105	hectd2	433	-42.9
dre-miR-10a-5p	ENSDARG00000001999	ENSDART00000004120	adamts18	431	-49.92
dre-miR-10a-5p	ENSDARG00000019062	ENSDART00000010329	arpc5b	431	-46.77
dre-miR-10a-5p	ENSDARG00000019062	ENSDART00000145852	arpc5b	431	-46.77
dre-miR-10a-5p	ENSDARG00000001999	ENSDART00000150045	adamts18	431	-49.92
dre-miR-10a-5p	ENSDARG00000059794	ENSDART00000157266	kdm6al	426	-65.78
dre-miR-10a-5p	ENSDARG00000103285	ENSDART00000160320	CCDC134	425	-55.62
dre-miR-10a-5p	ENSDARG00000005690	ENSDART00000152666	slc25a23a	325	-40.53
dre-miR-10a-5p	ENSDARG00000031768	ENSDART00000148537	roraa	324	-51.69
dre-miR-10a-5p	ENSDARG00000086505	ENSDART00000121872	mast3b	322	-36.51
dre-miR-10a-5p	ENSDARG00000086505	ENSDART00000164978	mast3b	322	-36.51
dre-miR-10a-5p	ENSDARG00000001912	ENSDART00000169248	drd4-rs	320	-42.62
dre-miR-10a-5p	ENSDARG00000076757	ENSDART00000128457	ephb1	319	-45.65
dre-miR-10a-5p	ENSDARG00000055752	ENSDART00000078154	npas4a	318	-37.01
dre-miR-10a-5p	ENSDARG00000101289	ENSDART00000161322	slc29a1a	316	-34.89
dre-miR-10a-5p	ENSDARG00000099368	ENSDART00000164086	slc25a42	316	-36.65
dre-miR-10a-5p	ENSDARG00000017579	ENSDART00000022660	si:ch211-195b15.7	314	-41.86
dre-miR-10a-5p	ENSDARG00000056647	ENSDART00000079164	klhl3	311	-36.11
dre-miR-10a-5p	ENSDARG00000045754	ENSDART00000161470	mettl25	311	-33.16
dre-miR-10a-5p	ENSDARG00000056647	ENSDART00000172868	klhl3	311	-36.11
dre-miR-10a-5p	ENSDARG00000029263	ENSDART00000078466	hoxb3a	310	-38.82
dre-miR-10a-5p	ENSDARG00000058964	ENSDART00000081941	themis2	307	-36.03
dre-miR-10a-5p	ENSDARG00000087709	ENSDART00000067533	FAT3	307	-38.87
dre-miR-10a-5p	ENSDARG00000069603	ENSDART00000155880	taok1a	307	-38.06
dre-miR-10a-5p	ENSDARG00000079013	ENSDART00000114669	dpy19l3	305	-32.63
dre-miR-10a-5p	ENSDARG00000022045	ENSDART00000067321	map1ab	304	-31.31
dre-miR-10a-5p	ENSDARG00000022045	ENSDART00000154778	map1ab	304	-31.31
dre-miR-10a-5p	ENSDARG00000021352	ENSDART00000021437	gria1a	303	-33.36
dre-miR-10a-5p	ENSDARG00000062045	ENSDART00000089206	il1rapl1a	303	-31.15
dre-miR-10a-5p	ENSDARG00000062045	ENSDART00000134157	il1rapl1a	303	-31.15
dre-miR-10a-5p	ENSDARG00000098492	ENSDART00000099094	olfcd2	302	-32.77
dre-miR-10a-5p	ENSDARG00000040005	ENSDART00000131132	scfd2	302	-34.58
dre-miR-10a-5p	ENSDARG00000076634	ENSDART00000148595	capn10	302	-34.05
dre-miR-10a-5p	ENSDARG00000096901	ENSDART00000158453	si:dkey-7i4.11	301	-34.95
dre-miR-10a-5p	ENSDARG00000097478	ENSDART00000169708	qkia	301	-38.15
dre-miR-10a-5p	ENSDARG00000003818	ENSDART00000022179	prkag1	300	-35.54
dre-miR-10a-5p	ENSDARG00000040180	ENSDART00000058777	slc35a1	300	-36.73
dre-miR-10a-5p	ENSDARG00000058857	ENSDART00000081811	zgc:112052	300	-38.94
dre-miR-10a-5p	ENSDARG00000089920	ENSDART00000129773	mlip	299	-29.53
dre-miR-10a-5p	ENSDARG00000073845	ENSDART00000113299	zgc:110843	299	-39.29
dre-miR-10a-5p	ENSDARG00000044525	ENSDART00000123458	pparda	299	-31.93
dre-miR-10a-5p	ENSDARG00000025593	ENSDART00000037279	plekhj1	298	-36.19
dre-miR-10a-5p	ENSDARG00000030326	ENSDART00000050217	efna1a	297	-33.62
dre-miR-10a-5p	ENSDARG00000036501	ENSDART00000101406	rab39bb	297	-26.75
dre-miR-10a-5p	ENSDARG00000030340	ENSDART00000105818	guk1a	297	-46.07
dre-miR-10a-5p	ENSDARG00000036061	ENSDART00000052349	ogfod1	296	-38.39
dre-miR-10a-5p	ENSDARG00000075919	ENSDART00000108865	ccser1	296	-29.28
dre-miR-10a-5p	ENSDARG00000057209	ENSDART00000125531	plppr5a	295	-30.73
dre-miR-10a-5p	ENSDARG00000059123	ENSDART00000168751	plcd1a	295	-36.32
dre-miR-10a-5p	ENSDARG00000017127	ENSDART00000012604	pdzk1ip1	294	-34.02
dre-miR-10a-5p	ENSDARG00000012306	ENSDART00000024590	syt13	294	-28.24
dre-miR-10a-5p	ENSDARG00000004196	ENSDART00000101447	tnfsf10l	294	-36.24
dre-miR-10a-5p	ENSDARG00000012306	ENSDART00000127236	syt13	294	-28.24
dre-miR-10a-5p	ENSDARG00000002656	ENSDART00000142806	stxbp5a	294	-36.08
dre-miR-10a-5p	ENSDARG00000101695	ENSDART00000165437	si:dkey-26m3.3	294	-31.68
dre-miR-10a-5p	ENSDARG00000105692	ENSDART00000174075	si:cabz01069022.1	294	-32.02
dre-miR-10a-5p	ENSDARG00000031698	ENSDART00000048628	mylk2	293	-31.16
dre-miR-10a-5p	ENSDARG00000031698	ENSDART00000133801	mylk2	293	-31.16
dre-miR-10a-5p	ENSDARG00000018856	ENSDART00000138755	dclk1a	293	-30.71
dre-miR-10a-5p	ENSDARG00000018856	ENSDART00000145450	dclk1a	293	-30.71
dre-miR-10a-5p	ENSDARG00000003989	ENSDART00000156527	crhr1	293	-34.01
dre-miR-10a-5p	ENSDARG00000093378	ENSDART00000157095	si:ch211-235i11.5	293	-35.82
dre-miR-10a-5p	ENSDARG00000018856	ENSDART00000163072	dclk1a	293	-30.71
dre-miR-10a-5p	ENSDARG00000018856	ENSDART00000161272	dclk1a	293	-30.71
dre-miR-10a-5p	ENSDARG00000044943	ENSDART00000147670	npepps	292	-32.01
dre-miR-10a-5p	ENSDARG00000044615	ENSDART00000151393	zak	292	-29.71
dre-miR-10a-5p	ENSDARG00000102480	ENSDART00000159777	si:dkey-240n22.9	292	-32.89
dre-miR-10a-5p	ENSDARG00000102480	ENSDART00000174346	si:dkey-240n22.9	292	-32.89
dre-miR-10a-5p	ENSDARG00000034493	ENSDART00000142141	grin2aa	291	-42.51
dre-miR-10a-5p	ENSDARG00000088022	ENSDART00000105021	mhc1zfa	290	-35.62
dre-miR-10a-5p	ENSDARG00000010601	ENSDART00000085716	mtmr10	290	-36.46
dre-miR-10a-5p	ENSDARG00000076120	ENSDART00000114288	foxp4	290	-29.83
dre-miR-10a-5p	ENSDARG00000001634	ENSDART00000142924	kirrela	290	-37.44
dre-miR-10a-5p	ENSDARG00000036549	ENSDART00000157827	agpat3	290	-28.63
dre-miR-10a-5p	ENSDARG00000102557	ENSDART00000166527	ftr87	290	-37.14
dre-miR-10a-5p	ENSDARG00000011555	ENSDART00000165052	spag7	290	-28.55
dre-miR-10a-5p	ENSDARG00000088984	ENSDART00000085662	cep131	289	-28.68
dre-miR-10a-5p	ENSDARG00000095754	ENSDART00000148146	si:dkey-234h16.7	289	-34.49
dre-miR-10a-5p	ENSDARG00000104258	ENSDART00000159196	CABZ01059421.2	289	-31.95
dre-miR-10a-5p	ENSDARG00000020647	ENSDART00000006482	trpc4apb	288	-33.85
dre-miR-10a-5p	ENSDARG00000011170	ENSDART00000019949	ndrg2	288	-46.7
dre-miR-10a-5p	ENSDARG00000017661	ENSDART00000048391	braf	288	-31.05
dre-miR-10a-5p	ENSDARG00000088002	ENSDART00000128835	BX322608.1	288	-34.45
dre-miR-10a-5p	ENSDARG00000077737	ENSDART00000143324	spsb3a	288	-27.73
dre-miR-10a-5p	ENSDARG00000020647	ENSDART00000169180	trpc4apb	288	-33.85
dre-miR-10a-5p	ENSDARG00000009982	ENSDART00000003879	fam199x	287	-28.6
dre-miR-10a-5p	ENSDARG00000040926	ENSDART00000059976	nr2f2	287	-34.08
dre-miR-10a-5p	ENSDARG00000040926	ENSDART00000130163	nr2f2	287	-34.08
dre-miR-10a-5p	ENSDARG00000105689	ENSDART00000150848	znf1009	287	-39.88
dre-miR-10a-5p	ENSDARG00000023814	ENSDART00000054416	dyrk1ab	286	-32.67
dre-miR-10a-5p	ENSDARG00000060288	ENSDART00000084792	prosc	286	-31.12
dre-miR-10a-5p	ENSDARG00000060288	ENSDART00000140666	prosc	286	-31.12
dre-miR-10a-5p	ENSDARG00000045929	ENSDART00000153526	oaz2a	286	-32.05
dre-miR-10a-5p	ENSDARG00000044338	ENSDART00000174350	or115-7	286	-29.97
dre-miR-10a-5p	ENSDARG00000054087	ENSDART00000076229	irs1	285	-29.08
dre-miR-10a-5p	ENSDARG00000054031	ENSDART00000059264	mxd4	285	-34.23
dre-miR-10a-5p	ENSDARG00000089908	ENSDART00000126474	si:ch211-265o23.1	285	-32.32
dre-miR-10a-5p	ENSDARG00000078083	ENSDART00000152901	armc5	285	-31.65
dre-miR-10a-5p	ENSDARG00000056184	ENSDART00000012450	dvl2	284	-32.84
dre-miR-10a-5p	ENSDARG00000077583	ENSDART00000111708	b4gat1	284	-31.82
dre-miR-10a-5p	ENSDARG00000061951	ENSDART00000131402	golgb1	284	-33.57
dre-miR-10a-5p	ENSDARG00000102586	ENSDART00000167082	zgc:152938	284	-30.77
dre-miR-10a-5p	ENSDARG00000013422	ENSDART00000165501	slc8a1a	284	-28.98
dre-miR-10a-5p	ENSDARG00000086523	ENSDART00000131286	erlin2	283	-28.73
dre-miR-10a-5p	ENSDARG00000103026	ENSDART00000157861	p3h2	283	-30.52
dre-miR-10a-5p	ENSDARG00000045789	ENSDART00000014897	srgap1b	282	-29.93
dre-miR-10a-5p	ENSDARG00000034753	ENSDART00000050230	tspan3a	282	-26.32
dre-miR-10a-5p	ENSDARG00000057016	ENSDART00000105681	cdc14ab	282	-38.38
dre-miR-10a-5p	ENSDARG00000097589	ENSDART00000112734	zgc:174574	282	-32.95
dre-miR-10a-5p	ENSDARG00000045750	ENSDART00000136049	syt10	282	-31.78
dre-miR-10a-5p	ENSDARG00000098304	ENSDART00000158289	taok1b	282	-38.31
dre-miR-10a-5p	ENSDARG00000057016	ENSDART00000171823	cdc14ab	282	-38.38
dre-miR-10a-5p	ENSDARG00000007383	ENSDART00000021192	kcnk6	280	-29.2
dre-miR-10a-5p	ENSDARG00000060580	ENSDART00000133661	tasp1	280	-31.77
dre-miR-10a-5p	ENSDARG00000044241	ENSDART00000146619	dram2b	280	-24.83
dre-miR-10a-5p	ENSDARG00000094577	ENSDART00000142507	cdc42se2	280	-26.01
dre-miR-10a-5p	ENSDARG00000023445	ENSDART00000153828	atp2b3b	280	-25.14
dre-miR-10a-5p	ENSDARG00000079659	ENSDART00000153497	wdr53	280	-32.32
dre-miR-10a-5p	ENSDARG00000031496	ENSDART00000167145	ap1ar	280	-29.03
dre-miR-10a-5p	ENSDARG00000094577	ENSDART00000165018	cdc42se2	280	-26.01
dre-miR-10a-5p	ENSDARG00000096319	ENSDART00000151612	si:ch211-239j9.1	174	-23.6
dre-miR-10a-5p	ENSDARG00000055108	ENSDART00000005829	gde1	172	-21.38
dre-miR-10a-5p	ENSDARG00000088251	ENSDART00000155723	si:ch211-24o10.6	172	-22.88
dre-miR-10a-5p	ENSDARG00000029764	ENSDART00000027392	mef2ca	170	-26.52
dre-miR-10a-5p	ENSDARG00000029764	ENSDART00000039551	mef2ca	170	-26.52
dre-miR-10a-5p	ENSDARG00000029764	ENSDART00000099134	mef2ca	170	-26.52
dre-miR-10a-5p	ENSDARG00000029764	ENSDART00000097433	mef2ca	170	-26.52
dre-miR-10a-5p	ENSDARG00000075274	ENSDART00000093193	CABZ01090021.1	170	-22.35
dre-miR-10a-5p	ENSDARG00000029764	ENSDART00000131309	mef2ca	170	-26.52
dre-miR-10a-5p	ENSDARG00000029764	ENSDART00000131731	mef2ca	170	-26.52
dre-miR-10a-5p	ENSDARG00000086215	ENSDART00000149021	gpr156	169	-25.14
dre-miR-10a-5p	ENSDARG00000105731	ENSDART00000174067	si:ch211-161m3.7	169	-20.6
dre-miR-10a-5p	ENSDARG00000105731	ENSDART00000174153	si:ch211-161m3.7	169	-20.6
dre-miR-10a-5p	ENSDARG00000079029	ENSDART00000156051	dhx32b	168	-21.39
dre-miR-10a-5p	ENSDARG00000099315	ENSDART00000159885	nsdhl	168	-23.89
dre-miR-10a-5p	ENSDARG00000099315	ENSDART00000172241	nsdhl	168	-23.89
dre-miR-10a-5p	ENSDARG00000042336	ENSDART00000017619	impdh1a	167	-22.47
dre-miR-10a-5p	ENSDARG00000036645	ENSDART00000053222	rcbtb1	167	-26.4
dre-miR-10a-5p	ENSDARG00000100312	ENSDART00000171610	hoxa13a	166	-23
dre-miR-10a-5p	ENSDARG00000097824	ENSDART00000155359	smco4	165	-20.18
dre-miR-10a-5p	ENSDARG00000074818	ENSDART00000173320	si:cabz01036022.1	165	-22.99
dre-miR-10a-5p	ENSDARG00000059003	ENSDART00000081990	strip2	164	-21.61
dre-miR-10a-5p	ENSDARG00000059003	ENSDART00000154025	strip2	164	-21.61
dre-miR-10a-5p	ENSDARG00000019969	ENSDART00000174087	smarcd3b	164	-21.52
dre-miR-10a-5p	ENSDARG00000010556	ENSDART00000081382	CABZ01030094.1	162	-22.49
dre-miR-10a-5p	ENSDARG00000069745	ENSDART00000101726	slc35f2	162	-21.83
dre-miR-10a-5p	ENSDARG00000069745	ENSDART00000146673	slc35f2	162	-21.83
dre-miR-10a-5p	ENSDARG00000071046	ENSDART00000146280	bbip1	162	-21.25
dre-miR-10a-5p	ENSDARG00000098766	ENSDART00000169025	pcxa	162	-22.65
dre-miR-10a-5p	ENSDARG00000003398	ENSDART00000005067	rbpja	161	-20.6
dre-miR-10a-5p	ENSDARG00000069529	ENSDART00000101274	zgc:153981	161	-20.16
dre-miR-10a-5p	ENSDARG00000098158	ENSDART00000161245	cpxm1b	161	-23.5
dre-miR-10a-5p	ENSDARG00000058535	ENSDART00000081419	si:dkey-211g8.7	160	-20.17
dre-miR-10a-5p	ENSDARG00000043055	ENSDART00000063207	hiat1b	160	-30.61
dre-miR-10a-5p	ENSDARG00000058219	ENSDART00000146735	tubd1	160	-24.38
dre-miR-10a-5p	ENSDARG00000036096	ENSDART00000045374	smad3a	159	-20.83
dre-miR-10a-5p	ENSDARG00000000966	ENSDART00000051139	ncor2	159	-22.52
dre-miR-10a-5p	ENSDARG00000093776	ENSDART00000133393	si:ch211-272h9.6	159	-30.57
dre-miR-10a-5p	ENSDARG00000000966	ENSDART00000160289	ncor2	159	-22.52
dre-miR-10a-5p	ENSDARG00000103862	ENSDART00000169074	hoxa3a	159	-21.62
dre-miR-10a-5p	ENSDARG00000017841	ENSDART00000003694	cand1	158	-26.38
dre-miR-10a-5p	ENSDARG00000070074	ENSDART00000102554	lrp8	158	-20.74
dre-miR-10a-5p	ENSDARG00000055238	ENSDART00000129918	kif17	158	-20.17
dre-miR-10a-5p	ENSDARG00000099612	ENSDART00000164015	zgc:66483	158	-21.57
dre-miR-10a-5p	ENSDARG00000025693	ENSDART00000028887	tmem9b	157	-23.67
dre-miR-10a-5p	ENSDARG00000040453	ENSDART00000059209	wdfy2	157	-21.21
dre-miR-10a-5p	ENSDARG00000045680	ENSDART00000067161	tnpo3	156	-23.07
dre-miR-10a-5p	ENSDARG00000069552	ENSDART00000101328	atoh7	156	-20.57
dre-miR-10a-5p	ENSDARG00000068233	ENSDART00000098571	CD53	156	-21.29
dre-miR-10a-5p	ENSDARG00000058857	ENSDART00000114751	zgc:112052	156	-22.66
dre-miR-10a-5p	ENSDARG00000068233	ENSDART00000139086	CD53	156	-21.29
dre-miR-10a-5p	ENSDARG00000013505	ENSDART00000139003	ube2kb	156	-20.47
dre-miR-10a-5p	ENSDARG00000045680	ENSDART00000138201	tnpo3	156	-23.07
dre-miR-10a-5p	ENSDARG00000058857	ENSDART00000160697	zgc:112052	156	-22.66
dre-miR-10a-5p	ENSDARG00000035508	ENSDART00000051474	barhl1a	155	-20.42
dre-miR-10a-5p	ENSDARG00000069382	ENSDART00000100922	mxtx1	155	-24.46
dre-miR-10a-5p	ENSDARG00000069382	ENSDART00000100925	mxtx1	155	-24.46
dre-miR-10a-5p	ENSDARG00000061371	ENSDART00000099157	cdh18a	155	-21.02
dre-miR-10a-5p	ENSDARG00000090424	ENSDART00000129075	camk2n2	155	-21.77
dre-miR-10a-5p	ENSDARG00000078789	ENSDART00000111566	tmem184c	155	-24.16
dre-miR-10a-5p	ENSDARG00000079059	ENSDART00000170880	fam134b	155	-25.03
dre-miR-10b-5p	ENSDARG00000102987	ENSDART00000160042	capn7	591	-62.18
dre-miR-10b-5p	ENSDARG00000102987	ENSDART00000172324	capn7	591	-62.18
dre-miR-10b-5p	ENSDARG00000098032	ENSDART00000158679	si:dkey-7i4.13	590	-68.01
dre-miR-10b-5p	ENSDARG00000095708	ENSDART00000137870	znf1012	588	-66.92
dre-miR-10b-5p	ENSDARG00000070717	ENSDART00000155764	slc25a18	587	-58.73
dre-miR-10b-5p	ENSDARG00000063711	ENSDART00000153657	trim3a	571	-63.14
dre-miR-10b-5p	ENSDARG00000008174	ENSDART00000110682	hoxb1a	470	-62.52
dre-miR-10b-5p	ENSDARG00000061885	ENSDART00000166502	satb2	459	-67.1
dre-miR-10b-5p	ENSDARG00000086505	ENSDART00000121872	mast3b	454	-46.99
dre-miR-10b-5p	ENSDARG00000086505	ENSDART00000164978	mast3b	454	-46.99
dre-miR-10b-5p	ENSDARG00000069280	ENSDART00000100696	tsen15	451	-64.71
dre-miR-10b-5p	ENSDARG00000086576	ENSDART00000105992	si:cabz01069012.2	449	-63.77
dre-miR-10b-5p	ENSDARG00000051836	ENSDART00000134848	si:dkeyp-19e1.3	445	-58.4
dre-miR-10b-5p	ENSDARG00000101569	ENSDART00000170871	ppargc1b	445	-58.88
dre-miR-10b-5p	ENSDARG00000075141	ENSDART00000114705	gprc5bb	443	-48.44
dre-miR-10b-5p	ENSDARG00000073845	ENSDART00000113299	zgc:110843	442	-61.75
dre-miR-10b-5p	ENSDARG00000096901	ENSDART00000158453	si:dkey-7i4.11	441	-49.4
dre-miR-10b-5p	ENSDARG00000061194	ENSDART00000168105	hectd2	437	-46.25
dre-miR-10b-5p	ENSDARG00000070256	ENSDART00000102952	suz12a	433	-61.08
dre-miR-10b-5p	ENSDARG00000001999	ENSDART00000004120	adamts18	432	-47.42
dre-miR-10b-5p	ENSDARG00000001999	ENSDART00000150045	adamts18	432	-47.42
dre-miR-10b-5p	ENSDARG00000102480	ENSDART00000174346	si:dkey-240n22.9	429	-51.56
dre-miR-10b-5p	ENSDARG00000092517	ENSDART00000171711	gpsm1a	428	-48.76
dre-miR-10b-5p	ENSDARG00000022430	ENSDART00000028419	ppp1r8b	420	-46.12
dre-miR-10b-5p	ENSDARG00000031768	ENSDART00000148537	roraa	337	-52.18
dre-miR-10b-5p	ENSDARG00000005690	ENSDART00000152666	slc25a23a	329	-44.02
dre-miR-10b-5p	ENSDARG00000076757	ENSDART00000128457	ephb1	321	-47.57
dre-miR-10b-5p	ENSDARG00000099368	ENSDART00000164086	slc25a42	315	-35.41
dre-miR-10b-5p	ENSDARG00000058964	ENSDART00000081941	themis2	311	-37.33
dre-miR-10b-5p	ENSDARG00000098492	ENSDART00000099094	olfcd2	310	-41.71
dre-miR-10b-5p	ENSDARG00000076719	ENSDART00000110547	ANKRD34A	310	-41.41
dre-miR-10b-5p	ENSDARG00000103109	ENSDART00000164653	chl1b	310	-42.4
dre-miR-10b-5p	ENSDARG00000079013	ENSDART00000114669	dpy19l3	309	-33.76
dre-miR-10b-5p	ENSDARG00000045754	ENSDART00000161470	mettl25	307	-32.47
dre-miR-10b-5p	ENSDARG00000003398	ENSDART00000005067	rbpja	306	-35.67
dre-miR-10b-5p	ENSDARG00000017579	ENSDART00000022660	si:ch211-195b15.7	306	-39.36
dre-miR-10b-5p	ENSDARG00000056647	ENSDART00000079164	klhl3	306	-38.43
dre-miR-10b-5p	ENSDARG00000055752	ENSDART00000078154	npas4a	306	-32.59
dre-miR-10b-5p	ENSDARG00000056647	ENSDART00000172868	klhl3	306	-38.43
dre-miR-10b-5p	ENSDARG00000013505	ENSDART00000139003	ube2kb	305	-40.08
dre-miR-10b-5p	ENSDARG00000101289	ENSDART00000161322	slc29a1a	305	-32.16
dre-miR-10b-5p	ENSDARG00000036549	ENSDART00000157827	agpat3	304	-37.65
dre-miR-10b-5p	ENSDARG00000001912	ENSDART00000169248	drd4-rs	304	-41.97
dre-miR-10b-5p	ENSDARG00000029263	ENSDART00000078466	hoxb3a	303	-39.88
dre-miR-10b-5p	ENSDARG00000030340	ENSDART00000105818	guk1a	302	-45.12
dre-miR-10b-5p	ENSDARG00000059123	ENSDART00000168751	plcd1a	302	-35.81
dre-miR-10b-5p	ENSDARG00000012306	ENSDART00000024590	syt13	301	-29.32
dre-miR-10b-5p	ENSDARG00000031698	ENSDART00000048628	mylk2	301	-36.93
dre-miR-10b-5p	ENSDARG00000062045	ENSDART00000089206	il1rapl1a	301	-33.19
dre-miR-10b-5p	ENSDARG00000036501	ENSDART00000101406	rab39bb	301	-29.4
dre-miR-10b-5p	ENSDARG00000012306	ENSDART00000127236	syt13	301	-29.32
dre-miR-10b-5p	ENSDARG00000062045	ENSDART00000134157	il1rapl1a	301	-33.19
dre-miR-10b-5p	ENSDARG00000031698	ENSDART00000133801	mylk2	301	-36.93
dre-miR-10b-5p	ENSDARG00000058857	ENSDART00000081811	zgc:112052	300	-37.16
dre-miR-10b-5p	ENSDARG00000069603	ENSDART00000155880	taok1a	300	-39.66
dre-miR-10b-5p	ENSDARG00000040005	ENSDART00000131132	scfd2	299	-39.29
dre-miR-10b-5p	ENSDARG00000087616	ENSDART00000130546	maptb	298	-29.99
dre-miR-10b-5p	ENSDARG00000078624	ENSDART00000146113	arhgef9b	298	-33.94
dre-miR-10b-5p	ENSDARG00000087616	ENSDART00000155490	maptb	298	-29.99
dre-miR-10b-5p	ENSDARG00000073688	ENSDART00000173541	nav2a	298	-40.45
dre-miR-10b-5p	ENSDARG00000073688	ENSDART00000173580	nav2a	298	-40.45
dre-miR-10b-5p	ENSDARG00000088022	ENSDART00000105021	mhc1zfa	297	-37.65
dre-miR-10b-5p	ENSDARG00000097589	ENSDART00000112734	zgc:174574	297	-36.89
dre-miR-10b-5p	ENSDARG00000011555	ENSDART00000165052	spag7	297	-30.4
dre-miR-10b-5p	ENSDARG00000021352	ENSDART00000021437	gria1a	296	-36.39
dre-miR-10b-5p	ENSDARG00000030326	ENSDART00000050217	efna1a	296	-34.61
dre-miR-10b-5p	ENSDARG00000076171	ENSDART00000037516	znf827	295	-34.47
dre-miR-10b-5p	ENSDARG00000025593	ENSDART00000037279	plekhj1	295	-35.25
dre-miR-10b-5p	ENSDARG00000076639	ENSDART00000114936	esamb	295	-34.66
dre-miR-10b-5p	ENSDARG00000102102	ENSDART00000161159	BX649453.2	295	-46.1
dre-miR-10b-5p	ENSDARG00000017127	ENSDART00000012604	pdzk1ip1	294	-35.14
dre-miR-10b-5p	ENSDARG00000036061	ENSDART00000052349	ogfod1	294	-34.7
dre-miR-10b-5p	ENSDARG00000004196	ENSDART00000101447	tnfsf10l	294	-36.44
dre-miR-10b-5p	ENSDARG00000086523	ENSDART00000131286	erlin2	294	-29.63
dre-miR-10b-5p	ENSDARG00000093378	ENSDART00000157095	si:ch211-235i11.5	294	-40.77
dre-miR-10b-5p	ENSDARG00000100722	ENSDART00000162527	si:ch211-160f23.7	294	-32.04
dre-miR-10b-5p	ENSDARG00000032458	ENSDART00000173994	mark2b	294	-33.02
dre-miR-10b-5p	ENSDARG00000017569	ENSDART00000011432	reep3a	293	-38.79
dre-miR-10b-5p	ENSDARG00000044525	ENSDART00000123458	pparda	293	-37.2
dre-miR-10b-5p	ENSDARG00000077737	ENSDART00000143324	spsb3a	293	-30.55
dre-miR-10b-5p	ENSDARG00000020647	ENSDART00000006482	trpc4apb	292	-32.93
dre-miR-10b-5p	ENSDARG00000019062	ENSDART00000010329	arpc5b	292	-30.76
dre-miR-10b-5p	ENSDARG00000041550	ENSDART00000060910	pimr138	292	-39.73
dre-miR-10b-5p	ENSDARG00000022045	ENSDART00000067321	map1ab	292	-31.02
dre-miR-10b-5p	ENSDARG00000077583	ENSDART00000111708	b4gat1	292	-35.66
dre-miR-10b-5p	ENSDARG00000076634	ENSDART00000148595	capn10	292	-34.58
dre-miR-10b-5p	ENSDARG00000019062	ENSDART00000145852	arpc5b	292	-30.76
dre-miR-10b-5p	ENSDARG00000022045	ENSDART00000154778	map1ab	292	-31.02
dre-miR-10b-5p	ENSDARG00000097937	ENSDART00000157020	si:dkey-172k15.5	292	-42.83
dre-miR-10b-5p	ENSDARG00000076435	ENSDART00000158917	abhd10a	292	-34.73
dre-miR-10b-5p	ENSDARG00000101695	ENSDART00000165437	si:dkey-26m3.3	292	-31.2
dre-miR-10b-5p	ENSDARG00000097937	ENSDART00000169774	si:dkey-172k15.5	292	-42.83
dre-miR-10b-5p	ENSDARG00000020647	ENSDART00000169180	trpc4apb	292	-32.93
dre-miR-10b-5p	ENSDARG00000051768	ENSDART00000173784	fhod1	292	-31.57
dre-miR-10b-5p	ENSDARG00000027065	ENSDART00000037017	slc38a3a	291	-35.49
dre-miR-10b-5p	ENSDARG00000014790	ENSDART00000046376	g3bp2	291	-35.82
dre-miR-10b-5p	ENSDARG00000040926	ENSDART00000059976	nr2f2	291	-34.54
dre-miR-10b-5p	ENSDARG00000067984	ENSDART00000098045	gas1b	291	-38.65
dre-miR-10b-5p	ENSDARG00000040184	ENSDART00000129870	syncrip	291	-36.24
dre-miR-10b-5p	ENSDARG00000040926	ENSDART00000130163	nr2f2	291	-34.54
dre-miR-10b-5p	ENSDARG00000016570	ENSDART00000128859	prlra	291	-41.62
dre-miR-10b-5p	ENSDARG00000029170	ENSDART00000146104	si:ch211-200p22.4	291	-35.79
dre-miR-10b-5p	ENSDARG00000040184	ENSDART00000152269	syncrip	291	-36.24
dre-miR-10b-5p	ENSDARG00000103294	ENSDART00000166590	si:ch211-221j21.3	291	-36
dre-miR-10b-5p	ENSDARG00000034753	ENSDART00000050230	tspan3a	290	-30.36
dre-miR-10b-5p	ENSDARG00000031637	ENSDART00000048273	pan3	290	-42.05
dre-miR-10b-5p	ENSDARG00000004635	ENSDART00000102788	epha7	290	-39.84
dre-miR-10b-5p	ENSDARG00000061096	ENSDART00000086753	dapk2a	290	-42.19
dre-miR-10b-5p	ENSDARG00000057209	ENSDART00000125531	plppr5a	290	-34.6
dre-miR-10b-5p	ENSDARG00000003989	ENSDART00000156527	crhr1	290	-33.55
dre-miR-10b-5p	ENSDARG00000104258	ENSDART00000159196	CABZ01059421.2	290	-34.36
dre-miR-10b-5p	ENSDARG00000101244	ENSDART00000170685	gli1	290	-34.95
dre-miR-10b-5p	ENSDARG00000054031	ENSDART00000059264	mxd4	289	-35.65
dre-miR-10b-5p	ENSDARG00000071374	ENSDART00000105477	lrrtm2	289	-32.34
dre-miR-10b-5p	ENSDARG00000089920	ENSDART00000129773	mlip	289	-28.47
dre-miR-10b-5p	ENSDARG00000001634	ENSDART00000142924	kirrela	289	-37.7
dre-miR-10b-5p	ENSDARG00000054542	ENSDART00000155140	il12bb	289	-33.87
dre-miR-10b-5p	ENSDARG00000093170	ENSDART00000166300	mef2b	289	-33.17
dre-miR-10b-5p	ENSDARG00000071353	ENSDART00000169040	si:ch211-235e9.8	289	-31.24
dre-miR-10b-5p	ENSDARG00000105692	ENSDART00000174075	si:cabz01069022.1	289	-30.06
dre-miR-10b-5p	ENSDARG00000040180	ENSDART00000058777	slc35a1	288	-34.32
dre-miR-10b-5p	ENSDARG00000057249	ENSDART00000105768	zmynd11	288	-40.3
dre-miR-10b-5p	ENSDARG00000078335	ENSDART00000114778	amot	288	-31.96
dre-miR-10b-5p	ENSDARG00000102480	ENSDART00000159777	si:dkey-240n22.9	288	-33.18
dre-miR-10b-5p	ENSDARG00000044255	ENSDART00000064975	rbm18	287	-37.4
dre-miR-10b-5p	ENSDARG00000024276	ENSDART00000104693	pcbp4	287	-33.77
dre-miR-10b-5p	ENSDARG00000057016	ENSDART00000105681	cdc14ab	287	-42.76
dre-miR-10b-5p	ENSDARG00000098389	ENSDART00000121652	znf1015	287	-38.84
dre-miR-10b-5p	ENSDARG00000076179	ENSDART00000111018	ngef	287	-29.15
dre-miR-10b-5p	ENSDARG00000024276	ENSDART00000137945	pcbp4	287	-33.77
dre-miR-10b-5p	ENSDARG00000002656	ENSDART00000142806	stxbp5a	287	-34.49
dre-miR-10b-5p	ENSDARG00000076179	ENSDART00000154947	ngef	287	-29.15
dre-miR-10b-5p	ENSDARG00000045929	ENSDART00000153526	oaz2a	287	-32.2
dre-miR-10b-5p	ENSDARG00000057016	ENSDART00000171823	cdc14ab	287	-42.76
dre-miR-10b-5p	ENSDARG00000074540	ENSDART00000112512	gpr63	286	-38.17
dre-miR-10b-5p	ENSDARG00000074540	ENSDART00000149311	gpr63	286	-38.17
dre-miR-10b-5p	ENSDARG00000060165	ENSDART00000026924	dnah7	285	-37.87
dre-miR-10b-5p	ENSDARG00000017661	ENSDART00000048391	braf	285	-34.12
dre-miR-10b-5p	ENSDARG00000103026	ENSDART00000157861	p3h2	285	-28.16
dre-miR-10b-5p	ENSDARG00000056184	ENSDART00000012450	dvl2	284	-35.61
dre-miR-10b-5p	ENSDARG00000088984	ENSDART00000085662	cep131	284	-30.21
dre-miR-10b-5p	ENSDARG00000077228	ENSDART00000158204	ntrk3a	284	-41.93
dre-miR-10b-5p	ENSDARG00000102557	ENSDART00000166527	ftr87	284	-32.73
dre-miR-10b-5p	ENSDARG00000016695	ENSDART00000002866	p2rx1	283	-43.34
dre-miR-10b-5p	ENSDARG00000030687	ENSDART00000078202	phka2	283	-32.45
dre-miR-10b-5p	ENSDARG00000088002	ENSDART00000128835	BX322608.1	283	-33.56
dre-miR-10b-5p	ENSDARG00000074526	ENSDART00000155866	zbtb16b	283	-37
dre-miR-10b-5p	ENSDARG00000098226	ENSDART00000172571	smpd3	283	-34.75
dre-miR-10b-5p	ENSDARG00000076120	ENSDART00000114288	foxp4	282	-26.92
dre-miR-10b-5p	ENSDARG00000061951	ENSDART00000131402	golgb1	282	-33.75
dre-miR-10b-5p	ENSDARG00000013422	ENSDART00000165501	slc8a1a	282	-28.98
dre-miR-10b-5p	ENSDARG00000009982	ENSDART00000003879	fam199x	281	-28.6
dre-miR-10b-5p	ENSDARG00000010601	ENSDART00000085716	mtmr10	281	-37.63
dre-miR-10b-5p	ENSDARG00000089838	ENSDART00000121755	si:dkey-262k9.4	281	-33.36
dre-miR-10b-5p	ENSDARG00000061021	ENSDART00000163140	fam160a1a	281	-29.57
dre-miR-10b-5p	ENSDARG00000101394	ENSDART00000170166	fam69b	281	-31.48
dre-miR-10b-5p	ENSDARG00000031496	ENSDART00000167145	ap1ar	281	-28.14
dre-miR-10b-5p	ENSDARG00000010981	ENSDART00000172500	zdhhc3a	281	-26.53
dre-miR-10b-5p	ENSDARG00000045789	ENSDART00000014897	srgap1b	280	-30.85
dre-miR-10b-5p	ENSDARG00000007383	ENSDART00000021192	kcnk6	280	-32.84
dre-miR-10b-5p	ENSDARG00000089957	ENSDART00000124827	lgi2a	280	-29.86
dre-miR-10b-5p	ENSDARG00000060580	ENSDART00000133661	tasp1	280	-30.69
dre-miR-10b-5p	ENSDARG00000044241	ENSDART00000146619	dram2b	280	-24.98
dre-miR-10b-5p	ENSDARG00000094577	ENSDART00000142507	cdc42se2	280	-27.61
dre-miR-10b-5p	ENSDARG00000023445	ENSDART00000153828	atp2b3b	280	-26.59
dre-miR-10b-5p	ENSDARG00000105689	ENSDART00000150848	znf1009	280	-33.74
dre-miR-10b-5p	ENSDARG00000099371	ENSDART00000162557	cygb1	280	-29.76
dre-miR-10b-5p	ENSDARG00000102586	ENSDART00000167082	zgc:152938	280	-30.13
dre-miR-10b-5p	ENSDARG00000099371	ENSDART00000167220	cygb1	280	-29.76
dre-miR-10b-5p	ENSDARG00000094577	ENSDART00000165018	cdc42se2	280	-27.61
dre-miR-10b-5p	ENSDARG00000098932	ENSDART00000173495	GIGYF1	280	-27.37
dre-miR-10b-5p	ENSDARG00000059003	ENSDART00000081990	strip2	177	-22.56
dre-miR-10b-5p	ENSDARG00000059003	ENSDART00000154025	strip2	177	-22.56
dre-miR-10b-5p	ENSDARG00000074818	ENSDART00000173320	si:cabz01036022.1	173	-25.06
dre-miR-10b-5p	ENSDARG00000052390	ENSDART00000156786	tmed8	172	-20.23
dre-miR-10b-5p	ENSDARG00000040453	ENSDART00000059209	wdfy2	170	-26
dre-miR-10b-5p	ENSDARG00000058535	ENSDART00000081419	si:dkey-211g8.7	169	-21.9
dre-miR-10b-5p	ENSDARG00000088251	ENSDART00000155723	si:ch211-24o10.6	168	-24.12
dre-miR-10b-5p	ENSDARG00000101290	ENSDART00000159732	si:dkey-203a12.8	168	-20.26
dre-miR-10b-5p	ENSDARG00000104243	ENSDART00000171109	eomesb	168	-23.65
dre-miR-10b-5p	ENSDARG00000003818	ENSDART00000022179	prkag1	167	-25.24
dre-miR-10b-5p	ENSDARG00000075274	ENSDART00000093193	CABZ01090021.1	167	-23.14
dre-miR-10b-5p	ENSDARG00000000966	ENSDART00000051139	ncor2	166	-25.41
dre-miR-10b-5p	ENSDARG00000000966	ENSDART00000160289	ncor2	166	-25.41
dre-miR-10b-5p	ENSDARG00000079560	ENSDART00000114768	ptprh	165	-20.16
dre-miR-10b-5p	ENSDARG00000058219	ENSDART00000146735	tubd1	165	-24.38
dre-miR-10b-5p	ENSDARG00000019969	ENSDART00000174087	smarcd3b	165	-21.76
dre-miR-10b-5p	ENSDARG00000055108	ENSDART00000005829	gde1	164	-20.22
dre-miR-10b-5p	ENSDARG00000042336	ENSDART00000017619	impdh1a	164	-23.01
dre-miR-10b-5p	ENSDARG00000011239	ENSDART00000018117	ppp1r14aa	164	-24.24
dre-miR-10b-5p	ENSDARG00000102424	ENSDART00000164979	ARHGAP44	164	-20.8
dre-miR-10b-5p	ENSDARG00000029764	ENSDART00000027392	mef2ca	163	-22.83
dre-miR-10b-5p	ENSDARG00000029764	ENSDART00000039551	mef2ca	163	-22.83
dre-miR-10b-5p	ENSDARG00000029764	ENSDART00000099134	mef2ca	163	-22.83
dre-miR-10b-5p	ENSDARG00000029764	ENSDART00000097433	mef2ca	163	-22.83
dre-miR-10b-5p	ENSDARG00000029764	ENSDART00000131309	mef2ca	163	-22.83
dre-miR-10b-5p	ENSDARG00000029764	ENSDART00000131731	mef2ca	163	-22.83
dre-miR-10b-5p	ENSDARG00000100293	ENSDART00000158981	arhgef15	162	-26.12
dre-miR-10b-5p	ENSDARG00000036426	ENSDART00000052916	zgc:103586	161	-20.52
dre-miR-10b-5p	ENSDARG00000086215	ENSDART00000149021	gpr156	161	-22.33
dre-miR-10b-5p	ENSDARG00000034493	ENSDART00000142141	grin2aa	161	-21.62
dre-miR-10b-5p	ENSDARG00000098158	ENSDART00000161245	cpxm1b	161	-24.57
dre-miR-10b-5p	ENSDARG00000069382	ENSDART00000100922	mxtx1	160	-25.13
dre-miR-10b-5p	ENSDARG00000069382	ENSDART00000100925	mxtx1	160	-25.13
dre-miR-10b-5p	ENSDARG00000062634	ENSDART00000090757	kat2b	160	-20.14
dre-miR-10b-5p	ENSDARG00000060312	ENSDART00000114410	wdr62	160	-20.67
dre-miR-10b-5p	ENSDARG00000058857	ENSDART00000114751	zgc:112052	160	-22.89
dre-miR-10b-5p	ENSDARG00000056525	ENSDART00000128965	bcar1	160	-20.39
dre-miR-10b-5p	ENSDARG00000058857	ENSDART00000160697	zgc:112052	160	-22.89
dre-miR-10b-5p	ENSDARG00000100312	ENSDART00000171610	hoxa13a	160	-20.41
dre-miR-10b-5p	ENSDARG00000036645	ENSDART00000053222	rcbtb1	159	-23.61
dre-miR-10b-5p	ENSDARG00000001939	ENSDART00000149966	b3gat3	159	-21
dre-miR-10b-5p	ENSDARG00000010556	ENSDART00000081382	CABZ01030094.1	158	-22.49
dre-miR-10b-5p	ENSDARG00000043055	ENSDART00000063207	hiat1b	157	-26.05
dre-miR-10b-5p	ENSDARG00000087709	ENSDART00000067533	FAT3	157	-20.8
dre-miR-10b-5p	ENSDARG00000062216	ENSDART00000089679	narfl	157	-21.75
dre-miR-10b-5p	ENSDARG00000086327	ENSDART00000127015	srrm4	157	-21.83
dre-miR-10b-5p	ENSDARG00000007277	ENSDART00000112035	myf5	157	-21.72
dre-miR-10b-5p	ENSDARG00000007277	ENSDART00000127664	myf5	157	-21.72
dre-miR-10b-5p	ENSDARG00000062216	ENSDART00000128636	narfl	157	-21.75
dre-miR-10b-5p	ENSDARG00000033845	ENSDART00000138895	igsf9ba	157	-20.14
dre-miR-10b-5p	ENSDARG00000033259	ENSDART00000136180	dis3l2	157	-22.28
dre-miR-10b-5p	ENSDARG00000098455	ENSDART00000159733	CABZ01063757.1	157	-22.84
dre-miR-10b-5p	ENSDARG00000013845	ENSDART00000028085	ttc14	156	-20.11
dre-miR-10b-5p	ENSDARG00000004880	ENSDART00000041806	acsm3	156	-21.94
dre-miR-10b-5p	ENSDARG00000030367	ENSDART00000041805	metrn	156	-25.66
dre-miR-10b-5p	ENSDARG00000071558	ENSDART00000105878	fblim1	156	-20.24
dre-miR-10b-5p	ENSDARG00000078598	ENSDART00000114518	si:ch1073-184j22.2	156	-21.84
dre-miR-10b-5p	ENSDARG00000078598	ENSDART00000132411	si:ch1073-184j22.2	156	-21.84
dre-miR-10b-5p	ENSDARG00000093776	ENSDART00000133393	si:ch211-272h9.6	156	-26.57
dre-miR-10b-5p	ENSDARG00000071558	ENSDART00000145379	fblim1	156	-20.24
dre-miR-10b-5p	ENSDARG00000078598	ENSDART00000152907	si:ch1073-184j22.2	156	-21.84
dre-miR-10b-5p	ENSDARG00000099973	ENSDART00000159598	ctage5	156	-20.03
dre-miR-10b-5p	ENSDARG00000059945	ENSDART00000172232	sv2a	156	-20.25
dre-miR-10b-5p	ENSDARG00000099973	ENSDART00000172450	ctage5	156	-20.03
dre-miR-10b-5p	ENSDARG00000070074	ENSDART00000102554	lrp8	155	-20.74
dre-miR-10b-5p	ENSDARG00000090424	ENSDART00000129075	camk2n2	155	-22.11
dre-miR-10b-5p	ENSDARG00000057427	ENSDART00000124676	sv2ba	155	-24.88
dre-miR-10b-5p	ENSDARG00000090145	ENSDART00000155769	tmem240b	155	-21.1
dre-miR-10b-5p	ENSDARG00000103505	ENSDART00000160869	fbxl3a	155	-20.48
dre-miR-10b-5p	ENSDARG00000103505	ENSDART00000161105	fbxl3a	155	-20.48
dre-miR-10b-5p	ENSDARG00000103057	ENSDART00000167440	zfhx3	155	-24.3
dre-miR-10b-5p	ENSDARG00000052138	ENSDART00000174315	slc1a2a	155	-28.06
dre-miR-10c-5p	ENSDARG00000063711	ENSDART00000153657	trim3a	869	-99.05
dre-miR-10c-5p	ENSDARG00000070717	ENSDART00000155764	slc25a18	730	-73.96
dre-miR-10c-5p	ENSDARG00000022430	ENSDART00000028419	ppp1r8b	575	-67.61
dre-miR-10c-5p	ENSDARG00000061885	ENSDART00000166502	satb2	477	-70.74
dre-miR-10c-5p	ENSDARG00000031768	ENSDART00000148537	roraa	467	-70.91
dre-miR-10c-5p	ENSDARG00000008174	ENSDART00000110682	hoxb1a	465	-55.99
dre-miR-10c-5p	ENSDARG00000073845	ENSDART00000113299	zgc:110843	453	-71.24
dre-miR-10c-5p	ENSDARG00000102987	ENSDART00000160042	capn7	453	-41.41
dre-miR-10c-5p	ENSDARG00000102987	ENSDART00000172324	capn7	453	-41.41
dre-miR-10c-5p	ENSDARG00000075141	ENSDART00000114705	gprc5bb	450	-56.37
dre-miR-10c-5p	ENSDARG00000069280	ENSDART00000100696	tsen15	448	-58.35
dre-miR-10c-5p	ENSDARG00000079013	ENSDART00000114669	dpy19l3	448	-52.11
dre-miR-10c-5p	ENSDARG00000086576	ENSDART00000105992	si:cabz01069012.2	445	-61.18
dre-miR-10c-5p	ENSDARG00000103285	ENSDART00000160320	CCDC134	444	-71.14
dre-miR-10c-5p	ENSDARG00000061194	ENSDART00000168105	hectd2	440	-43.04
dre-miR-10c-5p	ENSDARG00000024276	ENSDART00000104693	pcbp4	438	-52.17
dre-miR-10c-5p	ENSDARG00000024276	ENSDART00000137945	pcbp4	438	-52.17
dre-miR-10c-5p	ENSDARG00000051836	ENSDART00000134848	si:dkeyp-19e1.3	438	-54.97
dre-miR-10c-5p	ENSDARG00000102557	ENSDART00000166527	ftr87	436	-62.54
dre-miR-10c-5p	ENSDARG00000102480	ENSDART00000174346	si:dkey-240n22.9	436	-57.6
dre-miR-10c-5p	ENSDARG00000001999	ENSDART00000004120	adamts18	432	-52.07
dre-miR-10c-5p	ENSDARG00000001999	ENSDART00000150045	adamts18	432	-52.07
dre-miR-10c-5p	ENSDARG00000102586	ENSDART00000167082	zgc:152938	431	-60.04
dre-miR-10c-5p	ENSDARG00000073688	ENSDART00000173541	nav2a	430	-58.4
dre-miR-10c-5p	ENSDARG00000073688	ENSDART00000173580	nav2a	430	-58.4
dre-miR-10c-5p	ENSDARG00000092517	ENSDART00000171711	gpsm1a	429	-55.38
dre-miR-10c-5p	ENSDARG00000019062	ENSDART00000010329	arpc5b	427	-51.69
dre-miR-10c-5p	ENSDARG00000019062	ENSDART00000145852	arpc5b	427	-51.69
dre-miR-10c-5p	ENSDARG00000059794	ENSDART00000157266	kdm6al	423	-68.88
dre-miR-10c-5p	ENSDARG00000001912	ENSDART00000169248	drd4-rs	320	-41.79
dre-miR-10c-5p	ENSDARG00000005690	ENSDART00000152666	slc25a23a	317	-39.81
dre-miR-10c-5p	ENSDARG00000087709	ENSDART00000067533	FAT3	315	-46.89
dre-miR-10c-5p	ENSDARG00000076757	ENSDART00000128457	ephb1	315	-45.36
dre-miR-10c-5p	ENSDARG00000055752	ENSDART00000078154	npas4a	314	-39.21
dre-miR-10c-5p	ENSDARG00000086505	ENSDART00000121872	mast3b	314	-35.83
dre-miR-10c-5p	ENSDARG00000086505	ENSDART00000164978	mast3b	314	-35.83
dre-miR-10c-5p	ENSDARG00000101289	ENSDART00000161322	slc29a1a	312	-38.5
dre-miR-10c-5p	ENSDARG00000099368	ENSDART00000164086	slc25a42	312	-38.5
dre-miR-10c-5p	ENSDARG00000045754	ENSDART00000161470	mettl25	311	-34.05
dre-miR-10c-5p	ENSDARG00000017579	ENSDART00000022660	si:ch211-195b15.7	310	-41.62
dre-miR-10c-5p	ENSDARG00000029263	ENSDART00000078466	hoxb3a	310	-38.82
dre-miR-10c-5p	ENSDARG00000089920	ENSDART00000129773	mlip	310	-36.52
dre-miR-10c-5p	ENSDARG00000105692	ENSDART00000174075	si:cabz01069022.1	309	-40.28
dre-miR-10c-5p	ENSDARG00000069603	ENSDART00000155880	taok1a	308	-39.63
dre-miR-10c-5p	ENSDARG00000056647	ENSDART00000079164	klhl3	307	-35.87
dre-miR-10c-5p	ENSDARG00000056647	ENSDART00000172868	klhl3	307	-35.87
dre-miR-10c-5p	ENSDARG00000059003	ENSDART00000081990	strip2	304	-39.57
dre-miR-10c-5p	ENSDARG00000058857	ENSDART00000081811	zgc:112052	304	-41.84
dre-miR-10c-5p	ENSDARG00000018856	ENSDART00000138755	dclk1a	304	-42.52
dre-miR-10c-5p	ENSDARG00000018856	ENSDART00000145450	dclk1a	304	-42.52
dre-miR-10c-5p	ENSDARG00000059003	ENSDART00000154025	strip2	304	-39.57
dre-miR-10c-5p	ENSDARG00000018856	ENSDART00000163072	dclk1a	304	-42.52
dre-miR-10c-5p	ENSDARG00000018856	ENSDART00000161272	dclk1a	304	-42.52
dre-miR-10c-5p	ENSDARG00000058964	ENSDART00000081941	themis2	303	-35.01
dre-miR-10c-5p	ENSDARG00000021352	ENSDART00000021437	gria1a	302	-33.08
dre-miR-10c-5p	ENSDARG00000030326	ENSDART00000050217	efna1a	302	-37.59
dre-miR-10c-5p	ENSDARG00000098032	ENSDART00000158679	si:dkey-7i4.13	302	-37.7
dre-miR-10c-5p	ENSDARG00000101695	ENSDART00000165437	si:dkey-26m3.3	302	-35.11
dre-miR-10c-5p	ENSDARG00000097478	ENSDART00000169708	qkia	301	-42.38
dre-miR-10c-5p	ENSDARG00000022045	ENSDART00000067321	map1ab	300	-32.24
dre-miR-10c-5p	ENSDARG00000022045	ENSDART00000154778	map1ab	300	-32.24
dre-miR-10c-5p	ENSDARG00000062045	ENSDART00000089206	il1rapl1a	299	-31.27
dre-miR-10c-5p	ENSDARG00000044525	ENSDART00000123458	pparda	299	-32.52
dre-miR-10c-5p	ENSDARG00000062045	ENSDART00000134157	il1rapl1a	299	-31.27
dre-miR-10c-5p	ENSDARG00000096901	ENSDART00000158453	si:dkey-7i4.11	299	-38.04
dre-miR-10c-5p	ENSDARG00000098492	ENSDART00000099094	olfcd2	298	-36.09
dre-miR-10c-5p	ENSDARG00000070256	ENSDART00000102952	suz12a	298	-38.83
dre-miR-10c-5p	ENSDARG00000040005	ENSDART00000131132	scfd2	298	-35.64
dre-miR-10c-5p	ENSDARG00000076634	ENSDART00000148595	capn10	298	-34.71
dre-miR-10c-5p	ENSDARG00000036501	ENSDART00000101406	rab39bb	297	-29.34
dre-miR-10c-5p	ENSDARG00000095708	ENSDART00000137870	znf1012	297	-35.36
dre-miR-10c-5p	ENSDARG00000020647	ENSDART00000006482	trpc4apb	296	-40.97
dre-miR-10c-5p	ENSDARG00000040180	ENSDART00000058777	slc35a1	296	-38.17
dre-miR-10c-5p	ENSDARG00000077737	ENSDART00000143324	spsb3a	296	-31.4
dre-miR-10c-5p	ENSDARG00000020647	ENSDART00000169180	trpc4apb	296	-40.97
dre-miR-10c-5p	ENSDARG00000101569	ENSDART00000170871	ppargc1b	296	-37.56
dre-miR-10c-5p	ENSDARG00000075919	ENSDART00000108865	ccser1	295	-32.36
dre-miR-10c-5p	ENSDARG00000013422	ENSDART00000165501	slc8a1a	295	-30.5
dre-miR-10c-5p	ENSDARG00000012306	ENSDART00000024590	syt13	294	-27.86
dre-miR-10c-5p	ENSDARG00000025593	ENSDART00000037279	plekhj1	294	-37.93
dre-miR-10c-5p	ENSDARG00000076120	ENSDART00000114288	foxp4	294	-30.51
dre-miR-10c-5p	ENSDARG00000012306	ENSDART00000127236	syt13	294	-27.86
dre-miR-10c-5p	ENSDARG00000034493	ENSDART00000142141	grin2aa	294	-42.74
dre-miR-10c-5p	ENSDARG00000003989	ENSDART00000156527	crhr1	294	-35.56
dre-miR-10c-5p	ENSDARG00000036061	ENSDART00000052349	ogfod1	293	-37.33
dre-miR-10c-5p	ENSDARG00000031698	ENSDART00000048628	mylk2	293	-31.76
dre-miR-10c-5p	ENSDARG00000004196	ENSDART00000101447	tnfsf10l	293	-35.9
dre-miR-10c-5p	ENSDARG00000031698	ENSDART00000133801	mylk2	293	-31.76
dre-miR-10c-5p	ENSDARG00000017127	ENSDART00000012604	pdzk1ip1	292	-35.49
dre-miR-10c-5p	ENSDARG00000017661	ENSDART00000048391	braf	292	-34.68
dre-miR-10c-5p	ENSDARG00000088984	ENSDART00000085662	cep131	292	-31.5
dre-miR-10c-5p	ENSDARG00000030340	ENSDART00000105818	guk1a	292	-44.51
dre-miR-10c-5p	ENSDARG00000075758	ENSDART00000112394	ywhabb	292	-36.3
dre-miR-10c-5p	ENSDARG00000033845	ENSDART00000138895	igsf9ba	292	-40.47
dre-miR-10c-5p	ENSDARG00000002656	ENSDART00000142806	stxbp5a	292	-38.28
dre-miR-10c-5p	ENSDARG00000105689	ENSDART00000150848	znf1009	292	-40.54
dre-miR-10c-5p	ENSDARG00000102480	ENSDART00000159777	si:dkey-240n22.9	292	-34.5
dre-miR-10c-5p	ENSDARG00000011555	ENSDART00000165052	spag7	292	-32.23
dre-miR-10c-5p	ENSDARG00000023814	ENSDART00000054416	dyrk1ab	291	-34.41
dre-miR-10c-5p	ENSDARG00000098389	ENSDART00000121652	znf1015	291	-46.08
dre-miR-10c-5p	ENSDARG00000057209	ENSDART00000125531	plppr5a	290	-30.52
dre-miR-10c-5p	ENSDARG00000036549	ENSDART00000157827	agpat3	290	-31.96
dre-miR-10c-5p	ENSDARG00000011170	ENSDART00000019949	ndrg2	289	-46.61
dre-miR-10c-5p	ENSDARG00000012684	ENSDART00000077664	atp2b1a	289	-40.82
dre-miR-10c-5p	ENSDARG00000012684	ENSDART00000128079	atp2b1a	289	-40.82
dre-miR-10c-5p	ENSDARG00000095754	ENSDART00000148146	si:dkey-234h16.7	289	-37.5
dre-miR-10c-5p	ENSDARG00000060915	ENSDART00000151670	fbxl16	289	-35.08
dre-miR-10c-5p	ENSDARG00000007383	ENSDART00000021192	kcnk6	288	-37.32
dre-miR-10c-5p	ENSDARG00000001634	ENSDART00000142924	kirrela	288	-37.96
dre-miR-10c-5p	ENSDARG00000009982	ENSDART00000003879	fam199x	287	-32.54
dre-miR-10c-5p	ENSDARG00000079306	ENSDART00000113567	rlim	287	-41.05
dre-miR-10c-5p	ENSDARG00000094451	ENSDART00000136865	cfp	287	-45.52
dre-miR-10c-5p	ENSDARG00000094451	ENSDART00000162296	cfp	287	-45.52
dre-miR-10c-5p	ENSDARG00000104258	ENSDART00000159196	CABZ01059421.2	287	-32.03
dre-miR-10c-5p	ENSDARG00000059123	ENSDART00000168751	plcd1a	287	-37.71
dre-miR-10c-5p	ENSDARG00000094451	ENSDART00000169955	cfp	287	-45.52
dre-miR-10c-5p	ENSDARG00000060288	ENSDART00000084792	prosc	286	-30.77
dre-miR-10c-5p	ENSDARG00000010601	ENSDART00000085716	mtmr10	286	-35.68
dre-miR-10c-5p	ENSDARG00000060288	ENSDART00000140666	prosc	286	-30.77
dre-miR-10c-5p	ENSDARG00000054087	ENSDART00000076229	irs1	285	-30.86
dre-miR-10c-5p	ENSDARG00000031751	ENSDART00000136244	npr1a	285	-36.2
dre-miR-10c-5p	ENSDARG00000056184	ENSDART00000012450	dvl2	284	-34.03
dre-miR-10c-5p	ENSDARG00000088002	ENSDART00000128835	BX322608.1	284	-34.73
dre-miR-10c-5p	ENSDARG00000060580	ENSDART00000133661	tasp1	284	-38.89
dre-miR-10c-5p	ENSDARG00000094577	ENSDART00000142507	cdc42se2	284	-31.62
dre-miR-10c-5p	ENSDARG00000079125	ENSDART00000161776	sowahab	284	-30.73
dre-miR-10c-5p	ENSDARG00000031496	ENSDART00000167145	ap1ar	284	-34.22
dre-miR-10c-5p	ENSDARG00000094577	ENSDART00000165018	cdc42se2	284	-31.62
dre-miR-10c-5p	ENSDARG00000093170	ENSDART00000166300	mef2b	284	-31.33
dre-miR-10c-5p	ENSDARG00000045789	ENSDART00000014897	srgap1b	283	-34.64
dre-miR-10c-5p	ENSDARG00000040926	ENSDART00000059976	nr2f2	283	-33.07
dre-miR-10c-5p	ENSDARG00000054031	ENSDART00000059264	mxd4	283	-33.98
dre-miR-10c-5p	ENSDARG00000076312	ENSDART00000115101	myot	283	-36.47
dre-miR-10c-5p	ENSDARG00000040926	ENSDART00000130163	nr2f2	283	-33.07
dre-miR-10c-5p	ENSDARG00000089908	ENSDART00000126474	si:ch211-265o23.1	283	-34.27
dre-miR-10c-5p	ENSDARG00000093480	ENSDART00000137025	pamr1	283	-45.28
dre-miR-10c-5p	ENSDARG00000044241	ENSDART00000146619	dram2b	283	-25.98
dre-miR-10c-5p	ENSDARG00000076312	ENSDART00000150042	myot	283	-36.47
dre-miR-10c-5p	ENSDARG00000093480	ENSDART00000156639	pamr1	283	-45.28
dre-miR-10c-5p	ENSDARG00000076312	ENSDART00000163900	myot	283	-36.47
dre-miR-10c-5p	ENSDARG00000034753	ENSDART00000050230	tspan3a	282	-27.52
dre-miR-10c-5p	ENSDARG00000045750	ENSDART00000136049	syt10	280	-32.14
dre-miR-10c-5p	ENSDARG00000023445	ENSDART00000153828	atp2b3b	280	-25.71
dre-miR-10c-5p	ENSDARG00000075849	ENSDART00000156464	prr12b	280	-36.48
dre-miR-10c-5p	ENSDARG00000087508	ENSDART00000151720	si:ch211-39i22.1	172	-22.38
dre-miR-10c-5p	ENSDARG00000010556	ENSDART00000081382	CABZ01030094.1	170	-27.92
dre-miR-10c-5p	ENSDARG00000096319	ENSDART00000151612	si:ch211-239j9.1	170	-25.24
dre-miR-10c-5p	ENSDARG00000055108	ENSDART00000005829	gde1	168	-22.65
dre-miR-10c-5p	ENSDARG00000043055	ENSDART00000063207	hiat1b	168	-37.48
dre-miR-10c-5p	ENSDARG00000088251	ENSDART00000155723	si:ch211-24o10.6	168	-22.64
dre-miR-10c-5p	ENSDARG00000079029	ENSDART00000156051	dhx32b	168	-23.44
dre-miR-10c-5p	ENSDARG00000104243	ENSDART00000171109	eomesb	167	-24.03
dre-miR-10c-5p	ENSDARG00000029764	ENSDART00000027392	mef2ca	166	-26.56
dre-miR-10c-5p	ENSDARG00000029764	ENSDART00000039551	mef2ca	166	-26.56
dre-miR-10c-5p	ENSDARG00000029764	ENSDART00000099134	mef2ca	166	-26.56
dre-miR-10c-5p	ENSDARG00000029764	ENSDART00000097433	mef2ca	166	-26.56
dre-miR-10c-5p	ENSDARG00000075274	ENSDART00000093193	CABZ01090021.1	166	-22.01
dre-miR-10c-5p	ENSDARG00000029764	ENSDART00000131309	mef2ca	166	-26.56
dre-miR-10c-5p	ENSDARG00000029764	ENSDART00000131731	mef2ca	166	-26.56
dre-miR-10c-5p	ENSDARG00000098766	ENSDART00000169025	pcxa	166	-26.48
dre-miR-10c-5p	ENSDARG00000086215	ENSDART00000149021	gpr156	165	-24.9
dre-miR-10c-5p	ENSDARG00000097824	ENSDART00000155359	smco4	165	-20.94
dre-miR-10c-5p	ENSDARG00000105731	ENSDART00000174067	si:ch211-161m3.7	165	-20.22
dre-miR-10c-5p	ENSDARG00000105731	ENSDART00000174153	si:ch211-161m3.7	165	-20.22
dre-miR-10c-5p	ENSDARG00000017841	ENSDART00000003694	cand1	164	-26.38
dre-miR-10c-5p	ENSDARG00000013615	ENSDART00000040126	pbx3b	164	-23.25
dre-miR-10c-5p	ENSDARG00000036848	ENSDART00000045861	slc43a2a	164	-20.15
dre-miR-10c-5p	ENSDARG00000013615	ENSDART00000048994	pbx3b	164	-23.25
dre-miR-10c-5p	ENSDARG00000013615	ENSDART00000098822	pbx3b	164	-23.25
dre-miR-10c-5p	ENSDARG00000013615	ENSDART00000159208	pbx3b	164	-23.25
dre-miR-10c-5p	ENSDARG00000099315	ENSDART00000159885	nsdhl	164	-24.06
dre-miR-10c-5p	ENSDARG00000099315	ENSDART00000172241	nsdhl	164	-24.06
dre-miR-10c-5p	ENSDARG00000042336	ENSDART00000017619	impdh1a	163	-22.23
dre-miR-10c-5p	ENSDARG00000000966	ENSDART00000051139	ncor2	163	-24.59
dre-miR-10c-5p	ENSDARG00000036645	ENSDART00000053222	rcbtb1	163	-26.5
dre-miR-10c-5p	ENSDARG00000015915	ENSDART00000156819	slc25a36b	163	-21.64
dre-miR-10c-5p	ENSDARG00000000966	ENSDART00000160289	ncor2	163	-24.59
dre-miR-10c-5p	ENSDARG00000099614	ENSDART00000165120	purab	163	-23.82
dre-miR-10c-5p	ENSDARG00000069745	ENSDART00000101726	slc35f2	162	-21.83
dre-miR-10c-5p	ENSDARG00000069745	ENSDART00000146673	slc35f2	162	-21.83
dre-miR-10c-5p	ENSDARG00000052390	ENSDART00000156786	tmed8	162	-20.73
dre-miR-10c-5p	ENSDARG00000100312	ENSDART00000171610	hoxa13a	162	-22.76
dre-miR-10c-5p	ENSDARG00000003398	ENSDART00000005067	rbpja	161	-22.65
dre-miR-10c-5p	ENSDARG00000025693	ENSDART00000028887	tmem9b	161	-25.93
dre-miR-10c-5p	ENSDARG00000069529	ENSDART00000101274	zgc:153981	161	-22
dre-miR-10c-5p	ENSDARG00000074818	ENSDART00000173320	si:cabz01036022.1	161	-23.17
dre-miR-10c-5p	ENSDARG00000011239	ENSDART00000018117	ppp1r14aa	160	-21.25
dre-miR-10c-5p	ENSDARG00000063663	ENSDART00000093232	clp1	160	-23.96
dre-miR-10c-5p	ENSDARG00000016460	ENSDART00000153925	fut9a	160	-20.53
dre-miR-10c-5p	ENSDARG00000043719	ENSDART00000161473	c3a.6	160	-26.98
dre-miR-10c-5p	ENSDARG00000099021	ENSDART00000165824	setdb1b	160	-20.71
dre-miR-10c-5p	ENSDARG00000099021	ENSDART00000170634	setdb1b	160	-20.71
dre-miR-10c-5p	ENSDARG00000019969	ENSDART00000174087	smarcd3b	160	-21.6
dre-miR-10c-5p	ENSDARG00000057671	ENSDART00000080382	epas1b	159	-27.31
dre-miR-10c-5p	ENSDARG00000103420	ENSDART00000158672	si:dkey-56m15.5	159	-28.9
dre-miR-10c-5p	ENSDARG00000102102	ENSDART00000161159	BX649453.2	159	-30.97
dre-miR-10c-5p	ENSDARG00000098618	ENSDART00000159078	erap2	159	-23.76
dre-miR-10c-5p	ENSDARG00000003818	ENSDART00000022179	prkag1	158	-20.49
dre-miR-10c-5p	ENSDARG00000071558	ENSDART00000105878	fblim1	158	-24.1
dre-miR-10c-5p	ENSDARG00000071558	ENSDART00000145379	fblim1	158	-24.1
dre-miR-10c-5p	ENSDARG00000071046	ENSDART00000146280	bbip1	158	-20.87
dre-miR-10c-5p	ENSDARG00000102924	ENSDART00000169959	zgc:112334	158	-21.32
dre-miR-10c-5p	ENSDARG00000101624	ENSDART00000170983	lmnb2	158	-20.06
dre-miR-10c-5p	ENSDARG00000105578	ENSDART00000173888	amfrb	158	-21.83
dre-miR-10c-5p	ENSDARG00000032430	ENSDART00000016860	ppp2r1b	157	-26.06
dre-miR-10c-5p	ENSDARG00000036096	ENSDART00000045374	smad3a	157	-20.95
dre-miR-10c-5p	ENSDARG00000090646	ENSDART00000131017	tnk2a	157	-20.09
dre-miR-10c-5p	ENSDARG00000098158	ENSDART00000161245	cpxm1b	157	-23.16
dre-miR-10c-5p	ENSDARG00000103862	ENSDART00000169074	hoxa3a	157	-21.7
dre-miR-10c-5p	ENSDARG00000041609	ENSDART00000044574	adarb1a	156	-21.31
dre-miR-10c-5p	ENSDARG00000040046	ENSDART00000058571	snai2	156	-20.71
dre-miR-10c-5p	ENSDARG00000042688	ENSDART00000062628	bora	156	-24.36
dre-miR-10c-5p	ENSDARG00000052697	ENSDART00000074599	fam172a	156	-20.75
dre-miR-10c-5p	ENSDARG00000060312	ENSDART00000114410	wdr62	156	-22.95
dre-miR-10c-5p	ENSDARG00000041609	ENSDART00000129768	adarb1a	156	-21.31
dre-miR-10c-5p	ENSDARG00000077818	ENSDART00000125652	nrg2a	156	-20.85
dre-miR-10c-5p	ENSDARG00000056525	ENSDART00000128965	bcar1	156	-21.03
dre-miR-10c-5p	ENSDARG00000058219	ENSDART00000146735	tubd1	156	-24.04
dre-miR-10c-5p	ENSDARG00000094265	ENSDART00000157559	si:dkey-183n20.15	156	-21.69
dre-miR-10c-5p	ENSDARG00000041609	ENSDART00000164944	adarb1a	156	-21.31
dre-miR-10c-5p	ENSDARG00000099342	ENSDART00000167452	crfb15	156	-23.84
dre-miR-10c-5p	ENSDARG00000103109	ENSDART00000164653	chl1b	156	-20.52
dre-miR-10c-5p	ENSDARG00000104022	ENSDART00000164361	gcgra	156	-25.81
dre-miR-10c-5p	ENSDARG00000041609	ENSDART00000167499	adarb1a	156	-21.31
dre-miR-10c-5p	ENSDARG00000039882	ENSDART00000058339	ap3s2	155	-21.07
dre-miR-10c-5p	ENSDARG00000036117	ENSDART00000052440	mchr2	155	-20.56
dre-miR-10c-5p	ENSDARG00000030905	ENSDART00000046716	cited2	155	-20.67
dre-miR-10c-5p	ENSDARG00000062801	ENSDART00000091183	erfl3	155	-20.56
dre-miR-10c-5p	ENSDARG00000069360	ENSDART00000100869	ppp3r1b	155	-25.8
dre-miR-10c-5p	ENSDARG00000076719	ENSDART00000110547	ANKRD34A	155	-20.7
dre-miR-10c-5p	ENSDARG00000039882	ENSDART00000134923	ap3s2	155	-21.07
dre-miR-10c-5p	ENSDARG00000093776	ENSDART00000133393	si:ch211-272h9.6	155	-30.23
dre-miR-10c-5p	ENSDARG00000033840	ENSDART00000154187	fat3a	155	-26.81
dre-miR-10c-5p	ENSDARG00000039882	ENSDART00000166817	ap3s2	155	-21.07
dre-miR-125a	ENSDARG00000058256	ENSDART00000165768	draxin	1048	-203.75
dre-miR-125a	ENSDARG00000099945	ENSDART00000161600	si:dkey-172k15.12	858	-189.57
dre-miR-125a	ENSDARG00000099945	ENSDART00000174312	si:dkey-172k15.12	858	-189.57
dre-miR-125a	ENSDARG00000078572	ENSDART00000167994	stox2b	749	-147.11
dre-miR-125a	ENSDARG00000043447	ENSDART00000142394	gpr55a	560	-69.12
dre-miR-125a	ENSDARG00000074899	ENSDART00000155550	taok2a	446	-60.82
dre-miR-125a	ENSDARG00000025847	ENSDART00000136827	sox12	435	-52.43
dre-miR-125a	ENSDARG00000061544	ENSDART00000087835	ano6	427	-56.79
dre-miR-125a	ENSDARG00000035990	ENSDART00000133059	cited4a	426	-54.23
dre-miR-125a	ENSDARG00000062801	ENSDART00000091183	erfl3	422	-53.16
dre-miR-125a	ENSDARG00000001999	ENSDART00000004120	adamts18	420	-44.79
dre-miR-125a	ENSDARG00000001999	ENSDART00000150045	adamts18	420	-44.79
dre-miR-125a	ENSDARG00000070846	ENSDART00000145516	dazap1	325	-53.84
dre-miR-125a	ENSDARG00000071585	ENSDART00000105932	si:dkeyp-110e4.11	318	-43.92
dre-miR-125a	ENSDARG00000003854	ENSDART00000130801	acsl1b	307	-43.4
dre-miR-125a	ENSDARG00000088245	ENSDART00000125835	si:dkey-16p6.1	306	-40.36
dre-miR-125a	ENSDARG00000038980	ENSDART00000056899	txndc12	298	-41.53
dre-miR-125a	ENSDARG00000043342	ENSDART00000063625	gpx3	297	-43.16
dre-miR-125a	ENSDARG00000088036	ENSDART00000128504	si:dkey-106g10.7	296	-31.73
dre-miR-125a	ENSDARG00000016830	ENSDART00000005337	rimkla	294	-43.28
dre-miR-125a	ENSDARG00000053547	ENSDART00000040169	jakmip2	294	-42.36
dre-miR-125a	ENSDARG00000087536	ENSDART00000165802	znf407	294	-38.12
dre-miR-125a	ENSDARG00000078541	ENSDART00000172824	cers3a	293	-40.64
dre-miR-125a	ENSDARG00000005799	ENSDART00000008201	smim14	292	-40.53
dre-miR-125a	ENSDARG00000018534	ENSDART00000077462	slc6a9	291	-36.23
dre-miR-125a	ENSDARG00000025567	ENSDART00000136146	nf2b	291	-36
dre-miR-125a	ENSDARG00000060741	ENSDART00000085903	SYT17	290	-37.58
dre-miR-125a	ENSDARG00000101814	ENSDART00000159531	lpar3	289	-32.59
dre-miR-125a	ENSDARG00000059029	ENSDART00000082026	mmp28	288	-34.9
dre-miR-125a	ENSDARG00000061208	ENSDART00000087047	rab40c	288	-41.38
dre-miR-125a	ENSDARG00000069280	ENSDART00000100696	tsen15	288	-43.16
dre-miR-125a	ENSDARG00000010266	ENSDART00000010140	igf2bp3	287	-40.69
dre-miR-125a	ENSDARG00000031768	ENSDART00000148537	roraa	287	-36.04
dre-miR-125a	ENSDARG00000077618	ENSDART00000156894	rin3	287	-38.74
dre-miR-125a	ENSDARG00000012397	ENSDART00000158755	eya4	287	-41.32
dre-miR-125a	ENSDARG00000010266	ENSDART00000163026	igf2bp3	287	-40.69
dre-miR-125a	ENSDARG00000012397	ENSDART00000167345	eya4	287	-41.32
dre-miR-125a	ENSDARG00000079665	ENSDART00000113081	gpr158b	286	-40.69
dre-miR-125a	ENSDARG00000055124	ENSDART00000139696	ccnl1a	286	-39.03
dre-miR-125a	ENSDARG00000099329	ENSDART00000162548	h2afy	286	-41.52
dre-miR-125a	ENSDARG00000103512	ENSDART00000172649	CABZ01033178.1	286	-36.25
dre-miR-125a	ENSDARG00000086463	ENSDART00000128122	klhl13	285	-35.43
dre-miR-125a	ENSDARG00000068166	ENSDART00000144802	dfnb31b	285	-48.92
dre-miR-125a	ENSDARG00000103786	ENSDART00000164459	klhl13	285	-35.43
dre-miR-125a	ENSDARG00000103786	ENSDART00000171826	klhl13	285	-35.43
dre-miR-125a	ENSDARG00000010792	ENSDART00000020576	cdc25b	284	-34.48
dre-miR-125a	ENSDARG00000010792	ENSDART00000082393	cdc25b	284	-34.48
dre-miR-125a	ENSDARG00000063037	ENSDART00000159152	lipea	284	-40.35
dre-miR-125a	ENSDARG00000020250	ENSDART00000002507	rhoj	283	-49.85
dre-miR-125a	ENSDARG00000079985	ENSDART00000108814	nrip2	283	-32.32
dre-miR-125a	ENSDARG00000016724	ENSDART00000136151	zgc:162339	282	-35.15
dre-miR-125a	ENSDARG00000002656	ENSDART00000142806	stxbp5a	282	-41.04
dre-miR-125a	ENSDARG00000012060	ENSDART00000163763	thbs3b	282	-49.26
dre-miR-125a	ENSDARG00000092546	ENSDART00000066393	pdap1a	281	-33.33
dre-miR-125a	ENSDARG00000092488	ENSDART00000143762	khnyn	281	-30.35
dre-miR-125a	ENSDARG00000092546	ENSDART00000163097	pdap1a	281	-33.33
dre-miR-125a	ENSDARG00000043447	ENSDART00000063781	gpr55a	280	-34.56
dre-miR-125a	ENSDARG00000007824	ENSDART00000046663	camta1b	280	-35.12
dre-miR-125a	ENSDARG00000007824	ENSDART00000157659	camta1b	280	-35.12
dre-miR-125a	ENSDARG00000102778	ENSDART00000168252	fgf17	280	-37.98
dre-miR-125a	ENSDARG00000069242	ENSDART00000100592	pdia5	167	-24.58
dre-miR-125a	ENSDARG00000002787	ENSDART00000045679	tle3a	166	-26.19
dre-miR-125a	ENSDARG00000070507	ENSDART00000080789	trpc4a	166	-26.57
dre-miR-125a	ENSDARG00000036501	ENSDART00000101406	rab39bb	165	-28.78
dre-miR-125a	ENSDARG00000011594	ENSDART00000011318	smarcb1b	164	-23.84
dre-miR-125a	ENSDARG00000044600	ENSDART00000065507	PLPPR2	164	-27.01
dre-miR-125a	ENSDARG00000075467	ENSDART00000110191	shisa3	164	-24.94
dre-miR-125a	ENSDARG00000074002	ENSDART00000103757	slc6a11a	164	-25.95
dre-miR-125a	ENSDARG00000011594	ENSDART00000145454	smarcb1b	164	-23.84
dre-miR-125a	ENSDARG00000073848	ENSDART00000042086	arhgef7b	163	-25.2
dre-miR-125a	ENSDARG00000021866	ENSDART00000036302	upk1a	163	-21.32
dre-miR-125a	ENSDARG00000029718	ENSDART00000049701	p2rx3b	163	-27.82
dre-miR-125a	ENSDARG00000073848	ENSDART00000108528	arhgef7b	163	-25.2
dre-miR-125a	ENSDARG00000029718	ENSDART00000133926	p2rx3b	163	-27.82
dre-miR-125a	ENSDARG00000073848	ENSDART00000163725	arhgef7b	163	-25.2
dre-miR-125a	ENSDARG00000026635	ENSDART00000168164	asb1	163	-23.8
dre-miR-125a	ENSDARG00000003398	ENSDART00000005067	rbpja	162	-22.05
dre-miR-125a	ENSDARG00000004748	ENSDART00000135192	zgc:100868	162	-24.23
dre-miR-125a	ENSDARG00000100394	ENSDART00000163973	lnpep	162	-21.99
dre-miR-125a	ENSDARG00000100394	ENSDART00000158542	lnpep	162	-21.99
dre-miR-125a	ENSDARG00000060922	ENSDART00000086335	dgcr14	161	-24.15
dre-miR-125a	ENSDARG00000074843	ENSDART00000111552	phldb2b	161	-23.91
dre-miR-125a	ENSDARG00000060922	ENSDART00000132976	dgcr14	161	-24.15
dre-miR-125a	ENSDARG00000074843	ENSDART00000141601	phldb2b	161	-23.91
dre-miR-125a	ENSDARG00000055374	ENSDART00000157291	irf4b	161	-23.65
dre-miR-125a	ENSDARG00000001873	ENSDART00000012938	phgdh	160	-26.27
dre-miR-125a	ENSDARG00000045268	ENSDART00000066578	tectb	160	-22.63
dre-miR-125a	ENSDARG00000060627	ENSDART00000085556	HIP1R	160	-21.9
dre-miR-125a	ENSDARG00000057016	ENSDART00000105681	cdc14ab	160	-21.58
dre-miR-125a	ENSDARG00000054103	ENSDART00000133405	ripply1	160	-22.54
dre-miR-125a	ENSDARG00000102403	ENSDART00000165584	cry2	160	-24.14
dre-miR-125a	ENSDARG00000057016	ENSDART00000171823	cdc14ab	160	-21.58
dre-miR-125a	ENSDARG00000036096	ENSDART00000045374	smad3a	159	-28.82
dre-miR-125a	ENSDARG00000006395	ENSDART00000027836	rbm25b	159	-21.26
dre-miR-125a	ENSDARG00000017425	ENSDART00000065238	crocc2	159	-27.83
dre-miR-125a	ENSDARG00000042811	ENSDART00000062836	fgf1b	159	-20.88
dre-miR-125a	ENSDARG00000074905	ENSDART00000104676	camk1da	159	-21.79
dre-miR-125a	ENSDARG00000069298	ENSDART00000100727	osbpl9	159	-25.8
dre-miR-125a	ENSDARG00000059871	ENSDART00000083719	shrprbck1r	159	-22.13
dre-miR-125a	ENSDARG00000055443	ENSDART00000129066	zcchc7	159	-21.27
dre-miR-125a	ENSDARG00000008884	ENSDART00000124499	hprt1	159	-32.24
dre-miR-125a	ENSDARG00000016676	ENSDART00000130125	gnao1a	159	-29.71
dre-miR-125a	ENSDARG00000105116	ENSDART00000167937	p4hb	159	-22.94
dre-miR-125a	ENSDARG00000012021	ENSDART00000022621	kdsr	158	-20.92
dre-miR-125a	ENSDARG00000041006	ENSDART00000097259	st3gal4	158	-22.92
dre-miR-125a	ENSDARG00000076398	ENSDART00000108503	si:dkey-201l21.4	158	-24.17
dre-miR-125a	ENSDARG00000041381	ENSDART00000099849	arntl2	158	-28.24
dre-miR-125a	ENSDARG00000067544	ENSDART00000097213	tcf15	158	-23.67
dre-miR-125a	ENSDARG00000078778	ENSDART00000108629	lrch1	158	-26.24
dre-miR-125a	ENSDARG00000031845	ENSDART00000146590	mboat2a	158	-25.18
dre-miR-125a	ENSDARG00000052059	ENSDART00000174314	PAQR9	158	-23.59
dre-miR-125a	ENSDARG00000035507	ENSDART00000051473	ddx31	157	-24.45
dre-miR-125a	ENSDARG00000059049	ENSDART00000082050	zgc:174904	157	-20.64
dre-miR-125a	ENSDARG00000098492	ENSDART00000099094	olfcd2	157	-24.48
dre-miR-125a	ENSDARG00000035507	ENSDART00000148314	ddx31	157	-24.45
dre-miR-125a	ENSDARG00000030012	ENSDART00000039295	lrrfip1a	156	-22.16
dre-miR-125a	ENSDARG00000056101	ENSDART00000078533	kcnd3	156	-22.65
dre-miR-125a	ENSDARG00000007912	ENSDART00000051456	si:ch211-196i2.1	156	-24.94
dre-miR-125a	ENSDARG00000062936	ENSDART00000091532	ndnf	156	-22.83
dre-miR-125a	ENSDARG00000007912	ENSDART00000155097	si:ch211-196i2.1	156	-24.94
dre-miR-125a	ENSDARG00000013990	ENSDART00000155506	ube2q2	156	-21.57
dre-miR-125a	ENSDARG00000030012	ENSDART00000161468	lrrfip1a	156	-22.16
dre-miR-125a	ENSDARG00000003706	ENSDART00000165606	ryr2b	156	-27.75
dre-miR-125a	ENSDARG00000062401	ENSDART00000170101	znf319	156	-27.1
dre-miR-125a	ENSDARG00000006712	ENSDART00000011025	wipf2b	155	-20.39
dre-miR-125a	ENSDARG00000052413	ENSDART00000074264	crfb12	155	-23.74
dre-miR-125a	ENSDARG00000075612	ENSDART00000112380	ercc6	155	-25.86
dre-miR-125a	ENSDARG00000016835	ENSDART00000145354	tcirg1a	155	-21.8
dre-miR-125a	ENSDARG00000038667	ENSDART00000149391	fggy	155	-23.1
dre-miR-125a	ENSDARG00000102956	ENSDART00000159976	mmp17b	155	-20.9
dre-miR-125a	ENSDARG00000100276	ENSDART00000161927	tmem101	155	-20.82
dre-miR-125a	ENSDARG00000103449	ENSDART00000163594	CR391944.2	155	-21.07
dre-miR-125b-5p	ENSDARG00000078572	ENSDART00000167994	stox2b	752	-136.67
dre-miR-125b-5p	ENSDARG00000043447	ENSDART00000142394	gpr55a	560	-77.08
dre-miR-125b-5p	ENSDARG00000074899	ENSDART00000155550	taok2a	463	-63.92
dre-miR-125b-5p	ENSDARG00000001999	ENSDART00000004120	adamts18	435	-48.31
dre-miR-125b-5p	ENSDARG00000001999	ENSDART00000150045	adamts18	435	-48.31
dre-miR-125b-5p	ENSDARG00000018534	ENSDART00000077462	slc6a9	429	-53.13
dre-miR-125b-5p	ENSDARG00000062801	ENSDART00000091183	erfl3	424	-59.69
dre-miR-125b-5p	ENSDARG00000070846	ENSDART00000145516	dazap1	311	-49.14
dre-miR-125b-5p	ENSDARG00000088245	ENSDART00000125835	si:dkey-16p6.1	310	-44.69
dre-miR-125b-5p	ENSDARG00000071585	ENSDART00000105932	si:dkeyp-110e4.11	307	-38.87
dre-miR-125b-5p	ENSDARG00000002880	ENSDART00000110699	vps50	307	-44.29
dre-miR-125b-5p	ENSDARG00000002880	ENSDART00000146468	vps50	307	-44.29
dre-miR-125b-5p	ENSDARG00000102474	ENSDART00000161055	dusp16	304	-50.62
dre-miR-125b-5p	ENSDARG00000003854	ENSDART00000130801	acsl1b	302	-41.39
dre-miR-125b-5p	ENSDARG00000016835	ENSDART00000145354	tcirg1a	301	-40.27
dre-miR-125b-5p	ENSDARG00000062936	ENSDART00000091532	ndnf	299	-42.99
dre-miR-125b-5p	ENSDARG00000101814	ENSDART00000159531	lpar3	295	-38.25
dre-miR-125b-5p	ENSDARG00000057007	ENSDART00000079583	ctbp1	294	-32.48
dre-miR-125b-5p	ENSDARG00000057007	ENSDART00000122739	ctbp1	294	-32.48
dre-miR-125b-5p	ENSDARG00000005799	ENSDART00000008201	smim14	293	-34.87
dre-miR-125b-5p	ENSDARG00000086463	ENSDART00000128122	klhl13	293	-36.02
dre-miR-125b-5p	ENSDARG00000088036	ENSDART00000128504	si:dkey-106g10.7	293	-33.15
dre-miR-125b-5p	ENSDARG00000069808	ENSDART00000145269	ostm1	293	-34.51
dre-miR-125b-5p	ENSDARG00000100394	ENSDART00000163973	lnpep	293	-34.87
dre-miR-125b-5p	ENSDARG00000100394	ENSDART00000158542	lnpep	293	-34.87
dre-miR-125b-5p	ENSDARG00000097478	ENSDART00000169708	qkia	293	-33.89
dre-miR-125b-5p	ENSDARG00000103786	ENSDART00000164459	klhl13	293	-36.02
dre-miR-125b-5p	ENSDARG00000103786	ENSDART00000171826	klhl13	293	-36.02
dre-miR-125b-5p	ENSDARG00000038980	ENSDART00000056899	txndc12	292	-36.81
dre-miR-125b-5p	ENSDARG00000061544	ENSDART00000087835	ano6	292	-38.95
dre-miR-125b-5p	ENSDARG00000075158	ENSDART00000111388	igdcc3	292	-38.12
dre-miR-125b-5p	ENSDARG00000087536	ENSDART00000165802	znf407	291	-38.15
dre-miR-125b-5p	ENSDARG00000053547	ENSDART00000040169	jakmip2	290	-32.77
dre-miR-125b-5p	ENSDARG00000031819	ENSDART00000040926	eif4ebp2	290	-41.19
dre-miR-125b-5p	ENSDARG00000093249	ENSDART00000078118	si:ch211-226h8.11	290	-39.01
dre-miR-125b-5p	ENSDARG00000096809	ENSDART00000152866	si:ch211-168b3.2	290	-37.79
dre-miR-125b-5p	ENSDARG00000090949	ENSDART00000109315	dlg5b.1	289	-36.3
dre-miR-125b-5p	ENSDARG00000069280	ENSDART00000100696	tsen15	289	-44.17
dre-miR-125b-5p	ENSDARG00000035990	ENSDART00000133059	cited4a	289	-30.05
dre-miR-125b-5p	ENSDARG00000079985	ENSDART00000108814	nrip2	287	-34.83
dre-miR-125b-5p	ENSDARG00000063037	ENSDART00000159152	lipea	287	-39.15
dre-miR-125b-5p	ENSDARG00000010083	ENSDART00000153146	rbfox3a	286	-44.56
dre-miR-125b-5p	ENSDARG00000010083	ENSDART00000162681	rbfox3a	286	-44.56
dre-miR-125b-5p	ENSDARG00000061208	ENSDART00000087047	rab40c	285	-36.42
dre-miR-125b-5p	ENSDARG00000103512	ENSDART00000172649	CABZ01033178.1	285	-36.92
dre-miR-125b-5p	ENSDARG00000012684	ENSDART00000077664	atp2b1a	284	-34.83
dre-miR-125b-5p	ENSDARG00000059029	ENSDART00000082026	mmp28	284	-39.55
dre-miR-125b-5p	ENSDARG00000012684	ENSDART00000128079	atp2b1a	284	-34.83
dre-miR-125b-5p	ENSDARG00000102778	ENSDART00000168252	fgf17	284	-37.98
dre-miR-125b-5p	ENSDARG00000058392	ENSDART00000166958	adcy2a	284	-35.01
dre-miR-125b-5p	ENSDARG00000031768	ENSDART00000148537	roraa	283	-37.72
dre-miR-125b-5p	ENSDARG00000097937	ENSDART00000157020	si:dkey-172k15.5	283	-46.15
dre-miR-125b-5p	ENSDARG00000097937	ENSDART00000169774	si:dkey-172k15.5	283	-46.15
dre-miR-125b-5p	ENSDARG00000051879	ENSDART00000149161	abcc8	282	-31.68
dre-miR-125b-5p	ENSDARG00000078541	ENSDART00000172824	cers3a	282	-35.81
dre-miR-125b-5p	ENSDARG00000089581	ENSDART00000153108	nhlrc2	281	-35.95
dre-miR-125b-5p	ENSDARG00000092546	ENSDART00000066393	pdap1a	280	-32.7
dre-miR-125b-5p	ENSDARG00000043447	ENSDART00000063781	gpr55a	280	-38.54
dre-miR-125b-5p	ENSDARG00000092546	ENSDART00000163097	pdap1a	280	-32.7
dre-miR-125b-5p	ENSDARG00000073848	ENSDART00000042086	arhgef7b	169	-28.59
dre-miR-125b-5p	ENSDARG00000073848	ENSDART00000108528	arhgef7b	169	-28.59
dre-miR-125b-5p	ENSDARG00000073848	ENSDART00000163725	arhgef7b	169	-28.59
dre-miR-125b-5p	ENSDARG00000069242	ENSDART00000100592	pdia5	168	-22.4
dre-miR-125b-5p	ENSDARG00000026635	ENSDART00000168164	asb1	168	-23.55
dre-miR-125b-5p	ENSDARG00000093065	ENSDART00000144297	ubac2	167	-21.19
dre-miR-125b-5p	ENSDARG00000093065	ENSDART00000164204	ubac2	167	-21.19
dre-miR-125b-5p	ENSDARG00000055374	ENSDART00000157291	irf4b	166	-21.84
dre-miR-125b-5p	ENSDARG00000036501	ENSDART00000101406	rab39bb	165	-28.88
dre-miR-125b-5p	ENSDARG00000035507	ENSDART00000051473	ddx31	164	-22.71
dre-miR-125b-5p	ENSDARG00000012340	ENSDART00000046951	ptpn11b	164	-29.7
dre-miR-125b-5p	ENSDARG00000035507	ENSDART00000148314	ddx31	164	-22.71
dre-miR-125b-5p	ENSDARG00000012340	ENSDART00000171029	ptpn11b	164	-29.7
dre-miR-125b-5p	ENSDARG00000056324	ENSDART00000078807	zgc:123295	163	-23.16
dre-miR-125b-5p	ENSDARG00000074002	ENSDART00000103757	slc6a11a	163	-23.34
dre-miR-125b-5p	ENSDARG00000075612	ENSDART00000112380	ercc6	163	-25.09
dre-miR-125b-5p	ENSDARG00000056101	ENSDART00000078533	kcnd3	162	-24.15
dre-miR-125b-5p	ENSDARG00000070507	ENSDART00000080789	trpc4a	162	-26.37
dre-miR-125b-5p	ENSDARG00000060922	ENSDART00000086335	dgcr14	162	-23.84
dre-miR-125b-5p	ENSDARG00000060922	ENSDART00000132976	dgcr14	162	-23.84
dre-miR-125b-5p	ENSDARG00000079908	ENSDART00000110705	tmem151a	161	-22.37
dre-miR-125b-5p	ENSDARG00000090401	ENSDART00000130601	CABZ01020840.1	161	-25.61
dre-miR-125b-5p	ENSDARG00000003054	ENSDART00000003278	tacr3l	160	-23.03
dre-miR-125b-5p	ENSDARG00000016156	ENSDART00000008312	fam53b	160	-20.25
dre-miR-125b-5p	ENSDARG00000031952	ENSDART00000039807	mb	160	-29.1
dre-miR-125b-5p	ENSDARG00000002787	ENSDART00000045679	tle3a	160	-25.11
dre-miR-125b-5p	ENSDARG00000034473	ENSDART00000083111	ttyh3a	160	-20.77
dre-miR-125b-5p	ENSDARG00000031952	ENSDART00000138070	mb	160	-29.1
dre-miR-125b-5p	ENSDARG00000016156	ENSDART00000135393	fam53b	160	-20.25
dre-miR-125b-5p	ENSDARG00000031952	ENSDART00000136378	mb	160	-29.1
dre-miR-125b-5p	ENSDARG00000031952	ENSDART00000150510	mb	160	-29.1
dre-miR-125b-5p	ENSDARG00000012021	ENSDART00000022621	kdsr	159	-25.92
dre-miR-125b-5p	ENSDARG00000045268	ENSDART00000066578	tectb	159	-24.92
dre-miR-125b-5p	ENSDARG00000055317	ENSDART00000067063	c1ql4b	159	-23.73
dre-miR-125b-5p	ENSDARG00000060741	ENSDART00000085903	SYT17	159	-22.15
dre-miR-125b-5p	ENSDARG00000089271	ENSDART00000149893	si:dkey-114c15.7	159	-20.64
dre-miR-125b-5p	ENSDARG00000104097	ENSDART00000164696	tmem222b	159	-24.89
dre-miR-125b-5p	ENSDARG00000099078	ENSDART00000170698	SLC29A2	159	-21.92
dre-miR-125b-5p	ENSDARG00000017425	ENSDART00000065238	crocc2	158	-26.78
dre-miR-125b-5p	ENSDARG00000041006	ENSDART00000097259	st3gal4	158	-23.43
dre-miR-125b-5p	ENSDARG00000041381	ENSDART00000099849	arntl2	158	-28.45
dre-miR-125b-5p	ENSDARG00000004748	ENSDART00000135192	zgc:100868	158	-21.41
dre-miR-125b-5p	ENSDARG00000099690	ENSDART00000157633	vaspa	158	-26.56
dre-miR-125b-5p	ENSDARG00000013892	ENSDART00000156995	sorl1	158	-20.25
dre-miR-125b-5p	ENSDARG00000011594	ENSDART00000011318	smarcb1b	157	-22.81
dre-miR-125b-5p	ENSDARG00000044809	ENSDART00000065858	fpgs	157	-22.4
dre-miR-125b-5p	ENSDARG00000074843	ENSDART00000111552	phldb2b	157	-23.93
dre-miR-125b-5p	ENSDARG00000089434	ENSDART00000122240	etv7	157	-25.62
dre-miR-125b-5p	ENSDARG00000059933	ENSDART00000145521	plpp3	157	-23.88
dre-miR-125b-5p	ENSDARG00000011594	ENSDART00000145454	smarcb1b	157	-22.81
dre-miR-125b-5p	ENSDARG00000044809	ENSDART00000141607	fpgs	157	-22.4
dre-miR-125b-5p	ENSDARG00000074843	ENSDART00000141601	phldb2b	157	-23.93
dre-miR-125b-5p	ENSDARG00000052059	ENSDART00000174314	PAQR9	157	-22.77
dre-miR-125b-5p	ENSDARG00000016830	ENSDART00000005337	rimkla	156	-20.47
dre-miR-125b-5p	ENSDARG00000037879	ENSDART00000028673	lfng	156	-21.96
dre-miR-125b-5p	ENSDARG00000075993	ENSDART00000035944	clic5a	156	-26.99
dre-miR-125b-5p	ENSDARG00000007912	ENSDART00000051456	si:ch211-196i2.1	156	-23.89
dre-miR-125b-5p	ENSDARG00000039270	ENSDART00000057379	vti1b	156	-22.97
[truncated: 8,987 more rows]

## Sheet: GOenrichment4DEmiRNA
GO enrichment analysis for 27 abundant miRNAs in zebrafish gonads
** significant at p < 0.01
* significant at p < 0.05
- not statistically significant p ≥ 0.05
GO-term-ID	GO-term-size	Observed-Target-Gene-Overlap-Proportion	Mean-Random-Simulated-MicroRNA-Target-Overlap-Proportion	One-sided-empirical-p-value	Benjamini-Hochberg-0.05-FDR
GO:0007367~segment polarity determination	1	0.00108873	0.000323511	0	**
GO:1900025~negative regulation of substrate adhesion-dependent cell spreading	1	0.00176919	0.000638864	0	**
GO:0051673~membrane disruption in other organism	19	0.000136091	6.38512e-06	0	**
GO:0006666~3-keto-sphinganine metabolic process	1	0.000680457	0.000119385	0	**
GO:2000146~negative regulation of cell motility	1	0.00176919	0.000638864	0	**
GO:0048203~vesicle targeting, trans-Golgi to endosome	1	0.00176919	0.000638864	0	**
GO:0006449~regulation of translational termination	1	0.000408274	3.99822e-05	0	**
GO:0070734~histone H3-K27 methylation	1	0.000136091	6.36322e-06	0.00010004	*
GO:0070096~mitochondrial outer membrane translocase complex assembly	1	0.000272183	1.33554e-05	0.00010004	*
GO:0071850~mitotic cell cycle arrest	2	0.00217746	0.000638881	0.00010004	*
GO:0006388~tRNA splicing, via endonucleolytic cleavage and ligation	7	0.00244965	0.00113984	0.00010004	*
GO:0009794~regulation of mitotic cell cycle, embryonic	2	0.00095264	0.000106636	0.00010004	*
GO:0006956~complement activation	7	0.000136091	6.72223e-06	0.00010004	*
GO:0016031~tRNA import into mitochondrion	1	0.000272183	1.33554e-05	0.00010004	*
GO:0006265~DNA topological change	9	0.00244965	0.000983798	0.00010004	*
GO:0097510~base-excision repair, AP site formation via deaminated base removal	2	0.000136091	6.36322e-06	0.00010004	*
GO:0018002~N-terminal peptidyl-glutamic acid acetylation	1	0	1.14705e-05	1	-
GO:0010424~DNA methylation on cytosine within a CG sequence	1	0	3.29439e-05	1	-
GO:0086009~membrane repolarization	1	0.000136091	1.34135e-05	0.0060024	-
GO:0019933~cAMP-mediated signaling	14	0.00122482	0.00108731	0.295518	-
GO:0031938~regulation of chromatin silencing at telomere	1	0	0	1	-
GO:0000725~recombinational repair	1	0	6.57946e-06	1G2E28	-
GO:0030423~targeting of mRNA for destruction involved in RNA interference	2	0.00190528	0.00113562	0.0673269	-
GO:0050936~xanthophore differentiation	2	0	9.48008e-05	1	-
GO:0061312~BMP signaling pathway involved in heart development	2	0	4.55383e-05	1	-
GO:0044774~mitotic DNA integrity checkpoint	1	0	5.99452e-06	1	-
GO:0048812~neuron projection morphogenesis	24	0.00136091	0.00158091	0.686074	-
GO:0014045~establishment of endothelial blood-brain barrier	2	0.000408274	0.000241424	0.114146	-
GO:0001764~neuron migration	19	0.00190528	0.00221877	0.714986	-
GO:0035987~endodermal cell differentiation	4	0.000136091	9.34229e-05	0.27611	-
GO:0031397~negative regulation of protein ubiquitination	7	0.000544366	0.000534039	0.445978	-
GO:0045646~regulation of erythrocyte differentiation	1	0	1.31429e-05	1	-
GO:0008593~regulation of Notch signaling pathway	11	0.000816549	0.00123306	0.864046	-
GO:0019284~L-methionine biosynthetic process from S-adenosylmethionine	3	0.000408274	0.000537202	0.770208	-
GO:0007254~JNK cascade	6	0.000816549	0.000550814	0.119048	-
GO:1903224~regulation of endodermal cell differentiation	1	0	3.41408e-05	1	-
GO:0009263~deoxyribonucleotide biosynthetic process	2	0	0.000191311	1	-
GO:0008202~steroid metabolic process	18	0.00149701	0.00118764	0.208884	-
GO:0051414~response to cortisol	1	0.000136091	0.000161323	0.557523	-
GO:0030866~cortical actin cytoskeleton organization	11	0.0016331	0.00190421	0.717687	-
GO:0006400~tRNA modification	11	0.000544366	0.000297658	0.118047	-
GO:0003407~neural retina development	13	0.000680457	0.00100221	0.831032	-
GO:0031032~actomyosin structure organization	16	0.000408274	0.0010598	0.972389	-
GO:0007004~telomere maintenance via telomerase	5	0.000136091	0.000139941	0.367847	-
GO:0071630~nucleus-associated proteasomal ubiquitin-dependent protein catabolic process	1	0	1.8764e-05	1	-
GO:0072684~mitochondrial tRNA 3'-trailer cleavage, endonucleolytic	1	0	6.53962e-06	1	-
GO:0043525~positive regulation of neuron apoptotic process	1	0	0.000224849	1	-
GO:0000154~rRNA modification	6	0	0.000278736	1	-
GO:0006282~regulation of DNA repair	1	0	4.52341e-05	1	-
GO:0043049~otic placode formation	18	0.00176919	0.00174684	0.456883	-
GO:0007275~multicellular organism development	430	0.0308928	0.0335803	0.938776	-
GO:0035988~chondrocyte proliferation	2	0	1.28793e-05	1	-
GO:0060837~blood vessel endothelial cell differentiation	2	0	1.19429e-05	1	-
GO:0007530~sex determination	4	0	0.00010482	1	-
GO:0005986~sucrose biosynthetic process	3	0	1.92312e-05	1	-
GO:2000096~positive regulation of Wnt signaling pathway, planar cell polarity pathway	1	0	6.65709e-06	1	-
GO:0060975~cardioblast migration to the midline involved in heart field formation	5	0	0.000125858	1	-
GO:0006486~protein glycosylation	116	0.00816549	0.00773304	0.284114	-
GO:0035853~chromosome passenger complex localization to spindle midzone	1	0.000544366	0.000706846	0.620748	-
GO:0006950~response to stress	18	0.000136091	0.000563131	0.959284	-
GO:0007160~cell-matrix adhesion	54	0.000408274	0.00129823	0.996299	-
GO:0060049~regulation of protein glycosylation	3	0	8.12743e-05	1	-
GO:0031125~rRNA 3'-end processing	1	0	0	1	-
GO:0043406~positive regulation of MAP kinase activity	6	0.000136091	0.000839608	0.9993	-
GO:0051974~negative regulation of telomerase activity	2	0	1.93149e-05	1	-
GO:0072659~protein localization to plasma membrane	3	0.000136091	0.000312228	0.819028	-
GO:0070940~dephosphorylation of RNA polymerase II C-terminal domain	3	0	4.58837e-05	1	-
GO:0006413~translational initiation	55	0.00176919	0.00210024	0.736495	-
GO:0060828~regulation of canonical Wnt signaling pathway	19	0.00217746	0.00221318	0.518507	-
GO:0033630~positive regulation of cell adhesion mediated by integrin	2	0.000544366	0.000708832	0.692577	-
GO:0060420~regulation of heart growth	2	0	5.19616e-05	1	-
GO:0032481~positive regulation of type I interferon production	2	0.00108873	0.000755169	0.0607243	-
GO:0007586~digestion	4	0	0.000207557	1	-
GO:0045739~positive regulation of DNA repair	8	0.0016331	0.00149537	0.370648	-
GO:0030073~insulin secretion	2	0	0	1	-
GO:0048570~notochord morphogenesis	11	0.000680457	0.000608931	0.376551	-
GO:0003330~regulation of extracellular matrix constituent secretion	1	0.000136091	0.000342577	0.921469	-
GO:0071698~olfactory placode development	5	0.000680457	0.000527909	0.256603	-
GO:0035089~establishment of apical/basal cell polarity	1	0	0.000311019	1	-
GO:0038203~TORC2 signaling	2	0.000408274	0.000339125	0.304722	-
GO:0014036~neural crest cell fate specification	5	0.00095264	0.000744142	0.232993	-
GO:0016973~poly(A)+ mRNA export from nucleus	5	0	3.84339e-05	1	-
GO:0000706~meiotic DNA double-strand break processing	1	0.000136091	1.33564e-05	0.0055022	-
GO:0048477~oogenesis	7	0.000272183	0.00020202	0.2496	-
GO:0033014~tetrapyrrole biosynthetic process	6	0.000544366	0.000489356	0.384254	-
GO:0036372~opsin transport	4	0	0.00011606	1	-
GO:0015804~neutral amino acid transport	11	0.00108873	0.00150663	0.862645	-
GO:0042795~snRNA transcription from RNA polymerase II promoter	3	0.000272183	0.000396441	0.694578	-
GO:0046900~tetrahydrofolylpolyglutamate metabolic process	1	0	0	1	-
GO:0030512~negative regulation of transforming growth factor beta receptor signaling pathway	11	0.00136091	0.00111742	0.215586	-
GO:0045359~positive regulation of interferon-beta biosynthetic process	1	0	7.13762e-06	1	-
GO:0003056~regulation of vascular smooth muscle contraction	1	0	1.31953e-05	1	-
GO:0043277~apoptotic cell clearance	2	0.000272183	0.000154928	0.134954	-
GO:0010950~positive regulation of endopeptidase activity	3	0.000136091	0.00010169	0.321028	-
GO:0097010~eukaryotic translation initiation factor 4F complex assembly	3	0.00149701	0.000446121	0.0123049	-
GO:0009063~cellular amino acid catabolic process	1	0	2.40875e-05	1	-
GO:0001757~somite specification	9	0.00285792	0.0014269	0.00710284	-
GO:0043928~exonucleolytic nuclear-transcribed mRNA catabolic process involved in deadenylation-dependent decay	4	0	0.000189464	1	-
GO:0002224~toll-like receptor signaling pathway	10	0.000680457	0.000431137	0.0969388	-
GO:0070084~protein initiator methionine removal	4	0	7.1306e-05	1	-
GO:1901534~positive regulation of hematopoietic progenitor cell differentiation	3	0	0.000187245	1	-
GO:0016051~carbohydrate biosynthetic process	10	0	6.65146e-05	1	-
GO:0036233~glycine import	2	0.00095264	0.000818179	0.235794	-
GO:0060079~excitatory postsynaptic potential	3	0.000408274	0.00013139	0.0095038	-
GO:0042744~hydrogen peroxide catabolic process	1	0.000272183	3.82053e-05	0.0121048	-
GO:0030903~notochord development	41	0.00258574	0.0033857	0.898259	-
GO:0006189~'de novo' IMP biosynthetic process	5	0	0.000168354	1	-
GO:0003408~optic cup formation involved in camera-type eye development	1	0	7.70677e-05	1	-
GO:0048865~stem cell fate commitment	1	0.000136091	2.71357e-05	0.0310124	-
GO:0050856~regulation of T cell receptor signaling pathway	1	0	3.57273e-05	1	-
GO:0043039~tRNA aminoacylation	10	0.000136091	0.000258572	0.786315	-
GO:0016233~telomere capping	5	0	6.5485e-06	1	-
GO:1903887~motile cilium assembly	2	0	6.58592e-06	1	-
GO:0045725~positive regulation of glycogen biosynthetic process	1	0	0	1	-
GO:0009798~axis specification	1	0.000408274	0.000251385	0.237895	-
GO:1903069~regulation of ER-associated ubiquitin-dependent protein catabolic process	1	0.000136091	1.27196e-05	0.00430172	-
GO:1990504~dense core granule exocytosis	3	0.000272183	0.000104274	0.0841337	-
GO:0051965~positive regulation of synapse assembly	3	0	0.000539786	1	-
GO:0032024~positive regulation of insulin secretion	1	0.000136091	0.000168931	0.581933	-
GO:0050935~iridophore differentiation	8	0.000544366	0.000465171	0.328431	-
GO:0008292~acetylcholine biosynthetic process	1	0.000408274	0.000358046	0.372049	-
GO:0009396~folic acid-containing compound biosynthetic process	6	0.00122482	0.00113552	0.397059	-
GO:0007260~tyrosine phosphorylation of STAT protein	3	0	8.55721e-05	1	-
GO:0006972~hyperosmotic response	1	0.000136091	0.000118425	0.342937	-
GO:0046813~receptor-mediated virion attachment to host cell	1	0	0	1	-
GO:0045900~negative regulation of translational elongation	1	0	1.38149e-05	1	-
GO:0006086~acetyl-CoA biosynthetic process from pyruvate	4	0.000136091	0.00011147	0.330332	-
GO:0090150~establishment of protein localization to membrane	1	0.000136091	7.10591e-05	0.17607	-
GO:0002522~leukocyte migration involved in immune response	1	0	1.38562e-05	1	-
GO:0019886~antigen processing and presentation of exogenous peptide antigen via MHC class II	1	0	2.02326e-05	1	-
GO:0030497~fatty acid elongation	3	0.000136091	0.000152663	0.512305	-
GO:0035677~posterior lateral line neuromast hair cell development	6	0.000272183	0.000547555	0.911665	-
GO:0002523~leukocyte migration involved in inflammatory response	2	0	4.60052e-05	1	-
GO:0042416~dopamine biosynthetic process	1	0	0	1	-
GO:0019478~D-amino acid catabolic process	2	0	6.44327e-06	1	-
GO:0090222~centrosome-templated microtubule nucleation	1	0.000544366	0.000489897	0.397059	-
GO:0061551~trigeminal ganglion development	1	0	7.70677e-05	1	-
GO:0006296~nucleotide-excision repair, DNA incision, 5'-to lesion	2	0	6.80357e-06	1	-
GO:0002576~platelet degranulation	1	0.000136091	0.000199215	0.668968	-
GO:0006301~postreplication repair	8	0	0.000221888	1	-
GO:0071300~cellular response to retinoic acid	6	0.000272183	0.000337619	0.628151	-
GO:0006435~threonyl-tRNA aminoacylation	3	0	0.000149169	1	-
GO:0045761~regulation of adenylate cyclase activity	3	0	0	1	-
GO:0009152~purine ribonucleotide biosynthetic process	1	0	0	1	-
GO:0034729~histone H3-K79 methylation	1	0	0	1	-
GO:0036466~synaptic vesicle recycling via endosome	1	0	4.71025e-05	1	-
GO:0048920~posterior lateral line neuromast primordium migration	15	0	0.000905883	1	-
GO:0007050~cell cycle arrest	12	0.000680457	0.000911211	0.734894	-
GO:0031047~gene silencing by RNA	22	0.00272183	0.00224025	0.208283	-
GO:0038192~gastric inhibitory peptide signaling pathway	3	0.000544366	0.000452856	0.282813	-
GO:0006338~chromatin remodeling	28	0.00244965	0.00191596	0.0942377	-
GO:0097095~frontonasal suture morphogenesis	1	0	0	1	-
GO:0010972~negative regulation of G2/M transition of mitotic cell cycle	1	0	0	1	-
GO:0090266~regulation of mitotic cell cycle spindle assembly checkpoint	1	0	0	1	-
GO:0014068~positive regulation of phosphatidylinositol 3-kinase signaling	6	0	0.000184953	1	-
GO:0042129~regulation of T cell proliferation	2	0.000272183	0.000476568	0.887755	-
GO:0009157~deoxyribonucleoside monophosphate biosynthetic process	2	0.000408274	7.5989e-05	0.0203081	-
GO:0061709~reticulophagy	2	0.000136091	1.36398e-05	0.00670268	-
GO:0045596~negative regulation of cell differentiation	13	0.00122482	0.00116293	0.407463	-
GO:0051315~attachment of mitotic spindle microtubules to kinetochore	4	0.000544366	0.000832386	0.711885	-
GO:0033539~fatty acid beta-oxidation using acyl-CoA dehydrogenase	12	0	0.000551951	1	-
GO:0050769~positive regulation of neurogenesis	12	0.00122482	0.00085465	0.143057	-
GO:0038166~angiotensin-activated signaling pathway	14	0.000544366	0.000347892	0.132053	-
GO:0003190~atrioventricular valve formation	4	0.000816549	0.00044274	0.0704282	-
GO:1902902~negative regulation of autophagosome assembly	2	0	0.000114196	1	-
GO:0042448~progesterone metabolic process	2	0	2.6037e-05	1	-
GO:0042450~arginine biosynthetic process via ornithine	2	0	0	1	-
GO:0060322~head development	14	0.000816549	0.00133895	0.898559	-
GO:0048588~developmental cell growth	1	0	0.000150188	1	-
GO:0007034~vacuolar transport	19	0.000816549	0.000703835	0.309624	-
GO:0016477~cell migration	58	0.00462711	0.00467521	0.52431	-
GO:0030154~cell differentiation	175	0.01184	0.0164584	0.9991	-
GO:0001710~mesodermal cell fate commitment	1	0	6.74151e-06	1	-
GO:1901642~nucleoside transmembrane transport	8	0.00136091	0.00101341	0.138956	-
GO:0046551~retinal cone cell fate commitment	1	0	0	1	-
GO:0072114~pronephros morphogenesis	4	0	0.000791793	1	-
GO:0071139~resolution of recombination intermediates	3	0	1.32288e-05	1	-
GO:0036228~protein targeting to nuclear inner membrane	2	0	2.69935e-05	1	-
GO:0043691~reverse cholesterol transport	9	0.000136091	0.000271519	0.754002	-
GO:0001845~phagolysosome assembly	2	0	1.28733e-05	1	-
GO:0033578~protein glycosylation in Golgi	2	0	6.60659e-05	1	-
GO:0035235~ionotropic glutamate receptor signaling pathway	32	0.00285792	0.00310202	0.686775	-
GO:1990592~protein K69-linked ufmylation	1	0	0	1	-
GO:0016267~O-glycan processing, core 1	1	0.000136091	0.0002081	0.686275	-
GO:0001973~adenosine receptor signaling pathway	8	0.000408274	0.000327967	0.277111	-
GO:0032981~mitochondrial respiratory chain complex I assembly	5	0	6.60651e-06	1	-
GO:2000479~regulation of cAMP-dependent protein kinase activity	2	0	0	1	-
GO:0021937~cerebellar Purkinje cell-granule cell precursor cell signaling involved in regulation of granule cell precursor cell proliferation	1	0.000136091	3.28126e-05	0.0428171	-
GO:0055117~regulation of cardiac muscle contraction	3	0.00108873	0.000341748	0.00280112	-
GO:0090002~establishment of protein localization to plasma membrane	10	0.000136091	0.000478378	0.966186	-
GO:0048884~neuromast development	21	0.000680457	0.00200234	0.997099	-
GO:0044550~secondary metabolite biosynthetic process	4	0	3.86315e-05	1	-
GO:0002218~activation of innate immune response	1	0	6.07571e-06	1	-
GO:0000349~generation of catalytic spliceosome for first transesterification step	1	0	0	1	-
GO:0051491~positive regulation of filopodium assembly	1	0.000408274	0.000197573	0.0504202	-
GO:0034551~mitochondrial respiratory chain complex III assembly	4	0	4.65474e-05	1	-
GO:0033306~phytol metabolic process	1	0	6.68892e-06	1	-
GO:0050775~positive regulation of dendrite morphogenesis	1	0	0.000154026	1	-
GO:0045089~positive regulation of innate immune response	1	0	0	1	-
GO:0045445~myoblast differentiation	1	0.000136091	0.000117511	0.380252	-
GO:0006658~phosphatidylserine metabolic process	4	0.000136091	0.000322733	0.898159	-
GO:0007166~cell surface receptor signaling pathway	170	0.0102069	0.0117277	0.930172	-
GO:0035461~vitamin transmembrane transport	2	0.000136091	0.000263801	0.810724	-
GO:0035778~pronephric nephron tubule epithelial cell differentiation	5	0	0.000210102	1	-
GO:0070098~chemokine-mediated signaling pathway	56	0.00136091	0.0014115	0.541517	-
GO:0002532~production of molecular mediator involved in inflammatory response	1	0	7.81374e-05	1	-
GO:2000177~regulation of neural precursor cell proliferation	2	0.000680457	0.000693337	0.497899	-
GO:0007157~heterophilic cell-cell adhesion via plasma membrane cell adhesion molecules	29	0.00095264	0.00183554	0.990696	-
GO:0090156~cellular sphingolipid homeostasis	3	0	0.000197648	1	-
GO:0033627~cell adhesion mediated by integrin	1	0	8.20297e-05	1	-
GO:0035024~negative regulation of Rho protein signal transduction	1	0	0	1	-
GO:0003203~endocardial cushion morphogenesis	3	0.000408274	0.000129518	0.00720288	-
GO:0046931~pore complex assembly	1	0.000136091	2.69279e-05	0.0271108	-
GO:0006363~termination of RNA polymerase I transcription	2	0	1.31693e-05	1	-
GO:0006884~cell volume homeostasis	3	0	4.61529e-05	1	-
GO:0010923~negative regulation of phosphatase activity	6	0.000136091	5.84412e-05	0.126451	-
GO:0009070~serine family amino acid biosynthetic process	1	0.000136091	4.06364e-05	0.0631253	-
GO:0006958~complement activation, classical pathway	49	0.000136091	5.1834e-05	0.106443	-
GO:0046619~optic placode formation involved in camera-type eye formation	2	0	9.38261e-05	1	-
GO:0051694~pointed-end actin filament capping	8	0.000272183	0.000409107	0.786915	-
GO:0000478~endonucleolytic cleavage involved in rRNA processing	1	0	2.63703e-05	1	-
GO:0032714~negative regulation of interleukin-5 production	1	0.000272183	0.000135831	0.153161	-
GO:0038026~reelin-mediated signaling pathway	2	0.000272183	0.000213365	0.294318	-
GO:0061055~myotome development	2	0	6.98649e-06	1	-
GO:0007286~spermatid development	11	0	7.82724e-05	1	-
GO:0097154~GABAergic neuron differentiation	3	0	9.41366e-05	1	-
GO:0006695~cholesterol biosynthetic process	10	0.000136091	9.77367e-05	0.292917	-
GO:0009887~animal organ morphogenesis	18	0.00136091	0.00140623	0.536615	-
GO:0032098~regulation of appetite	5	0.000136091	0.000104215	0.32403	-
GO:0060853~Notch signaling pathway involved in arterial endothelial cell fate commitment	1	0	7.3177e-05	1	-
GO:0033689~negative regulation of osteoblast proliferation	1	0	4.50752e-05	1	-
GO:0006689~ganglioside catabolic process	7	0	0.000142722	1	-
GO:0003014~renal system process	3	0.000136091	0.000214667	0.716787	-
GO:2000047~regulation of cell-cell adhesion mediated by cadherin	3	0.000136091	0.000337306	0.863745	-
GO:0030517~negative regulation of axon extension	5	0.000136091	0.000289316	0.747599	-
GO:0045815~positive regulation of gene expression, epigenetic	1	0.000272183	0.000301421	0.567827	-
GO:0015844~monoamine transport	3	0.000136091	9.75173e-05	0.304822	-
GO:0048741~skeletal muscle fiber development	36	0.00381056	0.00375493	0.454482	-
GO:0032886~regulation of microtubule-based process	2	0	0.000298929	1	-
GO:0007274~neuromuscular synaptic transmission	19	0.000408274	0.00115427	0.998699	-
GO:0060327~cytoplasmic actin-based contraction involved in cell motility	1	0	0	1	-
GO:0009968~negative regulation of signal transduction	4	0.000408274	0.000257195	0.163465	-
GO:0048892~lateral line nerve development	1	0	7.70677e-05	1	-
GO:0071880~adenylate cyclase-activating adrenergic receptor signaling pathway	13	0.00122482	0.00101072	0.217587	-
GO:0035331~negative regulation of hippo signaling	3	0	0	1	-
GO:0006446~regulation of translational initiation	20	0.000272183	0.000486675	0.834034	-
GO:0032781~positive regulation of ATPase activity	3	0	0.000154074	1	-
GO:0042462~eye photoreceptor cell development	17	0.000408274	0.000369516	0.390456	-
GO:2001022~positive regulation of response to DNA damage stimulus	1	0.000272183	9.40356e-05	0.0836335	-
GO:0097352~autophagosome maturation	10	0.000816549	0.000543901	0.12425	-
GO:0015718~monocarboxylic acid transport	9	0.000408274	0.000391132	0.428671	-
GO:0007030~Golgi organization	20	0.00122482	0.00144364	0.712785	-
GO:0051764~actin crosslink formation	6	0.000680457	0.000556942	0.313926	-
GO:2001240~negative regulation of extrinsic apoptotic signaling pathway in absence of ligand	4	0.0016331	0.0013811	0.27531	-
GO:0045638~negative regulation of myeloid cell differentiation	2	0	6.61722e-06	1	-
GO:0032447~protein urmylation	3	0	1.21019e-05	1	-
GO:0009889~regulation of biosynthetic process	1	0	1.94437e-05	1	-
GO:0033211~adiponectin-activated signaling pathway	2	0	2.95546e-05	1	-
GO:0060173~limb development	1	0.000272183	0.000213835	0.30032	-
GO:0043162~ubiquitin-dependent protein catabolic process via the multivesicular body sorting pathway	2	0	0.000214814	1	-
GO:0090316~positive regulation of intracellular protein transport	1	0	0	1	-
GO:0031060~regulation of histone methylation	4	0.000680457	0.000443638	0.130852	-
GO:0071264~positive regulation of translational initiation in response to starvation	1	0	6.54938e-06	1	-
GO:0018364~peptidyl-glutamine methylation	1	0	1.20455e-05	1	-
GO:0008610~lipid biosynthetic process	5	0	5.79575e-05	1	-
GO:0033617~mitochondrial respiratory chain complex IV assembly	6	0	8.3427e-05	1	-
GO:0008345~larval locomotory behavior	11	0.00108873	0.00117138	0.580632	-
GO:0021536~diencephalon development	8	0.000816549	0.000627937	0.198079	-
GO:0009304~tRNA transcription	1	0	0	1	-
GO:0010961~cellular magnesium ion homeostasis	1	0	3.21578e-05	1	-
GO:0044782~cilium organization	12	0.000816549	0.000978487	0.665566	-
GO:0032496~response to lipopolysaccharide	48	0.0016331	0.00215794	0.932373	-
GO:1990798~pancreas regeneration	2	0.000136091	4.91079e-05	0.14986	-
GO:0019442~tryptophan catabolic process to acetyl-CoA	1	0	2.63219e-05	1	-
GO:0007369~gastrulation	34	0.00204137	0.0015949	0.148359	-
GO:0030104~water homeostasis	3	0	7.98541e-05	1	-
GO:0040019~positive regulation of embryonic development	3	0.000136091	7.37821e-05	0.187475	-
GO:0045903~positive regulation of translational fidelity	1	0	0	1	-
GO:0030511~positive regulation of transforming growth factor beta receptor signaling pathway	1	0	0.000326273	1	-
GO:0010649~regulation of cell communication by electrical coupling	2	0	0	1	-
GO:0002323~natural killer cell activation involved in immune response	3	0.000272183	5.69881e-05	0.0268107	-
GO:0045026~plasma membrane fusion	1	0.000136091	5.22031e-05	0.104842	-
GO:0030282~bone mineralization	9	0.00108873	0.0011247	0.526911	-
GO:0060999~positive regulation of dendritic spine development	1	0	6.53574e-06	1	-
GO:0016024~CDP-diacylglycerol biosynthetic process	4	0	0.000216896	1	-
GO:0006307~DNA dealkylation involved in DNA repair	4	0.000408274	0.000201133	0.189176	-
GO:0002690~positive regulation of leukocyte chemotaxis	7	0	5.13117e-05	1	-
GO:0003179~heart valve morphogenesis	1	0	1.3541e-05	1	-
GO:0045926~negative regulation of growth	1	0	7.76024e-05	1	-
GO:1900535~palmitic acid biosynthetic process	1	0	0.000123949	1	-
GO:0030307~positive regulation of cell growth	2	0.000272183	0.000140456	0.119648	-
GO:0010579~positive regulation of adenylate cyclase activity involved in G-protein coupled receptor signaling pathway	1	0	1.31694e-05	1	-
GO:0030218~erythrocyte differentiation	40	0.00190528	0.00233777	0.837335	-
GO:0001964~startle response	4	0.000408274	0.000280016	0.257603	-
GO:0031123~RNA 3'-end processing	4	0	0.000217458	1	-
GO:0045727~positive regulation of translation	2	0	1.36094e-05	1	-
GO:2000649~regulation of sodium ion transmembrane transporter activity	2	0.000136091	5.32963e-05	0.110144	-
GO:0060119~inner ear receptor cell development	6	0.000544366	0.000367678	0.211485	-
GO:0042412~taurine biosynthetic process	1	0	5.76053e-06	1	-
GO:2000742~regulation of anterior head development	1	0.000136091	0.000440651	0.973689	-
GO:0051482~positive regulation of cytosolic calcium ion concentration involved in phospholipase C-activating G-protein coupled signaling pathway	32	0.00122482	0.000492221	0.00540216	-
GO:0033555~multicellular organismal response to stress	11	0.000680457	0.000856892	0.751	-
GO:0071577~zinc II ion transmembrane transport	14	0.000408274	0.000800089	0.957583	-
GO:0017144~drug metabolic process	3	0	0.000156377	1	-
GO:0021861~forebrain radial glial cell differentiation	1	0.000272183	0.000135831	0.153161	-
GO:0007005~mitochondrion organization	15	0.000544366	0.000742249	0.743898	-
GO:0048678~response to axon injury	1	0.000408274	0.000197573	0.0504202	-
GO:0048247~lymphocyte chemotaxis	22	0.000136091	0.000149539	0.485694	-
GO:0055012~ventricular cardiac muscle cell differentiation	1	0	0	1	-
GO:0030501~positive regulation of bone mineralization	2	0.00095264	0.000369406	0.00840336	-
GO:0072019~proximal convoluted tubule development	2	0	0	1	-
GO:0060896~neural plate pattern specification	1	0.000408274	0.000267608	0.144958	-
GO:0019441~tryptophan catabolic process to kynurenine	3	0	9.07328e-05	1	-
GO:0042177~negative regulation of protein catabolic process	1	0	0	1	-
GO:0033490~cholesterol biosynthetic process via lathosterol	1	0	5.77894e-06	1	-
GO:0098990~AMPA selective glutamate receptor signaling pathway	1	0	8.32538e-05	1	-
GO:0060334~regulation of interferon-gamma-mediated signaling pathway	2	0.000136091	1.34135e-05	0.0060024	-
GO:0003197~endocardial cushion development	2	0.000272183	0.000227534	0.37385	-
GO:0006122~mitochondrial electron transport, ubiquinol to cytochrome c	11	0.000136091	6.63181e-05	0.171769	-
GO:0040037~negative regulation of fibroblast growth factor receptor signaling pathway	3	0	9.13949e-05	1	-
GO:0002591~positive regulation of antigen processing and presentation of peptide antigen via MHC class I	6	0.000408274	0.00015016	0.0187075	-
GO:0006272~leading strand elongation	2	0.000136091	0.000238957	0.736795	-
GO:0035524~proline transmembrane transport	2	0.000136091	0.00016136	0.559424	-
GO:0046839~phospholipid dephosphorylation	13	0.0016331	0.000812245	0.00490196	-
GO:0043271~negative regulation of ion transport	1	0.000544366	0.000466801	0.353641	-
GO:0007521~muscle cell fate determination	1	0.000136091	9.69721e-05	0.29882	-
GO:0097374~sensory neuron axon guidance	3	0.000136091	0.000163177	0.512805	-
GO:0034971~histone H3-R17 methylation	1	0	8.05474e-05	1	-
GO:0000712~resolution of meiotic recombination intermediates	7	0.000136091	3.98756e-05	0.062425	-
GO:0042730~fibrinolysis	2	0.000272183	7.8347e-05	0.057523	-
GO:0006749~glutathione metabolic process	26	0.000680457	0.000821532	0.704282	-
GO:0001756~somitogenesis	65	0.00666848	0.00786464	0.886154	-
GO:0033345~asparagine catabolic process via L-aspartate	1	0	1.31144e-05	1	-
GO:0032355~response to estradiol	2	0	0	1	-
GO:0015992~proton transport	43	0.00231355	0.00192275	0.168968	-
GO:0030488~tRNA methylation	16	0.000680457	0.000851063	0.757003	-
GO:0048333~mesodermal cell differentiation	1	0.000136091	4.66127e-05	0.084934	-
GO:0072661~protein targeting to plasma membrane	8	0.000408274	0.00030608	0.251901	-
GO:0072196~proximal/distal pattern formation involved in pronephric nephron development	1	0	0	1	-
GO:0006221~pyrimidine nucleotide biosynthetic process	5	0	2.00563e-05	1	-
GO:0043066~negative regulation of apoptotic process	348	0.0063963	0.00746762	0.821028	-
GO:0007229~integrin-mediated signaling pathway	39	0.00204137	0.0026102	0.858443	-
GO:0042517~positive regulation of tyrosine phosphorylation of Stat3 protein	3	0	0.00015271	1	-
GO:0060287~epithelial cilium movement involved in determination of left/right asymmetry	8	0	0.000117887	1	-
GO:0009948~anterior/posterior axis specification	12	0.0016331	0.00161254	0.467187	-
GO:0003140~determination of left/right asymmetry in lateral mesoderm	19	0.00272183	0.00165256	0.0080032	-
GO:0019432~triglyceride biosynthetic process	8	0.000272183	0.000963587	0.976291	-
GO:2000480~negative regulation of cAMP-dependent protein kinase activity	2	0	0.00013133	1	-
GO:0050896~response to stimulus	170	0.00557975	0.0074968	0.982293	-
GO:0003351~epithelial cilium movement	7	0.000408274	0.000920695	0.937275	-
GO:0033567~DNA replication, Okazaki fragment processing	1	0.000408274	0.000114042	0.0177071	-
GO:0007519~skeletal muscle tissue development	41	0.00653239	0.00524632	0.0888355	-
GO:0051205~protein insertion into membrane	2	0	0	1	-
GO:0060242~contact inhibition	1	0	5.30068e-05	1	-
GO:0031058~positive regulation of histone modification	1	0	3.24613e-05	1	-
GO:0044772~mitotic cell cycle phase transition	1	0	0	1	-
GO:0006683~galactosylceramide catabolic process	2	0	3.1811e-05	1	-
GO:0015882~L-ascorbic acid transport	2	0.000136091	0.000263801	0.810724	-
GO:0008630~intrinsic apoptotic signaling pathway in response to DNA damage	15	0.00122482	0.000700656	0.0527211	-
GO:0045071~negative regulation of viral genome replication	2	0	7.99501e-05	1	-
GO:0003234~bulbus arteriosus formation	1	0	8.43835e-05	1	-
GO:0060071~Wnt signaling pathway, planar cell polarity pathway	1	0.000544366	0.000377358	0.22589	-
GO:0006393~termination of mitochondrial transcription	2	0	6.68963e-05	1	-
GO:0030514~negative regulation of BMP signaling pathway	23	0.00217746	0.00245638	0.734194	-
GO:0015758~glucose transport	1	0	0.000116901	1	-
GO:0051000~positive regulation of nitric-oxide synthase activity	2	0.000136091	3.86037e-05	0.059924	-
GO:2001222~regulation of neuron migration	2	0	0	1	-
GO:0036465~synaptic vesicle recycling	2	0	0.000355775	1	-
GO:0030902~hindbrain development	33	0.00231355	0.00294993	0.847039	-
GO:0006261~DNA-dependent DNA replication	8	0.000408274	0.000293514	0.244198	-
GO:0090050~positive regulation of cell migration involved in sprouting angiogenesis	3	0.000544366	0.000715163	0.70038	-
GO:0034767~positive regulation of ion transmembrane transport	1	0.00095264	0.000324331	0.00510204	-
GO:0003188~heart valve formation	1	0	3.81515e-05	1	-
GO:0046168~glycerol-3-phosphate catabolic process	4	0.000408274	0.000168619	0.0936375	-
GO:0002191~cap-dependent translational initiation	1	0.000136091	5.31797e-05	0.131253	-
GO:0031468~nuclear envelope reassembly	3	0	5.88668e-05	1	-
GO:0032956~regulation of actin cytoskeleton organization	19	0.00190528	0.00256503	0.889056	-
GO:0061386~closure of optic fissure	12	0.000408274	0.000608724	0.807223	-
GO:0019544~arginine catabolic process to glutamate	1	0	0.00016383	1	-
GO:0019674~NAD metabolic process	3	0.000136091	5.2201e-05	0.102941	-
GO:0060785~regulation of apoptosis involved in tissue homeostasis	1	0	0	1	-
GO:0032786~positive regulation of DNA-templated transcription, elongation	1	0	0	1	-
GO:0043550~regulation of lipid kinase activity	1	0	1.81528e-05	1	-
GO:0035777~pronephric distal tubule development	2	0	3.41408e-05	1	-
GO:0046496~nicotinamide nucleotide metabolic process	1	0	5.41828e-05	1	-
GO:0032965~regulation of collagen biosynthetic process	2	0	0	1	-
GO:0048278~vesicle docking	20	0.00217746	0.00296065	0.944778	-
GO:0002467~germinal center formation	1	0	2.48128e-05	1	-
GO:0017015~regulation of transforming growth factor beta receptor signaling pathway	4	0.000680457	0.000452842	0.143557	-
GO:0010332~response to gamma radiation	2	0	0.000319373	1	-
GO:0060252~positive regulation of glial cell proliferation	1	0	5.83928e-06	1	-
GO:0035141~medial fin morphogenesis	2	0	2.02495e-05	1	-
GO:0021695~cerebellar cortex development	1	0.000136091	0.000159391	0.568227	-
GO:0035122~embryonic medial fin morphogenesis	1	0	8.56394e-05	1	-
GO:0045187~regulation of circadian sleep/wake cycle, sleep	1	0	0	1	-
GO:0048599~oocyte development	3	0	0.000188873	1	-
GO:2000058~regulation of protein ubiquitination involved in ubiquitin-dependent protein catabolic process	1	0.000136091	2.69674e-05	0.027611	-
GO:0048468~cell development	39	0.00122482	0.00126159	0.529612	-
GO:0000070~mitotic sister chromatid segregation	9	0	4.64118e-05	1	-
GO:0048341~paraxial mesoderm formation	1	0.000272183	0.000135831	0.153161	-
GO:0001944~vasculature development	46	0.00408274	0.00488546	0.85124	-
GO:0001927~exocyst assembly	2	0	1.90275e-05	1	-
GO:0048924~posterior lateral line neuromast mantle cell differentiation	1	0	7.20948e-06	1	-
GO:0019369~arachidonic acid metabolic process	13	0	0.000178687	1	-
GO:0048916~posterior lateral line development	14	0.00176919	0.00259936	0.90016	-
GO:0031087~deadenylation-independent decapping of nuclear-transcribed mRNA	1	0.000136091	3.36076e-05	0.0855342	-
GO:0032439~endosome localization	1	0	6.26401e-06	1	-
GO:0030574~collagen catabolic process	2	0	1.91059e-05	1	-
GO:0030917~midbrain-hindbrain boundary development	21	0.0016331	0.00205244	0.757703	-
GO:0002633~positive regulation of granuloma formation	1	0	1.31114e-05	1	-
GO:0035445~borate transmembrane transport	1	0	0	1	-
GO:0002943~tRNA dihydrouridine synthesis	4	0	4.5961e-05	1	-
GO:0007400~neuroblast fate determination	1	0	1.3265e-05	1	-
GO:0045582~positive regulation of T cell differentiation	1	0.000272183	3.96683e-05	0.0030012	-
GO:0030261~chromosome condensation	3	0	2.50045e-05	1	-
GO:1901006~ubiquinone-6 biosynthetic process	2	0	6.20156e-06	1	-
GO:0042938~dipeptide transport	3	0.000408274	0.000911906	0.986595	-
GO:0032446~protein modification by small protein conjugation	1	0	0	1	-
GO:0019368~fatty acid elongation, unsaturated fatty acid	1	0	6.94845e-05	1	-
GO:1900108~negative regulation of nodal signaling pathway	2	0.000680457	0.00152211	0.985094	-
GO:0051447~negative regulation of meiotic cell cycle	1	0	3.38691e-05	1	-
GO:0080163~regulation of protein serine/threonine phosphatase activity	1	0.000408274	5.93527e-05	0.00030012	-
GO:0006880~intracellular sequestering of iron ion	9	0	0.00016784	1	-
GO:0006431~methionyl-tRNA aminoacylation	2	0	0	1	-
GO:0030641~regulation of cellular pH	1	0	6.30146e-06	1	-
GO:0090141~positive regulation of mitochondrial fission	2	0.000136091	4.62478e-05	0.0853341	-
GO:0015909~long-chain fatty acid transport	1	0	0.000201105	1	-
GO:0044571~[2Fe-2S] cluster assembly	2	0	0.000111835	1	-
GO:0034205~beta-amyloid formation	1	0	0	1	-
GO:0034162~toll-like receptor 9 signaling pathway	1	0	2.6967e-05	1	-
GO:0009303~rRNA transcription	8	0.000408274	0.000425274	0.486995	-
GO:0021830~interneuron migration from the subpallium to the cortex	1	0	7.0945e-05	1	-
GO:0021798~forebrain dorsal/ventral pattern formation	1	0.000408274	0.000267608	0.144958	-
GO:0006094~gluconeogenesis	18	0.00217746	0.00115617	0.00110044	-
GO:2001242~regulation of intrinsic apoptotic signaling pathway	1	0	0.000126268	1	-
GO:0031507~heterochromatin assembly	4	0.00095264	0.00129619	0.82553	-
GO:0061088~regulation of sequestering of zinc ion	7	0.000136091	0.000276028	0.831032	-
GO:0045824~negative regulation of innate immune response	1	0	0	1	-
GO:0097111~endoplasmic reticulum-Golgi intermediate compartment organization	1	0	1.25621e-05	1	-
GO:0042421~norepinephrine biosynthetic process	1	0	0	1	-
GO:0042311~vasodilation	1	0	1.31694e-05	1	-
GO:0008406~gonad development	2	0	0.00022226	1	-
GO:0042942~D-serine transport	2	0.000408274	0.000168736	0.0285114	-
GO:0072378~blood coagulation, fibrin clot formation	5	0.000544366	0.000121094	0.00470188	-
GO:0021982~pineal gland development	2	0	3.89546e-05	1	-
GO:0006364~rRNA processing	43	0.000408274	0.000792144	0.907763	-
GO:0034101~erythrocyte homeostasis	1	0	6.83225e-06	1	-
GO:0051391~tRNA acetylation	1	0	0	1	-
GO:2001223~negative regulation of neuron migration	1	0.000136091	0.000322308	0.903762	-
GO:0007227~signal transduction downstream of smoothened	1	0	2.68041e-05	1	-
GO:0034476~U5 snRNA 3'-end processing	2	0	0	1	-
GO:0035751~regulation of lysosomal lumen pH	1	0	0	1	-
GO:0032570~response to progesterone	1	0	0	1	-
GO:0019805~quinolinate biosynthetic process	3	0.000136091	0.000245424	0.741196	-
GO:0007218~neuropeptide signaling pathway	104	0.00367447	0.00225093	0.00270108	-
GO:0072045~convergent extension involved in nephron morphogenesis	3	0	0.000306585	1	-
GO:0071405~cellular response to methanol	4	0	0.000325744	1	-
GO:0006530~asparagine catabolic process	3	0.000544366	0.000180127	0.0778311	-
GO:0071786~endoplasmic reticulum tubular network organization	2	0	7.7583e-05	1	-
GO:0001885~endothelial cell development	7	0.000136091	0.000253249	0.738896	-
GO:0015904~tetracycline transport	1	0.000136091	7.8141e-05	0.207383	-
GO:0030155~regulation of cell adhesion	14	0.000272183	0.000926052	0.983093	-
GO:0002076~osteoblast development	2	0	3.24078e-05	1	-
GO:0005977~glycogen metabolic process	8	0.00122482	0.000761106	0.0537215	-
GO:0006355~regulation of transcription, DNA-templated	1353	0.113772	0.101849	0.00370148	-
GO:0022408~negative regulation of cell-cell adhesion	1	0	0	1	-
GO:0032508~DNA duplex unwinding	32	0.000408274	0.000696444	0.892357	-
GO:0007588~excretion	1	0	0	1	-
GO:0086013~membrane repolarization during cardiac muscle cell action potential	2	0.000136091	8.44914e-05	0.236695	-
GO:0019673~GDP-mannose metabolic process	1	0.000136091	0.000137049	0.460084	-
GO:1990755~mitotic spindle microtubule depolymerization	1	0	0.000162008	1	-
GO:0009235~cobalamin metabolic process	2	0	6.08467e-05	1	-
GO:0050860~negative regulation of T cell receptor signaling pathway	2	0.000272183	0.00027727	0.481293	-
GO:0071333~cellular response to glucose stimulus	1	0	6.48411e-06	1	-
GO:0032922~circadian regulation of gene expression	9	0.0016331	0.00165177	0.495298	-
GO:0045839~negative regulation of mitotic nuclear division	3	0.000680457	0.000299667	0.0183073	-
GO:0032606~type I interferon production	1	0	6.07571e-06	1	-
GO:0006610~ribosomal protein import into nucleus	4	0.000272183	0.000597354	0.951881	-
GO:0035025~positive regulation of Rho protein signal transduction	30	0.00122482	0.000519555	0.00760304	-
GO:0090024~negative regulation of neutrophil chemotaxis	3	0	0.000243614	1	-
GO:0030195~negative regulation of blood coagulation	6	0.000272183	0.000108284	0.110744	-
GO:0019428~allantoin biosynthetic process	2	0	0	1	-
GO:0060575~intestinal epithelial cell differentiation	3	0.000272183	0.00020567	0.302821	-
GO:0005980~glycogen catabolic process	6	0.000136091	0.000322328	0.846739	-
GO:2000227~negative regulation of pancreatic A cell differentiation	1	0	0	1	-
GO:0035902~response to immobilization stress	1	0	0	1	-
GO:0006567~threonine catabolic process	4	0	6.20638e-05	1	-
GO:1903012~positive regulation of bone development	1	0.000136091	0.000163097	0.553721	-
GO:0038066~p38MAPK cascade	1	0	5.24608e-05	1	-
GO:0042100~B cell proliferation	5	0.000544366	0.000192819	0.0212085	-
GO:0045921~positive regulation of exocytosis	2	0.000136091	0.000187356	0.64966	-
GO:1903507~negative regulation of nucleic acid-templated transcription	20	0.00108873	0.00109285	0.481893	-
GO:0051436~negative regulation of ubiquitin-protein ligase activity involved in mitotic cell cycle	1	0	9.73291e-05	1	-
GO:0022604~regulation of cell morphogenesis	11	0.00095264	0.000864519	0.369048	-
GO:0070168~negative regulation of biomineral tissue development	1	0	0	1	-
GO:0003301~physiological cardiac muscle hypertrophy	1	0	4.06891e-05	1	-
GO:0019216~regulation of lipid metabolic process	7	0.000816549	0.000895342	0.616647	-
GO:0035493~SNARE complex assembly	1	0	0	1	-
GO:0018393~internal peptidyl-lysine acetylation	1	0	0	1	-
GO:0006754~ATP biosynthetic process	7	0	3.34238e-05	1	-
GO:0007076~mitotic chromosome condensation	7	0	0.000114731	1	-
GO:0098535~de novo centriole assembly	1	0	0	1	-
GO:0050881~musculoskeletal movement	3	0.000136091	3.94834e-05	0.0627251	-
GO:0006144~purine nucleobase metabolic process	7	0	0.000167376	1	-
GO:0031100~animal organ regeneration	2	0.00136091	0.000538667	0.0055022	-
GO:0051415~interphase microtubule nucleation by interphase microtubule organizing center	5	0.000136091	0.000248978	0.729692	-
GO:0031398~positive regulation of protein ubiquitination	6	0	0.000294627	1	-
GO:0006423~cysteinyl-tRNA aminoacylation	2	0.000272183	0.000180851	0.19978	-
GO:0090263~positive regulation of canonical Wnt signaling pathway	15	0.00204137	0.0016071	0.169768	-
GO:0098727~maintenance of cell number	1	0	0	1	-
GO:0010667~negative regulation of cardiac muscle cell apoptotic process	1	0	5.26312e-05	1	-
GO:0046427~positive regulation of JAK-STAT cascade	4	0	7.21615e-05	1	-
GO:0000723~telomere maintenance	13	0.000136091	0.000114111	0.384054	-
GO:0071049~nuclear retention of pre-mRNA with aberrant 3'-ends at the site of transcription	1	0	0	1	-
GO:0007413~axonal fasciculation	9	0.000272183	0.000566857	0.833633	-
GO:2000145~regulation of cell motility	4	0	0.000297898	1	-
GO:0007339~binding of sperm to zona pellucida	11	0.000136091	7.08022e-05	0.201681	-
GO:0007281~germ cell development	8	0.000136091	0.000336139	0.89956	-
GO:0070586~cell-cell adhesion involved in gastrulation	3	0.000136091	0.000110717	0.345938	-
GO:2000016~negative regulation of determination of dorsal identity	1	0	6.67772e-06	1	-
GO:0060213~positive regulation of nuclear-transcribed mRNA poly(A) tail shortening	2	0	0.000202989	1	-
GO:0007346~regulation of mitotic cell cycle	265	0.000680457	0.0020074	0.996899	-
GO:0050770~regulation of axonogenesis	6	0	8.62096e-05	1	-
GO:2000391~positive regulation of neutrophil extravasation	1	0	1.24289e-05	1	-
GO:0048568~embryonic organ development	6	0	0.000281561	1	-
GO:0006178~guanine salvage	4	0.000136091	0.000299614	0.782313	-
GO:0019556~histidine catabolic process to glutamate and formamide	2	0	0.000118752	1	-
GO:0097241~hematopoietic stem cell migration to bone marrow	3	0.000272183	0.000369916	0.713285	-
GO:0046856~phosphatidylinositol dephosphorylation	26	0.00136091	0.00241386	0.97469	-
GO:0060282~positive regulation of oocyte development	1	0.000544366	0.000176795	0.0343137	-
GO:0070987~error-free translesion synthesis	3	0	2.0035e-05	1	-
GO:0071929~alpha-tubulin acetylation	1	0	4.04201e-05	1	-
GO:0071799~cellular response to prostaglandin D stimulus	1	0	3.34706e-05	1	-
GO:0010842~retina layer formation	30	0.00176919	0.00127469	0.0860344	-
GO:0010955~negative regulation of protein processing	1	0	5.22075e-05	1	-
GO:0060016~granulosa cell development	1	0.000136091	4.33935e-05	0.0737295	-
GO:0022618~ribonucleoprotein complex assembly	1	0	6.33169e-06	1	-
GO:0007368~determination of left/right symmetry	79	0.0063963	0.00651568	0.546218	-
GO:0044313~protein K6-linked deubiquitination	1	0	4.83601e-05	1	-
GO:0046600~negative regulation of centriole replication	1	0	6.38519e-06	1	-
GO:0006837~serotonin transport	3	0	1.3607e-05	1	-
GO:0006606~protein import into nucleus	30	0.00176919	0.00120733	0.0886355	-
GO:0042662~negative regulation of mesodermal cell fate specification	2	0.000408274	0.000341335	0.359344	-
GO:0038171~cannabinoid signaling pathway	2	0.000272183	0.000369967	0.714886	-
GO:0045901~positive regulation of translational elongation	3	0.000272183	0.000521797	0.777311	-
GO:1902766~skeletal muscle satellite cell migration	4	0.000408274	0.000571328	0.679972	-
GO:1902603~carnitine transmembrane transport	5	0	0.000328297	1	-
GO:0051180~vitamin transport	2	0.000272183	5.79467e-05	0.055122	-
GO:0010606~positive regulation of cytoplasmic mRNA processing body assembly	2	0.000272183	8.87174e-05	0.0202081	-
GO:0042438~melanin biosynthetic process	3	0	0.000324084	1	-
GO:0070268~cornification	2	0	5.72291e-05	1	-
GO:0090071~negative regulation of ribosome biogenesis	1	0	0	1	-
GO:0042891~antibiotic transport	2	0.000272183	5.42768e-05	0.0254102	-
GO:0016925~protein sumoylation	13	0.00095264	0.00110234	0.64876	-
GO:0048209~regulation of vesicle targeting, to, from or within Golgi	1	0	1.35161e-05	1	-
GO:0009913~epidermal cell differentiation	2	0	2.59082e-05	1	-
GO:0030183~B cell differentiation	5	0.000408274	0.000124053	0.0216086	-
GO:0040029~regulation of gene expression, epigenetic	1	0	0	1	-
GO:0022616~DNA strand elongation	3	0	2.0035e-05	1	-
GO:0033340~pelvic fin development	2	0	5.227e-05	1	-
GO:0035542~regulation of SNARE complex assembly	4	0	8.23488e-05	1	-
GO:0051877~pigment granule aggregation in cell center	8	0.000680457	0.000436653	0.110344	-
GO:0000472~endonucleolytic cleavage to generate mature 5'-end of SSU-rRNA from (SSU-rRNA, 5.8S rRNA, LSU-rRNA)	1	0	1.30966e-05	1	-
GO:0006360~transcription from RNA polymerase I promoter	14	0	0.000406435	1	-
GO:0045471~response to ethanol	8	0.000408274	0.000952018	0.980392	-
GO:0019538~protein metabolic process	3	0	7.05885e-05	1	-
GO:0055007~cardiac muscle cell differentiation	13	0.00544366	0.00313428	0.0070028	-
GO:0046716~muscle cell cellular homeostasis	8	0.000816549	0.000737262	0.371248	-
GO:0016486~peptide hormone processing	1	0	0.000184308	1	-
GO:0007616~long-term memory	2	0.000408274	0.000124732	0.00770308	-
GO:0030322~stabilization of membrane potential	16	0.00108873	0.000564084	0.00780312	-
GO:0061061~muscle structure development	10	0.000816549	0.000832439	0.496299	-
GO:1901739~regulation of myoblast fusion	1	0.000408274	0.000488544	0.661064	-
GO:0009590~detection of gravity	1	0	3.74657e-05	1	-
GO:0051453~regulation of intracellular pH	22	0.00095264	0.00146974	0.938175	-
GO:0070972~protein localization to endoplasmic reticulum	2	0	1.96021e-05	1	-
GO:0007414~axonal defasciculation	1	0	9.11409e-05	1	-
GO:0048795~swim bladder morphogenesis	4	0.000680457	0.000399035	0.0564226	-
GO:0006892~post-Golgi vesicle-mediated transport	1	0	5.76053e-06	1	-
GO:0070527~platelet aggregation	4	0.000136091	4.73703e-05	0.0848339	-
GO:0006730~one-carbon metabolic process	34	0.00231355	0.00241762	0.561024	-
GO:0060005~vestibular reflex	2	0	0	1	-
GO:0031639~plasminogen activation	3	0.000136091	7.87876e-05	0.217887	-
GO:0050983~deoxyhypusine biosynthetic process from spermidine	1	0	3.52742e-05	1	-
GO:0021544~subpallium development	1	0	5.9422e-05	1	-
GO:0021560~abducens nerve development	1	0.000272183	0.000204215	0.270308	-
GO:0016203~muscle attachment	8	0	0.000577785	1	-
GO:0030513~positive regulation of BMP signaling pathway	15	0.00149701	0.00140428	0.381653	-
GO:0021602~cranial nerve morphogenesis	1	0.000272183	0.000156612	0.213385	-
GO:0001501~skeletal system development	26	0.00231355	0.00225133	0.439176	-
GO:0009264~deoxyribonucleotide catabolic process	1	0	1.95094e-05	1	-
GO:0051823~regulation of synapse structural plasticity	1	0	3.16771e-05	1	-
GO:0006963~positive regulation of antibacterial peptide biosynthetic process	1	0	0	1	-
GO:0006696~ergosterol biosynthetic process	2	0	0	1	-
GO:0061153~trachea gland development	1	0.000272183	0.000135831	0.153161	-
GO:0043697~cell dedifferentiation	6	0.000408274	0.000631265	0.829532	-
GO:0006085~acetyl-CoA biosynthetic process	2	0	0.000118705	1	-
GO:0007100~mitotic centrosome separation	3	0.000544366	0.000268042	0.0697279	-
GO:0051570~regulation of histone H3-K9 methylation	1	0	1.22095e-05	1	-
GO:0006751~glutathione catabolic process	2	0	9.86985e-05	1	-
GO:0043412~macromolecule modification	1	0.000136091	1.2848e-05	0.00490196	-
GO:0010738~regulation of protein kinase A signaling	5	0.000136091	0.000359265	0.919468	-
GO:0009585~red, far-red light phototransduction	1	0	1.16861e-05	1	-
GO:0001817~regulation of cytokine production	2	0	4.35372e-05	1	-
GO:0061028~establishment of endothelial barrier	1	0	2.58342e-05	1	-
GO:0035989~tendon development	1	0	0.000154622	1	-
GO:0001763~morphogenesis of a branching structure	1	0	9.11409e-05	1	-
GO:1990001~inhibition of cysteine-type endopeptidase activity involved in apoptotic process	4	0	9.81909e-05	1	-
GO:0006878~cellular copper ion homeostasis	4	0	0.000170639	1	-
GO:0090308~regulation of methylation-dependent chromatin silencing	1	0.000816549	0.000488735	0.113946	-
GO:0051091~positive regulation of sequence-specific DNA binding transcription factor activity	12	0.000408274	0.000450362	0.555322	-
GO:0006420~arginyl-tRNA aminoacylation	3	0	4.61569e-05	1	-
GO:2000291~regulation of myoblast proliferation	2	0	1.34214e-05	1	-
GO:0071380~cellular response to prostaglandin E stimulus	2	0	0.000108971	1	-
GO:0048705~skeletal system morphogenesis	2	0.000136091	1.34135e-05	0.0060024	-
GO:0060292~long term synaptic depression	2	0.000272183	0.000374127	0.729592	-
GO:0071392~cellular response to estradiol stimulus	3	0	4.70052e-05	1	-
GO:0042843~D-xylose catabolic process	1	0	0	1	-
GO:1904969~slow muscle cell migration	1	0	0	1	-
GO:0035553~oxidative single-stranded RNA demethylation	2	0.000408274	0.000118167	0.0445178	-
GO:0030308~negative regulation of cell growth	4	0.000544366	0.000510404	0.401761	-
GO:0039535~regulation of RIG-I signaling pathway	1	0.000136091	4.49144e-05	0.0792317	-
GO:0021703~locus ceruleus development	6	0.000136091	0.00100689	0.993898	-
GO:0006501~C-terminal protein lipidation	7	0.000272183	0.000800861	0.97489	-
GO:0042102~positive regulation of T cell proliferation	2	0	1.94952e-05	1	-
GO:0043537~negative regulation of blood vessel endothelial cell migration	1	0	2.03203e-05	1	-
GO:0007163~establishment or maintenance of cell polarity	7	0.00122482	0.000864439	0.115546	-
GO:0008616~queuosine biosynthetic process	6	0	0.000441884	1	-
GO:0051865~protein autoubiquitination	5	0.0016331	0.00136179	0.235794	-
GO:0000055~ribosomal large subunit export from nucleus	6	0.000408274	0.000352636	0.361845	-
GO:0009115~xanthine catabolic process	3	0	0.000125943	1	-
GO:0001579~medium-chain fatty acid transport	1	0	0.000201105	1	-
GO:0006310~DNA recombination	30	0.000544366	0.000760733	0.766407	-
GO:0042994~cytoplasmic sequestering of transcription factor	1	0	2.43047e-05	1	-
GO:0033292~T-tubule organization	6	0.000680457	0.000908022	0.743097	-
GO:0035725~sodium ion transmembrane transport	59	0.00381056	0.00465502	0.894358	-
GO:0015914~phospholipid transport	27	0.00326619	0.00291179	0.229792	-
GO:0007601~visual perception	90	0.00530757	0.00497587	0.295118	-
GO:0070078~histone H3-R2 demethylation	1	0	0.000140021	1	-
GO:0070830~bicellular tight junction assembly	10	0.000408274	0.000335016	0.297319	-
GO:0048742~regulation of skeletal muscle fiber development	2	0	8.05474e-05	1	-
GO:0043161~proteasome-mediated ubiquitin-dependent protein catabolic process	72	0.00898204	0.00802342	0.132553	-
GO:0006601~creatine biosynthetic process	1	0	0	1	-
GO:0098734~macromolecule depalmitoylation	7	0	0.000294532	1	-
GO:0007219~Notch signaling pathway	44	0.00489929	0.00559172	0.754102	-
GO:0071679~commissural neuron axon guidance	3	0.000680457	0.00120481	0.937975	-
GO:0016055~Wnt signaling pathway	110	0.0108873	0.00979054	0.126951	-
GO:1901652~response to peptide	20	0.000136091	0.000579131	0.988095	-
GO:0030177~positive regulation of Wnt signaling pathway	11	0.000544366	0.000583518	0.4997	-
GO:0042759~long-chain fatty acid biosynthetic process	3	0	0.000153467	1	-
GO:0002573~myeloid leukocyte differentiation	3	0.000272183	0.000630353	0.907463	-
GO:1903762~positive regulation of voltage-gated potassium channel activity involved in ventricular cardiac muscle cell action potential repolarization	1	0	0	1	-
GO:2001141~regulation of RNA biosynthetic process	1	0.000408274	0.000130057	0.0080032	-
GO:0010432~bract development	1	0	3.11635e-05	1	-
GO:0030097~hemopoiesis	78	0.0111595	0.00854034	0.00910364	-
GO:0051177~meiotic sister chromatid cohesion	1	0	1.3114e-05	1	-
GO:0002377~immunoglobulin production	19	0	0.000179282	1	-
GO:0002376~immune system process	28	0.00149701	0.00210322	0.921869	-
GO:0010039~response to iron ion	2	0	0.000100203	1	-
GO:0051307~meiotic chromosome separation	1	0.000136091	7.15523e-06	0.0005002	-
GO:0006978~DNA damage response, signal transduction by p53 class mediator resulting in transcription of p21 class mediator	2	0	0.000319373	1	-
GO:1990258~histone glutamine methylation	1	0	0	1	-
GO:0009584~detection of visible light	27	0.00149701	0.00198727	0.919668	-
GO:0043383~negative T cell selection	1	0	1.24699e-05	1	-
GO:0048685~negative regulation of collateral sprouting of intact axon in response to injury	1	0	2.06955e-05	1	-
GO:0031102~neuron projection regeneration	8	0.000136091	0.000201232	0.634554	-
GO:0014706~striated muscle tissue development	3	0.000272183	0.000277037	0.455482	-
GO:0006543~glutamine catabolic process	4	0.000544366	0.000451941	0.332333	-
GO:0055002~striated muscle cell development	13	0.00149701	0.0013244	0.302121	-
GO:0070498~interleukin-1-mediated signaling pathway	2	0	1.3149e-05	1	-
GO:0021675~nerve development	1	0	0.000134134	1	-
GO:1903825~organic acid transmembrane transport	2	0.00095264	0.000812081	0.22589	-
GO:0007596~blood coagulation	45	0.00190528	0.00145575	0.133854	-
GO:0032465~regulation of cytokinesis	5	0.000544366	0.000776231	0.667767	-
GO:0003376~sphingosine-1-phosphate signaling pathway	9	0.00122482	0.000668543	0.0209084	-
GO:0034334~adherens junction maintenance	7	0.000408274	0.000299326	0.230192	-
GO:0048213~Golgi vesicle prefusion complex stabilization	2	0.000272183	8.64341e-05	0.0308123	-
GO:0039528~cytoplasmic pattern recognition receptor signaling pathway in response to virus	2	0.000272183	0.000569595	0.888756	-
GO:0042147~retrograde transport, endosome to Golgi	22	0.00204137	0.00212088	0.560324	-
GO:0016444~somatic cell DNA recombination	1	0	3.2968e-05	1	-
GO:0032919~spermine acetylation	4	0	5.4959e-05	1	-
GO:0070365~hepatocyte differentiation	3	0	0.000404005	1	-
GO:0001516~prostaglandin biosynthetic process	4	0	1.34046e-05	1	-
GO:0015670~carbon dioxide transport	2	0	1.88871e-05	1	-
GO:0070493~thrombin-activated receptor signaling pathway	12	0.000272183	6.01728e-05	0.0341136	-
GO:0036302~atrioventricular canal development	11	0.00176919	0.00114645	0.0533213	-
GO:1901374~acetate ester transport	1	0	6.07571e-06	1	-
GO:0007026~negative regulation of microtubule depolymerization	2	0	0.000329068	1	-
GO:0071375~cellular response to peptide hormone stimulus	3	0	3.86315e-05	1	-
GO:0002756~MyD88-independent toll-like receptor signaling pathway	1	0	0	1	-
GO:0060027~convergent extension involved in gastrulation	52	0.00449102	0.00485666	0.740796	-
GO:0035701~hematopoietic stem cell migration	5	0.00095264	0.000638249	0.0758303	-
GO:0030970~retrograde protein transport, ER to cytosol	1	0	1.29084e-05	1	-
GO:0008285~negative regulation of cell proliferation	38	0.00095264	0.00233997	0.997899	-
GO:0032285~non-myelinated axon ensheathment	1	0	0	1	-
GO:0060349~bone morphogenesis	4	0.00381056	0.00214112	0.0304122	-
GO:0071539~protein localization to centrosome	3	0	0.000219627	1	-
GO:0009972~cytidine deamination	3	0.000136091	0.000127173	0.416867	-
GO:0071222~cellular response to lipopolysaccharide	4	0	2.68937e-05	1	-
GO:0003206~cardiac chamber morphogenesis	1	0	6.34117e-06	1	-
GO:0040012~regulation of locomotion	3	0	6.75732e-05	1	-
GO:0042761~very long-chain fatty acid biosynthetic process	13	0.000816549	0.000722995	0.337735	-
GO:0060314~regulation of ryanodine-sensitive calcium-release channel activity	2	0	0	1	-
GO:0015810~aspartate transport	1	0	0	1	-
GO:0009058~biosynthetic process	49	0.00231355	0.00263133	0.705982	-
GO:0006777~Mo-molybdopterin cofactor biosynthetic process	6	0.000544366	0.000396916	0.262805	-
GO:0035278~miRNA mediated inhibition of translation	11	0.00299401	0.00235976	0.0608243	-
GO:0048929~efferent axon development in posterior lateral line nerve	1	0.000272183	6.60077e-05	0.045018	-
GO:0035774~positive regulation of insulin secretion involved in cellular response to glucose stimulus	3	0.000544366	0.000330548	0.193878	-
GO:0051958~methotrexate transport	1	0	0	1	-
GO:0033146~regulation of intracellular estrogen receptor signaling pathway	1	0	8.05474e-05	1	-
GO:0042776~mitochondrial ATP synthesis coupled proton transport	1	0	0	1	-
GO:0000448~cleavage in ITS2 between 5.8S rRNA and LSU-rRNA of tricistronic rRNA transcript (SSU-rRNA, 5.8S rRNA, LSU-rRNA)	2	0	3.32876e-05	1	-
GO:0035229~positive regulation of glutamate-cysteine ligase activity	1	0	1.98606e-05	1	-
GO:0035412~regulation of catenin import into nucleus	3	0	5.41074e-05	1	-
GO:0070966~nuclear-transcribed mRNA catabolic process, no-go decay	1	0	3.31334e-05	1	-
GO:0009612~response to mechanical stimulus	14	0.00136091	0.00102157	0.148159	-
GO:2000053~regulation of Wnt signaling pathway involved in dorsal/ventral axis specification	2	0	6.07974e-05	1	-
GO:0031669~cellular response to nutrient levels	1	0	0	1	-
GO:0045938~positive regulation of circadian sleep/wake cycle, sleep	1	0	1.8349e-05	1	-
GO:0050766~positive regulation of phagocytosis	1	0	2.02326e-05	1	-
GO:0006613~cotranslational protein targeting to membrane	5	0.000544366	0.000221109	0.0239096	-
GO:0003230~cardiac atrium development	3	0.000272183	0.000294582	0.531313	-
GO:0035282~segmentation	1	0	3.70161e-05	1	-
GO:0048665~neuron fate specification	9	0.000680457	0.000693405	0.501701	-
GO:0048848~neurohypophysis morphogenesis	1	0	0	1	-
GO:0010971~positive regulation of G2/M transition of mitotic cell cycle	1	0.000136091	0.000267262	0.80072	-
GO:0031659~positive regulation of cyclin-dependent protein serine/threonine kinase activity involved in G1/S transition of mitotic cell cycle	1	0	0	1	-
GO:0034497~protein localization to pre-autophagosomal structure	5	0	7.73557e-05	1	-
GO:0061001~regulation of dendritic spine morphogenesis	1	0	0	1	-
GO:0006427~histidyl-tRNA aminoacylation	1	0	6.25268e-06	1	-
GO:0007405~neuroblast proliferation	3	0	5.99052e-05	1	-
GO:0042256~mature ribosome assembly	3	0.000816549	0.000438285	0.0171068	-
GO:0007263~nitric oxide mediated signal transduction	3	0	5.13269e-05	1	-
GO:0007094~mitotic spindle assembly checkpoint	11	0.000544366	0.000665684	0.694378	-
GO:0006104~succinyl-CoA metabolic process	1	0	0	1	-
GO:0055114~oxidation-reduction process	716	0.0336146	0.0321943	0.27471	-
GO:0030201~heparan sulfate proteoglycan metabolic process	1	0	3.19719e-05	1	-
GO:0086004~regulation of cardiac muscle cell contraction	1	0	1.22981e-05	1	-
GO:0010874~regulation of cholesterol efflux	3	0.000544366	0.000595305	0.559824	-
GO:0006742~NADP catabolic process	1	0	0	1	-
GO:0006038~cell wall chitin biosynthetic process	4	0	6.3918e-06	1	-
GO:1902229~regulation of intrinsic apoptotic signaling pathway in response to DNA damage	1	0	1.23129e-05	1	-
GO:0001836~release of cytochrome c from mitochondria	5	0.000680457	0.000215855	0.002501	-
GO:0098749~cerebellar neuron development	1	0.000136091	0.000242912	0.787015	-
GO:2000467~positive regulation of glycogen (starch) synthase activity	1	0	0	1	-
GO:0043407~negative regulation of MAP kinase activity	1	0	0	1	-
GO:0048592~eye morphogenesis	7	0.000408274	0.000322565	0.293217	-
GO:0006165~nucleoside diphosphate phosphorylation	13	0.000544366	0.000564137	0.514006	-
GO:0045410~positive regulation of interleukin-6 biosynthetic process	1	0.000272183	3.88669e-05	0.0129052	-
GO:0042491~auditory receptor cell differentiation	5	0	0.000208552	1	-
GO:0007635~chemosensory behavior	1	0	6.20156e-06	1	-
GO:2001106~regulation of Rho guanyl-nucleotide exchange factor activity	2	0	0	1	-
GO:0016556~mRNA modification	1	0	6.84865e-06	1	-
GO:0001666~response to hypoxia	48	0.00544366	0.00504961	0.307623	-
GO:0070295~renal water absorption	1	0.000272183	0.000254681	0.427471	-
GO:0006376~mRNA splice site selection	3	0	6.5809e-06	1	-
GO:0071236~cellular response to antibiotic	2	0.000136091	0.000191969	0.640156	-
GO:0006750~glutathione biosynthetic process	5	0.000272183	7.28268e-05	0.04992	-
GO:0018026~peptidyl-lysine monomethylation	3	0	6.08164e-05	1	-
GO:0021983~pituitary gland development	2	0.000272183	0.00028855	0.512105	-
GO:0034219~carbohydrate transmembrane transport	2	0.000272183	0.000374918	0.738996	-
GO:0045843~negative regulation of striated muscle tissue development	1	0	7.76024e-05	1	-
GO:0050870~positive regulation of T cell activation	2	0	1.9637e-05	1	-
GO:0042769~DNA damage response, detection of DNA damage	2	0	7.84008e-05	1	-
GO:0007131~reciprocal meiotic recombination	13	0.000272183	7.18829e-05	0.0405162	-
GO:0035844~cloaca development	8	0.000816549	0.000863117	0.540116	-
GO:0007080~mitotic metaphase plate congression	4	0.000544366	0.000742835	0.647159	-
GO:0061453~interstitial cell of Cajal differentiation	1	0	0	1	-
GO:0019835~cytolysis	3	0	9.28397e-05	1	-
GO:0071600~otic vesicle morphogenesis	7	0.000408274	0.000689787	0.833433	-
GO:2000048~negative regulation of cell-cell adhesion mediated by cadherin	2	0.000272183	0.00020669	0.279412	-
GO:0021879~forebrain neuron differentiation	3	0.000408274	0.000168978	0.0660264	-
GO:0046381~CMP-N-acetylneuraminate metabolic process	1	0	0	1	-
GO:0003323~type B pancreatic cell development	2	0.000136091	0.000173231	0.535714	-
GO:0050862~positive regulation of T cell receptor signaling pathway	2	0	6.86153e-06	1	-
GO:0008209~androgen metabolic process	1	0	7.66825e-05	1	-
GO:0009888~tissue development	8	0.000544366	0.000195834	0.0118047	-
GO:0036060~slit diaphragm assembly	1	0	0.000115708	1	-
GO:1902475~L-alpha-amino acid transmembrane transport	16	0.00176919	0.00263079	0.969688	-
GO:0006801~superoxide metabolic process	9	0.000544366	0.000342773	0.15076	-
GO:0030217~T cell differentiation	2	0	1.1989e-05	1	-
GO:0043101~purine-containing compound salvage	5	0	0.000203933	1	-
GO:0006518~peptide metabolic process	12	0.000408274	0.000797753	0.90106	-
GO:0019919~peptidyl-arginine methylation, to asymmetrical-dimethyl arginine	8	0.000408274	0.000403141	0.458984	-
GO:0048886~neuromast hair cell differentiation	1	0.000408274	0.000134808	0.0813325	-
GO:0070445~regulation of oligodendrocyte progenitor proliferation	1	0.000272183	0.000617009	0.879052	-
GO:0001994~norepinephrine-epinephrine vasoconstriction involved in regulation of systemic arterial blood pressure	4	0	0.000319761	1	-
GO:0006546~glycine catabolic process	2	0	0.000122246	1	-
GO:0006357~regulation of transcription from RNA polymerase II promoter	336	0.0296679	0.0265988	0.0422169	-
GO:0006273~lagging strand elongation	4	0.000272183	0.000298806	0.523309	-
GO:0090116~C-5 methylation of cytosine	1	0	2.71961e-05	1	-
GO:0007623~circadian rhythm	23	0.00149701	0.00108166	0.0857343	-
GO:0008652~cellular amino acid biosynthetic process	14	0.00122482	0.00173987	0.865146	-
GO:0007340~acrosome reaction	6	0	0.000136017	1	-
GO:0030010~establishment of cell polarity	12	0.00176919	0.00156414	0.322929	-
GO:0043576~regulation of respiratory gaseous exchange	1	0	0	1	-
GO:0000226~microtubule cytoskeleton organization	61	0.0063963	0.00669603	0.607943	-
GO:0070536~protein K63-linked deubiquitination	11	0.00149701	0.000780876	0.00890356	-
GO:0046580~negative regulation of Ras protein signal transduction	15	0.0016331	0.00192257	0.734694	-
GO:0019628~urate catabolic process	3	0	0	1	-
GO:0034244~negative regulation of transcription elongation from RNA polymerase II promoter	3	0.000408274	0.000296545	0.247599	-
GO:0046034~ATP metabolic process	10	0.000272183	0.00052819	0.817227	-
GO:0060956~endocardial cell differentiation	4	0.00108873	0.000532946	0.0104042	-
GO:0009214~cyclic nucleotide catabolic process	1	0	6.559e-05	1	-
GO:0051489~regulation of filopodium assembly	4	0	0.000633103	1	-
GO:1900087~positive regulation of G1/S transition of mitotic cell cycle	1	0	0	1	-
GO:0018206~peptidyl-methionine modification	1	0	0	1	-
GO:0060221~retinal rod cell differentiation	3	0	0.000156257	1	-
GO:1901317~regulation of flagellated sperm motility	1	0	4.70445e-05	1	-
GO:0006067~ethanol metabolic process	1	0	6.04372e-06	1	-
GO:0010216~maintenance of DNA methylation	1	0.000816549	0.000488735	0.113946	-
GO:0046836~glycolipid transport	6	0.000408274	0.000442108	0.543517	-
GO:0000920~cell separation after cytokinesis	1	0.000136091	4.46089e-05	0.109844	-
GO:0071385~cellular response to glucocorticoid stimulus	2	0	0.000122838	1	-
GO:0050931~pigment cell differentiation	2	0.000408274	0.000317008	0.253401	-
GO:0000707~meiotic DNA recombinase assembly	4	0.000272183	4.5559e-05	0.017507	-
GO:0090134~cell migration involved in mesendoderm migration	3	0.000544366	0.000602569	0.587035	-
GO:0044255~cellular lipid metabolic process	8	0.000408274	0.000581529	0.772309	-
GO:0051898~negative regulation of protein kinase B signaling	5	0.000136091	0.000422842	0.844238	-
GO:0005991~trehalose metabolic process	1	0	0	1	-
GO:0015721~bile acid and bile salt transport	10	0	0.000243091	1	-
GO:0021555~midbrain-hindbrain boundary morphogenesis	7	0.000408274	0.000393861	0.435574	-
GO:0039020~pronephric nephron tubule development	1	0	2.55786e-05	1	-
GO:0048014~Tie signaling pathway	1	0	0	1	-
GO:0000209~protein polyubiquitination	55	0.00449102	0.00490683	0.727591	-
GO:0009651~response to salt stress	3	0	5.15715e-05	1	-
GO:1903679~positive regulation of cap-independent translational initiation	1	0	0	1	-
GO:0031065~positive regulation of histone deacetylation	1	0	1.33105e-05	1	-
GO:0008057~eye pigment granule organization	2	0	2.56106e-05	1	-
GO:0043534~blood vessel endothelial cell migration	6	0.00095264	0.000619419	0.115946	-
GO:0007626~locomotory behavior	43	0.00884594	0.00714988	0.0470188	-
GO:0060038~cardiac muscle cell proliferation	12	0.00149701	0.00213989	0.883954	-
GO:0033234~negative regulation of protein sumoylation	2	0	6.03324e-05	1	-
GO:0021571~rhombomere 5 development	3	0	5.89453e-05	1	-
GO:0007603~phototransduction, visible light	2	0.000136091	7.76057e-05	0.202181	-
GO:0009166~nucleotide catabolic process	3	0	6.10096e-05	1	-
GO:0034063~stress granule assembly	2	0	0.00012673	1	-
GO:0001708~cell fate specification	12	0.000544366	0.00145046	0.977991	-
GO:0032194~ubiquinone biosynthetic process via 3,4-dihydroxy-5-polyprenylbenzoate	1	0	3.35924e-05	1	-
GO:0001709~cell fate determination	1	0	1.30438e-05	1	-
GO:0035338~long-chain fatty-acyl-CoA biosynthetic process	9	0.000544366	0.000463555	0.333633	-
GO:0002138~retinoic acid biosynthetic process	3	0.000136091	8.57664e-05	0.235594	-
GO:0045766~positive regulation of angiogenesis	16	0.00122482	0.00158882	0.823629	-
GO:0042572~retinol metabolic process	13	0.000272183	0.000512438	0.876551	-
GO:2000077~negative regulation of type B pancreatic cell development	1	0	0	1	-
GO:0071494~cellular response to UV-C	1	0	6.54938e-06	1	-
GO:0003401~axis elongation	3	0.000544366	0.000411113	0.27551	-
GO:0006106~fumarate metabolic process	1	0.000272183	0.000308457	0.570028	-
GO:0000060~protein import into nucleus, translocation	4	0.000272183	0.000597354	0.951881	-
GO:0001580~detection of chemical stimulus involved in sensory perception of bitter taste	5	0	1.33168e-05	1	-
GO:0030162~regulation of proteolysis	15	0.00258574	0.00163805	0.0130052	-
GO:0050938~regulation of xanthophore differentiation	2	0.000544366	0.000723381	0.80042	-
GO:0035907~dorsal aorta development	6	0	0.000215466	1	-
GO:0006741~NADP biosynthetic process	3	0.000136091	5.2201e-05	0.102941	-
GO:0061086~negative regulation of histone H3-K27 methylation	1	0	6.53678e-05	1	-
GO:0055075~potassium ion homeostasis	1	0	0.000224849	1	-
GO:1901407~regulation of phosphorylation of RNA polymerase II C-terminal domain	1	0	7.70308e-05	1	-
GO:0061138~morphogenesis of a branching epithelium	1	0.000136091	8.3527e-05	0.228691	-
GO:0000710~meiotic mismatch repair	2	0	0	1	-
GO:0071801~regulation of podosome assembly	3	0.000272183	0.000674685	0.981993	-
GO:0015798~myo-inositol transport	2	0	0	1	-
GO:0071493~cellular response to UV-B	1	0	0	1	-
GO:0030030~cell projection organization	32	0.00095264	0.00176868	0.987195	-
GO:0016197~endosomal transport	11	0.000408274	0.000747677	0.951581	-
GO:0030838~positive regulation of actin filament polymerization	10	0.000680457	0.00089833	0.760104	-
GO:0010898~positive regulation of triglyceride catabolic process	7	0	5.29288e-05	1	-
GO:0031293~membrane protein intracellular domain proteolysis	2	0	0.000219436	1	-
GO:0050482~arachidonic acid secretion	8	0.000136091	0.00032097	0.842037	-
GO:0002446~neutrophil mediated immunity	4	0	9.45646e-05	1	-
GO:0042157~lipoprotein metabolic process	25	0.000816549	0.00140845	0.962085	-
GO:0043248~proteasome assembly	13	0.000544366	0.000479058	0.358143	-
GO:0007352~zygotic specification of dorsal/ventral axis	1	0	0	1	-
GO:0043988~histone H3-S28 phosphorylation	3	0.000136091	0.000427457	0.954082	-
GO:0031572~G2 DNA damage checkpoint	3	0	8.81238e-05	1	-
GO:0009890~negative regulation of biosynthetic process	1	0	0	1	-
GO:0033338~medial fin development	1	0	2.55757e-05	1	-
GO:0021501~prechordal plate formation	3	0	0.000407056	1	-
GO:0003147~neural crest cell migration involved in heart formation	1	0	6.55239e-06	1	-
GO:0003428~chondrocyte intercalation involved in growth plate cartilage morphogenesis	4	0.00122482	0.000671281	0.0294118	-
GO:0033334~fin morphogenesis	17	0.0031301	0.00208394	0.0408163	-
GO:0006829~zinc II ion transport	13	0.000408274	0.000800089	0.957583	-
GO:0071294~cellular response to zinc ion	1	0.00176919	0.000690056	0.00160064	-
GO:0048016~inositol phosphate-mediated signaling	5	0.000680457	0.00030067	0.0316126	-
GO:0009060~aerobic respiration	15	0.000408274	0.000429467	0.4997	-
GO:0042274~ribosomal small subunit biogenesis	6	0	0.000115787	1	-
GO:0046541~saliva secretion	2	0	9.21e-05	1	-
GO:0006182~cGMP biosynthetic process	15	0.000680457	0.000562189	0.306423	-
GO:0007189~adenylate cyclase-activating G-protein coupled receptor signaling pathway	30	0.00244965	0.00199496	0.113846	-
GO:0016048~detection of temperature stimulus	1	0	0	1	-
GO:0021979~hypothalamus cell differentiation	2	0.000272183	0.000161866	0.205782	-
GO:0050851~antigen receptor-mediated signaling pathway	2	0	7.8961e-05	1	-
GO:0050691~regulation of defense response to virus by host	1	0.000272183	5.03567e-05	0.0230092	-
GO:0031076~embryonic camera-type eye development	10	0.000816549	0.00104685	0.777311	-
GO:0034260~negative regulation of GTPase activity	1	0	6.00791e-05	1	-
GO:0060316~positive regulation of ryanodine-sensitive calcium-release channel activity	2	0	0	1	-
GO:0045669~positive regulation of osteoblast differentiation	1	0	4.50752e-05	1	-
GO:0035552~oxidative single-stranded DNA demethylation	3	0.000408274	0.000105731	0.0130052	-
GO:0023051~regulation of signaling	7	0.000136091	0.000483075	0.939876	-
GO:0031053~primary miRNA processing	4	0	1.31261e-05	1	-
GO:0010880~regulation of release of sequestered calcium ion into cytosol by sarcoplasmic reticulum	2	0	0	1	-
GO:0006368~transcription elongation from RNA polymerase II promoter	14	0.000816549	0.0010187	0.704382	-
GO:0035434~copper ion transmembrane transport	2	0.000544366	0.000594734	0.558523	-
GO:0048932~myelination of posterior lateral line nerve axons	3	0.000272183	6.60077e-05	0.045018	-
GO:0030278~regulation of ossification	3	0	0.000293022	1	-
GO:0006069~ethanol oxidation	1	0	1.29503e-05	1	-
GO:0060972~left/right pattern formation	12	0.0016331	0.00117276	0.109344	-
GO:0006556~S-adenosylmethionine biosynthetic process	4	0	0.00024534	1	-
GO:0002548~monocyte chemotaxis	22	0.000136091	0.000149539	0.485694	-
GO:0061737~leukotriene signaling pathway	8	0.000544366	0.000423728	0.244998	-
GO:0016576~histone dephosphorylation	4	0.0016331	0.0013811	0.27531	-
GO:0060844~arterial endothelial cell fate commitment	1	0.000408274	0.000267608	0.144958	-
GO:0014857~regulation of skeletal muscle cell proliferation	2	0.000136091	0.000278813	0.854342	-
GO:0060215~primitive hemopoiesis	20	0.00108873	0.00117449	0.598239	-
GO:0051049~regulation of transport	3	0.000136091	0.000374918	0.869148	-
GO:0010821~regulation of mitochondrion organization	3	0.00244965	0.00139521	0.00730292	-
GO:0008615~pyridoxine biosynthetic process	1	0	3.78937e-05	1	-
GO:0006685~sphingomyelin catabolic process	2	0	0	1	-
GO:0048919~posterior lateral line neuromast development	13	0.0016331	0.0015263	0.394058	-
GO:0048172~regulation of short-term neuronal synaptic plasticity	2	0	0.00026531	1	-
GO:0008090~retrograde axonal transport	3	0	0.000248064	1	-
GO:0045637~regulation of myeloid cell differentiation	3	0	0	1	-
GO:1903441~protein localization to ciliary membrane	1	0	7.05459e-06	1	-
GO:0050768~negative regulation of neurogenesis	10	0	0.00039594	1	-
GO:0048246~macrophage chemotaxis	6	0.000544366	0.000331023	0.171168	-
GO:0035279~mRNA cleavage involved in gene silencing by miRNA	4	0.0016331	0.00107481	0.119248	-
GO:0034315~regulation of Arp2/3 complex-mediated actin nucleation	5	0.00176919	0.000788992	0.00070028	-
GO:0030325~adrenal gland development	12	0.00204137	0.0010895	0.00860344	-
GO:0070121~Kupffer's vesicle development	49	0.00353838	0.00334471	0.352541	-
GO:0032713~negative regulation of interleukin-4 production	1	0.000272183	0.000135831	0.153161	-
GO:0009298~GDP-mannose biosynthetic process	4	0.000272183	0.0003651	0.72499	-
GO:0060840~artery development	11	0.00108873	0.000959963	0.329132	-
GO:0032877~positive regulation of DNA endoreduplication	2	0	0.000172178	1	-
GO:0042461~photoreceptor cell development	9	0	0.000210943	1	-
GO:0038108~negative regulation of appetite by leptin-mediated signaling pathway	1	0	0	1	-
GO:0036047~peptidyl-lysine demalonylation	1	0	3.98644e-05	1	-
GO:0006047~UDP-N-acetylglucosamine metabolic process	4	0	5.57939e-05	1	-
GO:0032868~response to insulin	3	0.000136091	1.34135e-05	0.0060024	-
GO:0021707~cerebellar granule cell differentiation	5	0.00095264	0.000629262	0.0669268	-
GO:0042661~regulation of mesodermal cell fate specification	4	0.000408274	0.00028601	0.198479	-
GO:0090155~negative regulation of sphingolipid biosynthetic process	2	0	0.000102776	1	-
GO:0043551~regulation of phosphatidylinositol 3-kinase activity	7	0.00204137	0.00196312	0.39896	-
GO:0006211~5-methylcytosine catabolic process	3	0.000408274	0.000326874	0.277211	-
GO:0009597~detection of virus	1	0.000136091	0.00023826	0.776511	-
GO:0048846~axon extension involved in axon guidance	9	0.000816549	0.00114717	0.878151	-
GO:0000082~G1/S transition of mitotic cell cycle	10	0.00149701	0.0019576	0.841837	-
GO:0060326~cell chemotaxis	43	0.000408274	0.00070783	0.902661	-
GO:0051984~positive regulation of chromosome segregation	1	0	0.000144232	1	-
GO:0060078~regulation of postsynaptic membrane potential	10	0.00095264	0.000523467	0.0519208	-
GO:0006656~phosphatidylcholine biosynthetic process	1	0	0	1	-
GO:0034975~protein folding in endoplasmic reticulum	5	0.000136091	0.000526682	0.959184	-
GO:0033147~negative regulation of intracellular estrogen receptor signaling pathway	2	0	7.76109e-05	1	-
GO:0016358~dendrite development	5	0.000544366	0.000626055	0.634454	-
GO:0007088~regulation of mitotic nuclear division	10	0.00095264	0.000644274	0.163465	-
GO:0002089~lens morphogenesis in camera-type eye	7	0.00122482	0.000879294	0.158663	-
GO:0021510~spinal cord development	8	0.000136091	0.000445446	0.901761	-
GO:0008377~light-induced release of internally sequestered calcium ion	1	0	9.90129e-05	1	-
GO:0043200~response to amino acid	7	0.00190528	0.000797422	0.00210084	-
GO:0071586~CAAX-box protein processing	3	0	2.60902e-05	1	-
GO:0050885~neuromuscular process controlling balance	3	0	0.000469717	1	-
GO:0042760~very long-chain fatty acid catabolic process	1	0	0.000162159	1	-
GO:0010040~response to iron(II) ion	1	0	0	1	-
GO:0006097~glyoxylate cycle	1	0	7.96522e-05	1	-
GO:0052331~hemolysis in other organism involved in symbiotic interaction	1	0.000136091	2.69279e-05	0.0271108	-
GO:0016199~axon midline choice point recognition	4	0.000136091	0.000265404	0.7492	-
GO:0042255~ribosome assembly	1	0	0	1	-
GO:0097178~ruffle assembly	4	0.000816549	0.000482497	0.0489196	-
GO:0071379~cellular response to prostaglandin stimulus	3	0.000272183	0.000416653	0.803121	-
GO:0006102~isocitrate metabolic process	2	0	1.1989e-05	1	-
GO:0007014~actin ubiquitination	1	0.000136091	1.35898e-05	0.00640256	-
GO:2000344~positive regulation of acrosome reaction	11	0.000136091	7.08022e-05	0.201681	-
GO:0016573~histone acetylation	28	0.00217746	0.00194294	0.307123	-
GO:0040014~regulation of multicellular organism growth	4	0.000408274	0.000204561	0.112645	-
GO:0006419~alanyl-tRNA aminoacylation	2	0	1.243e-05	1	-
GO:0015936~coenzyme A metabolic process	2	0.000136091	0.000104115	0.316126	-
GO:0060029~convergent extension involved in organogenesis	2	0	9.7158e-05	1	-
GO:0008361~regulation of cell size	2	0.000136091	0.000189832	0.60074	-
GO:0043966~histone H3 acetylation	5	0.000408274	0.000419382	0.498599	-
GO:0007269~neurotransmitter secretion	11	0.00095264	0.00110968	0.659364	-
GO:0030091~protein repair	6	0.00136091	0.000774714	0.0846339	-
GO:0008064~regulation of actin polymerization or depolymerization	3	0	0.000112686	1	-
GO:0051256~mitotic spindle midzone assembly	3	0.00217746	0.000783621	0.00040016	-
GO:0032474~otolith morphogenesis	10	0.00122482	0.000655874	0.00970388	-
GO:0046959~habituation	4	0.00176919	0.00133496	0.12575	-
GO:0006024~glycosaminoglycan biosynthetic process	13	0.00149701	0.00113309	0.163465	-
GO:0010609~mRNA localization resulting in posttranscriptional regulation of gene expression	1	0	0	1	-
GO:0006383~transcription from RNA polymerase III promoter	14	0	0.000109338	1	-
GO:0032328~alanine transport	1	0	0.00012599	1	-
GO:0021903~rostrocaudal neural tube patterning	3	0	4.51934e-05	1	-
GO:0039023~pronephric duct morphogenesis	9	0.00095264	0.00120665	0.777111	-
GO:0006641~triglyceride metabolic process	1	0	0	1	-
GO:0010994~free ubiquitin chain polymerization	1	0.000408274	0.000106269	0.00640256	-
GO:1904888~cranial skeletal system development	4	0.000408274	0.000576681	0.795618	-
GO:1903826~arginine transmembrane transport	5	0.000408274	0.00081091	0.883053	-
GO:0050907~detection of chemical stimulus involved in sensory perception	104	0.00326619	0.00499228	0.994498	-
GO:0006066~alcohol metabolic process	2	0	6.04372e-06	1	-
GO:0048211~Golgi vesicle docking	3	0.000272183	0.000197229	0.286214	-
GO:0051146~striated muscle cell differentiation	3	0.000136091	0.000360198	0.905962	-
GO:0007502~digestive tract mesoderm development	1	0	0	1	-
GO:0006996~organelle organization	4	0.000680457	0.000443021	0.0667267	-
GO:0003294~atrial ventricular junction remodeling	1	0.000272183	0.000113736	0.121048	-
GO:0070328~triglyceride homeostasis	7	0.000136091	0.000117917	0.373149	-
GO:0045813~positive regulation of Wnt signaling pathway, calcium modulating pathway	1	0.000544366	0.000377358	0.22589	-
GO:0097485~neuron projection guidance	1	0.000272183	0.000211665	0.288916	-
GO:1903830~magnesium ion transmembrane transport	9	0.000816549	0.000575969	0.131853	-
GO:0032049~cardiolipin biosynthetic process	2	0	6.9605e-06	1	-
GO:0006379~mRNA cleavage	7	0.000136091	0.000217825	0.715686	-
GO:0090017~anterior neural plate formation	1	0	0.000119204	1	-
GO:0038084~vascular endothelial growth factor signaling pathway	9	0.000272183	0.00108374	0.995598	-
GO:0007187~G-protein coupled receptor signaling pathway, coupled to cyclic nucleotide second messenger	20	0.000680457	0.000465786	0.160564	-
GO:0033572~transferrin transport	2	0.000272183	0.000184208	0.246599	-
GO:0051569~regulation of histone H3-K4 methylation	4	0	4.64797e-05	1	-
GO:0007411~axon guidance	69	0.00816549	0.00755537	0.252401	-
GO:0007200~phospholipase C-activating G-protein coupled receptor signaling pathway	45	0.0016331	0.00221583	0.92527	-
GO:0015711~organic anion transport	13	0	0.000471458	1	-
GO:0031573~intra-S DNA damage checkpoint	7	0	7.95194e-05	1	-
GO:0060291~long-term synaptic potentiation	3	0.000408274	0.000527745	0.720388	-
GO:0097155~fasciculation of sensory neuron axon	1	0	0	1	-
GO:0016598~protein arginylation	1	0	0	1	-
GO:0035523~protein K29-linked deubiquitination	3	0.000408274	0.000301546	0.231192	-
GO:1902908~regulation of melanosome transport	1	0	0	1	-
GO:0044332~Wnt signaling pathway involved in dorsal/ventral axis specification	2	0.000408274	0.000484349	0.657263	-
GO:0031101~fin regeneration	53	0.00449102	0.00507084	0.769008	-
GO:0071426~ribonucleoprotein complex export from nucleus	1	0	0	1	-
GO:0046549~retinal cone cell development	10	0.00136091	0.00114019	0.229392	-
GO:0070374~positive regulation of ERK1 and ERK2 cascade	29	0.000136091	0.000440479	0.947279	-
GO:0007178~transmembrane receptor protein serine/threonine kinase signaling pathway	20	0.000272183	0.00086698	0.985394	-
GO:0034629~cellular protein complex localization	1	0	0.000147848	1	-
GO:0031061~negative regulation of histone methylation	2	0.000408274	0.000332717	0.313826	-
GO:0001975~response to amphetamine	1	0	0.00028676	1	-
GO:0046100~hypoxanthine metabolic process	4	0.000136091	0.000299614	0.782313	-
GO:0007416~synapse assembly	21	0.00231355	0.00249737	0.573129	-
GO:0048696~regulation of collateral sprouting in absence of injury	8	0.000408274	0.00079963	0.95098	-
GO:1901800~positive regulation of proteasomal protein catabolic process	6	0	2.60165e-05	1	-
GO:0060348~bone development	4	0.000408274	0.00010615	0.020108	-
GO:0006233~dTDP biosynthetic process	1	0	3.31614e-05	1	-
GO:0006898~receptor-mediated endocytosis	73	0.00598802	0.00542602	0.209984	-
GO:0019363~pyridine nucleotide biosynthetic process	7	0.000272183	0.000277869	0.460984	-
GO:0006896~Golgi to vacuole transport	4	0.000136091	0.000105919	0.317827	-
GO:0071599~otic vesicle development	18	0.000544366	0.00100632	0.886455	-
GO:0043968~histone H2A acetylation	3	0	1.1989e-05	1	-
GO:0035280~miRNA loading onto RISC involved in gene silencing by miRNA	1	0.000272183	7.3919e-05	0.0210084	-
GO:0019438~aromatic compound biosynthetic process	1	0	0	1	-
GO:0010960~magnesium ion homeostasis	3	0.000136091	0.000309159	0.612745	-
GO:0015689~molybdate ion transport	1	0	0.000122409	1	-
GO:0046294~formaldehyde catabolic process	1	0	0	1	-
GO:0051156~glucose 6-phosphate metabolic process	5	0	0.000221683	1	-
GO:2000040~regulation of planar cell polarity pathway involved in axis elongation	1	0	3.70161e-05	1	-
GO:0002181~cytoplasmic translation	18	0.00176919	0.000624079	0.00840336	-
GO:0051697~protein delipidation	5	0.000272183	0.00071883	0.958884	-
GO:0042752~regulation of circadian rhythm	3	0.000136091	0.000234828	0.760904	-
GO:0034462~small-subunit processome assembly	1	0	1.30966e-05	1	-
GO:0014707~branchiomeric skeletal muscle development	4	0.000408274	0.00026057	0.14916	-
GO:0042044~fluid transport	2	0.000272183	0.000103006	0.0680272	-
GO:0048264~determination of ventral identity	16	0.00122482	0.00100451	0.272209	-
GO:0046588~negative regulation of calcium-dependent cell-cell adhesion	1	0.000272183	0.000254805	0.435374	-
GO:0048769~sarcomerogenesis	4	0.000272183	0.000602917	0.911765	-
GO:0009100~glycoprotein metabolic process	2	0.000136091	0.000119226	0.389756	-
GO:0042144~vacuole fusion, non-autophagic	1	0	3.18868e-05	1	-
GO:0035066~positive regulation of histone acetylation	4	0.000408274	0.000412216	0.470988	-
GO:0050707~regulation of cytokine secretion	4	0.000272183	3.88669e-05	0.0129052	-
GO:0090286~cytoskeletal anchoring at nuclear membrane	6	0.000544366	0.000599398	0.538816	-
GO:0070973~protein localization to endoplasmic reticulum exit site	2	0	2.38293e-05	1	-
GO:0035582~sequestering of BMP in extracellular matrix	1	0.000136091	6.95844e-06	0.00060024	-
GO:0019532~oxalate transport	9	0.000272183	0.000276231	0.476791	-
GO:0031117~positive regulation of microtubule depolymerization	1	0	1.34868e-05	1	-
GO:1904103~regulation of convergent extension involved in gastrulation	1	0	0	1	-
GO:0014823~response to activity	12	0.00285792	0.00132809	0.00020008	-
GO:2000178~negative regulation of neural precursor cell proliferation	1	0	0	1	-
GO:0048384~retinoic acid receptor signaling pathway	13	0.00190528	0.00145609	0.155662	-
GO:0006893~Golgi to plasma membrane transport	7	0.000544366	0.000475413	0.367847	-
GO:0070309~lens fiber cell morphogenesis	3	0.00095264	0.000517915	0.10034	-
GO:0045724~positive regulation of cilium assembly	1	0.000136091	0.000163097	0.553721	-
GO:0048008~platelet-derived growth factor receptor signaling pathway	7	0.000136091	0.000351835	0.857443	-
GO:0035188~hatching	5	0	7.19437e-05	1	-
GO:0032543~mitochondrial translation	19	0	0.000175853	1	-
GO:0006913~nucleocytoplasmic transport	7	0.000136091	0.000205998	0.613745	-
GO:0035567~non-canonical Wnt signaling pathway	17	0.00095264	0.00127063	0.79952	-
GO:1990744~primary miRNA methylation	1	0	0	1	-
GO:0061014~positive regulation of mRNA catabolic process	1	0	0.000150188	1	-
GO:0035522~monoubiquitinated histone H2A deubiquitination	1	0	5.13971e-05	1	-
GO:0060385~axonogenesis involved in innervation	1	0.000136091	3.93456e-05	0.0602241	-
GO:0003303~BMP signaling pathway involved in heart jogging	2	0	7.84203e-05	1	-
GO:1904668~positive regulation of ubiquitin protein ligase activity	5	0.000408274	0.000223058	0.121148	-
GO:0031119~tRNA pseudouridine synthesis	3	0	1.3454e-05	1	-
GO:0006805~xenobiotic metabolic process	2	0	0.000134432	1	-
GO:0046785~microtubule polymerization	3	0.000680457	0.000179128	0.005002	-
GO:1900221~regulation of beta-amyloid clearance	2	0.000136091	3.86037e-05	0.059924	-
GO:0006436~tryptophanyl-tRNA aminoacylation	3	0	0	1	-
GO:0000086~G2/M transition of mitotic cell cycle	1	0	5.76053e-06	1	-
GO:0003341~cilium movement	27	0.00095264	0.00135796	0.867947	-
GO:0051693~actin filament capping	3	0	0.000101108	1	-
GO:0043065~positive regulation of apoptotic process	45	0.0031301	0.00380715	0.84944	-
GO:0006930~substrate-dependent cell migration, cell extension	1	0	0	1	-
GO:0048259~regulation of receptor-mediated endocytosis	2	0	7.70677e-05	1	-
GO:0007127~meiosis I	1	0	9.16667e-05	1	-
GO:0001754~eye photoreceptor cell differentiation	4	0.000680457	0.000496889	0.255402	-
GO:0001938~positive regulation of endothelial cell proliferation	7	0.00122482	0.00140435	0.717587	-
GO:0072332~intrinsic apoptotic signaling pathway by p53 class mediator	10	0.000408274	0.000629815	0.869848	-
GO:1900145~regulation of nodal signaling pathway involved in determination of left/right asymmetry	1	0	0	1	-
GO:0001510~RNA methylation	13	0.000136091	5.91631e-05	0.134254	-
GO:0000052~citrulline metabolic process	2	0	2.50884e-05	1	-
GO:0001503~ossification	16	0.00299401	0.00195758	0.0298119	-
GO:0018400~peptidyl-proline hydroxylation to 3-hydroxy-L-proline	1	0	0	1	-
GO:0060754~positive regulation of mast cell chemotaxis	5	0.00095264	0.000876809	0.355742	-
GO:0001935~endothelial cell proliferation	11	0.0031301	0.00177545	0.00780312	-
GO:0032094~response to food	1	0	3.47619e-05	1	-
GO:1900111~positive regulation of histone H3-K9 dimethylation	1	0	3.91483e-05	1	-
GO:0051155~positive regulation of striated muscle cell differentiation	1	0.000136091	9.69721e-05	0.29882	-
GO:0006995~cellular response to nitrogen starvation	11	0	0.0002447	1	-
GO:0007216~G-protein coupled glutamate receptor signaling pathway	5	0.000136091	0.000181993	0.62415	-
GO:0046718~viral entry into host cell	4	0	0.000142251	1	-
GO:0048318~axial mesoderm development	2	0	0.000139513	1	-
GO:0006833~water transport	15	0.000136091	0.000477145	0.964986	-
GO:0042265~peptidyl-asparagine hydroxylation	1	0	1.94773e-05	1	-
GO:0036071~N-glycan fucosylation	2	0	6.60659e-05	1	-
GO:0021999~neural plate anterior/posterior regionalization	2	0	6.16883e-05	1	-
GO:0072089~stem cell proliferation	1	0.000680457	0.000556063	0.237995	-
GO:0003307~regulation of Wnt signaling pathway involved in heart development	1	0	1.23863e-05	1	-
GO:0061032~visceral serous pericardium development	1	0	0.000104788	1	-
GO:0000389~mRNA 3'-splice site recognition	2	0	0.000226282	1	-
GO:0046426~negative regulation of JAK-STAT cascade	33	0.00136091	0.00217751	0.976391	-
GO:0060852~regulation of transcription involved in venous endothelial cell fate commitment	1	0.00108873	0.000525368	0.0244098	-
GO:0071393~cellular response to progesterone stimulus	1	0	3.84326e-05	1	-
GO:0042136~neurotransmitter biosynthetic process	3	0.000816549	0.000669634	0.251601	-
GO:0048034~heme O biosynthetic process	1	0.000136091	5.13796e-05	0.10084	-
GO:1902445~regulation of mitochondrial membrane permeability involved in programmed necrotic cell death	1	0	6.58045e-06	1	-
GO:0035909~aorta morphogenesis	1	0	0.000224849	1	-
GO:0007602~phototransduction	38	0.00149701	0.00192695	0.879252	-
GO:0001778~plasma membrane repair	4	0.000544366	0.000702995	0.668667	-
GO:0002244~hematopoietic progenitor cell differentiation	7	0	0.00020172	1	-
GO:0001655~urogenital system development	1	0.000136091	3.28126e-05	0.0428171	-
GO:0002237~response to molecule of bacterial origin	7	0	6.27785e-05	1	-
GO:0006269~DNA replication, synthesis of RNA primer	4	0	3.85901e-05	1	-
GO:0072078~nephron tubule morphogenesis	1	0	0	1	-
GO:0050655~dermatan sulfate proteoglycan metabolic process	1	0	3.28371e-05	1	-
GO:0005513~detection of calcium ion	3	0.000272183	0.000103473	0.057423	-
GO:0071422~succinate transmembrane transport	3	0.000136091	0.000214729	0.661565	-
GO:0009435~NAD biosynthetic process	14	0.000408274	0.000330399	0.287915	-
GO:1904862~inhibitory synapse assembly	2	0.000408274	0.000124732	0.00770308	-
GO:0072513~positive regulation of secondary heart field cardioblast proliferation	1	0	3.20698e-05	1	-
GO:0060271~cilium morphogenesis	11	0.000408274	0.000593508	0.790516	-
GO:0017157~regulation of exocytosis	10	0.00095264	0.000784055	0.237295	-
GO:0071205~protein localization to juxtaparanode region of axon	3	0.000136091	0.000164365	0.520708	-
GO:0070989~oxidative demethylation	3	0.000408274	0.000326874	0.277211	-
GO:0010084~specification of animal organ axis polarity	2	0.000136091	4.02453e-05	0.141957	-
GO:0007010~cytoskeleton organization	88	0.00557975	0.00546502	0.427671	-
GO:0015697~quaternary ammonium group transport	1	0.000272183	0.000105145	0.0518207	-
GO:0009436~glyoxylate catabolic process	1	0	0	1	-
GO:0007213~G-protein coupled acetylcholine receptor signaling pathway	7	0.000136091	0.000269158	0.808323	-
GO:0000390~spliceosomal complex disassembly	1	0	0	1	-
GO:0071875~adrenergic receptor signaling pathway	7	0.000272183	8.5717e-05	0.0303121	-
GO:0009994~oocyte differentiation	1	0.000544366	0.000318172	0.10074	-
GO:0071816~tail-anchored membrane protein insertion into ER membrane	3	0	0	1	-
GO:0043410~positive regulation of MAPK cascade	22	0.000136091	0.000665783	0.992197	-
GO:0006887~exocytosis	54	0.00353838	0.00445448	0.938776	-
GO:0031099~regeneration	12	0.000544366	0.000654417	0.642357	-
GO:0045022~early endosome to late endosome transport	5	0.000408274	0.000404144	0.454382	-
GO:0000278~mitotic cell cycle	22	0.000272183	0.00061418	0.910364	-
GO:0046324~regulation of glucose import	1	0.000272183	0.000304292	0.578431	-
GO:0031054~pre-miRNA processing	6	0.00190528	0.00118251	0.0732293	-
GO:0016246~RNA interference	1	0	3.18014e-05	1	-
GO:0006532~aspartate biosynthetic process	3	0.000408274	0.000483127	0.530212	-
GO:0033173~calcineurin-NFAT signaling cascade	2	0.000136091	8.27337e-05	0.234694	-
GO:0035476~angioblast cell migration	1	0	1.30926e-05	1	-
GO:0008344~adult locomotory behavior	2	0.000272183	0.000213097	0.335734	-
GO:0006704~glucocorticoid biosynthetic process	3	0	3.86315e-05	1	-
GO:0042351~'de novo' GDP-L-fucose biosynthetic process	1	0.000136091	0.000137049	0.460084	-
GO:0050764~regulation of phagocytosis	2	0.000272183	0.000628708	0.971188	-
GO:0035695~mitophagy by induced vacuole formation	1	0	0.000110466	1	-
GO:0016572~histone phosphorylation	3	0.000272183	0.000166041	0.216387	-
GO:0033133~positive regulation of glucokinase activity	1	0	6.86688e-06	1	-
GO:0002072~optic cup morphogenesis involved in camera-type eye development	3	0	5.09081e-05	1	-
GO:0022008~neurogenesis	37	0.00217746	0.00280915	0.866647	-
GO:0033683~nucleotide-excision repair, DNA incision	1	0	0	1	-
GO:0007051~spindle organization	8	0.000136091	0.000369167	0.911965	-
GO:0048771~tissue remodeling	1	0	1.2843e-05	1	-
GO:0006270~DNA replication initiation	21	0.000272183	0.000627956	0.938776	-
GO:0043044~ATP-dependent chromatin remodeling	12	0.000680457	0.000512327	0.220288	-
GO:0032506~cytokinetic process	1	0	1.34868e-05	1	-
GO:0007268~chemical synaptic transmission	120	0.00666848	0.00574662	0.133754	-
GO:0018343~protein farnesylation	2	0	1.34212e-05	1	-
GO:1901214~regulation of neuron death	1	0	2.02048e-05	1	-
GO:0050930~induction of positive chemotaxis	9	0.00122482	0.0014099	0.696879	-
GO:2000052~positive regulation of non-canonical Wnt signaling pathway	1	0	0	1	-
GO:0030328~prenylcysteine catabolic process	2	0	0	1	-
GO:0048797~swim bladder formation	1	0	5.9169e-05	1	-
GO:0001539~cilium or flagellum-dependent cell motility	1	0	0	1	-
GO:0015838~amino-acid betaine transport	1	0	6.23718e-06	1	-
GO:0006616~SRP-dependent cotranslational protein targeting to membrane, translocation	1	0	1.38149e-05	1	-
GO:0034067~protein localization to Golgi apparatus	1	0	0	1	-
GO:0071897~DNA biosynthetic process	20	0.0016331	0.00089149	0.0227091	-
GO:0003228~atrial cardiac muscle tissue development	2	0	0.000127549	1	-
GO:0007509~mesoderm migration involved in gastrulation	1	0.000408274	0.000912085	0.985694	-
GO:0034047~regulation of protein phosphatase type 2A activity	20	0.00244965	0.00170013	0.0456182	-
GO:0051493~regulation of cytoskeleton organization	12	0.00122482	0.00111517	0.35064	-
GO:0060236~regulation of mitotic spindle organization	1	0.000408274	0.000540822	0.755802	-
GO:0009416~response to light stimulus	19	0.00149701	0.00153092	0.52611	-
GO:0006703~estrogen biosynthetic process	7	0	0.000494673	1	-
GO:0042176~regulation of protein catabolic process	2	0	2.54259e-05	1	-
GO:0031860~telomeric 3' overhang formation	1	0	1.35117e-05	1	-
GO:0008347~glial cell migration	2	0	0	1	-
GO:0019303~D-ribose catabolic process	1	0	0	1	-
GO:0009258~10-formyltetrahydrofolate catabolic process	2	0	2.5501e-05	1	-
GO:0061178~regulation of insulin secretion involved in cellular response to glucose stimulus	1	0	0	1	-
GO:0043069~negative regulation of programmed cell death	3	0.000136091	0.000141211	0.486595	-
GO:0016574~histone ubiquitination	5	0.000816549	0.00068433	0.310724	-
GO:0032095~regulation of response to food	1	0	3.47619e-05	1	-
GO:0014881~regulation of myofibril size	1	0	5.76053e-06	1	-
GO:0051382~kinetochore assembly	7	0	0.000128077	1	-
GO:1901907~diadenosine pentaphosphate catabolic process	4	0.000272183	0.00028578	0.478792	-
GO:0050976~detection of mechanical stimulus involved in sensory perception of touch	2	0.000408274	0.000355804	0.352941	-
GO:0055074~calcium ion homeostasis	9	0.000408274	0.000718842	0.819628	-
GO:0048149~behavioral response to ethanol	3	0	3.90496e-05	1	-
GO:0021549~cerebellum development	18	0.000544366	0.0012225	0.932373	-
GO:0034599~cellular response to oxidative stress	11	0.000408274	0.00101595	0.982493	-
GO:0006474~N-terminal protein amino acid acetylation	5	0.000408274	0.000515411	0.681072	-
GO:0046671~negative regulation of retinal cell programmed cell death	2	0	5.26577e-05	1	-
GO:0000245~spliceosomal complex assembly	11	0	0.000223671	1	-
GO:0071481~cellular response to X-ray	1	0.000136091	4.34354e-05	0.0734294	-
GO:0006001~fructose catabolic process	3	0	1.92312e-05	1	-
GO:0061635~regulation of protein complex stability	1	0.000136091	9.4243e-05	0.243497	-
GO:0007195~adenylate cyclase-inhibiting dopamine receptor signaling pathway	7	0.000680457	0.000273886	0.0309124	-
GO:0021557~oculomotor nerve development	1	0	0.000200461	1	-
GO:0042693~muscle cell fate commitment	2	0.000408274	0.000280182	0.166467	-
GO:0010468~regulation of gene expression	27	0.00217746	0.00237163	0.657563	-
GO:0071871~response to epinephrine	2	0.000272183	0.000509504	0.815326	-
GO:0042758~long-chain fatty acid catabolic process	1	0	1.915e-05	1	-
GO:0060875~lateral semicircular canal development	1	0	5.1039e-05	1	-
GO:0042159~lipoprotein catabolic process	3	0.000136091	5.72131e-05	0.12435	-
GO:0016337~single organismal cell-cell adhesion	45	0.00340229	0.00381628	0.7491	-
GO:0048193~Golgi vesicle transport	9	0.000816549	0.00122505	0.879452	-
GO:0055088~lipid homeostasis	15	0	0.00056421	1	-
GO:1901187~regulation of ephrin receptor signaling pathway	1	0	0	1	-
GO:0006480~N-terminal protein amino acid methylation	2	0.000136091	0.000101973	0.318327	-
GO:0000122~negative regulation of transcription from RNA polymerase II promoter	112	0.016331	0.0115213	0.00060024	-
GO:0043304~regulation of mast cell degranulation	3	0.000272183	0.000427399	0.783313	-
GO:0042989~sequestering of actin monomers	3	0.000136091	0.000125204	0.426471	-
GO:0048873~homeostasis of number of cells within a tissue	1	0	6.83225e-06	1	-
GO:0035308~negative regulation of protein dephosphorylation	4	0.00136091	0.000750545	0.0311124	-
GO:0031297~replication fork processing	3	0	1.37211e-05	1	-
GO:0032218~riboflavin transport	4	0	1.3207e-05	1	-
GO:0051725~protein de-ADP-ribosylation	2	0	5.68458e-05	1	-
GO:0007224~smoothened signaling pathway	22	0.0016331	0.00137291	0.229692	-
GO:0071157~negative regulation of cell cycle arrest	3	0.000544366	0.000658457	0.604742	-
GO:0071800~podosome assembly	1	0	7.32902e-05	1	-
GO:0032228~regulation of synaptic transmission, GABAergic	3	0.000408274	0.000124732	0.00770308	-
GO:0018008~N-terminal peptidyl-glycine N-myristoylation	2	0	5.52427e-05	1	-
GO:0030214~hyaluronan catabolic process	1	0	0	1	-
GO:0034968~histone lysine methylation	21	0.00190528	0.00175314	0.317127	-
GO:0060183~apelin receptor signaling pathway	2	0.000136091	6.02279e-05	0.17467	-
GO:0072334~UDP-galactose transmembrane transport	1	0	3.13165e-05	1	-
GO:0009156~ribonucleoside monophosphate biosynthetic process	3	0.000544366	0.000280527	0.0754302	-
GO:0003333~amino acid transmembrane transport	38	0.00680457	0.00629262	0.237195	-
GO:0051289~protein homotetramerization	9	0.000272183	0.000688287	0.933774	-
GO:0007169~transmembrane receptor protein tyrosine kinase signaling pathway	100	0.0107512	0.0115969	0.803922	-
GO:0046498~S-adenosylhomocysteine metabolic process	1	0	0	1	-
GO:1902037~negative regulation of hematopoietic stem cell differentiation	2	0	5.30565e-05	1	-
GO:0019221~cytokine-mediated signaling pathway	79	0.00530757	0.0046803	0.17437	-
GO:0060217~hemangioblast cell differentiation	9	0.00095264	0.00103895	0.573629	-
GO:0030001~metal ion transport	22	0.00122482	0.001653	0.869548	-
GO:0003211~cardiac ventricle formation	1	0	5.86528e-05	1	-
GO:0019882~antigen processing and presentation	40	0.000680457	0.00119212	0.87475	-
GO:0045040~protein import into mitochondrial outer membrane	2	0	0.000113541	1	-
GO:0061573~actin filament bundle retrograde transport	1	0	0	1	-
GO:0002154~thyroid hormone mediated signaling pathway	2	0.00095264	0.000517465	0.0356142	-
GO:0021670~lateral ventricle development	1	0	3.08852e-05	1	-
GO:0031629~synaptic vesicle fusion to presynaptic active zone membrane	15	0.000544366	0.00123021	0.986094	-
GO:0008150~biological_process	1485	0.0741698	0.0794989	0.953882	-
GO:0070407~oxidation-dependent protein catabolic process	1	0	1.19755e-05	1	-
GO:0045740~positive regulation of DNA replication	1	0.000408274	0.000114042	0.0177071	-
GO:0009301~snRNA transcription	1	0	1.93633e-05	1	-
GO:0035779~angioblast cell differentiation	2	0	4.09109e-05	1	-
GO:0021915~neural tube development	4	0.00122482	0.000933421	0.153862	-
GO:0010629~negative regulation of gene expression	7	0.000680457	0.00040786	0.0829332	-
GO:0048484~enteric nervous system development	19	0.000680457	0.000906334	0.736094	-
GO:0010867~positive regulation of triglyceride biosynthetic process	2	0	5.86601e-05	1	-
GO:0050673~epithelial cell proliferation	2	0.000136091	0.000102882	0.323029	-
GO:0006796~phosphate-containing compound metabolic process	4	0	0.000222249	1	-
GO:0048909~anterior lateral line nerve development	1	0	3.17344e-05	1	-
GO:0070236~negative regulation of activation-induced cell death of T cells	1	0	3.77069e-05	1	-
GO:0007417~central nervous system development	53	0.00721285	0.00669689	0.263605	-
GO:0031115~negative regulation of microtubule polymerization	1	0	2.70088e-05	1	-
GO:0061024~membrane organization	4	0.000272183	0.000531794	0.934374	-
GO:0048670~regulation of collateral sprouting	1	0.000544366	0.000583117	0.507703	-
GO:0007173~epidermal growth factor receptor signaling pathway	16	0.00204137	0.00208739	0.531212	-
GO:0005997~xylulose metabolic process	1	0	0	1	-
GO:0014029~neural crest formation	9	0.000680457	0.000513683	0.260804	-
GO:1990035~calcium ion import into cell	1	0	1.82078e-05	1	-
GO:0060059~embryonic retina morphogenesis in camera-type eye	23	0.00217746	0.00146664	0.0470188	-
GO:0090303~positive regulation of wound healing	1	0	0.000104594	1	-
GO:0032411~positive regulation of transporter activity	5	0.000544366	0.000803739	0.863245	-
GO:0043313~regulation of neutrophil degranulation	1	0	4.53722e-05	1	-
GO:0016539~intein-mediated protein splicing	5	0.000272183	0.000157878	0.144358	-
GO:0051255~spindle midzone assembly	2	0	0	1	-
GO:0071699~olfactory placode morphogenesis	4	0.000408274	0.00081342	0.958583	-
GO:0048814~regulation of dendrite morphogenesis	4	0.000816549	0.000466349	0.0518207	-
GO:0050951~sensory perception of temperature stimulus	1	0	0	1	-
GO:0006570~tyrosine metabolic process	1	0	0	1	-
GO:0061444~endocardial cushion cell development	1	0.000136091	4.55971e-05	0.0836335	-
GO:0006430~lysyl-tRNA aminoacylation	1	0	2.05388e-05	1	-
GO:0021631~optic nerve morphogenesis	2	0	3.33791e-05	1	-
GO:0002040~sprouting angiogenesis	60	0.00666848	0.00675614	0.528311	-
GO:0060788~ectodermal placode formation	5	0.00095264	0.000399152	0.017607	-
GO:0018117~protein adenylylation	1	0	2.08988e-05	1	-
GO:0046103~inosine biosynthetic process	1	0	1.19429e-05	1	-
GO:0019878~lysine biosynthetic process via aminoadipic acid	1	0	0	1	-
GO:0035589~G-protein coupled purinergic nucleotide receptor signaling pathway	12	0.000272183	0.000435528	0.821329	-
GO:0045909~positive regulation of vasodilation	5	0.000272183	8.4703e-05	0.0523209	-
GO:0045664~regulation of neuron differentiation	19	0.00244965	0.00181379	0.0657263	-
GO:0048011~neurotrophin TRK receptor signaling pathway	1	0	3.18518e-05	1	-
GO:0006369~termination of RNA polymerase II transcription	3	0	6.77299e-06	1	-
GO:0042753~positive regulation of circadian rhythm	1	0.000272183	0.000174269	0.243297	-
GO:0045743~positive regulation of fibroblast growth factor receptor signaling pathway	8	0.000136091	0.000395353	0.903561	-
GO:0045324~late endosome to vacuole transport	2	0	3.96637e-05	1	-
GO:2000768~positive regulation of nephron tubule epithelial cell differentiation	1	0.000136091	3.28126e-05	0.0428171	-
GO:0006809~nitric oxide biosynthetic process	5	0.000136091	0.000109452	0.320428	-
GO:0006048~UDP-N-acetylglucosamine biosynthetic process	5	0.00095264	0.000670189	0.15076	-
GO:0045746~negative regulation of Notch signaling pathway	8	0.000816549	0.000677158	0.254902	-
GO:0019521~D-gluconate metabolic process	1	0	3.28061e-05	1	-
GO:0060394~negative regulation of pathway-restricted SMAD protein phosphorylation	1	0	1.29182e-05	1	-
GO:0030242~pexophagy	4	0	0.000386627	1	-
GO:0006974~cellular response to DNA damage stimulus	75	0.00326619	0.00294655	0.266006	-
GO:2000766~negative regulation of cytoplasmic translation	4	0.000272183	0.000488681	0.781813	-
GO:0003161~cardiac conduction system development	1	0	0	1	-
GO:0035735~intraciliary transport involved in cilium morphogenesis	1	0.000544366	0.000416268	0.207383	-
GO:0006910~phagocytosis, recognition	46	0.000136091	5.1834e-05	0.106443	-
GO:0007212~dopamine receptor signaling pathway	9	0.00095264	0.000404409	0.00410164	-
GO:0043523~regulation of neuron apoptotic process	10	0.0016331	0.00146243	0.317427	-
GO:0043420~anthranilate metabolic process	3	0.000136091	0.000245424	0.741196	-
GO:0050832~defense response to fungus	4	0.000136091	7.70116e-05	0.222089	-
GO:0060803~BMP signaling pathway involved in mesodermal cell fate specification	1	0	5.76053e-06	1	-
GO:0042558~pteridine-containing compound metabolic process	1	0	0	1	-
GO:0035924~cellular response to vascular endothelial growth factor stimulus	3	0.000136091	0.000507538	0.934974	-
GO:0032957~inositol trisphosphate metabolic process	2	0.000272183	0.000364902	0.721289	-
GO:2000310~regulation of N-methyl-D-aspartate selective glutamate receptor activity	1	0	0	1	-
GO:0003171~atrioventricular valve development	7	0.00095264	0.000869727	0.35094	-
GO:0036092~phosphatidylinositol-3-phosphate biosynthetic process	11	0.000408274	0.00108415	0.977491	-
GO:1901097~negative regulation of autophagosome maturation	2	0	0.000114196	1	-
GO:0033077~T cell differentiation in thymus	6	0.000544366	0.000100001	0.00030012	-
GO:0060827~regulation of canonical Wnt signaling pathway involved in neural plate anterior/posterior pattern formation	2	0	6.215e-06	1	-
GO:0033278~cell proliferation in midbrain	4	0.000136091	0.000182912	0.589636	-
GO:0030213~hyaluronan biosynthetic process	3	0.000680457	0.000638402	0.40066	-
GO:0060612~adipose tissue development	3	0.00136091	0.000803088	0.0322129	-
GO:0070884~regulation of calcineurin-NFAT signaling cascade	3	0.000680457	0.000447374	0.14936	-
GO:0032434~regulation of proteasomal ubiquitin-dependent protein catabolic process	2	0.000136091	0.000224347	0.708083	-
GO:0010833~telomere maintenance via telomere lengthening	1	0	0	1	-
GO:0000289~nuclear-transcribed mRNA poly(A) tail shortening	4	0.0016331	0.00112484	0.0310124	-
GO:0050920~regulation of chemotaxis	1	0.000136091	0.00038663	0.954682	-
GO:0071864~positive regulation of cell proliferation in bone marrow	1	0.000272183	0.000135831	0.153161	-
GO:0048332~mesoderm morphogenesis	4	0.000408274	0.000358778	0.384954	-
GO:0043068~positive regulation of programmed cell death	1	0	0	1	-
GO:0016081~synaptic vesicle docking	1	0	3.36681e-05	1	-
GO:0003322~pancreatic A cell development	2	0	3.47146e-05	1	-
GO:0002063~chondrocyte development	2	0.000136091	0.000139381	0.465686	-
GO:0000380~alternative mRNA splicing, via spliceosome	1	0	0	1	-
GO:0097531~mast cell migration	2	0	0	1	-
GO:0006565~L-serine catabolic process	2	0	3.58428e-05	1	-
GO:0050728~negative regulation of inflammatory response	3	0	0.000417888	1	-
GO:0034198~cellular response to amino acid starvation	5	0	8.37487e-05	1	-
GO:0021987~cerebral cortex development	5	0.000136091	0.000202604	0.684274	-
GO:0060876~semicircular canal formation	2	0.000136091	6.6284e-05	0.158263	-
GO:0045198~establishment of epithelial cell apical/basal polarity	1	0.000408274	0.000133911	0.0483193	-
GO:0034354~'de novo' NAD biosynthetic process from tryptophan	4	0.000136091	0.000297399	0.788615	-
GO:0071526~semaphorin-plexin signaling pathway	41	0.00394665	0.00561421	0.990896	-
GO:0010737~protein kinase A signaling	2	0.000136091	0.000221332	0.658063	-
GO:0034243~regulation of transcription elongation from RNA polymerase II promoter	2	0.000136091	5.18253e-05	0.103942	-
GO:0032816~positive regulation of natural killer cell activation	3	0.000136091	6.29892e-05	0.147859	-
GO:0090267~positive regulation of mitotic cell cycle spindle assembly checkpoint	1	0	0	1	-
GO:0061549~sympathetic ganglion development	2	0.000272183	0.000160452	0.186875	-
GO:0021558~trochlear nerve development	1	0	0.000200461	1	-
GO:0060219~camera-type eye photoreceptor cell differentiation	5	0.000408274	0.00125978	0.993197	-
GO:0048342~paraxial mesodermal cell differentiation	1	0.000136091	4.97071e-05	0.0990396	-
GO:0030593~neutrophil chemotaxis	33	0.000136091	0.000331698	0.862545	-
GO:0010830~regulation of myotube differentiation	1	0	0.000120588	1	-
GO:0046854~phosphatidylinositol phosphorylation	37	0.0031301	0.00416765	0.958383	-
GO:0030950~establishment or maintenance of actin cytoskeleton polarity	2	0.000680457	0.000751886	0.590936	-
GO:0000076~DNA replication checkpoint	2	0	0	1	-
GO:0014021~secondary neural tube formation	1	0	0.000311019	1	-
GO:0055062~phosphate ion homeostasis	3	0.000136091	0.000405797	0.792917	-
GO:0050678~regulation of epithelial cell proliferation	1	0	3.21578e-05	1	-
GO:0010881~regulation of cardiac muscle contraction by regulation of the release of sequestered calcium ion	1	0	0	1	-
GO:0002183~cytoplasmic translational initiation	1	0	0	1	-
GO:0006940~regulation of smooth muscle contraction	7	0.00136091	0.000667242	0.00560224	-
GO:0032402~melanosome transport	26	0.0016331	0.00197959	0.746499	-
GO:0097681~double-strand break repair via alternative nonhomologous end joining	1	0	0.00013013	1	-
GO:0071569~protein ufmylation	2	0	6.62505e-06	1	-
GO:0048933~afferent axon development in posterior lateral line nerve	1	0.000272183	6.60077e-05	0.045018	-
GO:0006471~protein ADP-ribosylation	18	0.000136091	0.00013126	0.428471	-
GO:0071951~conversion of methionyl-tRNA to N-formyl-methionyl-tRNA	1	0	0	1	-
GO:0072116~pronephros formation	1	0.000136091	3.2507e-05	0.0437175	-
GO:0003205~cardiac chamber development	4	0	0.000188834	1	-
GO:0097070~ductus arteriosus closure	1	0	0.000224849	1	-
GO:0048855~adenohypophysis morphogenesis	4	0.000544366	0.000432449	0.254902	-
GO:2000379~positive regulation of reactive oxygen species metabolic process	1	0	6.59068e-06	1	-
GO:0070120~ciliary neurotrophic factor-mediated signaling pathway	2	0	0.00015271	1	-
GO:0021556~central nervous system formation	1	0.000272183	0.000254805	0.435374	-
GO:0016072~rRNA metabolic process	1	0	0	1	-
GO:0030099~myeloid cell differentiation	26	0.00299401	0.00173755	0.0155062	-
GO:0051127~positive regulation of actin nucleation	4	0.000272183	0.000278451	0.489896	-
GO:0043401~steroid hormone mediated signaling pathway	81	0.01184	0.00908956	0.00530212	-
GO:0009648~photoperiodism	11	0.0016331	0.00144234	0.267407	-
GO:0046833~positive regulation of RNA export from nucleus	1	0	0	1	-
GO:0048883~neuromast primordium migration	1	0	0	1	-
GO:0048478~replication fork protection	1	0	1.24403e-05	1	-
GO:0009267~cellular response to starvation	11	0.000136091	0.000225515	0.677171	-
GO:1990051~activation of protein kinase C activity	1	0	0	1	-
GO:0001657~ureteric bud development	1	0.000136091	3.28126e-05	0.0428171	-
GO:0046654~tetrahydrofolate biosynthetic process	2	0.000408274	0.000472087	0.638055	-
GO:0035116~embryonic hindlimb morphogenesis	1	0	2.66943e-05	1	-
GO:0002513~tolerance induction to self antigen	1	0.000136091	0.000199215	0.668968	-
GO:0006533~aspartate catabolic process	2	0	0.00012346	1	-
GO:0051875~pigment granule localization	1	0.000272183	6.60077e-05	0.045018	-
GO:0009113~purine nucleobase biosynthetic process	2	0	4.41574e-05	1	-
GO:0035162~embryonic hemopoiesis	29	0.00108873	0.00147562	0.859344	-
GO:0009253~peptidoglycan catabolic process	6	0	9.40484e-05	1	-
GO:0048703~embryonic viscerocranium morphogenesis	77	0.0115678	0.00787614	0.00080032	-
GO:0021767~mammillary body development	3	0	8.37616e-05	1	-
GO:0003170~heart valve development	2	0	0.000336614	1	-
GO:0034498~early endosome to Golgi transport	1	0	0	1	-
GO:0033138~positive regulation of peptidyl-serine phosphorylation	1	0	0	1	-
GO:0072112~glomerular visceral epithelial cell differentiation	3	0	6.69131e-05	1	-
GO:1990138~neuron projection extension	1	0	6.54938e-06	1	-
GO:0046710~GDP metabolic process	6	0.00190528	0.00101858	0.0153061	-
GO:0051754~meiotic sister chromatid cohesion, centromeric	5	0	2.53326e-05	1	-
GO:0010717~regulation of epithelial to mesenchymal transition	1	0	6.97083e-06	1	-
GO:0006476~protein deacetylation	4	0	7.6259e-05	1	-
GO:2001243~negative regulation of intrinsic apoptotic signaling pathway	5	0.000544366	0.000268809	0.0764306	-
GO:0002128~tRNA nucleoside ribose methylation	1	0.000136091	4.07516e-05	0.0667267	-
GO:0043653~mitochondrial fragmentation involved in apoptotic process	1	0	6.71264e-06	1	-
GO:0002574~thrombocyte differentiation	11	0.000136091	0.000305974	0.844038	-
GO:2000366~positive regulation of STAT protein import into nucleus	1	0	0	1	-
GO:0003009~skeletal muscle contraction	17	0.000408274	0.00054942	0.729692	-
GO:0051302~regulation of cell division	1	0	0	1	-
GO:0021546~rhombomere development	1	0	7.70677e-05	1	-
GO:0002489~antigen processing and presentation of endogenous peptide antigen via MHC class Ib via ER pathway, TAP-dependent	6	0.000408274	0.00015016	0.0187075	-
GO:0006936~muscle contraction	16	0.000408274	0.00108393	0.976691	-
GO:0050787~detoxification of mercury ion	1	0	0	1	-
GO:0003379~establishment of cell polarity involved in gastrulation cell migration	1	0	0.000134489	1	-
GO:0031290~retinal ganglion cell axon guidance	31	0.00176919	0.00299979	0.991297	-
GO:0032502~developmental process	15	0.00136091	0.000749917	0.0696279	-
GO:0030032~lamellipodium assembly	1	0	0	1	-
GO:0043087~regulation of GTPase activity	47	0.00421884	0.00528	0.930772	-
GO:0001702~gastrulation with mouth forming second	13	0.000680457	0.000629358	0.393758	-
GO:0016311~dephosphorylation	187	0.0145618	0.0137189	0.230492	-
GO:0051124~synaptic growth at neuromuscular junction	1	0	5.2224e-05	1	-
GO:0071230~cellular response to amino acid stimulus	8	0.00231355	0.00158286	0.0441176	-
GO:0045055~regulated exocytosis	2	0	2.07767e-05	1	-
GO:0032212~positive regulation of telomere maintenance via telomerase	1	0	3.14058e-05	1	-
GO:0046952~ketone body catabolic process	2	0	2.41942e-05	1	-
GO:0010390~histone monoubiquitination	1	0.000816549	0.000488735	0.113946	-
GO:0042310~vasoconstriction	18	0.000136091	0.000428809	0.910564	-
GO:0038161~prolactin signaling pathway	2	0.000680457	0.000397245	0.0395158	-
GO:0036503~ERAD pathway	1	0.000136091	2.69674e-05	0.027611	-
GO:0035745~T-helper 2 cell cytokine production	1	0	0	1	-
GO:0003232~bulbus arteriosus development	2	0.000136091	0.000191894	0.482793	-
GO:1990402~embryonic liver development	7	0.00122482	0.000775275	0.0319128	-
GO:0051894~positive regulation of focal adhesion assembly	1	0	0.000157416	1	-
GO:0051604~protein maturation	4	0	2.04387e-05	1	-
GO:0032780~negative regulation of ATPase activity	3	0.000544366	0.000513309	0.42487	-
GO:0042420~dopamine catabolic process	1	0	0	1	-
GO:0050650~chondroitin sulfate proteoglycan biosynthetic process	9	0.00108873	0.00063193	0.0316126	-
GO:0071347~cellular response to interleukin-1	23	0.000136091	0.000161229	0.534214	-
GO:0008272~sulfate transport	12	0.000272183	0.000341108	0.622249	-
GO:0006145~purine nucleobase catabolic process	1	0	0	1	-
GO:0032342~aldosterone biosynthetic process	1	0	0	1	-
GO:0043029~T cell homeostasis	1	0	3.57273e-05	1	-
GO:0072498~embryonic skeletal joint development	2	0	0	1	-
GO:0003319~cardioblast migration to the midline involved in heart rudiment formation	5	0.000816549	0.000525196	0.122149	-
GO:0070073~clustering of voltage-gated calcium channels	1	0	0.000296302	1	-
GO:0030225~macrophage differentiation	15	0.00176919	0.00121092	0.109744	-
GO:0007412~axon target recognition	4	0.000272183	0.000914408	0.994598	-
GO:0070658~neuromast hair cell differentiation involved in neuromast regeneration	1	0	0	1	-
GO:0015746~citrate transport	3	0.000136091	0.000214729	0.661565	-
GO:0033141~positive regulation of peptidyl-serine phosphorylation of STAT protein	3	0.000272183	5.69881e-05	0.0268107	-
GO:0035284~brain segmentation	2	0	1.99627e-05	1	-
GO:0006147~guanine catabolic process	1	0	0	1	-
GO:0014812~muscle cell migration	4	0.000544366	0.000609006	0.57543	-
GO:1900744~regulation of p38MAPK cascade	1	0	0.000142408	1	-
GO:0006979~response to oxidative stress	33	0.00272183	0.00225613	0.190476	-
GO:0046486~glycerolipid metabolic process	1	0	5.02902e-05	1	-
GO:0003094~glomerular filtration	10	0.000136091	0.000710651	0.966487	-
GO:0003308~negative regulation of Wnt signaling pathway involved in heart development	1	0	8.72206e-05	1	-
GO:0040001~establishment of mitotic spindle localization	3	0.00095264	0.000665019	0.168567	-
GO:0006415~translational termination	7	0	0.000130776	1	-
GO:0002481~antigen processing and presentation of exogenous protein antigen via MHC class Ib, TAP-dependent	6	0.000408274	0.00015016	0.0187075	-
GO:0003313~heart rudiment development	2	0	4.48942e-05	1	-
GO:0051169~nuclear transport	1	0	0	1	-
GO:0006164~purine nucleotide biosynthetic process	12	0.00095264	0.0012165	0.717987	-
GO:1901998~toxin transport	1	0	0	1	-
GO:0040008~regulation of growth	9	0.000408274	0.000409263	0.430972	-
GO:0006152~purine nucleoside catabolic process	2	0	0	1	-
GO:0071554~cell wall organization or biogenesis	1	0	6.80357e-06	1	-
GO:0045454~cell redox homeostasis	60	0.00367447	0.00244352	0.00810324	-
GO:0045088~regulation of innate immune response	2	0	1.94242e-05	1	-
GO:0015908~fatty acid transport	6	0.000680457	0.000319363	0.0802321	-
GO:0006807~nitrogen compound metabolic process	11	0	0.000138062	1	-
GO:0030048~actin filament-based movement	4	0.000272183	0.000278451	0.489896	-
GO:0043086~negative regulation of catalytic activity	37	0.00340229	0.00321697	0.354442	-
GO:0060775~planar cell polarity pathway involved in gastrula mediolateral intercalation	1	0.000136091	4.66127e-05	0.084934	-
GO:0090398~cellular senescence	1	0	2.6205e-05	1	-
GO:0006167~AMP biosynthetic process	4	0.000680457	0.000844656	0.662765	-
GO:0035790~platelet-derived growth factor receptor-alpha signaling pathway	1	0.000136091	0.000134889	0.456182	-
GO:0033552~response to vitamin B3	2	0	1.33949e-05	1	-
GO:0071902~positive regulation of protein serine/threonine kinase activity	5	0.000272183	0.000110983	0.0567227	-
GO:0045954~positive regulation of natural killer cell mediated cytotoxicity	1	0.000272183	4.05396e-05	0.0158063	-
GO:0002027~regulation of heart rate	8	0.00122482	0.000946487	0.146959	-
GO:0003160~endocardium morphogenesis	5	0	0.00023216	1	-
GO:0061341~non-canonical Wnt signaling pathway involved in heart development	2	0	2.67827e-05	1	-
GO:0015722~canalicular bile acid transport	1	0	6.68056e-06	1	-
GO:2000252~negative regulation of feeding behavior	2	0	6.44372e-06	1	-
GO:0010792~DNA double-strand break processing involved in repair via single-strand annealing	1	0	1.31646e-05	1	-
GO:0050665~hydrogen peroxide biosynthetic process	1	0	0	1	-
GO:0050772~positive regulation of axonogenesis	6	0.000272183	0.000643985	0.939876	-
GO:0046874~quinolinate metabolic process	1	0	9.28399e-05	1	-
GO:0018342~protein prenylation	3	0	0.000201712	1	-
GO:0045786~negative regulation of cell cycle	2	0	0.0001393	1	-
GO:0007009~plasma membrane organization	10	0.000680457	0.000968655	0.813926	-
GO:0023014~signal transduction by protein phosphorylation	83	0.00530757	0.00671391	0.953581	-
GO:0015986~ATP synthesis coupled proton transport	24	0.000136091	0.000374827	0.931673	-
GO:0035803~egg coat formation	11	0.000136091	7.08022e-05	0.201681	-
GO:0021529~spinal cord oligodendrocyte cell differentiation	4	0.000272183	8.49722e-05	0.0390156	-
GO:0055015~ventricular cardiac muscle cell development	3	0	6.74151e-06	1	-
GO:2001135~regulation of endocytic recycling	1	0	0	1	-
GO:0072657~protein localization to membrane	2	0.000408274	0.000354233	0.342437	-
GO:0019262~N-acetylneuraminate catabolic process	3	0.000408274	0.000344134	0.313125	-
GO:0007018~microtubule-based movement	79	0.00626021	0.0057904	0.256303	-
GO:0017121~phospholipid scrambling	6	0	3.97184e-05	1	-
GO:0071314~cellular response to cocaine	2	0.000136091	0.000140137	0.488195	-
GO:0034727~piecemeal microautophagy of nucleus	2	0	7.73557e-05	1	-
GO:0019510~S-adenosylhomocysteine catabolic process	5	0	0.000183467	1	-
GO:0048387~negative regulation of retinoic acid receptor signaling pathway	1	0	0	1	-
GO:0015874~norepinephrine transport	1	0.000544366	0.000559591	0.4991	-
GO:0000132~establishment of mitotic spindle orientation	14	0.00149701	0.00144729	0.430272	-
GO:0031274~positive regulation of pseudopodium assembly	7	0.000544366	0.000481265	0.352341	-
GO:0090305~nucleic acid phosphodiester bond hydrolysis	72	0.00176919	0.002363	0.889556	-
GO:0031529~ruffle organization	2	0	9.94881e-05	1	-
GO:0043408~regulation of MAPK cascade	42	0.00136091	0.00147131	0.621248	-
GO:0010470~regulation of gastrulation	3	0	0.000195731	1	-
GO:0048918~posterior lateral line nerve development	2	0.000136091	0.000317719	0.881553	-
GO:0006624~vacuolar protein processing	7	0	7.84933e-05	1	-
GO:0055011~atrial cardiac muscle cell differentiation	1	0	3.47146e-05	1	-
GO:0090501~RNA phosphodiester bond hydrolysis	17	0.00408274	0.00223324	0.00430172	-
GO:0097190~apoptotic signaling pathway	30	0.00122482	0.00174546	0.931273	-
GO:0001696~gastric acid secretion	3	0	0	1	-
GO:1900153~positive regulation of nuclear-transcribed mRNA catabolic process, deadenylation-dependent decay	1	0	0.000189464	1	-
GO:0006516~glycoprotein catabolic process	1	0	1.84364e-05	1	-
GO:0030259~lipid glycosylation	15	0.000272183	0.000333432	0.593537	-
GO:0051321~meiotic cell cycle	16	0.000544366	0.000273714	0.0866347	-
GO:0016070~RNA metabolic process	7	0.000136091	0.000423352	0.931473	-
GO:0021615~glossopharyngeal nerve morphogenesis	1	0	0	1	-
GO:0006397~mRNA processing	87	0.0047632	0.00432051	0.268407	-
GO:0048699~generation of neurons	11	0.000272183	0.000626303	0.911565	-
GO:0061158~3'-UTR-mediated mRNA destabilization	6	0.000680457	0.000442802	0.109844	-
GO:0006646~phosphatidylethanolamine biosynthetic process	1	0	3.29132e-05	1	-
GO:0048853~forebrain morphogenesis	1	0	2.67906e-05	1	-
GO:0042670~retinal cone cell differentiation	3	0	0.000156257	1	-
GO:0015074~DNA integration	17	0	4.47179e-05	1	-
GO:0040017~positive regulation of locomotion	1	0	0	1	-
GO:0019853~L-ascorbic acid biosynthetic process	1	0	1.27694e-05	1	-
GO:1900477~negative regulation of G1/S transition of mitotic cell cycle by negative regulation of transcription from RNA polymerase II promoter	1	0	0	1	-
GO:0006105~succinate metabolic process	2	0	0.000121895	1	-
GO:0038158~granulocyte colony-stimulating factor signaling pathway	2	0	5.68778e-05	1	-
GO:0006006~glucose metabolic process	9	0.00108873	0.00109566	0.481693	-
GO:0021545~cranial nerve development	2	0.000544366	0.00036532	0.153461	-
GO:0048148~behavioral response to cocaine	3	0	3.90496e-05	1	-
GO:0031116~positive regulation of microtubule polymerization	2	0	5.12491e-05	1	-
GO:0002230~positive regulation of defense response to virus by host	1	0	6.07571e-06	1	-
GO:0051638~barbed-end actin filament uncapping	1	0	0	1	-
GO:1902366~regulation of Notch signaling pathway involved in somitogenesis	1	0	0	1	-
GO:0001556~oocyte maturation	5	0.000136091	0.000182881	0.533113	-
GO:0060973~cell migration involved in heart development	7	0.000272183	0.000238351	0.37405	-
GO:0030889~negative regulation of B cell proliferation	1	0.000136091	0.000199215	0.668968	-
GO:0007097~nuclear migration	6	0.000272183	0.000206941	0.277511	-
GO:0090387~phagolysosome assembly involved in apoptotic cell clearance	2	0	0.000217269	1	-
GO:0048644~muscle organ morphogenesis	4	0.000544366	0.000690326	0.655262	-
GO:0046085~adenosine metabolic process	1	0	0	1	-
GO:0030818~negative regulation of cAMP biosynthetic process	1	0.000136091	0.000129927	0.431072	-
GO:0035108~limb morphogenesis	2	0	0.000190475	1	-
GO:0090296~regulation of mitochondrial DNA replication	1	0	1.19755e-05	1	-
GO:0000186~activation of MAPKK activity	17	0.00149701	0.00142686	0.418467	-
GO:0061008~hepaticobiliary system development	3	0.000136091	0.000118144	0.372949	-
GO:0007493~endodermal cell fate determination	2	0	0.000208613	1	-
GO:0006070~octanol metabolic process	1	0	0	1	-
GO:0007041~lysosomal transport	1	0	0	1	-
GO:0060628~regulation of ER to Golgi vesicle-mediated transport	1	0.000136091	0.000342577	0.921469	-
GO:0031413~regulation of buoyancy	1	0.000136091	2.64464e-05	0.0277111	-
GO:0035136~forelimb morphogenesis	1	0	0.000224849	1	-
GO:0097036~regulation of plasma membrane sterol distribution	1	0	0.000125078	1	-
GO:0048663~neuron fate commitment	8	0.000816549	0.000846398	0.537815	-
GO:1900402~regulation of carbohydrate metabolic process by regulation of transcription from RNA polymerase II promoter	1	0.000408274	0.000256744	0.141156	-
GO:0097502~mannosylation	5	0.000272183	0.000419046	0.714786	-
GO:0006595~polyamine metabolic process	5	0.000544366	0.000513944	0.420568	-
GO:0030521~androgen receptor signaling pathway	2	0	7.21265e-05	1	-
GO:1900194~negative regulation of oocyte maturation	1	0	3.38691e-05	1	-
GO:0055005~ventricular cardiac myofibril assembly	4	0.000272183	3.82053e-05	0.0121048	-
GO:0042128~nitrate assimilation	4	0.000136091	9.48951e-05	0.293317	-
GO:0090022~regulation of neutrophil chemotaxis	2	0.000136091	0.000199215	0.668968	-
GO:2000277~positive regulation of oxidative phosphorylation uncoupler activity	1	0	6.77052e-06	1	-
GO:0050861~positive regulation of B cell receptor signaling pathway	1	0	0	1	-
GO:0051301~cell division	69	0.00421884	0.00524696	0.858043	-
GO:0030719~P granule organization	2	0	6.4798e-06	1	-
GO:0035678~neuromast hair cell morphogenesis	1	0	2.639e-05	1	-
GO:0007267~cell-cell signaling	56	0.00244965	0.00285571	0.801421	-
GO:0035046~pronuclear migration	1	0	0.000144232	1	-
GO:0043985~histone H4-R3 methylation	2	0	0.0001178	1	-
GO:0006515~misfolded or incompletely synthesized protein catabolic process	4	0.000544366	0.000330457	0.109344	-
GO:0097466~glycoprotein ERAD pathway	5	0	9.21291e-05	1	-
GO:0002043~blood vessel endothelial cell proliferation involved in sprouting angiogenesis	4	0.000272183	0.000705275	0.978792	-
GO:0001971~negative regulation of activation of membrane attack complex	1	0	0	1	-
GO:2000251~positive regulation of actin cytoskeleton reorganization	3	0.000136091	0.000417065	0.902061	-
GO:0042074~cell migration involved in gastrulation	62	0.00489929	0.00502983	0.559424	-
GO:0061381~cell migration in diencephalon	1	0	3.65263e-05	1	-
GO:2000300~regulation of synaptic vesicle exocytosis	4	0.000816549	0.000264038	0.00090036	-
GO:0048708~astrocyte differentiation	1	0	1.33322e-05	1	-
GO:0051304~chromosome separation	2	0	1.94891e-05	1	-
GO:0032258~CVT pathway	2	0	2.6205e-05	1	-
GO:0007191~adenylate cyclase-activating dopamine receptor signaling pathway	9	0.000272183	9.88778e-05	0.0443177	-
GO:0051236~establishment of RNA localization	1	0	0	1	-
GO:0061031~endodermal digestive tract morphogenesis	3	0	0.000395226	1	-
GO:0002724~regulation of T cell cytokine production	3	0	0.000161159	1	-
GO:0003181~atrioventricular valve morphogenesis	4	0.000272183	0.00034858	0.644358	-
GO:0021794~thalamus development	6	0.000408274	0.00063843	0.829732	-
GO:0070054~mRNA splicing, via endonucleolytic cleavage and ligation	1	0	7.06045e-06	1	-
GO:0044205~'de novo' UMP biosynthetic process	2	0	0	1	-
GO:0036066~protein O-linked fucosylation	1	0	0	1	-
GO:0021516~dorsal spinal cord development	3	0.00122482	0.000558037	0.00160064	-
GO:0031098~stress-activated protein kinase signaling cascade	1	0.000408274	0.000339125	0.304722	-
GO:0009116~nucleoside metabolic process	25	0.00095264	0.00144171	0.865146	-
GO:0055078~sodium ion homeostasis	6	0.000272183	0.000611707	0.868147	-
GO:0072383~plus-end-directed vesicle transport along microtubule	2	0	0.000238968	1	-
GO:0044249~cellular biosynthetic process	3	0.000544366	0.000193382	0.0308123	-
GO:0016094~polyprenol biosynthetic process	1	0	1.30889e-05	1	-
GO:0031584~activation of phospholipase D activity	2	0	0	1	-
GO:0014709~positive regulation of somitomeric trunk muscle development	1	0	0	1	-
GO:0030500~regulation of bone mineralization	8	0.000816549	0.000225218	0.00030012	-
GO:0006655~phosphatidylglycerol biosynthetic process	2	0	0.000119971	1	-
GO:0071934~thiamine transmembrane transport	3	0	0	1	-
GO:0015840~urea transport	2	0.000272183	0.000140165	0.119748	-
GO:0009452~7-methylguanosine RNA capping	1	0	0	1	-
GO:0043154~negative regulation of cysteine-type endopeptidase activity involved in apoptotic process	9	0.00108873	0.00112182	0.509004	-
GO:0051896~regulation of protein kinase B signaling	7	0.000408274	0.000495242	0.665466	-
GO:0000183~chromatin silencing at rDNA	2	0	6.01764e-05	1	-
GO:0002281~macrophage activation involved in immune response	3	0.000544366	0.000722688	0.710684	-
GO:0044027~hypermethylation of CpG island	1	0.000816549	0.000488735	0.113946	-
GO:0070306~lens fiber cell differentiation	3	0	1.98047e-05	1	-
GO:1990523~bone regeneration	1	0	4.58272e-05	1	-
GO:0046474~glycerophospholipid biosynthetic process	2	0	7.53475e-05	1	-
GO:0090307~mitotic spindle assembly	12	0.000136091	0.000379205	0.846138	-
GO:0043981~histone H4-K5 acetylation	6	0.00204137	0.00114174	0.020108	-
GO:0005975~carbohydrate metabolic process	173	0.00939031	0.00966437	0.611445	-
GO:0060333~interferon-gamma-mediated signaling pathway	1	0	0	1	-
GO:0006631~fatty acid metabolic process	30	0.00095264	0.00145664	0.912865	-
GO:0035622~intrahepatic bile duct development	9	0.000408274	0.000553826	0.716487	-
GO:1903670~regulation of sprouting angiogenesis	2	0	4.36959e-05	1	-
GO:0030518~intracellular steroid hormone receptor signaling pathway	2	0	4.68194e-05	1	-
GO:1903506~regulation of nucleic acid-templated transcription	14	0.00122482	0.0012694	0.542517	-
GO:0036265~RNA (guanine-N7)-methylation	3	0	4.07139e-05	1	-
GO:0042063~gliogenesis	6	0.000272183	0.000465643	0.812525	-
GO:0051259~protein oligomerization	2	0.000136091	1.38341e-05	0.00610244	-
GO:0090330~regulation of platelet aggregation	3	0.000680457	0.000908046	0.738195	-
GO:0007614~short-term memory	2	0.000408274	0.000124732	0.00770308	-
GO:0003402~planar cell polarity pathway involved in axis elongation	1	0	3.70161e-05	1	-
GO:0014032~neural crest cell development	31	0.00326619	0.00284138	0.258403	-
GO:0034613~cellular protein localization	4	0	1.97582e-05	1	-
GO:0031647~regulation of protein stability	4	0	0.000198445	1	-
GO:0021539~subthalamus development	1	0	0	1	-
GO:0006367~transcription initiation from RNA polymerase II promoter	14	0.000272183	0.000351166	0.64976	-
GO:0006559~L-phenylalanine catabolic process	3	0.000136091	5.41188e-05	0.109244	-
GO:0045660~positive regulation of neutrophil differentiation	2	0	0	1	-
GO:0045823~positive regulation of heart contraction	3	0	0.000162078	1	-
GO:1904984~regulation of quinolinate biosynthetic process	1	0	9.28399e-05	1	-
GO:0016064~immunoglobulin mediated immune response	1	0	2.02326e-05	1	-
GO:0000271~polysaccharide biosynthetic process	1	0	6.54447e-06	1	-
GO:0002431~Fc receptor mediated stimulatory signaling pathway	2	0.000136091	0.000219447	0.716887	-
GO:0006227~dUDP biosynthetic process	1	0	3.31614e-05	1	-
GO:0010951~negative regulation of endopeptidase activity	112	0.00598802	0.00505414	0.0978391	-
GO:0008535~respiratory chain complex IV assembly	3	0	2.58662e-05	1	-
GO:0048320~axial mesoderm formation	1	0	0	1	-
GO:0042772~DNA damage response, signal transduction resulting in transcription	1	0	0	1	-
GO:0010608~posttranscriptional regulation of gene expression	4	0.000816549	0.000649145	0.195978	-
GO:2000772~regulation of cellular senescence	1	0	1.30844e-05	1	-
GO:0043570~maintenance of DNA repeat elements	2	0	0	1	-
GO:0007605~sensory perception of sound	29	0.00217746	0.00183969	0.220688	-
GO:0035889~otolith tethering	2	0	6.26701e-05	1	-
GO:0006046~N-acetylglucosamine catabolic process	3	0.000408274	0.000344134	0.313125	-
GO:0042594~response to starvation	5	0.000272183	0.00015929	0.19938	-
GO:0060338~regulation of type I interferon-mediated signaling pathway	1	0.000136091	0.000261103	0.801321	-
GO:0032330~regulation of chondrocyte differentiation	4	0	3.24078e-05	1	-
GO:0019079~viral genome replication	1	0.000136091	1.99046e-05	0.0170068	-
GO:0090149~mitochondrial membrane fission	1	0	6.05094e-06	1	-
GO:0018101~protein citrullination	1	0	3.2968e-05	1	-
GO:0007217~tachykinin receptor signaling pathway	10	0.00108873	0.000628497	0.0165066	-
GO:0019370~leukotriene biosynthetic process	4	0.000136091	0.000280544	0.697579	-
GO:0021530~spinal cord oligodendrocyte cell fate specification	1	0	0	1	-
GO:0098609~cell-cell adhesion	2	0.000272183	0.000629348	0.918968	-
GO:0001658~branching involved in ureteric bud morphogenesis	1	0	0.000117075	1	-
GO:0043060~meiotic metaphase I plate congression	1	0	0	1	-
GO:0045987~positive regulation of smooth muscle contraction	7	0.000136091	0.000551998	0.989496	-
GO:0006289~nucleotide-excision repair	18	0.000272183	0.000659244	0.934874	-
GO:0021514~ventral spinal cord interneuron differentiation	13	0.00108873	0.00061266	0.0640256	-
GO:0038188~cholecystokinin signaling pathway	1	0	0	1	-
GO:0048701~embryonic cranial skeleton morphogenesis	41	0.00367447	0.00439228	0.790716	-
GO:0060092~regulation of synaptic transmission, glycinergic	1	0.00095264	0.000812081	0.22589	-
GO:0030241~skeletal muscle myosin thick filament assembly	6	0.00449102	0.00243824	0.0104042	-
GO:0046655~folic acid metabolic process	1	0.000136091	0.000110756	0.348039	-
GO:0080111~DNA demethylation	3	0.000408274	0.000326874	0.277211	-
GO:0007252~I-kappaB phosphorylation	2	0.000136091	7.95424e-05	0.211385	-
GO:0006839~mitochondrial transport	5	0.00108873	0.000927423	0.291216	-
GO:0035494~SNARE complex disassembly	4	0	0.000208955	1	-
GO:0010248~establishment or maintenance of transmembrane electrochemical gradient	9	0	0.000417405	1	-
GO:0017196~N-terminal peptidyl-methionine acetylation	5	0.000408274	0.000314843	0.298619	-
GO:0045580~regulation of T cell differentiation	1	0	5.30565e-05	1	-
GO:0042168~heme metabolic process	2	0.000272183	7.81179e-05	0.062425	-
GO:0046579~positive regulation of Ras protein signal transduction	1	0	0	1	-
GO:0032790~ribosome disassembly	4	0	5.26783e-05	1	-
GO:0071866~negative regulation of apoptotic process in bone marrow	1	0.000272183	0.000135831	0.153161	-
GO:2000583~regulation of platelet-derived growth factor receptor-alpha signaling pathway	2	0	6.215e-06	1	-
GO:0050795~regulation of behavior	7	0.000136091	4.66912e-05	0.0841337	-
GO:0050830~defense response to Gram-positive bacterium	24	0.000136091	4.48177e-05	0.192077	-
GO:0006163~purine nucleotide metabolic process	6	0.00095264	0.000478178	0.0977391	-
GO:0051297~centrosome organization	7	0.000136091	0.000357947	0.853041	-
GO:0008637~apoptotic mitochondrial changes	1	0.000136091	1.38341e-05	0.00610244	-
GO:0016578~histone deubiquitination	5	0.000136091	0.000148329	0.490296	-
GO:0061304~retinal blood vessel morphogenesis	1	0	4.28232e-05	1	-
GO:0035414~negative regulation of catenin import into nucleus	2	0.000680457	0.000302229	0.0127051	-
GO:0042699~follicle-stimulating hormone signaling pathway	2	0	7.90456e-05	1	-
GO:0043252~sodium-independent organic anion transport	9	0.000136091	0.000670992	0.989096	-
GO:1902622~regulation of neutrophil migration	1	0	0	1	-
GO:0001837~epithelial to mesenchymal transition	8	0.000816549	0.000890936	0.586435	-
GO:0021517~ventral spinal cord development	1	0	5.13269e-05	1	-
GO:0097192~extrinsic apoptotic signaling pathway in absence of ligand	8	0.00122482	0.000438687	0.00180072	-
GO:0061097~regulation of protein tyrosine kinase activity	1	0	1.97847e-05	1	-
GO:0007031~peroxisome organization	3	0	6.31057e-05	1	-
GO:0021561~facial nerve development	1	0.000272183	0.000204215	0.270308	-
GO:0002149~hypochlorous acid biosynthetic process	1	0	9.17992e-05	1	-
GO:0035125~embryonic anal fin morphogenesis	1	0	5.76053e-06	1	-
GO:1903363~negative regulation of cellular protein catabolic process	1	0	4.50752e-05	1	-
GO:0010025~wax biosynthetic process	2	0	2.63615e-05	1	-
GO:0032400~melanosome localization	2	0.000272183	0.000330163	0.627651	-
GO:0051603~proteolysis involved in cellular protein catabolic process	53	0.000136091	0.000662443	0.986695	-
GO:0072178~nephric duct morphogenesis	1	0.000136091	3.28126e-05	0.0428171	-
GO:0043363~nucleate erythrocyte differentiation	2	0	1.36555e-05	1	-
GO:0061026~cardiac muscle tissue regeneration	6	0.000408274	0.000338896	0.311825	-
GO:0048331~axial mesoderm structural organization	1	0	0	1	-
GO:0002761~regulation of myeloid leukocyte differentiation	1	0	9.92938e-05	1	-
GO:0010165~response to X-ray	4	0	0.000319373	1	-
GO:0001558~regulation of cell growth	38	0.00285792	0.00338932	0.836134	-
GO:0060080~inhibitory postsynaptic potential	3	0.00136091	0.000936812	0.0366146	-
GO:0009311~oligosaccharide metabolic process	19	0.00122482	0.00101009	0.266607	-
GO:0035914~skeletal muscle cell differentiation	8	0.000272183	0.000114066	0.0885354	-
GO:0070650~actin filament bundle distribution	2	0	0.000133033	1	-
GO:0006468~protein phosphorylation	1025	0.0689984	0.0657162	0.106042	-
GO:0006542~glutamine biosynthetic process	4	0	8.82611e-05	1	-
GO:0043456~regulation of pentose-phosphate shunt	4	0.000544366	0.00024185	0.0513205	-
GO:0000045~autophagosome assembly	31	0.000408274	0.00117273	0.991196	-
GO:0055072~iron ion homeostasis	14	0.000680457	0.000935217	0.77501	-
GO:0051228~mitotic spindle disassembly	1	0	1.34868e-05	1	-
GO:0021564~vagus nerve development	2	0.000408274	0.000341264	0.310424	-
GO:0003382~epithelial cell morphogenesis	1	0.000136091	5.10019e-05	0.10124	-
GO:0035726~common myeloid progenitor cell proliferation	1	0	0	1	-
GO:0016256~N-glycan processing to lysosome	1	0.000136091	0.000139381	0.465686	-
GO:0009266~response to temperature stimulus	5	0.000680457	0.000820552	0.672869	-
GO:0002088~lens development in camera-type eye	22	0.00190528	0.00212308	0.660464	-
GO:0034454~microtubule anchoring at centrosome	2	0.000544366	0.000594502	0.537715	-
GO:1902463~protein localization to cell leading edge	1	0	8.28151e-05	1	-
GO:0030422~production of siRNA involved in RNA interference	5	0.00190528	0.00116942	0.0756303	-
GO:0038063~collagen-activated tyrosine kinase receptor signaling pathway	2	0.00095264	0.000904143	0.420568	-
GO:0048677~axon extension involved in regeneration	1	0	0	1	-
GO:0008612~peptidyl-lysine modification to peptidyl-hypusine	2	0	3.52742e-05	1	-
GO:0002025~vasodilation by norepinephrine-epinephrine involved in regulation of systemic arterial blood pressure	4	0.00122482	0.000657232	0.0104042	-
GO:0090662~ATP hydrolysis coupled transmembrane transport	3	0	0.000186482	1	-
GO:0006302~double-strand break repair	21	0.000272183	0.000219443	0.327031	-
GO:0070459~prolactin secretion	2	0	3.97251e-05	1	-
GO:0050919~negative chemotaxis	24	0.00231355	0.0031014	0.916267	-
GO:0006684~sphingomyelin metabolic process	1	0	0	1	-
GO:0001678~cellular glucose homeostasis	11	0	0.000161829	1	-
GO:0060415~muscle tissue morphogenesis	1	0.000136091	4.49213e-05	0.0814326	-
GO:0016255~attachment of GPI anchor to protein	4	0.000272183	0.000467896	0.687775	-
GO:0051969~regulation of transmission of nerve impulse	1	0	4.69881e-05	1	-
GO:0097211~cellular response to gonadotropin-releasing hormone	5	0	2.71956e-05	1	-
GO:0007021~tubulin complex assembly	3	0	3.90571e-05	1	-
GO:0036269~swimming behavior	11	0.00272183	0.00131993	0.00420168	-
GO:0030837~negative regulation of actin filament polymerization	4	0	0.000129822	1	-
GO:0051966~regulation of synaptic transmission, glutamatergic	11	0.000408274	0.000534402	0.678671	-
GO:0001574~ganglioside biosynthetic process	16	0.000816549	0.000900692	0.573129	-
GO:0002934~desmosome organization	2	0	1.33518e-05	1	-
GO:0006907~pinocytosis	1	0	9.9149e-05	1	-
GO:0038061~NIK/NF-kappaB signaling	3	0.000680457	0.000271539	0.00720288	-
GO:0031124~mRNA 3'-end processing	2	0.000136091	0.000159391	0.568227	-
GO:0006266~DNA ligation	1	0	1.21348e-05	1	-
GO:0071548~response to dexamethasone	1	0.000136091	0.000161323	0.557523	-
GO:0051561~positive regulation of mitochondrial calcium ion concentration	2	0.000272183	0.000160195	0.210984	-
GO:0046782~regulation of viral transcription	1	0.000272183	7.3919e-05	0.0210084	-
GO:0097193~intrinsic apoptotic signaling pathway	5	0.000408274	0.000640889	0.778411	-
GO:0048194~Golgi vesicle budding	2	0	5.93692e-05	1	-
GO:0000350~generation of catalytic spliceosome for second transesterification step	2	0	0.000219612	1	-
GO:0006366~transcription from RNA polymerase II promoter	109	0.0080294	0.00773395	0.358944	-
GO:0010975~regulation of neuron projection development	5	0.00095264	0.00039713	0.00280112	-
GO:0000902~cell morphogenesis	22	0.00217746	0.0018623	0.242197	-
GO:0000056~ribosomal small subunit export from nucleus	3	0.000272183	0.00028814	0.47549	-
GO:0010591~regulation of lamellipodium assembly	3	0	0.000105408	1	-
GO:1901343~negative regulation of vasculature development	1	0	1.94773e-05	1	-
GO:2000780~negative regulation of double-strand break repair	2	0.000544366	0.000402734	0.197979	-
GO:0019827~stem cell population maintenance	5	0	0.00017133	1	-
GO:0009062~fatty acid catabolic process	5	0.000272183	0.000728176	0.934674	-
GO:0030193~regulation of blood coagulation	1	0	1.30867e-05	1	-
GO:0006308~DNA catabolic process	7	0.000408274	0.000171902	0.0367147	-
GO:0001955~blood vessel maturation	2	0.000136091	0.000104252	0.320228	-
GO:0061010~gall bladder development	2	0.000136091	1.33564e-05	0.0055022	-
GO:0006941~striated muscle contraction	3	0.000136091	0.000195216	0.64976	-
GO:0060272~embryonic skeletal joint morphogenesis	1	0	0.000290949	1	-
GO:0097306~cellular response to alcohol	1	0	0	1	-
GO:0022006~zona limitans intrathalamica formation	1	0	0.000231826	1	-
GO:0046470~phosphatidylcholine metabolic process	6	0	0.000274856	1	-
GO:0015867~ATP transport	1	0.000136091	0.000129952	0.416066	-
GO:0001992~regulation of systemic arterial blood pressure by vasopressin	8	0.000136091	0.000308018	0.881653	-
GO:0060043~regulation of cardiac muscle cell proliferation	1	0	2.65251e-05	1	-
GO:0042941~D-alanine transport	2	0.000408274	0.000168736	0.0285114	-
GO:0015837~amine transport	2	0	0.000177286	1	-
GO:0043984~histone H4-K16 acetylation	9	0.00231355	0.00137425	0.019908	-
GO:0035336~long-chain fatty-acyl-CoA metabolic process	2	0	2.63615e-05	1	-
GO:0007165~signal transduction	1416	0.0755308	0.079713	0.92617	-
GO:0009450~gamma-aminobutyric acid catabolic process	2	0.000408274	0.000284619	0.196379	-
GO:0000495~box H/ACA snoRNA 3'-end processing	1	0	2.08568e-05	1	-
GO:0032008~positive regulation of TOR signaling	6	0.000272183	0.00048639	0.869048	-
GO:0060629~regulation of homologous chromosome segregation	1	0	1.3114e-05	1	-
GO:1903169~regulation of calcium ion transmembrane transport	2	0.000544366	0.000312883	0.0920368	-
GO:0022602~ovulation cycle process	1	0	2.00828e-05	1	-
GO:0060912~cardiac cell fate specification	2	0	0.000248042	1	-
GO:0007289~spermatid nucleus differentiation	1	0.000408274	0.000135128	0.019908	-
GO:0010389~regulation of G2/M transition of mitotic cell cycle	5	0.000816549	0.000149822	0.00030012	-
GO:0070986~left/right axis specification	3	0	5.60189e-05	1	-
GO:1903045~neural crest cell migration involved in sympathetic nervous system development	2	0.000272183	0.000194472	0.243497	-
GO:0038003~opioid receptor signaling pathway	6	0.000408274	0.000218693	0.141957	-
GO:0034501~protein localization to kinetochore	2	0	0	1	-
GO:0090136~epithelial cell-cell adhesion	2	0	6.49866e-05	1	-
GO:0048882~lateral line development	3	0	0	1	-
GO:0050918~positive chemotaxis	8	0.000272183	0.000769091	0.963585	-
GO:0050957~equilibrioception	2	0	2.639e-05	1	-
GO:0098868~bone growth	1	0	0.000290949	1	-
GO:0060070~canonical Wnt signaling pathway	39	0.00421884	0.0035066	0.134154	-
GO:1990118~sodium ion import into cell	1	0	0	1	-
GO:0015876~acetyl-CoA transport	2	0	0	1	-
GO:0046548~retinal rod cell development	6	0	0.000355596	1	-
GO:0070124~mitochondrial translational initiation	2	0	0	1	-
GO:0071470~cellular response to osmotic stress	2	0	0.000117061	1	-
GO:0007420~brain development	139	0.0115678	0.0108721	0.268908	-
GO:0010952~positive regulation of peptidase activity	2	0	0	1	-
GO:0031536~positive regulation of exit from mitosis	1	0	1.26162e-05	1	-
GO:0032237~activation of store-operated calcium channel activity	4	0.000408274	0.000230781	0.0980392	-
GO:0071028~nuclear mRNA surveillance	3	0	0	1	-
GO:0045649~regulation of macrophage differentiation	1	0	0	1	-
GO:0019222~regulation of metabolic process	1	0.000136091	0.000161323	0.557523	-
GO:0021884~forebrain neuron development	7	0.000408274	0.000532215	0.646659	-
GO:0007403~glial cell fate determination	1	0	1.3265e-05	1	-
GO:0019287~isopentenyl diphosphate biosynthetic process, mevalonate pathway	2	0	4.56877e-05	1	-
GO:0040011~locomotion	4	0.000680457	0.000516459	0.2508	-
GO:0006820~anion transport	25	0.00122482	0.00167381	0.905062	-
GO:0001774~microglial cell activation	1	0	0	1	-
GO:0045765~regulation of angiogenesis	12	0.000408274	0.000782706	0.89976	-
GO:0033687~osteoblast proliferation	1	0	2.66924e-05	1	-
GO:0003250~regulation of cell proliferation involved in heart valve morphogenesis	2	0	0	1	-
GO:0002286~T cell activation involved in immune response	6	0.000272183	5.69881e-05	0.0268107	-
GO:0071806~protein transmembrane transport	4	0	3.20781e-05	1	-
GO:0097325~melanocyte proliferation	1	0	0	1	-
GO:0016559~peroxisome fission	4	0.000544366	0.000191544	0.00570228	-
GO:0070257~positive regulation of mucus secretion	3	0	0	1	-
GO:0030509~BMP signaling pathway	38	0.00136091	0.00171495	0.809924	-
GO:0072671~mitochondria-associated ubiquitin-dependent protein catabolic process	1	0	1.8764e-05	1	-
GO:0034605~cellular response to heat	3	0.000408274	0.000192031	0.14906	-
GO:0045056~transcytosis	3	0	0.000219326	1	-
GO:0006782~protoporphyrinogen IX biosynthetic process	3	0	4.67118e-05	1	-
GO:0061053~somite development	26	0.00122482	0.00168831	0.833333	-
GO:0010043~response to zinc ion	10	0.000136091	0.000288858	0.843437	-
GO:0044767~single-organism developmental process	1	0	1.96322e-05	1	-
GO:0006780~uroporphyrinogen III biosynthetic process	1	0	5.1923e-05	1	-
GO:0050819~negative regulation of coagulation	3	0	0.000148087	1	-
GO:0006481~C-terminal protein methylation	2	0.000408274	0.000164371	0.0229092	-
GO:0030855~epithelial cell differentiation	5	0.000272183	0.000420113	0.695878	-
GO:0003157~endocardium development	2	0.000408274	0.00052143	0.636255	-
GO:0042692~muscle cell differentiation	4	0	2.42599e-05	1	-
GO:0006020~inositol metabolic process	8	0.000136091	0.000378324	0.898159	-
GO:0018027~peptidyl-lysine dimethylation	1	0	5.43483e-05	1	-
GO:0071910~determination of liver left/right asymmetry	12	0.000680457	0.000520161	0.240796	-
GO:0046041~ITP metabolic process	1	0	3.17109e-05	1	-
GO:0003208~cardiac ventricle morphogenesis	3	0	6.34117e-06	1	-
GO:0048923~posterior lateral line neuromast hair cell differentiation	5	0.000408274	0.000372223	0.367247	-
GO:0006268~DNA unwinding involved in DNA replication	1	0	5.99452e-06	1	-
GO:0001738~morphogenesis of a polarized epithelium	1	0	0	1	-
GO:0006267~pre-replicative complex assembly involved in nuclear cell cycle DNA replication	2	0	5.18942e-05	1	-
GO:0048747~muscle fiber development	17	0.00136091	0.00169038	0.746599	-
GO:0015677~copper ion import	3	0	0.000409822	1	-
GO:0048738~cardiac muscle tissue development	11	0.000680457	0.00145996	0.990996	-
GO:0001759~organ induction	1	0	0	1	-
GO:0048050~post-embryonic eye morphogenesis	1	0	0	1	-
GO:0045859~regulation of protein kinase activity	19	0.00217746	0.00192714	0.278812	-
GO:0007154~cell communication	65	0.00449102	0.00424549	0.351941	-
GO:0070079~histone H4-R3 demethylation	1	0	0.000140021	1	-
GO:0009229~thiamine diphosphate biosynthetic process	1	0	6.25998e-05	1	-
GO:0006633~fatty acid biosynthetic process	37	0.00108873	0.0018154	0.963485	-
GO:0010941~regulation of cell death	6	0.000544366	0.000535325	0.446679	-
GO:0060996~dendritic spine development	1	0.000136091	0.000322308	0.903762	-
GO:0030490~maturation of SSU-rRNA	9	0	0.000372912	1	-
GO:0000578~embryonic axis specification	2	0.000272183	0.000143967	0.108944	-
GO:0042574~retinal metabolic process	2	0.000136091	5.83568e-05	0.12505	-
GO:0010121~arginine catabolic process to proline via ornithine	1	0	0.00016383	1	-
GO:0044211~CTP salvage	6	0.000408274	0.000678363	0.861044	-
GO:0034111~negative regulation of homotypic cell-cell adhesion	1	0	1.33105e-05	1	-
GO:0033108~mitochondrial respiratory chain complex assembly	2	0	0	1	-
GO:0048793~pronephros development	50	0.000816549	0.00397778	1	-
GO:0044342~type B pancreatic cell proliferation	1	0.000136091	2.50972e-05	0.0222089	-
GO:0048840~otolith development	23	0.00285792	0.00273018	0.39976	-
GO:0007423~sensory organ development	2	0.000272183	0.000152979	0.201681	-
GO:0061072~iris morphogenesis	1	0	0	1	-
GO:0015833~peptide transport	1	0.000272183	4.68054e-05	0.00540216	-
GO:0031444~slow-twitch skeletal muscle fiber contraction	3	0	2.5436e-05	1	-
GO:0044208~'de novo' AMP biosynthetic process	4	0.000408274	0.000600875	0.746098	-
GO:0017038~protein import	3	0	0.000106318	1	-
GO:0006241~CTP biosynthetic process	13	0.000544366	0.000312396	0.0769308	-
GO:0061371~determination of heart left/right asymmetry	36	0.0031301	0.00229769	0.0279112	-
GO:0050910~detection of mechanical stimulus involved in sensory perception of sound	5	0.000544366	0.000424477	0.249	-
GO:0071901~negative regulation of protein serine/threonine kinase activity	8	0.000408274	0.000560799	0.740596	-
GO:0060765~regulation of androgen receptor signaling pathway	2	0.000272183	0.000156276	0.145058	-
GO:0006011~UDP-glucose metabolic process	2	0	4.19127e-05	1	-
GO:0018192~enzyme active site formation via cysteine modification to L-cysteine persulfide	1	0	0	1	-
GO:0019941~modification-dependent protein catabolic process	3	0	6.4655e-05	1	-
GO:0032696~negative regulation of interleukin-13 production	1	0.000272183	0.000135831	0.153161	-
GO:0007507~heart development	149	0.0175558	0.0152701	0.0518207	-
GO:0043031~negative regulation of macrophage activation	2	0	5.86128e-05	1	-
GO:0035023~regulation of Rho protein signal transduction	100	0.0112956	0.0109799	0.380352	-
GO:0006582~melanin metabolic process	1	0	3.21578e-05	1	-
GO:0008380~RNA splicing	47	0.00285792	0.00257884	0.302821	-
GO:0050982~detection of mechanical stimulus	8	0	0.000197684	1	-
GO:1902287~semaphorin-plexin signaling pathway involved in axon guidance	8	0.000272183	0.000650758	0.943778	-
GO:0060541~respiratory system development	2	0.000272183	5.39552e-05	0.0194078	-
GO:0050776~regulation of immune response	4	0	0.000111184	1	-
GO:0098900~regulation of action potential	1	0	4.69881e-05	1	-
GO:0034653~retinoic acid catabolic process	2	0.000272183	4.00841e-05	0.0157063	-
GO:0014866~skeletal myofibril assembly	5	0	0	1	-
GO:0006622~protein targeting to lysosome	2	0	1.19131e-05	1	-
GO:0060041~retina development in camera-type eye	79	0.00353838	0.00445566	0.917067	-
GO:0018344~protein geranylgeranylation	4	0	0.000288577	1	-
GO:0098773~skin epidermis development	2	0.000544366	0.000135057	0.0080032	-
GO:0043388~positive regulation of DNA binding	2	0.000136091	9.05855e-05	0.263906	-
GO:0007568~aging	1	0	0	1	-
GO:0000737~DNA catabolic process, endonucleolytic	1	0	0	1	-
GO:0050996~positive regulation of lipid catabolic process	1	0	6.20128e-06	1	-
GO:0006183~GTP biosynthetic process	14	0.00108873	0.000627311	0.0678271	-
GO:0045944~positive regulation of transcription from RNA polymerase II promoter	174	0.0227273	0.0213957	0.234294	-
GO:0031338~regulation of vesicle fusion	34	0.00272183	0.00259462	0.387155	-
GO:0061113~pancreas morphogenesis	1	0	0.000150188	1	-
GO:0098910~regulation of atrial cardiac muscle cell action potential	2	0.000136091	0.000124253	0.408363	-
GO:0006437~tyrosyl-tRNA aminoacylation	2	0	3.29628e-05	1	-
GO:0006275~regulation of DNA replication	5	0.000544366	0.000509662	0.408663	-
GO:0048538~thymus development	8	0	0.000174494	1	-
GO:0060251~regulation of glial cell proliferation	2	0.00108873	0.00106121	0.447479	-
GO:0038007~netrin-activated signaling pathway	2	0	0	1	-
GO:0007202~activation of phospholipase C activity	1	0	0.000157416	1	-
GO:1902975~mitotic DNA replication initiation	1	0	6.81508e-06	1	-
GO:0031063~regulation of histone deacetylation	3	0.000136091	0.00012357	0.40096	-
GO:0019051~induction by virus of host apoptotic process	1	0	2.07224e-05	1	-
GO:1900118~negative regulation of execution phase of apoptosis	1	0	2.01207e-05	1	-
GO:0061098~positive regulation of protein tyrosine kinase activity	2	0	0.00021273	1	-
GO:0009086~methionine biosynthetic process	7	0.000680457	0.000607567	0.337135	-
GO:0021934~hindbrain tangential cell migration	1	0	4.23249e-05	1	-
GO:1901475~pyruvate transmembrane transport	1	0	0	1	-
GO:0032729~positive regulation of interferon-gamma production	2	0	1.94952e-05	1	-
GO:0001541~ovarian follicle development	3	0.000136091	0.000122439	0.405362	-
GO:0006694~steroid biosynthetic process	21	0.0016331	0.000723248	0.00720288	-
GO:0045737~positive regulation of cyclin-dependent protein serine/threonine kinase activity	10	0.00095264	0.000843079	0.346539	-
GO:0048843~negative regulation of axon extension involved in axon guidance	25	0.00244965	0.00330276	0.929172	-
GO:0021954~central nervous system neuron development	6	0.000272183	0.000471762	0.718788	-
GO:0043331~response to dsRNA	1	0	0	1	-
GO:0048245~eosinophil chemotaxis	1	0	0	1	-
GO:0072091~regulation of stem cell proliferation	3	0.000272183	0.000202797	0.295318	-
GO:0042254~ribosome biogenesis	40	0.000816549	0.00164115	0.990396	-
GO:0040036~regulation of fibroblast growth factor receptor signaling pathway	7	0.000136091	0.000208189	0.688175	-
GO:0006409~tRNA export from nucleus	1	0	1.27175e-05	1	-
GO:0031936~negative regulation of chromatin silencing	2	0.000544366	0.000360916	0.121248	-
GO:0044375~regulation of peroxisome size	2	0	0	1	-
GO:0030520~intracellular estrogen receptor signaling pathway	3	0.000816549	0.000293585	0.0287115	-
GO:0021755~eurydendroid cell differentiation	2	0	0.000100571	1	-
GO:0032367~intracellular cholesterol transport	2	0	1.326e-05	1	-
GO:2000670~positive regulation of dendritic cell apoptotic process	1	0.000136091	0.000199215	0.668968	-
GO:0046883~regulation of hormone secretion	5	0	0	1	-
GO:2000637~positive regulation of gene silencing by miRNA	3	0	0	1	-
GO:0043171~peptide catabolic process	16	0.000816549	0.000782269	0.432873	-
GO:1901409~positive regulation of phosphorylation of RNA polymerase II C-terminal domain	7	0.00095264	0.000775543	0.273009	-
GO:0001193~maintenance of transcriptional fidelity during DNA-templated transcription elongation from RNA polymerase II promoter	1	0	6.72935e-06	1	-
GO:0048382~mesendoderm development	7	0.000408274	0.000234024	0.181673	-
GO:0042384~cilium assembly	108	0.00816549	0.00604377	0.00290116	-
GO:0010501~RNA secondary structure unwinding	25	0.00299401	0.00171385	0.0155062	-
GO:0009081~branched-chain amino acid metabolic process	3	0.000408274	0.000502328	0.552121	-
GO:0016310~phosphorylation	505	0.0483125	0.0491093	0.65096	-
[truncated: 2,544 more rows]
